# Supplementary material for: Transcriptomic Portraits and Molecular Pathway Activation Features of Adult Spinal Intramedullary Astrocytomas
Source: Front Oncol. 2022 Mar 21;12:837570. doi: 10.3389/fonc.2022.837570 (PMC8978956; doi:10.3389/fonc.2022.837570)
Supplement: Supplementary Figure 1 — Kaplan-Meier plots for progression-free and overall survival. [file DataSheet_1.zip]

Archive with 10 entries (10 files):
- Supplementary_Table_S3_PAL_INTERSECT.xlsx
- Supplementary_Table_S5.xlsx
- Supplementary_Table_S1_clinical.xlsx
- Fig.S2_PCA.png
- Figure S1. Surival_SIA.jpeg
- Supplementary_Table_S6.xlsx
- Supplementary_Table_S4_PAL_INTERSECT.xlsx
- Figure S3. Fusions.tif
- Supplementary_Table_S2_DEGs.xlsx
- Supplemetary_dataset_1_SIA_normalized_counts.zip
