# Supplementary material for: Transcriptomic Portraits and Molecular Pathway Activation Features of Adult Spinal Intramedullary Astrocytomas
Source: Front Oncol. 2022 Mar 21;12:837570. doi: 10.3389/fonc.2022.837570 (PMC8978956; doi:10.3389/fonc.2022.837570)
Supplement: Supplementary Figure 1 — Kaplan-Meier plots for progression-free and overall survival. [file DataSheet_1.zip › Supplementary_Table_S3_PAL_INTERSECT.xlsx]

## Sheet: PAL_POS
Pathway	Database	Norm_GTEX-1192X-0011-R9b-SM-DO934	Norm_GTEX-11DZ1-0011-R9a-SM-DO933	Norm_GTEX-11EMC-0011-R9b-SM-DO921	Norm_GTEX-11GSP-0011-R9b-SM-5NQ77	Norm_GTEX-11ONC-0011-R9b-SM-5NQ8J	Norm_GTEX-11UD2-0011-R9b-SM-DO926	Norm_GTEX-11WQK-0011-R9b-SM-5BC6N	Norm_GTEX-11ZTS-0011-R9b-SM-DO93Q	Norm_GTEX-11ZUS-0011-R9b-SM-5BC76	Norm_GTEX-11ZVC-0011-R9a-SM-57WC5	Norm_GTEX-12126-0011-R9b-SM-5BC6P	Norm_GTEX-12WSC-0011-R9a-SM-5GU4U	Norm_GTEX-12WSD-0011-R9a-SM-5GU6W	Norm_GTEX-12WSH-0011-R9b-SM-5LZUG	Norm_GTEX-131XW-0011-R9a-SM-5N9EO	Norm_GTEX-131YS-0011-R9b-SM-5EQLY	Norm_GTEX-139T4-0011-R9b-SM-5HL6S	Norm_GTEX-139UW-0011-R9b-SM-5LZYT	Norm_GTEX-13CIG-0011-R9a-SM-5K7VU	Norm_GTEX-13CZV-0011-R9a-SM-5LZXT	Norm_GTEX-13FLV-0011-R9b-SM-5L3DA	Norm_GTEX-13FTY-0011-R9b-SM-5KM2U	Norm_GTEX-13FXS-0011-R9a-SM-5K7UI	Norm_GTEX-13JUV-0011-R9a-SM-5LZX3	Norm_GTEX-13N1W-0011-R9b-SM-5MR4R	Norm_GTEX-13N2G-0011-R9b-SM-5MR4E	Norm_GTEX-13NYB-0011-R9b-SM-5MR5P	Norm_GTEX-13NYS-0011-R9b-SM-5MR44	Norm_GTEX-13NZA-0011-R9b-SM-5MR5I	Norm_GTEX-13O1R-0011-R9b-SM-5KM33	Norm_GTEX-13OVJ-0011-R9b-SM-5L3GD	Norm_GTEX-13OVL-0011-R9a-SM-5P9GX	Norm_GTEX-13OW5-0011-R9b-SM-5O9CL	Norm_GTEX-13PL6-0011-R9b-SM-5O9CH	Norm_GTEX-13PLJ-0011-R9b-SM-5O9DV	Norm_GTEX-13PVQ-0011-R9b-SM-5LU3B	Norm_GTEX-13QJC-0011-R9b-SM-5PNX3	Norm_GTEX-13RTJ-0011-R9a-SM-5Q5AY	Norm_GTEX-13S7M-0011-R9a-SM-5O9DW	Norm_GTEX-13SLW-0011-R9a-SM-5O9BT	Norm_GTEX-13SLX-0011-R9b-SM-5SI6X	Norm_GTEX-13VXU-0011-R9b-SM-5SI73	Norm_GTEX-13X6I-0011-R9b-SM-5PNZJ	Norm_GTEX-145LU-0011-R9b-SM-5SI66	Norm_GTEX-147GR-0011-R9a-SM-5S2UY	Norm_GTEX-148VJ-0011-R9b-SM-5SI77	Norm_GTEX-14ABY-0011-R9a-SM-5PNZK	Norm_GTEX-14BIL-0011-R9a-SM-5SI7A
Akt_Signaling_Pathway	Primary 1.4	-0.292847	5.05765	-0.136617	-0.943851	-0.698423	2.95108	1.97004	-1.72846	-2.44551	-1.83517	-0.841022	-2.87262	1.00315	1.50912	-0.842246	1.9999	2.33116	1.34424	4.48532	2.25931	-0.284015	-0.545866	-0.113233	1.24993	2.09692	1.06753	-0.109479	0.53	1.37877	3.96565	3.18006	-0.549534	4.69175	2.25457	-1.59481	2.42032	-0.728804	-1.12548	0.606247	-0.589455	1.80623	1.49095	0.847241	-0.557109	-0.120443	-1.86015	-0.886924	1.43426
Akt_Signaling_Pathway_AR_mediated_apoptosis	Primary 1.4	-0.316372	0.482011	-0.917021	-1.86343	-0.728715	-0.59176	2.00981	-0.415882	-1.06028	-0.521538	-0.248108	0.69325	0.172875	-0.140703	-0.873426	1.87654	1.1765	-1.12006	1.89365	1.07333	-0.465323	-0.283718	-1.03729	-0.465323	-0.835794	-1.24694	0.0258944	2.20433	0.535295	0.927222	-0.743937	-1.89785	1.48587	-0.817443	-1.38963	-0.256872	1.97366	0.937475	-0.673065	0.079482	-1.05183	-0.92947	0.167974	-1.57405	-0.60967	-2.97043	-0.283002	0.798067
Akt_Signaling_Pathway_Acetylation_of_proteins	Primary 1.4	-0.316372	0.482011	-0.917021	-1.86343	-0.728715	-0.59176	2.00981	-0.415882	-1.06028	-0.521538	-0.248108	0.69325	0.172875	-0.140703	-0.873426	1.87654	1.1765	-1.12006	1.89365	1.07333	-0.465323	-0.283718	-1.03729	-0.465323	-0.835794	-1.24694	0.0258944	2.20433	0.535295	0.927222	-0.743937	-1.89785	1.48587	-0.817443	-1.38963	-0.256872	1.97366	0.937475	-0.673065	0.079482	-1.05183	-0.92947	0.167974	-1.57405	-0.60967	-2.97043	-0.283002	0.798067
Akt_Signaling_Pathway_Aggregation_and_Neurodegeneration	Primary 1.4	-0.25885	0.394373	-0.75029	-1.52462	-0.596221	-0.484167	1.64439	-0.340267	-0.867498	-0.426713	-0.202997	0.567205	0.141443	-0.11512	-0.714621	1.53535	0.962591	-0.916411	1.54935	0.878178	-0.380718	-0.232133	-0.848688	-0.380718	-0.683832	-1.02022	0.0211863	1.80355	0.437968	0.758636	-0.608676	-1.55278	1.21571	-0.668817	-1.13697	-0.210168	1.61482	0.767025	-0.55069	0.0650307	-0.860585	-0.760476	0.137433	-1.28786	-0.498821	-2.43036	-0.231547	0.652964
Akt_Signaling_Pathway_Apoptosis	Primary 1.4	-0.316372	0.482011	-0.917021	-1.86343	-0.728715	-0.59176	2.00981	-0.415882	-1.06028	-0.521538	-0.248108	0.69325	0.172875	-0.140703	-0.873426	1.87654	1.1765	-1.12006	1.89365	1.07333	-0.465323	-0.283718	-1.03729	-0.465323	-0.835794	-1.24694	0.0258944	2.20433	0.535295	0.927222	-0.743937	-1.89785	1.48587	-0.817443	-1.38963	-0.256872	1.97366	0.937475	-0.673065	0.079482	-1.05183	-0.92947	0.167974	-1.57405	-0.60967	-2.97043	-0.283002	0.798067
Akt_Signaling_Pathway_Blocks_Apoptosis	Primary 1.4	-0.316372	0.482011	-0.917021	-1.86343	-0.728715	-0.59176	2.00981	-0.415882	-1.06028	-0.521538	-0.248108	0.69325	0.172875	-0.140703	-0.873426	1.87654	1.1765	-1.12006	1.89365	1.07333	-0.465323	-0.283718	-1.03729	-0.465323	-0.835794	-1.24694	0.0258944	2.20433	0.535295	0.927222	-0.743937	-1.89785	1.48587	-0.817443	-1.38963	-0.256872	1.97366	0.937475	-0.673065	0.079482	-1.05183	-0.92947	0.167974	-1.57405	-0.60967	-2.97043	-0.283002	0.798067
Akt_Signaling_Pathway_Blood_cell_differentiation	Primary 1.4	-0.316372	0.482011	-0.917021	-1.86343	-0.728715	-0.59176	2.00981	-0.415882	-1.06028	-0.521538	-0.248108	0.69325	0.172875	-0.140703	-0.873426	1.87654	1.1765	-1.12006	1.89365	1.07333	-0.465323	-0.283718	-1.03729	-0.465323	-0.835794	-1.24694	0.0258944	2.20433	0.535295	0.927222	-0.743937	-1.89785	1.48587	-0.817443	-1.38963	-0.256872	1.97366	0.937475	-0.673065	0.079482	-1.05183	-0.92947	0.167974	-1.57405	-0.60967	-2.97043	-0.283002	0.798067
Akt_Signaling_Pathway_Cell_Cycle_Progression	Primary 1.4	-0.299721	0.456642	-0.868757	-1.76535	-0.690361	-0.560615	1.90403	-0.393993	-1.00447	-0.494089	-0.235049	0.656764	0.163776	-0.133297	-0.827456	1.77777	1.11458	-1.06111	1.79398	1.01684	-0.440832	-0.268785	-0.982692	-0.440832	-0.791805	-1.18131	0.0245315	2.08832	0.507121	0.878421	-0.704783	-1.79796	1.40767	-0.774419	-1.3165	-0.243352	1.86979	0.888134	-0.637641	0.0752987	-0.996466	-0.880551	0.159133	-1.49121	-0.577582	-2.8141	-0.268107	0.756063
Akt_Signaling_Pathway_Cell_Survival	Primary 1.4	-0.196369	0.299179	-0.569186	-1.15661	-0.452306	-0.367299	1.24747	-0.258134	-0.658102	-0.323713	-0.153998	0.430293	0.107302	-0.0873328	-0.542126	1.16475	0.730242	-0.695208	1.17537	0.666204	-0.288821	-0.176101	-0.643833	-0.288821	-0.518769	-0.773961	0.0160724	1.36821	0.332252	0.575517	-0.461754	-1.17797	0.922266	-0.507378	-0.862531	-0.159438	1.22503	0.581881	-0.417764	0.0493337	-0.652857	-0.576913	0.10426	-0.976999	-0.378416	-1.84372	-0.175656	0.495352
Akt_Signaling_Pathway_ERK_mediated_apoptosis	Primary 1.4	-0.316372	0.482011	-0.917021	-1.86343	-0.728715	-0.59176	2.00981	-0.415882	-1.06028	-0.521538	-0.248108	0.69325	0.172875	-0.140703	-0.873426	1.87654	1.1765	-1.12006	1.89365	1.07333	-0.465323	-0.283718	-1.03729	-0.465323	-0.835794	-1.24694	0.0258944	2.20433	0.535295	0.927222	-0.743937	-1.89785	1.48587	-0.817443	-1.38963	-0.256872	1.97366	0.937475	-0.673065	0.079482	-1.05183	-0.92947	0.167974	-1.57405	-0.60967	-2.97043	-0.283002	0.798067
Akt_Signaling_Pathway_Elevation_of_Glucose_Import	Primary 1.4	-0.316372	0.482011	-0.917021	-1.86343	-0.728715	-0.59176	2.00981	-0.415882	-1.06028	-0.521538	-0.248108	0.69325	0.172875	-0.140703	-0.873426	1.87654	1.1765	-1.12006	1.89365	1.07333	-0.465323	-0.283718	-1.03729	-0.465323	-0.835794	-1.24694	0.0258944	2.20433	0.535295	0.927222	-0.743937	-1.89785	1.48587	-0.817443	-1.38963	-0.256872	1.97366	0.937475	-0.673065	0.079482	-1.05183	-0.92947	0.167974	-1.57405	-0.60967	-2.97043	-0.283002	0.798067
Akt_Signaling_Pathway_Enhancement_of_Breast_Epithelial	Primary 1.4	-0.316372	0.482011	-0.917021	-1.86343	-0.728715	-0.59176	2.00981	-0.415882	-1.06028	-0.521538	-0.248108	0.69325	0.172875	-0.140703	-0.873426	1.87654	1.1765	-1.12006	1.89365	1.07333	-0.465323	-0.283718	-1.03729	-0.465323	-0.835794	-1.24694	0.0258944	2.20433	0.535295	0.927222	-0.743937	-1.89785	1.48587	-0.817443	-1.38963	-0.256872	1.97366	0.937475	-0.673065	0.079482	-1.05183	-0.92947	0.167974	-1.57405	-0.60967	-2.97043	-0.283002	0.798067
Akt_Signaling_Pathway_Genetic_Stability	Primary 1.4	-0.316372	0.482011	-0.917021	-1.86343	-0.728715	-0.59176	2.00981	-0.415882	-1.06028	-0.521538	-0.248108	0.69325	0.172875	-0.140703	-0.873426	1.87654	1.1765	-1.12006	1.89365	1.07333	-0.465323	-0.283718	-1.03729	-0.465323	-0.835794	-1.24694	0.0258944	2.20433	0.535295	0.927222	-0.743937	-1.89785	1.48587	-0.817443	-1.38963	-0.256872	1.97366	0.937475	-0.673065	0.079482	-1.05183	-0.92947	0.167974	-1.57405	-0.60967	-2.97043	-0.283002	0.798067
Akt_Signaling_Pathway_Glycogen_Synthesis_and_Apoptosis	Primary 1.4	-0.299721	0.456642	-0.868757	-1.76535	-0.690361	-0.560615	1.90403	-0.393993	-1.00447	-0.494089	-0.235049	0.656764	0.163776	-0.133297	-0.827456	1.77777	1.11458	-1.06111	1.79398	1.01684	-0.440832	-0.268785	-0.982692	-0.440832	-0.791805	-1.18131	0.0245315	2.08832	0.507121	0.878421	-0.704783	-1.79796	1.40767	-0.774419	-1.3165	-0.243352	1.86979	0.888134	-0.637641	0.0752987	-0.996466	-0.880551	0.159133	-1.49121	-0.577582	-2.8141	-0.268107	0.756063
Akt_Signaling_Pathway_Increased_GLUT4_translocation	Primary 1.4	-0.316372	0.482011	-0.917021	-1.86343	-0.728715	-0.59176	2.00981	-0.415882	-1.06028	-0.521538	-0.248108	0.69325	0.172875	-0.140703	-0.873426	1.87654	1.1765	-1.12006	1.89365	1.07333	-0.465323	-0.283718	-1.03729	-0.465323	-0.835794	-1.24694	0.0258944	2.20433	0.535295	0.927222	-0.743937	-1.89785	1.48587	-0.817443	-1.38963	-0.256872	1.97366	0.937475	-0.673065	0.079482	-1.05183	-0.92947	0.167974	-1.57405	-0.60967	-2.97043	-0.283002	0.798067
Akt_Signaling_Pathway_Induction_of_Chromatin_Condensation	Primary 1.4	-0.316372	0.482011	-0.917021	-1.86343	-0.728715	-0.59176	2.00981	-0.415882	-1.06028	-0.521538	-0.248108	0.69325	0.172875	-0.140703	-0.873426	1.87654	1.1765	-1.12006	1.89365	1.07333	-0.465323	-0.283718	-1.03729	-0.465323	-0.835794	-1.24694	0.0258944	2.20433	0.535295	0.927222	-0.743937	-1.89785	1.48587	-0.817443	-1.38963	-0.256872	1.97366	0.937475	-0.673065	0.079482	-1.05183	-0.92947	0.167974	-1.57405	-0.60967	-2.97043	-0.283002	0.798067
Akt_Signaling_Pathway_JNK_mediated_apoptosis	Primary 1.4	-0.299721	0.456642	-0.868757	-1.76535	-0.690361	-0.560615	1.90403	-0.393993	-1.00447	-0.494089	-0.235049	0.656764	0.163776	-0.133297	-0.827456	1.77777	1.11458	-1.06111	1.79398	1.01684	-0.440832	-0.268785	-0.982692	-0.440832	-0.791805	-1.18131	0.0245315	2.08832	0.507121	0.878421	-0.704783	-1.79796	1.40767	-0.774419	-1.3165	-0.243352	1.86979	0.888134	-0.637641	0.0752987	-0.996466	-0.880551	0.159133	-1.49121	-0.577582	-2.8141	-0.268107	0.756063
Akt_Signaling_Pathway_NF-kB_dependent_transciption	Primary 1.4	-0.316372	0.482011	-0.917021	-1.86343	-0.728715	-0.59176	2.00981	-0.415882	-1.06028	-0.521538	-0.248108	0.69325	0.172875	-0.140703	-0.873426	1.87654	1.1765	-1.12006	1.89365	1.07333	-0.465323	-0.283718	-1.03729	-0.465323	-0.835794	-1.24694	0.0258944	2.20433	0.535295	0.927222	-0.743937	-1.89785	1.48587	-0.817443	-1.38963	-0.256872	1.97366	0.937475	-0.673065	0.079482	-1.05183	-0.92947	0.167974	-1.57405	-0.60967	-2.97043	-0.283002	0.798067
Akt_Signaling_Pathway_NF-kB_pathway	Primary 1.4	-0.284735	0.43381	-0.825319	-1.67708	-0.655843	-0.532584	1.80883	-0.374294	-0.954248	-0.469384	-0.223297	0.623925	0.155588	-0.126633	-0.786083	1.68888	1.05885	-1.00805	1.70428	0.965996	-0.41879	-0.255346	-0.933557	-0.41879	-0.752215	-1.12224	0.0233049	1.9839	0.481765	0.8345	-0.669544	-1.70806	1.33729	-0.735698	-1.25067	-0.231184	1.7763	0.843728	-0.605759	0.0715338	-0.946643	-0.836523	0.151176	-1.41665	-0.548703	-2.67339	-0.254701	0.71826
Akt_Signaling_Pathway_NFAT_degradation	Primary 1.4	-0.167491	0.255182	-0.485482	-0.98652	-0.38579	-0.313285	1.06401	-0.220173	-0.561322	-0.276108	-0.131351	0.367015	0.0915221	-0.0744897	-0.462402	0.993462	0.622853	-0.592972	1.00252	0.568233	-0.246347	-0.150204	-0.549151	-0.246347	-0.442479	-0.660143	0.0137088	1.167	0.283391	0.490882	-0.393849	-1.00474	0.786638	-0.432764	-0.735689	-0.135991	1.04488	0.49631	-0.356329	0.0420787	-0.556849	-0.492073	0.0889272	-0.833323	-0.322767	-1.57258	-0.149824	0.422506
Akt_Signaling_Pathway_NO_production	Primary 1.4	-0.316372	0.482011	-0.917021	-1.86343	-0.728715	-0.59176	2.00981	-0.415882	-1.06028	-0.521538	-0.248108	0.69325	0.172875	-0.140703	-0.873426	1.87654	1.1765	-1.12006	1.89365	1.07333	-0.465323	-0.283718	-1.03729	-0.465323	-0.835794	-1.24694	0.0258944	2.20433	0.535295	0.927222	-0.743937	-1.89785	1.48587	-0.817443	-1.38963	-0.256872	1.97366	0.937475	-0.673065	0.079482	-1.05183	-0.92947	0.167974	-1.57405	-0.60967	-2.97043	-0.283002	0.798067
Akt_Signaling_Pathway_Neuroprotection	Primary 1.4	-0.284735	0.43381	-0.825319	-1.67708	-0.655843	-0.532584	1.80883	-0.374294	-0.954248	-0.469384	-0.223297	0.623925	0.155588	-0.126633	-0.786083	1.68888	1.05885	-1.00805	1.70428	0.965996	-0.41879	-0.255346	-0.933557	-0.41879	-0.752215	-1.12224	0.0233049	1.9839	0.481765	0.8345	-0.669544	-1.70806	1.33729	-0.735698	-1.25067	-0.231184	1.7763	0.843728	-0.605759	0.0715338	-0.946643	-0.836523	0.151176	-1.41665	-0.548703	-2.67339	-0.254701	0.71826
Akt_Signaling_Pathway_Promotes_Adipogenesis	Primary 1.4	-0.316372	0.482011	-0.917021	-1.86343	-0.728715	-0.59176	2.00981	-0.415882	-1.06028	-0.521538	-0.248108	0.69325	0.172875	-0.140703	-0.873426	1.87654	1.1765	-1.12006	1.89365	1.07333	-0.465323	-0.283718	-1.03729	-0.465323	-0.835794	-1.24694	0.0258944	2.20433	0.535295	0.927222	-0.743937	-1.89785	1.48587	-0.817443	-1.38963	-0.256872	1.97366	0.937475	-0.673065	0.079482	-1.05183	-0.92947	0.167974	-1.57405	-0.60967	-2.97043	-0.283002	0.798067
Akt_Signaling_Pathway_Protein_Synthesis	Primary 1.4	-0.227788	0.347048	-0.660255	-1.34167	-0.524675	-0.426067	1.44706	-0.299435	-0.763398	-0.375507	-0.178637	0.49914	0.12447	-0.101306	-0.628867	1.35111	0.84708	-0.806442	1.36343	0.772797	-0.335032	-0.204277	-0.746846	-0.335032	-0.601772	-0.897794	0.018644	1.58712	0.385412	0.6676	-0.535635	-1.36645	1.06983	-0.588559	-1.00054	-0.184948	1.42104	0.674982	-0.484607	0.057227	-0.757314	-0.669219	0.120941	-1.13332	-0.438963	-2.13871	-0.203761	0.574608
Akt_Signaling_Pathway_Proto-Oncogenic_and_RTK-signaling	Primary 1.4	-0.316372	0.482011	-0.917021	-1.86343	-0.728715	-0.59176	2.00981	-0.415882	-1.06028	-0.521538	-0.248108	0.69325	0.172875	-0.140703	-0.873426	1.87654	1.1765	-1.12006	1.89365	1.07333	-0.465323	-0.283718	-1.03729	-0.465323	-0.835794	-1.24694	0.0258944	2.20433	0.535295	0.927222	-0.743937	-1.89785	1.48587	-0.817443	-1.38963	-0.256872	1.97366	0.937475	-0.673065	0.079482	-1.05183	-0.92947	0.167974	-1.57405	-0.60967	-2.97043	-0.283002	0.798067
Akt_Signaling_Pathway_Regulation_of_Cyclic_Nucleotide	Primary 1.4	-0.316372	0.482011	-0.917021	-1.86343	-0.728715	-0.59176	2.00981	-0.415882	-1.06028	-0.521538	-0.248108	0.69325	0.172875	-0.140703	-0.873426	1.87654	1.1765	-1.12006	1.89365	1.07333	-0.465323	-0.283718	-1.03729	-0.465323	-0.835794	-1.24694	0.0258944	2.20433	0.535295	0.927222	-0.743937	-1.89785	1.48587	-0.817443	-1.38963	-0.256872	1.97366	0.937475	-0.673065	0.079482	-1.05183	-0.92947	0.167974	-1.57405	-0.60967	-2.97043	-0.283002	0.798067
Akt_Signaling_Pathway_Survival_Genes	Primary 1.4	-0.271176	0.413152	-0.786018	-1.59722	-0.624613	-0.507223	1.72269	-0.35647	-0.908807	-0.447033	-0.212664	0.594215	0.148179	-0.120602	-0.748651	1.60846	1.00843	-0.96005	1.62313	0.919996	-0.398848	-0.243187	-0.889102	-0.398848	-0.716395	-1.0688	0.0221952	1.88943	0.458824	0.794762	-0.637661	-1.62673	1.2736	-0.700665	-1.19111	-0.220176	1.69171	0.80355	-0.576913	0.0681274	-0.901565	-0.796689	0.143977	-1.34919	-0.522575	-2.54609	-0.242573	0.684057
Akt_Signaling_Pathway_Tumor_Supression	Primary 1.4	-0.316372	0.482011	-0.917021	-1.86343	-0.728715	-0.59176	2.00981	-0.415882	-1.06028	-0.521538	-0.248108	0.69325	0.172875	-0.140703	-0.873426	1.87654	1.1765	-1.12006	1.89365	1.07333	-0.465323	-0.283718	-1.03729	-0.465323	-0.835794	-1.24694	0.0258944	2.20433	0.535295	0.927222	-0.743937	-1.89785	1.48587	-0.817443	-1.38963	-0.256872	1.97366	0.937475	-0.673065	0.079482	-1.05183	-0.92947	0.167974	-1.57405	-0.60967	-2.97043	-0.283002	0.798067
Akt_Signaling_Pathway_p73_mediated_apoptosis	Primary 1.4	-0.316372	0.482011	-0.917021	-1.86343	-0.728715	-0.59176	2.00981	-0.415882	-1.06028	-0.521538	-0.248108	0.69325	0.172875	-0.140703	-0.873426	1.87654	1.1765	-1.12006	1.89365	1.07333	-0.465323	-0.283718	-1.03729	-0.465323	-0.835794	-1.24694	0.0258944	2.20433	0.535295	0.927222	-0.743937	-1.89785	1.48587	-0.817443	-1.38963	-0.256872	1.97366	0.937475	-0.673065	0.079482	-1.05183	-0.92947	0.167974	-1.57405	-0.60967	-2.97043	-0.283002	0.798067
CCR3_Pathway_in_Eosinophils	Cytoskeleton 1.2	0.343	1.95826	-0.504903	0.0422811	-1.57315	5.09073	-0.331	-1.64203	-1.69723	-3.20695	-0.157621	-1.45367	0.202097	0.707483	-1.28829	1.45554	-0.0648675	3.3724	1.78081	1.7357	-0.442232	0.765293	-1.54238	1.21741	1.73132	-1.21908	-0.887145	-3.20695	-1.71135	4.21635	0.539551	0.482615	-0.735269	2.44992	-1.68046	2.27868	-3.20695	-3.20695	-0.566274	0.302238	-1.20074	0.520809	-1.21805	-0.994624	-1.05045	-0.369127	-0.714553	0.397933
Caspase_Cascade_Pathway	Primary 1.4	0.0710379	0.0974511	-0.116885	-0.0485279	0.00347387	0.0778368	0.0521561	-0.0769326	0.191607	0.0286273	0.0697099	-0.0632226	-0.135024	-0.190558	0.0223079	-0.00108939	-0.220097	0.0912264	-0.179661	-0.175464	-0.0028064	0.0698993	-0.110489	0.000192835	0.0616245	-0.115357	-0.161436	0.000489554	-0.0163688	-0.126598	-0.116508	0.115278	-0.185039	0.13844	0.116874	-0.10727	0.213525	-0.00353911	-0.0809016	0.0166227	-0.0106692	0.0331691	0.131108	0.0323932	-0.0943554	-0.214429	-0.106472	-0.219777
Cellular_Apoptosis_Pathway	Primary 1.4	1.08614	2.67468	0.179901	-1.58168	-1.52538	1.88611	1.10697	-1.27907	-1.4545	-0.0486957	-0.71956	-1.50965	-0.730412	0.189586	-0.0141914	0.312589	1.06102	0.631753	2.42901	1.54652	0.509338	-0.13702	-0.37137	-0.0808705	1.2349	0.0175758	0.130428	1.88463	0.684253	1.39244	1.49503	0.0143606	1.42012	0.577966	-0.900255	0.460986	0.387734	-0.475653	0.40922	-0.183805	1.64662	0.0896816	1.51442	-1.07988	0.336886	-1.87924	-0.747758	0.222978
Cellular_Apoptosis_Pathway_Gene_Expression_BAX_BID_BAK_Ras_Noxa_PUMA_APAF1_Survivin_BCL2_via_TP53	Primary 1.4	3.371	27.1748	13.9489	-17.5227	-9.24469	16.5856	-0.689408	2.91084	5.04059	-2.10417	-22.3402	-22.221	3.11963	6.41392	10.8631	10.1046	12.9783	-3.29756	-4.15038	22.9123	-19.643	12.4946	-8.10216	-7.39546	15.6412	2.33953	-10.5692	4.15151	13.0093	12.363	-5.22479	-1.17147	10.5816	12.363	9.10596	-11.8458	0.650807	0.275535	13.836	-6.80637	10.4265	-19.775	-5.98039	-6.50315	20.3283	7.90745	-7.30024	17.3371
Chemokine_Pathway	Primary 1.4	-0.664604	2.29992	-1.03551	-1.91804	-1.04324	3.25237	2.17782	-1.68374	-1.27154	-2.40512	0.302935	-2.50626	0.529235	1.78817	0.141557	0.937559	2.37261	1.95024	1.93011	0.671448	-1.56985	-0.542584	0.20747	-0.959905	-0.54278	0.715018	-0.711692	-3.71873	1.43709	3.93077	1.36889	0.308663	2.28763	2.79237	-0.335508	1.51542	-1.07996	-2.05365	1.0322	-2.20271	1.00363	2.0189	-2.53058	-0.294084	-0.225262	-1.6408	-0.950211	0.295488
Chemotaxis_Driven_by_IL-8_and_LTB4	Cytoskeleton 1.2	-1.56376	-0.692585	0.399702	0.512659	-1.73587	2.85853	8.57418	-0.458116	-2.8728	-1.69275	1.02911	-2.75492	-0.836184	0.472044	-0.662976	0.826254	2.53752	-0.378219	2.82143	1.83887	0.244114	-1.61199	-1.83515	-1.40504	0.986852	-0.583179	-1.18842	-2.08909	2.48577	7.06286	4.52514	-3.69135	3.99341	0.898594	-1.35682	0.935676	1.17671	-0.838415	-0.0942128	-1.72244	3.43676	1.78956	-2.34461	0.0600602	-1.67932	-2.24539	-3.0145	-1.17564
Cytokine_Network_Pathway	Primary 1.4	-6.82029	12.0066	-7.1831	4.30719	-3.6912	2.57098	10.8117	-8.03507	-7.77117	-7.26549	-2.52851	-15.7277	0.728226	-0.662668	-9.71693	10.9596	8.74768	4.38995	14.8775	7.77482	5.1591	-6.0219	-4.64738	5.34845	6.65578	2.06672	1.79381	-8.11484	1.99009	12.8602	14.2597	-1.84766	9.58679	1.95365	-8.29593	11.3758	-3.72702	-2.82688	-8.31272	-10.0653	12.7136	11.8148	-0.467104	-8.28351	1.44233	-12.0366	-4.42502	-2.40257
ERK_Signaling_Pathway	Primary 1.4	-0.561608	2.57681	-0.902886	-1.15644	-0.577162	1.93889	0.701621	-1.49106	-1.01336	-1.34619	-0.480529	-2.20823	0.304681	1.25939	-0.49678	1.21582	2.26775	1.22705	3.01571	1.42309	-0.479072	-0.396193	0.0778785	0.800813	1.12498	0.962553	-0.335497	-0.829616	0.577371	2.0448	1.66071	-0.217793	2.49568	1.89378	-0.524634	1.61914	-0.907719	-0.391754	0.415001	-1.24844	1.21005	1.39855	-0.333392	-0.62262	0.137033	-1.87008	-0.165591	1.17254
Estrogen_Pathway	Primary 1.4	-0.255176	-0.36642	0.0919513	-0.0612884	-0.01651	-0.159391	-0.0412636	0.0283904	-0.17867	-0.0209456	-0.0612309	0.0365585	0.0344815	0.209852	0.0331422	0.0840533	0.298331	-0.0706325	0.0578929	0.311325	-0.067347	-0.0764359	0.269058	-0.210993	-0.0664846	0.223043	0.0730153	0.00120428	0.0640323	0.0240257	-0.0254959	-0.0985985	0.0790321	-0.153132	-0.181753	0.0428595	-0.0227988	0.0965821	0.271772	-0.000446008	0.05227	-0.0328652	-0.270568	-0.0212749	0.169119	0.219278	0.158722	0.386769
Extracellular_Matrix_Remodeling_during_Adhesion	Cytoskeleton 1.2	-5.5099	4.59281	-1.80262	0.312478	-1.83261	2.82056	14.9523	-2.12926	-4.38248	-4.83783	5.3423	-4.24947	3.04693	1.32823	2.11513	0.973224	11.4553	2.38704	7.58051	6.72994	-1.06666	0.431274	-1.75509	1.75483	1.28944	0.336125	-4.65916	0.0422438	3.89018	15.3884	4.99364	-4.74717	10.0115	2.75729	-1.07973	2.65767	-2.42884	-1.15803	-2.18861	-2.87045	3.78806	4.50295	-4.91581	1.80446	-2.36946	-7.30208	-4.33072	-1.61782
GPCR_Pathway	Primary 1.4	-0.23523	-0.343812	-0.0361485	-0.143373	-0.0167061	-0.102608	0.0158287	-0.0652597	0.023203	0.010886	0.0133102	-0.036559	-0.134343	0.0184288	0.0723197	0.107033	0.093491	0.0296761	-0.163252	0.169379	-0.0906329	-0.006062	0.200892	-0.272045	-0.00417936	0.135058	-0.119596	0.00220263	0.0609569	-0.136676	-0.187222	0.0254409	-0.143094	-0.0142597	-0.0797615	-0.0867693	0.253397	0.119958	0.243584	0.0214416	0.0533263	0.00151866	-0.175531	0.015449	0.0932833	-0.00102428	0.0638154	0.20805
GSK3_Signaling_Pathway	Primary 1.4	0.0853914	0.117142	-0.140502	-0.0583332	0.00417578	0.0935641	0.0626945	-0.0924772	0.230322	0.0344116	0.0837952	-0.075997	-0.162307	-0.229061	0.0268154	-0.00130951	-0.264568	0.109659	-0.215963	-0.210917	-0.00337345	0.0840227	-0.132814	0.000231798	0.074076	-0.138666	-0.194055	0.000588471	-0.0196762	-0.152178	-0.140049	0.13857	-0.222427	0.166412	0.140489	-0.128945	0.256669	-0.0042542	-0.0972481	0.0199814	-0.012825	0.039871	0.157598	0.0389384	-0.11342	-0.257755	-0.127986	-0.264184
HA_syntesis_pathway	Primary 1.4	0.392565	-4.96241	1.03177	3.43357	1.83481	4.16847	6.69269	0.730215	4.4455	-1.05188	1.37682	0.492492	-0.760573	2.33465	0.0229212	1.37543	-3.36462	-7.85872	3.05066	-0.430892	2.53873	3.02225	-0.804937	3.24074	3.89195	-2.41581	1.11297	-0.535188	2.66092	4.01282	4.30172	-1.49445	4.68367	0.168263	-1.26804	1.44401	0.50157	0.701581	-0.984821	1.96205	0.187335	-1.59943	-0.23391	-0.702255	1.33208	1.07043	-0.654759	-0.211747
HIF1Alpha_Pathway	Primary 1.4	0.468195	3.77427	1.93735	-2.4337	-1.28398	2.30355	-0.095751	0.404283	0.700082	-0.292246	-3.10281	-3.08625	0.433282	0.890822	1.50877	1.40342	1.80254	-0.457994	-0.576442	3.18226	-2.7282	1.73536	-1.1253	-1.02715	2.17239	0.324934	-1.46795	0.576598	1.80685	1.71708	-0.725666	-0.162704	1.46967	1.71708	1.26472	-1.64524	0.0903898	0.0382687	1.92167	-0.945328	1.44812	-2.74653	-0.83061	-0.903215	2.82338	1.09826	-1.01392	2.40794
HIF1Alpha_Pathway_Gene_Expression_via_JUN_CREB3	Primary 1.4	0.6742	5.43495	2.78978	-3.50453	-1.84894	3.31712	-0.137882	0.582168	1.00812	-0.420835	-4.46804	-4.4442	0.623925	1.28278	2.17262	2.02093	2.59566	-0.659511	-0.830077	4.58246	-3.92861	2.49891	-1.62043	-1.47909	3.12825	0.467906	-2.11385	0.830301	2.60187	2.4726	-1.04496	-0.234294	2.11632	2.4726	1.82119	-2.36915	0.130161	0.0551069	2.7672	-1.36127	2.08529	-3.95501	-1.19608	-1.30063	4.06567	1.58149	-1.46005	3.46743
HIF1Alpha_Pathway_NOS_Pathway	Primary 1.4	0.84275	6.79369	3.48722	-4.38067	-2.31117	4.14639	-0.172352	0.72771	1.26015	-0.526043	-5.58505	-5.55525	0.779907	1.60348	2.71578	2.52616	3.24458	-0.824389	-1.0376	5.72807	-4.91076	3.12364	-2.02554	-1.84887	3.91031	0.584882	-2.64231	1.03788	3.25234	3.09075	-1.3062	-0.292867	2.6454	3.09075	2.27649	-2.96144	0.162702	0.0688836	3.459	-1.70159	2.60662	-4.94376	-1.4951	-1.62579	5.08208	1.97686	-1.82506	4.33429
HIF1Alpha_Pathway_VEGF_Pathway	Primary 1.4	0.84275	6.79369	3.48722	-4.38067	-2.31117	4.14639	-0.172352	0.72771	1.26015	-0.526043	-5.58505	-5.55525	0.779907	1.60348	2.71578	2.52616	3.24458	-0.824389	-1.0376	5.72807	-4.91076	3.12364	-2.02554	-1.84887	3.91031	0.584882	-2.64231	1.03788	3.25234	3.09075	-1.3062	-0.292867	2.6454	3.09075	2.27649	-2.96144	0.162702	0.0688836	3.459	-1.70159	2.60662	-4.94376	-1.4951	-1.62579	5.08208	1.97686	-1.82506	4.33429
HIF1Alpha_Pathway_p53_Hypoxia_Pathway	Primary 1.4	0.54371	4.38303	2.24982	-2.82624	-1.49108	2.67509	-0.111195	0.46949	0.812999	-0.339383	-3.60326	-3.58403	0.503166	1.0345	1.75211	1.62978	2.09328	-0.531864	-0.669417	3.69553	-3.16823	2.01525	-1.3068	-1.19282	2.52278	0.377343	-1.70472	0.669598	2.09828	1.99403	-0.842708	-0.188947	1.70671	1.99403	1.4687	-1.91061	0.104969	0.0444411	2.23161	-1.0978	1.68169	-3.18952	-0.96458	-1.04889	3.27876	1.2754	-1.17746	2.79631
HMGB1_signaling_through_RAGE	Cytoskeleton 1.2	-1.88185	15.026	-8.4062	5.25386	2.67906	-2.82469	11.9188	-5.37163	-4.94633	-9.28254	-2.02382	-9.55219	6.0154	-3.77034	-9.23733	11.2807	5.48911	1.65474	10.8581	0.833833	10.8188	-4.03836	-1.36495	2.18222	2.13535	1.86573	4.18456	-5.81453	3.2916	10.5762	16.5998	5.12645	9.18086	1.4958	-7.99277	9.06913	-4.63219	-5.16318	-5.29173	-6.7588	15.0998	14.9489	-0.644898	-7.83355	1.41406	-13.1278	-3.65779	-7.01576
ILK_Signaling_Pathway	Primary 1.4	-0.158519	0.249935	0.0287767	0.0215936	-0.428045	-0.0240705	-0.327469	-0.16353	-0.289311	0.0985327	-0.0508816	-0.265374	-0.0439191	0.43155	-0.159985	0.34086	0.602519	0.115456	0.639446	0.450395	0.0468762	-0.29663	0.24609	0.0854539	-0.0379333	0.446323	0.158383	0.203817	0.139191	0.176556	0.307125	-0.00755439	0.438099	0.204206	-0.461859	0.0992483	-0.0867827	0.114991	0.198785	-0.111691	0.152587	0.134376	-0.0887422	-0.174992	0.305876	-0.0578301	0.0799498	0.33419
ILK_Signaling_Pathway_Apoptosis	Primary 1.4	5.81037	4.8966	5.91017	5.28477	4.75677	2.8541	3.38419	2.61832	0.825158	4.94795	0.787468	3.39871	2.128	4.68836	4.28851	3.40834	5.44425	1.93636	8.82644	4.84059	5.48032	3.97037	3.78722	3.62022	2.36994	3.68076	2.01938	4.05054	4.29254	6.19136	3.84689	3.2263	4.87311	5.02861	3.46449	4.75483	3.4294	2.50411	3.52929	1.53932	4.21521	4.4451	4.07707	2.36027	3.64889	2.70687	2.37711	2.89822
ILK_Signaling_Pathway_Cell_Adhesion	Primary 1.4	23.2415	19.5864	23.6407	21.1391	19.0271	11.4164	13.5368	10.4733	3.30063	19.7918	3.14987	13.5949	8.51201	18.7534	17.154	13.6334	21.777	7.74544	35.3057	19.3624	21.9213	15.8815	15.1489	14.4809	9.47977	14.723	8.07751	16.2022	17.1702	24.7654	15.3876	12.9052	19.4925	20.1145	13.858	19.0193	13.7176	10.0165	14.1171	6.15728	16.8608	17.7804	16.3083	9.44109	14.5956	10.8275	9.50846	11.5929
ILK_Signaling_Pathway_Cell_Cycle_Proliferation	Primary 1.4	1.13373	0.955434	1.1532	1.03117	0.928151	0.556898	0.66033	0.510892	0.161007	0.965454	0.153652	0.663164	0.41522	0.914802	0.836783	0.665042	1.06229	0.377826	1.72223	0.944506	1.06933	0.774706	0.73897	0.706384	0.462428	0.718197	0.394025	0.790349	0.837568	1.20807	0.750613	0.629523	0.950851	0.981193	0.675998	0.927772	0.669152	0.488608	0.688641	0.300355	0.822479	0.867337	0.795526	0.460541	0.711979	0.528171	0.463827	0.565507
ILK_Signaling_Pathway_Cell_Migration_Retraction	Primary 1.4	1.13373	0.955434	1.1532	1.03117	0.928151	0.556898	0.66033	0.510892	0.161007	0.965454	0.153652	0.663164	0.41522	0.914802	0.836783	0.665042	1.06229	0.377826	1.72223	0.944506	1.06933	0.774706	0.73897	0.706384	0.462428	0.718197	0.394025	0.790349	0.837568	1.20807	0.750613	0.629523	0.950851	0.981193	0.675998	0.927772	0.669152	0.488608	0.688641	0.300355	0.822479	0.867337	0.795526	0.460541	0.711979	0.528171	0.463827	0.565507
ILK_Signaling_Pathway_Cell_Motility	Primary 1.4	3.20572	2.70157	3.26079	2.91574	2.62443	1.57468	1.86714	1.44459	0.45526	2.7299	0.434465	1.87515	1.17407	2.58668	2.36608	1.88046	3.00372	1.06834	4.86976	2.67067	3.02363	2.19055	2.0895	1.99736	1.30755	2.03076	1.11414	2.23478	2.3683	3.41592	2.12242	1.78003	2.68861	2.77441	1.91144	2.62336	1.89209	1.38158	1.94719	0.849281	2.32563	2.45247	2.24942	1.30222	2.01318	1.49345	1.31151	1.59902
ILK_Signaling_Pathway_Cytoskeletal_Adhesion_Complexes	Primary 1.4	0.214569	0.663509	0.0523968	-0.251338	-0.00328175	0.153793	0.540476	-0.525759	-0.730159	-0.337349	-0.286644	-0.449597	-0.311113	0.474026	-0.0307443	0.214869	0.247531	-0.0747338	1.03712	0.732311	-0.0720438	-0.393098	0.0384191	0.258777	0.137439	0.286757	-0.512013	1.06817	0.146123	0.213403	0.494011	-0.684295	1.081	0.169712	-0.420937	0.502861	0.222403	-0.168196	0.0873102	0.0415883	-0.129058	-0.0460054	0.408884	-0.435885	-0.0704904	-0.265423	-0.244454	0.632722
ILK_Signaling_Pathway_Epithelial_Mesenchymal_Transition	Primary 1.4	1.52403	1.28435	1.55021	1.38617	1.24768	0.748617	0.887657	0.686773	0.216435	1.29782	0.206549	0.891466	0.558164	1.22973	1.12486	0.893991	1.428	0.507897	2.31513	1.26966	1.43746	1.04141	0.993369	0.949565	0.621624	0.965445	0.529673	1.06244	1.12591	1.62396	1.00902	0.846244	1.27819	1.31898	0.908719	1.24717	0.899516	0.656817	0.925714	0.403756	1.10563	1.16593	1.0694	0.619088	0.957087	0.71	0.623505	0.760189
ILK_Signaling_Pathway_Epithelial_Mesenchymal_Transition_Tubulo-Interstitial_Fibrosis	Primary 1.4	0.523665	0.853272	0.391103	0.0952185	0.275984	0.298533	0.659626	-0.29527	-0.574815	0.0020696	-0.198493	-0.18453	-0.14081	0.679348	0.225102	0.383143	0.530339	0.0497025	1.40246	0.908711	0.259703	-0.102806	0.254752	0.433035	0.256199	0.460463	-0.318641	1.14905	0.37629	0.544999	0.647087	-0.394945	1.20821	0.439563	-0.156214	0.707853	0.390807	0.00320972	0.281362	0.125711	0.136897	0.221254	0.587924	-0.233688	0.153692	-0.0678884	-0.0693186	0.709874
ILK_Signaling_Pathway_G2_Phase_Arrest	Primary 1.4	1.13373	0.955434	1.1532	1.03117	0.928151	0.556898	0.66033	0.510892	0.161007	0.965454	0.153652	0.663164	0.41522	0.914802	0.836783	0.665042	1.06229	0.377826	1.72223	0.944506	1.06933	0.774706	0.73897	0.706384	0.462428	0.718197	0.394025	0.790349	0.837568	1.20807	0.750613	0.629523	0.950851	0.981193	0.675998	0.927772	0.669152	0.488608	0.688641	0.300355	0.822479	0.867337	0.795526	0.460541	0.711979	0.528171	0.463827	0.565507
ILK_Signaling_Pathway_MMP2_MMP9_Gene_Expression_Tissue_Invasion_via_FOS	Primary 1.4	2.11286	1.78058	2.14915	1.92173	1.72974	1.03785	1.23062	0.952117	0.300058	1.79925	0.286352	1.2359	0.773819	1.70486	1.55946	1.2394	1.97973	0.704131	3.20961	1.76021	1.99284	1.44377	1.37717	1.31644	0.861797	1.33846	0.73432	1.47292	1.56092	2.2514	1.39887	1.1732	1.77204	1.82859	1.25981	1.72903	1.24706	0.910587	1.28338	0.559753	1.5328	1.6164	1.48257	0.858281	1.32687	0.984318	0.864405	1.0539
ILK_Signaling_Pathway_Migration_Vasculogenesis	Primary 1.4	0.523665	0.853272	0.391103	0.0952185	0.275984	0.298533	0.659626	-0.29527	-0.574815	0.0020696	-0.198493	-0.18453	-0.14081	0.679348	0.225102	0.383143	0.530339	0.0497025	1.40246	0.908711	0.259703	-0.102806	0.254752	0.433035	0.256199	0.460463	-0.318641	1.14905	0.37629	0.544999	0.647087	-0.394945	1.20821	0.439563	-0.156214	0.707853	0.390807	0.00320972	0.281362	0.125711	0.136897	0.221254	0.587924	-0.233688	0.153692	-0.0678884	-0.0693186	0.709874
ILK_Signaling_Pathway_Opsonization	Primary 1.4	18.5932	15.6691	18.9126	16.9113	15.2217	9.13312	10.8294	8.37863	2.64051	15.8334	2.5199	10.8759	6.80961	15.0028	13.7232	10.9067	17.4216	6.19635	28.2446	15.4899	17.537	12.7052	12.1191	11.5847	7.58382	11.7784	6.46201	12.9617	13.7361	19.8124	12.31	10.3242	15.594	16.0916	11.0864	15.2155	10.9741	8.01316	11.2937	4.92583	13.4887	14.2243	13.0466	7.55287	11.6765	8.662	7.60677	9.27431
ILK_Signaling_Pathway_Regulation_of_Junction_Assembly_at_Desmosomes	Primary 1.4	23.2415	19.5864	23.6407	21.1391	19.0271	11.4164	13.5368	10.4733	3.30063	19.7918	3.14987	13.5949	8.51201	18.7534	17.154	13.6334	21.777	7.74544	35.3057	19.3624	21.9213	15.8815	15.1489	14.4809	9.47977	14.723	8.07751	16.2022	17.1702	24.7654	15.3876	12.9052	19.4925	20.1145	13.858	19.0193	13.7176	10.0165	14.1171	6.15728	16.8608	17.7804	16.3083	9.44109	14.5956	10.8275	9.50846	11.5929
ILK_Signaling_Pathway_Tissue_Morphogenesis	Primary 1.4	2.11286	1.78058	2.14915	1.92173	1.72974	1.03785	1.23062	0.952117	0.300058	1.79925	0.286352	1.2359	0.773819	1.70486	1.55946	1.2394	1.97973	0.704131	3.20961	1.76021	1.99284	1.44377	1.37717	1.31644	0.861797	1.33846	0.73432	1.47292	1.56092	2.2514	1.39887	1.1732	1.77204	1.82859	1.25981	1.72903	1.24706	0.910587	1.28338	0.559753	1.5328	1.6164	1.48257	0.858281	1.32687	0.984318	0.864405	1.0539
ILK_Signaling_Pathway_Wound_Healing	Primary 1.4	23.2415	19.5864	23.6407	21.1391	19.0271	11.4164	13.5368	10.4733	3.30063	19.7918	3.14987	13.5949	8.51201	18.7534	17.154	13.6334	21.777	7.74544	35.3057	19.3624	21.9213	15.8815	15.1489	14.4809	9.47977	14.723	8.07751	16.2022	17.1702	24.7654	15.3876	12.9052	19.4925	20.1145	13.858	19.0193	13.7176	10.0165	14.1171	6.15728	16.8608	17.7804	16.3083	9.44109	14.5956	10.8275	9.50846	11.5929
Integrins_Signaling_in_Natural_Killer_Cells	Cytoskeleton 1.2	-1.84808	-0.81851	0.472375	0.60587	-2.05148	3.37826	10.1331	-0.541409	-3.39512	-2.00052	1.21622	-3.25581	-0.988218	0.55787	-0.783517	0.976482	2.99888	-0.446986	3.33442	2.17321	0.288499	-1.90508	-2.16881	-1.6605	1.16628	-0.689211	-1.40449	-2.46893	2.93773	8.34702	5.34789	-4.36251	4.71948	1.06198	-1.60351	1.1058	1.39065	-0.990854	-0.111342	-2.03561	4.06163	2.11494	-2.7709	0.0709802	-1.98465	-2.65364	-3.56259	-1.3894
JAK-STAT_Pathway	Primary 1.4	0.0716619	5.27107	-0.27823	-0.202668	0.142055	1.88529	2.54785	-2.81948	-2.78397	-2.71707	-1.21786	-2.73095	1.02032	0.983144	-1.18857	2.85649	1.77863	0.978997	4.57414	1.99158	-0.0986627	-0.708567	-0.558271	0.674631	2.23964	0.50147	0.434532	-0.0665994	0.899874	4.61655	2.71159	-0.33231	4.23316	1.96372	-1.9356	3.56087	-0.854143	-1.83388	-0.202397	-0.275106	1.88907	2.22597	1.09491	-1.92784	0.231679	-2.14485	-1.21468	0.679411
JAK-STAT_Pathway_Nml_SOCS_BCL-XL_p21_Myc_Nos2_Gene_Expression_via_STAT2	Primary 1.4	0.19802	7.09712	-0.53736	-0.338098	0.192501	2.60101	3.43785	-3.83235	-3.39439	-3.54349	-1.50545	-3.69557	1.14966	1.01973	-1.53583	3.76756	2.02635	1.42465	5.77392	2.37235	-0.134273	-0.833152	-0.89756	0.890457	3.04496	0.49368	0.338245	-0.0871651	1.16354	5.90716	3.40826	-0.270589	5.31616	2.79277	-2.3838	4.54234	-0.816059	-2.42496	-0.384891	-0.338793	2.47709	2.98547	1.63569	-2.49661	0.168279	-3.14243	-1.75785	0.576394
JNK_Pathway	Primary 1.4	0.155957	5.58957	-0.423215	-0.26628	0.151611	2.04851	2.70759	-3.01829	-2.67336	-2.79079	-1.18566	-2.91057	0.90545	0.803117	-1.20959	2.96726	1.59592	1.12203	4.54743	1.86842	-0.105751	-0.656175	-0.706902	0.701308	2.39815	0.388814	0.266395	-0.0686496	0.916387	4.65237	2.68429	-0.213111	4.18691	2.19953	-1.87744	3.57746	-0.642713	-1.90986	-0.303133	-0.266828	1.95091	2.35131	1.28824	-1.96628	0.132534	-2.47492	-1.38445	0.453957
KEGG_ABC_transporters_Main_Pathway	KEGG Adjusted 1.4	0.140602	4.16555	-0.0398764	0.19441	-0.256535	-0.667936	-1.20827	-0.832727	-3.95616	-2.21444	-1.73925	-2.20223	-1.22637	0.504562	-5.07476	-0.399468	3.68183	-0.440866	2.78804	4.30325	-0.59691	-0.796614	2.51721	0.133392	1.43634	3.11314	-2.49421	5.74399	-0.740832	-0.257555	0.468284	-2.47638	4.41657	-1.73708	-1.66078	1.04385	1.41261	1.7925	1.80141	-1.5814	0.809312	0.521521	1.22811	0.241095	1.26495	-2.16327	1.22445	3.72786
KEGG_African_trypanosomiasis_Main_Pathway	KEGG Adjusted 1.4	5.83269	12.1639	2.71046	3.21735	-4.09561	4.66402	6.80353	5.33889	2.09197	-10.1544	5.69644	11.2385	-12.5178	2.16049	-4.90186	9.05452	4.03874	-0.560996	-4.50572	6.50909	8.26185	4.26194	-1.03336	-1.60466	-0.391753	5.89571	-0.403615	9.48842	-2.13967	4.82829	5.66212	-7.09076	-5.53329	-2.43851	-3.52058	-8.14687	10.1344	12.0735	-8.14687	8.46538	-9.27438	-3.30533	4.26194	0.989821	-2.25123	-8.42431	6.0118	5.63688
KEGG_Amoebiasis_Main_Pathway	KEGG Adjusted 1.4	-9.83779	19.9678	-20.4436	7.59006	10.5946	-2.73272	8.30459	-19.0453	-16.3135	-16.7471	-13.1558	-20.4993	-0.0127564	-1.18925	-13.1106	14.8014	-0.0915267	9.39297	23.8799	16.2602	11.0426	-7.86033	-2.03548	14.5999	19.35	1.21614	-1.14256	-14.2977	-7.83052	6.87373	18.637	3.5822	15.6597	-6.04085	-5.19154	35.2059	3.96943	-4.46774	-9.06156	-11.862	12.1453	16.172	5.21692	-16.4337	2.67074	-16.8328	-5.86058	11.5651
KEGG_Apoptosis_Main_Pathway	KEGG Adjusted 1.4	0.106275	25.6991	-6.24026	-3.71683	-4.10162	5.03186	8.5093	-18.7053	-11.5869	-10.2026	-5.4869	-15.8088	-1.72067	2.76526	-6.72739	2.96798	9.26266	0.97942	24.424	12.4011	-1.23704	-5.92391	-3.46907	8.72128	7.17471	2.56406	5.49942	7.6503	0.10257	11.1193	10.363	0.270576	14.7661	6.15179	-12.4388	12.3453	-2.27828	-2.47817	-6.76257	-2.7759	7.81547	9.35536	15.4163	-15.1712	5.03961	-11.8315	-6.14973	2.2009
KEGG_Asthma_Main_Pathway	KEGG Adjusted 1.4	-1.78013	3.93135	-2.40906	0.579631	-7.29557	0.108508	-7.29557	-1.35953	0.442769	1.66301	0.860849	-3.43835	-0.391426	0.795696	-3.72982	2.258	2.95263	2.25895	2.26276	-1.13049	0.268156	-2.97683	-0.645768	1.67837	-0.959711	1.8562	2.92191	-2.2764	-0.416855	-0.184752	1.81507	2.8111	-0.0240085	2.7169	-3.9373	-2.26527	-2.78095	0.557472	-1.48609	-2.192	1.00139	1.32313	-0.881771	-1.24032	1.82323	-3.03231	-0.330761	-2.77663
KEGG_Chagas_disease_American_trypanosomiasis__Main_Pathway	KEGG Adjusted 1.4	-0.562505	3.86613	-1.31025	-0.235483	-4.34157	0.419251	-3.08716	-2.02053	-1.4214	0.209689	-0.149873	-3.07977	-0.950245	1.56624	-2.28666	1.83707	2.32508	1.16955	3.73678	1.01781	-0.00689953	-2.67526	-0.294994	1.59403	-0.253063	1.76422	0.554613	1.11188	0.0894585	0.382553	2.21791	0.0913416	2.47953	2.00551	-3.31006	-0.185638	-1.13898	-0.0568441	-0.681406	-1.20624	0.297155	0.679885	0.419443	-1.74238	0.920491	-2.41368	-0.76043	-0.18984
KEGG_Chemokine_signaling_Main_Pathway	KEGG Adjusted 1.4	-0.822628	2.91007	-1.76447	-3.59498	-1.13818	3.31637	2.39738	-2.55002	-2.20047	-3.15076	0.48132	-3.8668	1.19598	1.78115	0.0815571	-0.511537	2.77391	2.97084	1.75728	-0.118574	-1.85839	-0.953055	1.0864	-0.782627	-2.10999	1.07259	-0.546951	-5.53934	1.63112	4.14649	2.08901	1.27172	3.06455	3.9136	-0.134065	2.16848	-1.678	-2.38089	1.42842	-3.31799	2.10073	3.16961	-2.64821	-0.801451	-0.183918	-3.29562	-1.43852	-0.0607183
KEGG_Cocaine_addiction_Main_Pathway	KEGG Adjusted 1.4	-3.53532	-3.79417	1.25572	-6.12796	-4.70878	6.27301	-0.842824	-4.84233	-2.70286	0.312527	-1.68861	-4.63971	-5.97186	2.76415	5.07853	-0.361838	5.69936	5.20855	2.26771	5.73817	-6.42227	0.538038	-0.452045	-4.44766	9.52129	0.290134	-5.49129	-4.77175	0.410749	-0.433549	-7.31406	-2.99981	-0.157642	-0.676432	8.31019	2.09699	2.9129	3.27067	2.30035	-5.83316	-3.80387	-3.29418	-6.44175	1.60721	1.9025	4.90408	2.25435	9.2217
KEGG_Cytokine_cytokine_receptor_interaction_Main_Pathway	KEGG Adjusted 1.4	-1.62608	21.5562	-12.5084	-23.6372	-10.5848	11.5711	-6.61606	-18.4547	-14.8639	-18.9279	-1.09758	-25.2239	10.6925	1.31087	-0.900472	-9.2494	13.7727	22.0276	5.87753	-5.07546	-9.09201	-4.60532	9.03082	-2.81301	-19.3035	4.68913	0.439492	-35.2299	-0.428463	9.66413	11.2931	22.8657	14.7024	25.9838	3.33432	13.9757	-14.4986	-14.037	7.39388	-20.8069	9.15199	19.163	-11.0467	-6.61863	-0.547622	-20.4181	-7.35417	-2.93018
KEGG_Focal_adhesion_Main_Pathway	KEGG Adjusted 1.4	-0.197924	-0.212828	0.147591	0.780019	0.130614	0.449001	1.07821	-0.572248	-0.298448	0.103724	0.0704073	0.338277	-0.155026	0.466047	-0.131228	0.073031	0.0773887	0.638232	1.6538	1.80817	0.736601	0.171238	0.485159	0.0885261	0.687449	0.074773	-0.194766	0.579605	0.676428	1.53049	1.43201	-0.287354	1.10208	0.507918	-0.504471	0.966663	-0.18346	-0.864855	0.0868913	0.122172	0.111799	0.70565	-0.0738622	-0.576441	0.155266	-0.470109	-0.464135	0.64007
KEGG_Gastric_acid_secretion_Main_Pathway	KEGG Adjusted 1.4	-7.31497	-9.78298	3.16851	-15.1028	-9.76423	6.20517	-9.38528	-12.1378	-7.82108	1.00127	-6.70215	-4.27751	-16.1828	5.45609	9.9223	-0.275019	8.26663	5.11596	4.11676	3.10218	-5.49194	4.02837	5.90182	-12.3775	11.4946	1.73577	-6.54012	-9.88234	2.57605	0.561198	-16.6196	-1.83768	2.56222	-5.02636	18.2365	5.52786	6.93284	4.13511	10.8009	-14.7848	2.02173	0.587354	-17.4431	5.58513	14.792	8.47532	8.28814	14.172
KEGG_HTLV_I_infection_Main_Pathway	KEGG Adjusted 1.4	-0.295901	2.03374	-0.689247	-0.123874	-2.28385	0.220544	-1.62397	-1.06288	-0.747713	0.110305	-0.0788396	-1.62009	-0.499869	0.823906	-1.20288	0.966377	1.22309	0.61523	1.9657	0.535412	-0.00362944	-1.4073	-0.155179	0.838526	-0.133122	0.928054	0.291749	0.584893	0.0470589	0.201239	1.16671	0.0480495	1.30434	1.05498	-1.74123	-0.0976536	-0.599153	-0.0299023	-0.358448	-0.634532	0.156316	0.357648	0.220644	-0.916563	0.484217	-1.2697	-0.400018	-0.099864
KEGG_Hematopoietic_cell_lineage_Main_Pathway	KEGG Adjusted 1.4	-2.53027	4.52217	-3.4517	1.26264	-0.67109	-0.848885	0.368438	-2.94719	-2.98835	-2.40499	-2.55013	-4.94427	1.32853	-0.234947	-3.25305	2.34801	3.23738	3.20962	4.58826	2.74817	2.23097	-2.20305	-0.593064	2.927	2.90786	1.17278	2.22509	-2.23327	-1.25732	1.80365	4.11626	0.63696	1.63989	-0.347891	-2.51405	5.05527	-2.9759	-1.01132	-2.90154	-3.64697	2.52819	3.55365	0.918354	-4.2946	2.03784	-1.11466	0.264109	0.694893
KEGG_Hepatitis_C_Main_Pathway	KEGG Adjusted 1.4	-0.604394	4.15403	-1.40782	-0.253019	-4.66488	0.450472	-3.31705	-2.171	-1.52724	0.225304	-0.161034	-3.30912	-1.02101	1.68287	-2.45694	1.97388	2.49822	1.25664	4.01505	1.09361	-0.00741333	-2.87449	-0.316962	1.71273	-0.271909	1.8956	0.595913	1.19468	0.0961203	0.411041	2.38308	0.0981437	2.66417	2.15486	-3.55655	-0.199463	-1.2238	-0.0610771	-0.732149	-1.29607	0.319284	0.730515	0.450678	-1.87213	0.989038	-2.59343	-0.817058	-0.203977
KEGG_Herpes_simplex_infection_Main_Pathway	KEGG Adjusted 1.4	0.358304	-0.494697	-1.42494	2.74031	-4.05812	-1.93242	-2.05875	0.976191	-0.325453	1.9423	1.9232	-2.95843	-1.81974	-0.0185009	-3.72642	2.60757	-4.23899	3.21431	-1.18847	-1.41982	1.64518	-0.538989	-0.564339	1.08756	-3.17898	-0.0606002	1.35496	-1.21632	-2.2214	-1.02523	0.759535	1.83011	-2.59444	-3.8043	-3.80524	-3.91491	-2.25115	0.215959	-4.51271	-0.0482237	0.504581	0.540972	-0.401474	-2.19095	0.212124	-1.03651	-0.3469	-4.61315
KEGG_Inflammatory_mediator_regulation_of_TRP_channels_Main_Pathway	KEGG Adjusted 1.4	-0.293925	2.89332	0.199145	1.1863	0.820535	-0.866018	3.67645	-1.77416	-1.61881	-0.77162	-3.3963	-0.749585	-2.90703	2.17961	-2.42521	3.53778	0.460979	3.01192	-0.188119	2.31173	1.26634	-0.458558	-0.595153	0.879651	0.818007	0.507177	1.91306	-2.39132	-1.12419	3.31581	2.38679	-0.887224	-0.417228	-1.69978	-0.0309618	3.16644	1.59667	1.19488	-3.48689	-0.208973	-0.670457	2.36706	0.366771	-0.654051	2.12119	-2.80099	0.873469	1.59875
KEGG_Insulin_secretion_Main_Pathway	KEGG Adjusted 1.4	1.59372	2.56873	-0.9168	1.70768	-0.9168	-0.9168	-0.9168	1.8404	0.928405	-0.9168	3.96568	-0.9168	0.911147	-0.9168	-0.9168	-0.9168	1.24647	0.807744	-0.9168	-0.9168	2.90943	-0.9168	-0.9168	3.76976	-0.9168	-0.9168	2.50678	-0.9168	0.186113	-0.9168	4.39708	0.763208	-0.9168	-0.9168	-0.9168	0.948906	-0.9168	-0.9168	-0.9168	2.59126	-0.219437	-0.9168	-0.9168	-0.9168	-0.9168	-0.9168	1.534	-0.9168
KEGG_Jak_STAT_signaling_Main_Pathway	KEGG Adjusted 1.4	-0.130318	-0.62591	0.111149	0.464964	0.292678	1.84957	1.92468	-0.581277	-1.15994	-0.782089	-0.455374	-0.345531	0.154064	0.0759144	-0.322916	-0.675316	1.15647	0.944615	2.308	2.63762	0.853172	-0.653751	0.304804	1.15201	1.12591	0.130326	-0.366032	0.623065	0.0538843	2.42125	2.49374	-0.775715	2.46686	-0.479169	-0.908198	1.33988	0.071047	0.185554	0.695164	0.0148392	0.781184	-0.736701	0.596556	-0.335378	-0.931317	-0.175455	0.00967966	2.24483
KEGG_Leukocyte_transendothelial_migration_Main_Pathway	KEGG Adjusted 1.4	1.44153	1.49502	-0.360186	2.14987	1.12645	-2.32434	-0.123357	1.72084	1.3036	-0.689304	0.795913	1.22235	2.00576	-1.14953	-1.30966	0.127024	-1.24746	-1.72255	0.0609552	-1.90177	2.5252	0.00510222	-0.0828378	1.43592	-2.12943	-0.827301	1.80297	1.87112	-0.136285	-0.687703	2.1784	1.01544	-0.351366	-0.469873	-2.15508	-1.22258	-1.4998	-1.2796	-1.39191	1.81915	2.14843	1.57439	2.31914	-0.907106	-0.571496	-1.14209	-0.848566	-2.38565
KEGG_MAPK_signaling_Main_Pathway	KEGG Adjusted 1.4	-0.570572	-0.372913	0.498868	-1.51926	-0.993689	1.60205	-0.0910313	-1.32857	-1.15343	0.0708696	-0.950868	-1.11866	-1.7488	0.696946	1.38025	-0.806579	1.24691	1.40407	0.952932	1.64232	-1.08923	0.10713	0.222479	-1.21232	2.85737	0.526409	-1.44736	-0.529913	0.212853	0.319988	-1.57444	-0.561099	0.376389	0.0334241	1.97858	1.19457	1.1917	1.39093	0.52734	-1.4003	-0.498696	-0.705645	-1.27764	0.16311	0.920517	1.59359	0.870163	1.55325
KEGG_NF_kappa_B_signaling_Main_Pathway	KEGG Adjusted 1.4	-3.66464	10.0625	-5.68382	-3.14778	-3.14317	1.14118	-4.50151	-6.95039	-2.45598	-5.75785	-0.966562	-11.3134	-1.35249	6.83782	-3.88889	8.02314	6.1898	3.38979	10.6516	4.95675	-1.86487	-6.16953	-2.1593	8.44716	7.94244	3.7091	-2.75044	-2.62295	0.248213	0.85613	7.25414	-1.5093	7.80299	2.87305	-3.81036	11.1585	-2.89083	4.4892	-1.11809	-4.21173	2.25438	7.44391	3.47226	-1.98429	3.16388	-7.41618	1.17084	5.8632
KEGG_Non_alcoholic_fatty_liver_disease_NAFLD__Main_Pathway	KEGG Adjusted 1.4	-1.1836	8.13497	-2.75699	-0.495496	-9.13539	0.882174	-6.4959	-4.25153	-2.99085	0.441221	-0.315358	-6.48035	-1.99947	3.29562	-4.81152	3.86551	4.89235	2.46092	7.8628	2.14165	-0.0145178	-5.6292	-0.620717	3.3541	-0.532488	3.71221	1.167	2.33957	0.188236	0.804955	4.66686	0.192198	5.21734	4.21994	-6.96492	-0.390614	-2.39661	-0.119609	-1.43379	-2.53813	0.625264	1.43059	0.882577	-3.66625	1.93687	-5.07879	-1.60007	-0.399456
KEGG_Osteoclast_differentiation_Main_Pathway	KEGG Adjusted 1.4	-1.29306	3.28191	-2.67885	-0.225722	-0.274148	0.653804	-1.59107	-2.11744	-1.37458	-0.900293	-1.88333	-6.0993	-0.32047	1.21683	-1.94468	2.60896	2.4102	2.83363	2.74002	1.91698	1.62935	-1.69285	-0.434739	3.03298	2.09712	0.27016	-0.0541641	-2.06826	-0.398665	0.25985	3.35281	1.25876	0.214427	-0.142333	-1.26425	3.19182	-2.77715	0.703785	-1.89804	-2.5729	2.4794	4.11283	0.957334	-1.10385	1.49384	-1.89583	0.49859	0.634021
KEGG_PI3K_Akt_signaling_Main_Pathway	KEGG Adjusted 1.4	-0.29605	0.07265	-0.338667	-0.226916	-0.063007	0.276418	0.112128	-0.077581	-0.0591372	-0.242986	0.402852	0.0676067	-0.100152	0.047297	0.218206	0.127562	0.253036	0.157128	0.409635	0.141736	-0.328124	-0.109947	-0.025569	0.0324714	0.138556	0.107991	-0.0856886	0.175117	0.300566	0.06308	-0.188468	-0.317479	0.545962	0.355216	-0.198881	0.0293195	0.334137	0.0938558	0.505287	-0.161717	-0.105131	0.17559	-0.418753	0.213152	-0.022346	-0.126628	0.159292	0.57318
KEGG_Pancreatic_secretion_Main_Pathway	KEGG Adjusted 1.4	5.0624	8.15949	-2.91219	5.42439	-2.91219	-2.91219	-2.91219	5.84597	2.94905	-2.91219	12.5969	-2.91219	2.89423	-2.91219	-2.91219	-2.91219	3.95936	2.56577	-2.91219	-2.91219	9.24171	-2.91219	-2.91219	11.9745	-2.91219	-2.91219	7.96271	-2.91219	0.591184	-2.91219	13.9672	2.42431	-2.91219	-2.91219	-2.91219	3.01417	-2.91219	-2.91219	-2.91219	8.23106	-0.697034	-2.91219	-2.91219	-2.91219	-2.91219	-2.91219	4.87269	-2.91219
KEGG_Proteoglycans_in_cancer_Main_Pathway	KEGG Adjusted 1.4	-0.329385	0.0901768	-0.43956	-0.167637	-0.37012	1.11593	1.19526	-0.804859	-0.693563	-0.194047	0.18198	-0.0889483	-0.381894	0.306342	-0.527953	-0.337244	0.117486	0.912589	1.00672	1.33768	0.107026	-0.475049	-0.36238	-0.0140139	0.922404	-0.575132	-0.46997	0.38615	0.0381355	1.17731	1.10702	-1.20996	1.25619	-0.102282	-0.634383	1.09363	0.122151	-0.473647	-0.496556	-0.338326	0.242646	0.330411	-0.140453	-0.59035	-0.451419	-0.261319	-0.825553	0.233901
KEGG_Rap1_signaling_Main_Pathway	KEGG Adjusted 1.4	-0.204732	0.14409	-0.0596246	-0.642409	-0.133451	1.37407	1.80271	-0.401713	-1.80942	-0.491651	0.541159	-0.227599	-0.967869	0.357606	-0.0275486	-0.356417	0.580989	1.2904	1.09508	1.87053	0.592864	-0.60557	-0.0652278	-0.19204	1.73386	-0.313954	-0.993668	0.604837	0.524036	1.07915	1.57807	-1.50641	1.67495	-0.944091	-1.00419	1.71623	0.448747	-0.529847	0.473933	-0.274924	1.27487	0.38081	0.0917941	0.194975	-0.628905	-0.733945	-0.829708	0.976718
KEGG_Regulation_of_actin_cytoskeleton_Main_Pathway	KEGG Adjusted 1.4	-0.348617	0.0406191	-0.337121	-0.0871028	-0.000707439	0.424071	-0.0779611	-0.0543589	0.0411491	-0.257033	0.549784	0.0106104	-0.149035	0.0769446	0.379907	-0.0431458	0.197287	0.328135	0.320602	0.064473	-0.373643	-0.111	0.0821089	0.0937951	0.272476	0.278537	-0.113955	-0.0179228	0.330145	-0.0212543	-0.161651	-0.200675	0.542632	0.551292	-0.103405	0.066548	0.213845	0.017501	0.729787	-0.218465	-0.019411	0.330891	-0.561491	0.451204	0.0387741	0.1659	0.237935	0.654337
KEGG_Regulation_of_lipolysis_in_adipocytes_Main_Pathway	KEGG Adjusted 1.4	-4.81541	-2.21684	-0.339812	-12.4513	-8.85889	5.98165	-7.52664	-10.5346	-9.91014	-1.28231	-9.08661	-1.08799	-11.6753	7.56618	3.66184	-5.14227	1.48611	6.90456	0.862447	2.08497	0.272189	3.01393	6.63697	-9.21464	11.2926	2.9249	-3.72074	-3.17373	5.16015	0.791229	-13.7249	-1.34103	6.73675	-3.39817	7.539	5.00276	3.93201	5.40208	2.1202	-11.2877	9.46121	-1.64053	-11.6621	6.93004	10.9728	14.8798	3.76852	7.09252
KEGG_Sphingolipid_signaling_Main_Pathway	KEGG Adjusted 1.4	-0.289862	1.99224	-0.675181	-0.121346	-2.23724	0.216043	-1.59083	-1.04119	-0.732454	0.108054	-0.0772306	-1.58702	-0.489667	0.807091	-1.17833	0.946655	1.19813	0.602675	1.92558	0.524485	-0.00355537	-1.37858	-0.152012	0.821413	-0.130405	0.909114	0.285795	0.572957	0.0460985	0.197132	1.1429	0.0470689	1.27772	1.03345	-1.70569	-0.0956607	-0.586926	-0.0292921	-0.351133	-0.621582	0.153126	0.350349	0.216141	-0.897858	0.474335	-1.24379	-0.391854	-0.0978259
KEGG_TGF_beta_signaling_Main_Pathway	KEGG Adjusted 1.4	-0.866803	0.237307	-1.15674	-0.441151	-0.974001	2.93666	3.14543	-2.11805	-1.82516	-0.510651	0.478895	-0.234075	-1.00498	0.806164	-1.38935	-0.887485	0.309174	2.40155	2.64926	3.52021	0.281647	-1.25013	-0.953631	-0.0368786	2.42738	-1.51351	-1.23676	1.01618	0.100356	3.09818	2.91322	-3.18411	3.30576	-0.269164	-1.66943	2.87798	0.32145	-1.24644	-1.30673	-0.890331	0.638543	0.869504	-0.369614	-1.55355	-1.18794	-0.687683	-2.17251	0.615529
KEGG_TNF_signaling_Main_Pathway	KEGG Adjusted 1.4	-1.1343	5.69711	-0.99871	0.721378	-2.79372	1.86144	-2.91015	-0.02933	-1.68629	0.122244	0.362721	-3.53638	0.0623759	0.426409	-2.62325	0.868559	3.45176	1.09749	3.78631	1.18115	1.14123	-3.11946	-0.716162	3.16874	0.917545	2.33233	0.577416	1.07554	1.34321	1.71038	2.05177	-0.095899	4.15439	2.22548	-3.45361	0.441926	-0.879353	0.303821	-1.17105	-1.68129	1.75751	0.908191	0.233363	-1.04305	0.950237	-3.30616	-1.57871	-1.25592
KEGG_Transcriptional_misregulation_in_cancer_Main_Pathway	KEGG Adjusted 1.4	-0.299416	0.119111	1.0909	-0.950279	0.0440452	0.247652	2.90622	-1.03441	-0.61532	-0.107309	0.156884	-0.625998	-0.087846	-0.344719	1.21578	1.4283	2.64749	-0.467799	2.17	1.78072	0.0349428	-0.268655	0.434852	-1.02147	1.38466	0.132896	-0.958287	-0.453878	1.58681	0.862334	-0.470139	-1.15006	1.70387	0.965841	0.590526	-0.725884	0.159981	0.255721	0.830174	-1.38388	1.90403	1.22579	-0.995679	0.0598617	0.530094	-0.124495	-0.566207	0.463808
KEGG_Type_I_diabetes_mellitus_Main_Pathway	KEGG Adjusted 1.4	-0.626742	15.1867	-6.73157	7.75532	1.70192	-6.67055	-1.20994	-2.52736	1.57792	-4.38347	-0.449948	-4.35574	5.40331	-3.08641	-9.79118	12.6132	-2.15391	-7.85121	4.97819	0.231674	7.63548	-3.40438	-1.46998	8.94201	-1.04559	0.538436	7.80657	-0.857388	-5.07303	2.68456	12.5252	5.93465	3.17029	-0.3162	-9.77024	5.93752	-8.30816	-4.87405	-9.76799	-2.92758	7.04551	10.1807	5.7632	-5.57649	0.682598	-11.5756	-1.67899	-5.21899
KEGG_Viral_carcinogenesis_Main_Pathway	KEGG Adjusted 1.4	-0.322069	0.489395	-0.189773	-0.049803	0.0947067	1.14667	-0.332408	0.0927477	-0.302307	-0.274621	-0.775796	-1.53265	-0.180061	0.288603	0.321078	0.820278	0.593245	-0.189139	-0.171998	0.702878	0.054769	0.0607414	-0.367315	-0.366074	0.00599034	-0.151569	-0.640414	-0.206153	0.912949	0.857862	0.570935	0.310681	1.20752	-0.233884	0.339328	-0.529344	-0.0208191	-0.404685	0.210148	-0.982674	0.633705	-0.139431	-0.863811	-0.619686	0.669623	-0.299805	-0.612063	0.121535
MAPK_Family_Pathway	Primary 1.4	-1.22744	4.47253	-1.13773	-0.455849	-0.88139	1.95955	1.04479	-2.4946	-2.16228	-1.72539	-1.00701	-2.9657	0.176691	0.299208	-1.44522	3.46904	1.75982	1.61689	3.52378	1.70387	0.024222	-0.499875	-0.847792	0.734915	2.11985	0.46384	-0.129202	-1.61723	0.679249	3.58383	1.76706	0.400664	2.95432	2.33773	-0.889682	2.93564	-1.4574	-1.7008	-0.471153	-1.75003	1.29267	2.29964	-0.717789	-1.56165	0.437932	-2.28631	-0.68529	0.604189
MAPK_Signaling_Pathway	Primary 1.4	-0.418346	1.07907	-0.398321	0.173605	0.064213	-0.0102008	0.102751	-0.505868	-0.687377	-0.481261	-0.382807	-0.977029	0.111405	0.143909	-0.594996	0.694348	0.730007	0.239322	1.19335	0.865397	0.347966	-0.498214	0.0240675	0.612254	0.468252	0.512719	0.0583794	0.134214	0.11066	0.388326	0.676835	-0.141251	0.917984	0.0353053	-0.723383	0.96209	-0.251521	-0.0815009	-0.369415	-0.518442	0.613394	0.580821	0.185353	-0.686765	0.338176	-0.628122	-0.0775432	0.381865
NCI_Alpha4_beta1_integrin_signaling_events_Pathway_(cell_adhesion)	NCI 1.2	-6.27117	-2.68924	-6.02827	1.03826	-3.05327	12.1337	16.5234	-9.70669	-5.15636	-0.931253	4.81818	-0.893466	-5.56426	3.45233	-4.37866	-2.52301	-1.98789	12.9557	16.1229	23.6077	4.65053	-1.35738	-0.450991	-2.01276	14.8903	-5.26724	-5.63545	7.23131	3.53897	18.3012	13.4376	-8.38093	19.0544	2.08168	-6.27828	16.1806	-3.6843	-12.4516	-3.64962	-4.72086	-0.566743	7.3394	-5.57122	-10.2428	-1.40484	-5.56505	-8.68496	7.92061
NCI_Alpha_synuclein_signaling_Main_Pathway	NCI 1.2	0.0664346	-1.07439	-0.509873	-10.9354	0.872302	6.77483	2.02449	-1.13564	1.30673	-7.24835	-7.30938	-10.9593	-0.622459	2.8994	2.2523	-1.10218	6.77483	1.88259	0.740699	0.169397	-2.13999	2.14761	-0.062862	2.44455	-0.0135817	6.77483	-4.85224	-11.7985	-12.8439	6.77483	-1.13564	-5.34588	6.77483	6.77483	6.77483	1.38523	3.69028	0.903373	5.10074	2.2523	3.79003	2.50376	-5.76479	6.77483	2.90547	2.20706	4.86183	1.93312
NCI_Beta5_beta6_beta7_and_beta8_integrin_cell_surface_interactions_Main_Pathway	NCI 1.2	-5.24518	16.6705	0.17264	-4.35342	8.00194	6.89074	0.853102	-2.9243	-14.2968	-2.46184	1.3903	-15.5844	6.59551	-0.96456	0.290033	-1.68811	20.9629	-0.738139	17.7133	4.15069	-1.00002	-4.61399	4.34293	4.08864	8.59315	11.1562	-10.958	4.98662	11.9426	8.59947	8.15106	-9.1556	15.6781	13.9536	5.28659	6.27802	-4.86042	-0.769481	0.68378	-6.54245	8.06019	-0.524463	-6.67117	3.37178	5.95129	-8.85802	0.360192	0.488409
NCI_CDC42_signaling_events_Main_Pathway	NCI 1.2	3.69526	1.62193	-1.54017	3.69483	2.89803	2.29885	0.864806	2.61866	0.0296447	-0.883383	-1.00488	3.17384	1.10644	-4.22999	-1.03534	-0.339966	-2.08657	-1.02245	0.549341	-0.83637	3.50176	2.81359	0.420897	2.50545	-2.15075	0.248573	1.5192	2.48254	-0.0938483	2.68007	3.57474	-1.60296	1.89089	1.8013	0.410267	-0.338307	0.143648	-2.23894	-0.187659	4.04256	3.18295	2.34758	2.08984	-2.52127	-0.156854	-1.88324	0.259781	0.699456
NCI_CDC42_signaling_events_Pathway_(Pathway_positive_regulation_of_NF_kappaB_transcription_factor_activity_via_CDC42)	NCI 1.2	36.6167	16.0719	-15.2617	36.6124	28.7168	22.7795	8.56944	25.9485	0.293752	-8.75352	-9.95745	31.4498	10.9638	-41.9153	-10.2593	-3.36876	-20.676	-10.1316	5.44347	-8.28767	34.6992	27.8801	4.17071	24.8267	-21.312	2.46313	15.0539	24.5997	-0.929951	26.557	35.4225	-15.8839	18.737	17.8492	4.06537	-3.35232	1.42342	-22.1859	-1.85953	40.0581	31.5401	23.2624	20.7084	-24.9835	-1.55428	-18.6612	2.57419	6.93097
NCI_CDC42_signaling_events_Pathway_(RNA_splicing)	NCI 1.2	26.8522	11.786	-11.1919	26.8491	21.059	16.705	6.28426	19.0289	0.215418	-6.41925	-7.30213	23.0632	8.04015	-30.7379	-7.52348	-2.47042	-15.1624	-7.42983	3.99188	-6.07762	25.4461	20.4454	3.05852	18.2063	-15.6288	1.8063	11.0395	18.0398	-0.681964	19.4751	25.9765	-11.6482	13.7404	13.0894	2.98127	-2.45836	1.04384	-16.2696	-1.36365	29.3759	23.1294	17.0591	15.1862	-18.3212	-1.13981	-13.6849	1.88774	5.08271
NCI_CDC42_signaling_events_Pathway_(actin_cytoskeleton_organization)	NCI 1.2	13.8891	6.09623	-5.78892	13.8875	10.8926	8.64049	3.25048	9.84253	0.111423	-3.3203	-3.77696	11.9292	4.1587	-15.8989	-3.89146	-1.2778	-7.84263	-3.84302	2.06476	-3.1436	13.1618	10.5752	1.58199	9.41704	-8.08387	0.934292	5.71009	9.33093	-0.35274	10.0734	13.4361	-6.02493	7.10712	6.77039	1.54204	-1.27157	0.539918	-8.41533	-0.705338	15.1944	11.9635	8.82366	7.85492	-9.47649	-0.589555	-7.07839	0.976418	2.62899
NCI_CDC42_signaling_events_Pathway_(cell_motility)	NCI 1.2	26.8522	11.786	-11.1919	26.8491	21.059	16.705	6.28426	19.0289	0.215418	-6.41925	-7.30213	23.0632	8.04015	-30.7379	-7.52348	-2.47042	-15.1624	-7.42983	3.99188	-6.07762	25.4461	20.4454	3.05852	18.2063	-15.6288	1.8063	11.0395	18.0398	-0.681964	19.4751	25.9765	-11.6482	13.7404	13.0894	2.98127	-2.45836	1.04384	-16.2696	-1.36365	29.3759	23.1294	17.0591	15.1862	-18.3212	-1.13981	-13.6849	1.88774	5.08271
NCI_CDC42_signaling_events_Pathway_(neuron_projection_development)	NCI 1.2	30.9834	13.5993	-12.9137	30.9798	24.2989	19.2749	7.25106	21.9564	0.24856	-7.40682	-8.42553	26.6114	9.2771	-35.4668	-8.68094	-2.85049	-17.4951	-8.57288	4.60601	-7.01264	29.3609	23.5909	3.52906	21.0072	-18.0332	2.08419	12.7379	20.8152	-0.786882	22.4713	29.9728	-13.4402	15.8543	15.1032	3.43993	-2.83657	1.20443	-18.7727	-1.57345	33.8953	26.6878	19.6835	17.5225	-21.1399	-1.31516	-15.7903	2.17816	5.86467
NCI_CDC42_signaling_events_Pathway_(regulation_of_filopodium_assembly)	NCI 1.2	30.9834	13.5993	-12.9137	30.9798	24.2989	19.2749	7.25106	21.9564	0.24856	-7.40682	-8.42553	26.6114	9.2771	-35.4668	-8.68094	-2.85049	-17.4951	-8.57288	4.60601	-7.01264	29.3609	23.5909	3.52906	21.0072	-18.0332	2.08419	12.7379	20.8152	-0.786882	22.4713	29.9728	-13.4402	15.8543	15.1032	3.43993	-2.83657	1.20443	-18.7727	-1.57345	33.8953	26.6878	19.6835	17.5225	-21.1399	-1.31516	-15.7903	2.17816	5.86467
NCI_CXCR3_mediated_signaling_events_Main_Pathway	NCI 1.2	-0.860166	1.16323	-1.04722	-2.93644	3.70805	4.88304	4.4803	0.152245	2.82356	-0.818999	1.6951	1.23403	0.0266594	7.30366	1.90314	2.42371	1.19016	0.723518	0.96621	0.236137	-3.54659	0.520585	1.94475	-0.0985973	0.910349	3.0196	-1.36885	-1.36885	4.95007	4.49128	-3.28687	-3.70027	0.0241898	1.03777	-1.00021	0.253304	-0.373338	-1.39697	2.33144	-0.36951	-0.330898	0.6251	-2.62573	0.307103	1.74839	0.200951	1.84648	3.23613
NCI_CXCR3_mediated_signaling_events_Pathway_(actin_polymerization_or_depolymerization)	NCI 1.2	-2.33474	3.15734	-2.84245	-7.97033	10.0647	13.254	12.1608	0.413237	7.66395	-2.223	4.60098	3.34952	0.0723612	19.8242	5.16566	6.57863	3.23044	1.96384	2.62257	0.640945	-9.62645	1.41302	5.27861	-0.267621	2.47095	8.19606	-3.71546	-3.71546	13.4359	12.1906	-8.9215	-10.0436	0.0656581	2.81681	-2.71485	0.687541	-1.01335	-3.79177	6.32819	-1.00295	-0.898151	1.6967	-7.12698	0.833567	4.74562	0.545437	5.01186	8.78377
NCI_CXCR3_mediated_signaling_events_Pathway_(cAMP_biosynthetic_process)	NCI 1.2	-6.53726	8.84056	-7.95887	-22.3169	28.1812	37.1111	34.0503	1.15706	21.4591	-6.22439	12.8827	9.37866	0.202611	55.5078	14.4639	18.4202	9.04522	5.49874	7.3432	1.79464	-26.9541	3.95645	14.7801	-0.74934	6.91865	22.949	-10.4033	-10.4033	37.6205	34.1338	-24.9802	-28.122	0.183843	7.88708	-7.60158	1.92511	-2.83737	-10.617	17.7189	-2.80827	-2.51482	4.75076	-19.9555	2.33399	13.2877	1.52722	14.0332	24.5946
NCI_CXCR3_mediated_signaling_events_Pathway_(cell_adhesion)	NCI 1.2	-2.04289	2.76268	-2.48715	-6.97404	8.80662	11.5972	10.6407	0.361582	6.70595	-1.94512	4.02586	2.93083	0.063316	17.3462	4.51995	5.7563	2.82663	1.71836	2.29475	0.560827	-8.42315	1.23639	4.61878	-0.234169	2.16208	7.17156	-3.25103	-3.25103	11.7564	10.6668	-7.80631	-8.78814	0.0574509	2.46471	-2.37549	0.601598	-0.886678	-3.3178	5.53717	-0.877585	-0.785882	1.48461	-6.23611	0.729371	4.15241	0.477258	4.38538	7.6858
NCI_CXCR3_mediated_signaling_events_Pathway_(cell_proliferation)	NCI 1.2	-1.42114	1.92186	-1.73019	-4.8515	6.12635	8.06764	7.40223	0.251535	4.66501	-1.35313	2.8006	2.03884	0.0440459	12.0669	3.14432	4.00438	1.96635	1.19538	1.59635	0.39014	-5.85958	0.860098	3.21307	-0.1629	1.50405	4.98891	-2.26158	-2.26158	8.17838	7.42038	-5.43048	-6.11349	0.0399658	1.71458	-1.65252	0.418503	-0.61682	-2.30804	3.85194	-0.610494	-0.5467	1.03277	-4.33816	0.507388	2.88864	0.332005	3.0507	5.34665
NCI_CXCR3_mediated_signaling_events_Pathway_(chemotaxis)	NCI 1.2	-1.81591	2.45571	-2.2108	-6.19914	7.82811	10.3086	9.45841	0.321406	5.96085	-1.729	3.57854	2.60518	0.0562809	15.4188	4.01774	5.11671	2.51256	1.52743	2.03978	0.498512	-7.48724	1.09901	4.10558	-0.20815	1.92185	6.37472	-2.8898	-2.8898	10.4501	9.4816	-6.93895	-7.81168	0.0510674	2.19085	-2.11155	0.534754	-0.788159	-2.94916	4.92193	-0.780076	-0.698562	1.31966	-5.54321	0.64833	3.69104	0.424229	3.89812	6.83182
NCI_CXCR3_mediated_signaling_events_Pathway_(regulation_of_stress_fiber_assembly)	NCI 1.2	-6.53726	8.84056	-7.95887	-22.3169	28.1812	37.1111	34.0503	1.15706	21.4591	-6.22439	12.8827	9.37866	0.202611	55.5078	14.4639	18.4202	9.04522	5.49874	7.3432	1.79464	-26.9541	3.95645	14.7801	-0.74934	6.91865	22.949	-10.4033	-10.4033	37.6205	34.1338	-24.9802	-28.122	0.183843	7.88708	-7.60158	1.92511	-2.83737	-10.617	17.7189	-2.80827	-2.51482	4.75076	-19.9555	2.33399	13.2877	1.52722	14.0332	24.5946
NCI_C_MYC_Main_Pathway	NCI 1.2	0.687959	5.54587	2.84671	-3.57606	-1.88667	3.38481	-0.140695	0.594049	1.02869	-0.429423	-4.55923	-4.5349	0.636659	1.30896	2.21696	2.06217	2.64864	-0.67297	-0.847017	4.67598	-4.00878	2.54991	-1.6535	-1.50928	3.19209	0.477455	-2.15699	0.847246	2.65497	2.52306	-1.06628	-0.239075	2.15951	2.52306	1.85836	-2.4175	0.132818	0.0562315	2.82368	-1.38905	2.12785	-4.03572	-1.22049	-1.32717	4.14864	1.61377	-1.48985	3.53819
NCI_Canonical_NF_kappaB_Main_Pathway	NCI 1.2	-3.28761	14.7029	-0.395183	0.311057	-9.71588	3.40903	-2.06902	-6.76368	-7.20904	-2.94872	-1.81163	-10.3867	-4.41599	3.58124	-6.1847	5.39793	8.57682	0.223746	8.07925	3.66566	0.496505	-9.78509	-0.748205	2.77803	0.573738	5.32552	0.0881084	3.51617	4.39854	8.0306	11.0583	-2.10331	11.0097	6.69241	-10.0636	0.0225777	-1.52794	0.271668	0.108466	-4.15507	4.02815	5.42962	-0.811335	-2.02042	0.50219	-9.3883	-3.23922	0.520385
NCI_Caspase_Cascade_in_Apoptosis_Main_Pathway	NCI 1.2	-0.327627	8.50092	-1.35195	-4.73204	-6.98558	3.50295	-2.17439	-5.31526	-1.883	0.103653	-0.69753	-2.09134	-1.22055	0.965142	-2.99885	1.80993	2.78181	-0.432463	7.60425	0.0246737	-0.250448	-2.00199	-0.0481768	1.28887	-1.38918	1.90524	4.08813	3.69446	1.09034	2.7329	1.71448	0.5373	5.66512	6.0849	-5.25028	-0.733723	-2.79077	-1.33173	-1.32717	-1.35941	0.30785	2.54489	3.25052	-5.43554	3.33229	-6.88647	-1.15332	0.145907
NCI_Caspase_Cascade_in_Apoptosis_Pathway_(neuron_apoptosis)	NCI 1.2	-1.00715	26.1325	-4.15601	-14.5466	-21.4742	10.7683	-6.68423	-16.3395	-5.78849	0.318637	-2.14426	-6.42893	-3.75207	2.96692	-9.21869	5.56387	8.55148	-1.32942	23.376	0.0758488	-0.769895	-6.15426	-0.148099	3.96209	-4.27045	5.85685	12.5672	11.357	3.35177	8.40114	5.27044	1.6517	17.415	18.7054	-16.1398	-2.25552	-8.57903	-4.09383	-4.07982	-4.17893	0.946353	7.82318	9.99234	-16.7092	10.2437	-21.1695	-3.5454	0.448528
NCI_Cellular_roles_of_Anthrax_toxin_Main_Pathway	NCI 1.2	-8.87149	18.6032	-16.0165	5.35622	-7.71973	-1.3337	-9.00786	-13.2621	-8.34613	-6.30207	-5.78607	-17.9778	-0.741099	0.822975	-14.3681	12.5596	5.4847	9.51908	17.6751	7.02671	6.71427	-10.003	-2.35577	11.3594	9.08494	4.16445	4.8359	-12.3107	-5.18627	3.52006	13.8866	7.28581	8.76356	1.69621	-10.3027	15.5559	-2.98148	-1.46785	-7.88354	-10.7824	8.70935	11.5776	1.2812	-11.5695	4.92085	-15.154	-3.91675	1.29915
NCI_Cellular_roles_of_Anthrax_toxin_Pathway_(monocyte_activation)	NCI 1.2	-13.3509	29.4851	-18.068	4.34723	-54.7167	0.813813	-54.7167	-10.1964	3.32077	12.4726	6.45637	-25.7876	-2.93569	5.96772	-27.9737	16.935	22.1447	16.9422	16.9707	-8.47868	2.01117	-22.3262	-4.84326	12.5877	-7.19783	13.9215	21.9144	-17.073	-3.12641	-1.38564	13.6131	21.0833	-0.180064	20.3768	-29.5297	-16.9895	-20.8572	4.18104	-11.1457	-16.44	7.51039	9.92345	-6.61328	-9.30238	13.6742	-22.7423	-2.48071	-20.8248
NCI_Ceramide_signaling_Main_Pathway	NCI 1.2	-0.645602	4.43726	-1.50381	-0.270271	-4.98294	0.481186	-3.54322	-2.31902	-1.63137	0.240666	-0.172014	-3.53474	-1.09062	1.79761	-2.62446	2.10846	2.66855	1.34232	4.2888	1.16817	-0.00791878	-3.07047	-0.338573	1.82951	-0.290448	2.02484	0.636544	1.27613	0.102674	0.439066	2.54556	0.104835	2.84582	2.30178	-3.79905	-0.213062	-1.30724	-0.0652415	-0.782068	-1.38443	0.341053	0.780323	0.481406	-1.99977	1.05647	-2.77025	-0.872767	-0.217885
NCI_Ceramide_signaling_Pathway_(cell_survival)	NCI 1.2	-1.77541	12.2025	-4.13548	-0.743244	-13.7031	1.32326	-9.74385	-6.3773	-4.48628	0.661831	-0.473038	-9.72053	-2.99921	4.94343	-7.21727	5.79826	7.33852	3.69138	11.7942	3.21247	-0.0217766	-8.4438	-0.931076	5.03115	-0.798732	5.56832	1.7505	3.50936	0.282354	1.20743	7.00028	0.288297	7.82601	6.3299	-10.4474	-0.585922	-3.59492	-0.179414	-2.15069	-3.80719	0.937896	2.14589	1.32387	-5.49938	2.9053	-7.61819	-2.40011	-0.599184
NCI_Ceramide_signaling_Pathway_(ganglioside_biosynthetic_process)	NCI 1.2	-1.67097	11.4847	-3.89222	-0.699524	-12.897	1.24542	-9.17068	-6.00216	-4.22238	0.6229	-0.445212	-9.14873	-2.82279	4.65264	-6.79273	5.45719	6.90684	3.47424	11.1004	3.0235	-0.0204957	-7.94711	-0.876307	4.7352	-0.751747	5.24077	1.64753	3.30293	0.265744	1.13641	6.5885	0.271338	7.36566	5.95756	-9.83282	-0.551456	-3.38345	-0.16886	-2.02418	-3.58324	0.882725	2.01966	1.24599	-5.17589	2.7344	-7.17006	-2.25893	-0.563938
NCI_Ceramide_signaling_Pathway_(negative_regulation_of_cell_cycle)	NCI 1.2	-1.67097	11.4847	-3.89222	-0.699524	-12.897	1.24542	-9.17068	-6.00216	-4.22238	0.6229	-0.445212	-9.14873	-2.82279	4.65264	-6.79273	5.45719	6.90684	3.47424	11.1004	3.0235	-0.0204957	-7.94711	-0.876307	4.7352	-0.751747	5.24077	1.64753	3.30293	0.265744	1.13641	6.5885	0.271338	7.36566	5.95756	-9.83282	-0.551456	-3.38345	-0.16886	-2.02418	-3.58324	0.882725	2.01966	1.24599	-5.17589	2.7344	-7.17006	-2.25893	-0.563938
NCI_HIV_1_Nef_Negative_effector_of_Fas_and_TNF_alpha_Main_Pathway	NCI 1.2	-0.962932	6.61828	-2.24297	-0.403116	-7.43218	0.717701	-5.2848	-3.45887	-2.43324	0.358959	-0.256563	-5.27215	-1.62669	2.68118	-3.91445	3.14482	3.98021	2.00211	6.39686	1.74236	-0.0118111	-4.57969	-0.50499	2.72876	-0.43321	3.02011	0.949421	1.90338	0.153141	0.654878	3.79676	0.156364	4.24462	3.43317	-5.66637	-0.317788	-1.94979	-0.0973093	-1.16647	-2.06492	0.508689	1.16387	0.718029	-2.98271	1.57576	-4.1319	-1.30175	-0.324981
NCI_HIV_1_Nef_Negative_effector_of_Fas_and_TNF_alpha_Pathway_(protein_ubiquitination)	NCI 1.2	-2.27252	15.6191	-5.29342	-0.951353	-17.5399	1.69377	-12.4721	-8.16294	-5.74244	0.847144	-0.605488	-12.4423	-3.83899	6.32759	-9.23811	7.42178	9.39331	4.72497	15.0966	4.11196	-0.0278741	-10.8081	-1.19178	6.43988	-1.02238	7.12745	2.24063	4.49198	0.361413	1.54551	8.96036	0.36902	10.0173	8.10228	-13.3726	-0.74998	-4.6015	-0.22965	-2.75288	-4.87321	1.20051	2.74674	1.69455	-7.03921	3.71878	-9.75128	-3.07214	-0.766955
NCI_IL12_mediated_signaling_events_Main_Pathway	NCI 1.2	-2.90296	5.89214	-6.03253	2.23969	3.12627	-0.806375	2.45053	-5.61991	-4.81381	-4.94175	-3.88205	-6.04898	-0.00376418	-0.350927	-3.8687	4.36763	-0.0270079	2.7717	7.04652	4.7981	3.25848	-2.31944	-0.600633	4.30817	5.70985	0.35886	-0.33715	-4.219	-2.31065	2.02831	5.49944	1.05704	4.62089	-1.78254	-1.53193	10.3886	1.17131	-1.31835	-2.6739	-3.50025	3.58387	4.77207	1.53942	-4.84927	0.788089	-4.96705	-1.72935	3.41264
NCI_IL1_mediated_signaling_events_Main_Pathway	NCI 1.2	-3.99964	13.0117	-7.68927	4.10401	6.92077	-2.38132	5.82386	-8.33153	-5.22649	-8.31384	-6.45527	-11.6947	3.10432	-2.75425	-7.45089	10.4954	3.29381	4.0595	11.7737	8.09276	6.1473	-1.44762	-1.84068	8.07333	8.09336	1.80672	1.42014	-4.11902	-1.81159	3.39925	8.05121	1.65188	4.94619	-2.30217	-3.91093	16.056	-4.16176	-2.77182	-9.28706	-7.57528	9.08548	10.7988	5.07786	-9.83987	3.19651	-8.21356	0.453886	2.32087
NCI_IL8_and_CXCR1_mediated_signaling_events_Main_Pathway	NCI 1.2	-3.25263	-1.44058	0.83138	1.06633	-3.61061	5.94574	17.8343	-0.95288	-5.97542	-3.52091	2.14055	-5.73022	-1.73926	0.981851	-1.37899	1.71861	5.27803	-0.786696	5.86857	3.82486	0.507758	-3.35295	-3.81711	-2.92248	2.05265	-1.21301	-2.4719	-4.34531	5.17041	14.6908	9.41228	-7.67801	8.30628	1.86908	-2.82218	1.94621	2.44755	-1.7439	-0.195963	-3.58267	7.14847	3.72229	-4.87679	0.124925	-3.49298	-4.67041	-6.27016	-2.44534
NCI_IL8_and_CXCR1_mediated_signaling_events_Pathway_(cAMP_biosynthetic_process)	NCI 1.2	-8.13157	-3.60144	2.07845	2.66583	-9.02652	14.8644	44.5857	-2.3822	-14.9385	-8.80228	5.35138	-14.3256	-4.34816	2.45463	-3.44747	4.29652	13.1951	-1.96674	14.6714	9.56214	1.26939	-8.38236	-9.54277	-7.30619	5.13163	-3.03253	-6.17976	-10.8633	12.926	36.7269	23.5307	-19.195	20.7657	4.67269	-7.05545	4.86552	6.11887	-4.35976	-0.489907	-8.95668	17.8712	9.30572	-12.192	0.312313	-8.73246	-11.676	-15.6754	-6.11335
NCI_IL8_and_CXCR2_mediated_signaling_events_Main_Pathway	NCI 1.2	-2.90413	-1.28623	0.742303	0.952081	-3.22376	5.3087	15.9235	-0.850786	-5.33519	-3.14367	1.91121	-5.11627	-1.55291	0.876653	-1.23124	1.53447	4.71253	-0.702407	5.2398	3.41505	0.453355	-2.9937	-3.40813	-2.60935	1.83273	-1.08305	-2.20706	-3.87975	4.61644	13.1167	8.40382	-6.85537	7.41632	1.66882	-2.5198	1.73768	2.18531	-1.55706	-0.174967	-3.19882	6.38256	3.32347	-4.35428	0.11154	-3.11874	-4.17001	-5.59836	-2.18334
NCI_IL8_and_CXCR2_mediated_signaling_events_Pathway_(Pathway_degradation_of_CXCL8)	NCI 1.2	-5.08223	-2.2509	1.29903	1.66614	-5.64157	9.29022	27.8661	-1.48888	-9.33659	-5.50142	3.34461	-8.95347	-2.7176	1.53414	-2.15467	2.68532	8.24693	-1.22921	9.16964	5.97634	0.793372	-5.23898	-5.96423	-4.56637	3.20727	-1.89533	-3.86235	-6.78955	8.07876	22.9543	14.7067	-11.9969	12.9786	2.92043	-4.40966	3.04095	3.82429	-2.72485	-0.306192	-5.59793	11.1695	5.81607	-7.61999	0.195196	-5.45779	-7.29751	-9.79713	-3.82084
NCI_IL8_and_CXCR2_mediated_signaling_events_Pathway_(cAMP_biosynthetic_process)	NCI 1.2	-5.80826	-2.57246	1.48461	1.90416	-6.44751	10.6174	31.847	-1.70157	-10.6704	-6.28734	3.82241	-10.2325	-3.10583	1.75331	-2.46248	3.06894	9.42506	-1.40481	10.4796	6.8301	0.906711	-5.9874	-6.81626	-5.21871	3.66545	-2.16609	-4.41412	-7.75949	9.23287	26.2335	16.8076	-13.7107	14.8326	3.33764	-5.03961	3.47537	4.37062	-3.11411	-0.349933	-6.39763	12.7651	6.64694	-8.70856	0.223081	-6.23747	-8.34001	-11.1967	-4.36668
NCI_Insulin_Pathway_Main_Pathway	NCI 1.2	4.97264	2.1826	-2.07258	4.97206	3.89982	3.09351	1.16375	3.52387	0.0398923	-1.18875	-1.35225	4.27097	1.48892	-5.69221	-1.39324	-0.457486	-2.80785	-1.37589	0.739236	-1.12549	4.71224	3.78619	0.566393	3.37153	-2.89422	0.3345	2.04435	3.3407	-0.12629	3.60651	4.81046	-2.15707	2.54453	2.42397	0.552087	-0.455253	0.193304	-3.0129	-0.252529	5.43998	4.28322	3.15909	2.81226	-3.39282	-0.211075	-2.53424	0.349582	0.941243
NCI_Integrin_linked_kinase_signaling_Main_Pathway	NCI 1.2	0.255858	0.505884	0.028936	0.0572225	0.390908	-0.395926	0.187274	0.343828	-0.211162	0.0291035	0.182855	0.566251	0.0178883	0.0980132	-0.0305558	0.162893	0.481858	-0.280498	0.999039	0.228131	0.0962075	-0.034207	0.152464	0.701847	-0.452321	0.154157	0.541449	0.494889	0.0875238	0.374369	0.167613	-0.0691238	1.03296	0.605032	-0.245688	-0.278838	0.697928	-0.0733794	0.421968	0.0239606	0.336911	0.823149	0.197101	0.135615	0.147598	-1.24908	0.162684	0.52984
NCI_Integrin_linked_kinase_signaling_Pathway_(DNA_biosynthetic_process)	NCI 1.2	0.872244	1.7246	0.0986456	0.195077	1.33264	-1.34975	0.638433	1.17214	-0.71987	0.0992163	0.623368	1.9304	0.0609829	0.334136	-0.104168	0.555316	1.6427	-0.956244	3.40581	0.77772	0.32798	-0.116615	0.519765	2.39266	-1.542	0.525537	1.84585	1.68712	0.298377	1.27626	0.571409	-0.235649	3.52146	2.06261	-0.837572	-0.950586	2.3793	-0.250157	1.43853	0.081684	1.14856	2.80619	0.671935	0.462325	0.503174	-4.25824	0.554605	1.80627
NCI_Integrin_linked_kinase_signaling_Pathway_(centrosome_localization)	NCI 1.2	0.685335	1.35505	0.0775073	0.153274	1.04708	-1.06052	0.501626	0.920967	-0.565612	0.0779557	0.489789	1.51674	0.0479151	0.262535	-0.0818459	0.436319	1.29069	-0.751335	2.676	0.611066	0.257699	-0.0916259	0.408387	1.87995	-1.21157	0.412922	1.45031	1.3256	0.234439	1.00277	0.448964	-0.185153	2.76686	1.62062	-0.658092	-0.746889	1.86945	-0.196552	1.13027	0.0641803	0.902439	2.20486	0.527949	0.363256	0.395351	-3.34576	0.435761	1.41921
NCI_LPA_receptor_mediated_events_Main_Pathway	NCI 1.2	-1.39001	-0.615631	0.355291	0.455697	-1.54299	2.54092	7.62149	-0.407214	-2.5536	-1.50466	0.914766	-2.44881	-0.743275	0.419595	-0.589312	0.734448	2.25557	-0.336195	2.50794	1.63455	0.216991	-1.43288	-1.63124	-1.24892	0.877202	-0.518381	-1.05637	-1.85697	2.20958	6.2781	4.02234	-3.2812	3.54969	0.798751	-1.20606	0.831712	1.04596	-0.745257	-0.0837447	-1.53106	3.0549	1.59072	-2.0841	0.0533868	-1.49273	-1.9959	-2.67956	-1.04502
NCI_PAR1_mediated_thrombin_signaling_events_Main_Pathway	NCI 1.2	4.46793	3.38622	-0.147134	5.97574	5.72402	0.510813	1.23291	4.71569	-0.26533	-1.40163	1.95215	5.84932	1.68451	-4.99734	1.44429	-0.675122	0.348933	-4.16901	1.86428	0.972917	5.53718	4.29262	1.50481	5.53056	-0.934431	1.19867	3.48772	4.3652	1.04317	-0.712193	6.88291	-3.55311	4.51824	0.355893	1.43259	-2.87219	0.897183	-3.0314	0.652279	6.01309	5.73484	2.38429	1.42704	-0.461496	0.54775	-0.942814	0.59549	3.67776
NCI_PAR1_mediated_thrombin_signaling_events_Pathway_(cAMP_biosynthetic_process)	NCI 1.2	9.38265	7.11107	-0.308981	12.5491	12.0204	1.07271	2.58911	9.90295	-0.557192	-2.94343	4.09951	12.2836	3.53746	-10.4944	3.03302	-1.41776	0.73276	-8.75492	3.915	2.04312	11.6281	9.01449	3.1601	11.6142	-1.9623	2.51721	7.32421	9.16692	2.19066	-1.49561	14.4541	-7.46152	9.48831	0.747375	3.00844	-6.03161	1.88408	-6.36593	1.36979	12.6275	12.0432	5.007	2.99678	-0.969142	1.15027	-1.97991	1.25053	7.7233
NCI_PLK1_signaling_events_Main_Pathway	NCI 1.2	0.144268	-0.477546	0.160366	0.152806	-0.743996	0.132779	0.29107	-0.319228	0.0585115	0.0662495	0.169321	0.804406	-0.467385	0.0915546	0.21888	0.410481	0.245817	-0.0268776	1.14257	0.235239	0.8907	0.0582617	-0.00972276	-0.357759	-0.242968	0.204266	0.134099	0.667193	0.504288	0.721814	0.296866	-0.356736	1.23037	0.117836	-0.0566985	-0.0750372	1.01562	-0.554744	0.0716792	-0.485491	0.175296	0.025744	0.0587613	-0.447744	0.0850276	0.384862	0.0948052	0.373541
NCI_PLK1_signaling_events_Pathway_(G2_M_transition_of_mitotic_cell_cycle)	NCI 1.2	1.29841	-4.29791	1.44329	1.37526	-6.69597	1.19501	2.61963	-2.87305	0.526604	0.596245	1.52389	7.23965	-4.20646	0.823991	1.96992	3.69433	2.21236	-0.241899	10.2831	2.11715	8.0163	0.524355	-0.0875048	-3.21983	-2.18671	1.8384	1.20689	6.00474	4.53859	6.49633	2.67179	-3.21063	11.0733	1.06052	-0.510286	-0.675335	9.14055	-4.9927	0.645113	-4.36942	1.57766	0.231696	0.528851	-4.02969	0.765249	3.46375	0.853247	3.36186
NCI_PLK1_signaling_events_Pathway_(regulation_of_attachment_of_spindle_microtubules_to_kinetochore)	NCI 1.2	0.376958	-1.24778	0.419021	0.399268	-1.94399	0.346939	0.760539	-0.834111	0.152885	0.173103	0.44242	2.10183	-1.22123	0.239223	0.571913	1.07255	0.642297	-0.0702286	2.98542	0.614658	2.32731	0.152232	-0.0254046	-0.934789	-0.634853	0.533728	0.350388	1.74331	1.31766	1.88603	0.775681	-0.932118	3.21484	0.307893	-0.148148	-0.196065	2.65371	-1.44949	0.187291	-1.26854	0.458031	0.0672667	0.153537	-1.16991	0.222169	1.00561	0.247717	0.976025
NCI_Posttranslational_regulation_of_adherens_junction_stability_and_dissassembly_Main_Pathway	NCI 1.2	0.383174	0.082562	0.108938	-0.309239	-2.87887	5.59195	2.20981	-1.24846	-0.526397	1.02189	-3.12118	-1.07569	1.3787	0.582399	0.96545	-0.845297	0.352308	0.482486	0.334279	0.999537	-1.26589	-1.01342	-1.91239	1.70672	1.14306	-0.051137	0.0220683	3.16679	0.204602	2.05541	2.63925	-0.272811	1.14121	-0.288381	0.0619507	0.736796	0.0286377	1.48591	3.01368	0.141967	1.60702	-1.36836	-1.12498	-0.581634	0.0733205	1.90805	-0.26264	0.0428677
NCI_Posttranslational_regulation_of_adherens_junction_stability_and_dissassembly_Pathway_(axonogenesis)	NCI 1.2	0.677924	0.146071	0.192736	-0.547116	-5.09339	9.89345	3.90966	-2.20882	-0.931318	1.80795	-5.52209	-1.90314	2.43925	1.0304	1.7081	-1.49553	0.623313	0.853629	0.591417	1.76841	-2.23966	-1.79298	-3.38346	3.01959	2.02234	-0.0904732	0.0390439	5.60279	0.361988	3.63649	4.66943	-0.482666	2.01907	-0.510212	0.109605	1.30356	0.0506668	2.62893	5.33189	0.251173	2.84319	-2.42094	-1.99035	-1.02904	0.129721	3.37578	-0.464671	0.0758429
NCI_Regulation_of_Ras_family_activation_Main_Pathway	NCI 1.2	1.87895	4.35197	-1.42322	-1.72395	-1.79938	0.0447102	-1.36522	-1.78857	0.758955	-3.60293	1.43339	-1.75672	-0.373357	4.94126	-0.0113967	0.869437	0.783724	-0.00737033	3.27133	-2.75102	-0.598607	-2.30449	0.4531	1.78793	-2.19905	5.17958	-0.682745	1.59561	-2.57244	-2.28329	-1.49704	-3.60381	2.02652	0.117504	1.99567	0.106015	2.50937	0.463222	-1.41093	-2.0111	-1.74291	1.34593	-0.400933	4.42035	-0.677759	0.584004	2.38707	0.0941104
NCI_Signaling_events_mediated_by_HDAC_Class_I_Main_Pathway	NCI 1.2	-0.551583	3.79106	-1.28481	-0.230911	-4.25727	0.41111	-3.02721	-1.9813	-1.3938	0.205617	-0.146963	-3.01997	-0.931794	1.53582	-2.24226	1.8014	2.27993	1.14684	3.66422	0.998049	-0.00676556	-2.62332	-0.289266	1.56308	-0.24815	1.72996	0.543843	1.09029	0.0877215	0.375125	2.17485	0.089568	2.43138	1.96657	-3.24579	-0.182034	-1.11687	-0.0557403	-0.668175	-1.18282	0.291385	0.666683	0.411298	-1.70855	0.902618	-2.36682	-0.745665	-0.186154
NCI_Signaling_events_mediated_by_Hepatocyte_Growth_Factor_Receptor_c_Met__Main_Pathway	NCI 1.2	2.94003	1.29044	-1.22539	2.93968	2.30573	1.82901	0.688057	2.08346	0.023586	-0.702837	-0.799503	2.52517	0.880308	-3.36547	-0.823739	-0.270484	-1.66012	-0.813485	0.437067	-0.665433	2.78607	2.23855	0.334875	1.99339	-1.71118	0.19777	1.2087	1.97516	-0.0746676	2.13232	2.84414	-1.27535	1.50443	1.43315	0.326417	-0.269164	0.114289	-1.78135	-0.149305	3.21634	2.53242	1.86778	1.66272	-2.00597	-0.124796	-1.49835	0.206687	0.556501
NCI_Signaling_events_regulated_by_Ret_tyrosine_kinase_Main_Pathway	NCI 1.2	0.568581	0.122511	0.16165	-0.458871	-4.27187	8.29773	3.27907	-1.85256	-0.781105	1.51635	-4.63143	-1.59618	2.04582	0.864205	1.4326	-1.25431	0.522779	0.715947	0.496027	1.48318	-1.87842	-1.50379	-2.83774	2.53256	1.69615	-0.0758807	0.0327465	4.69911	0.303603	3.04996	3.9163	-0.404817	1.69341	-0.427919	0.0919268	1.09331	0.0424947	2.20491	4.47191	0.210661	2.38461	-2.03046	-1.66932	-0.863069	0.108798	2.8313	-0.389724	0.0636102
NCI_Signaling_events_regulated_by_Ret_tyrosine_kinase_Pathway_(MAPKKK_cascade)	NCI 1.2	3.5252	0.759571	1.00223	-2.845	-26.4856	51.4459	20.3302	-11.4859	-4.84285	9.40136	-28.7149	-9.89633	12.6841	5.35807	8.88214	-7.77673	3.24123	4.43887	3.07537	9.19574	-11.6462	-9.32349	-17.594	15.7019	10.5162	-0.470461	0.203028	29.1345	1.88234	18.9097	24.2811	-2.50986	10.4991	-2.6531	0.569946	6.77852	0.263467	13.6704	27.7258	1.3061	14.7846	-12.5889	-10.3498	-5.35103	0.674549	17.5541	-2.41629	0.394383
NCI_Signaling_events_regulated_by_Ret_tyrosine_kinase_Pathway_(activation_of_MAPKK_activity)	NCI 1.2	2.518	0.54255	0.715877	-2.03215	-18.9183	36.7471	14.5216	-8.2042	-3.45918	6.71525	-20.5106	-7.06881	9.06006	3.82719	6.34439	-5.55481	2.31516	3.17062	2.19669	6.56839	-8.31872	-6.65964	-12.5671	11.2156	7.51154	-0.336043	0.14502	20.8104	1.34453	13.507	17.3436	-1.79276	7.49939	-1.89507	0.407104	4.8418	0.188191	9.76458	19.8042	0.932928	10.5604	-8.99206	-7.39272	-3.82216	0.481821	12.5386	-1.72592	0.281702
NCI_Signaling_events_regulated_by_Ret_tyrosine_kinase_Pathway_(lamellipodium_assembly)	NCI 1.2	1.46883	0.316488	0.417595	-1.18542	-11.0357	21.4358	8.47092	-4.78578	-2.01786	3.91723	-11.9645	-4.12347	5.28503	2.23253	3.70089	-3.2403	1.35051	1.84953	1.2814	3.83156	-4.85259	-3.88479	-7.33082	6.54244	4.38173	-0.196025	0.0845951	12.1394	0.784307	7.87906	10.1171	-1.04578	4.37464	-1.10546	0.237478	2.82438	0.109778	5.69601	11.5524	0.544208	6.16025	-5.24537	-4.31242	-2.2296	0.281062	7.3142	-1.00679	0.164326
NCI_Signaling_events_regulated_by_Ret_tyrosine_kinase_Pathway_(tube_development)	NCI 1.2	3.5252	0.759571	1.00223	-2.845	-26.4856	51.4459	20.3302	-11.4859	-4.84285	9.40136	-28.7149	-9.89633	12.6841	5.35807	8.88214	-7.77673	3.24123	4.43887	3.07537	9.19574	-11.6462	-9.32349	-17.594	15.7019	10.5162	-0.470461	0.203028	29.1345	1.88234	18.9097	24.2811	-2.50986	10.4991	-2.6531	0.569946	6.77852	0.263467	13.6704	27.7258	1.3061	14.7846	-12.5889	-10.3498	-5.35103	0.674549	17.5541	-2.41629	0.394383
NCI_Syndecan_2_mediated_signaling_events_Pathway_(dendrite_morphogenesis)	NCI 1.2	-13.5526	-6.00241	3.46408	4.44305	-15.0442	24.7739	74.3096	-3.97033	-24.8976	-14.6705	8.91897	-23.8759	-7.24693	4.09105	-5.74579	7.16086	21.9918	-3.2779	24.4524	15.9369	2.11566	-13.9706	-15.9046	-12.177	8.55272	-5.05422	-10.2996	-18.1055	21.5434	61.2115	39.2178	-31.9917	34.6095	7.78782	-11.7591	8.10919	10.1981	-7.26626	-0.816511	-14.9278	29.7853	15.5095	-20.32	0.520522	-14.5541	-19.46	-26.1257	-10.1889
NCI_Syndecan_2_mediated_signaling_events_Pathway_(determination_of_left_right_symmetry)	NCI 1.2	-13.5526	-6.00241	3.46408	4.44305	-15.0442	24.7739	74.3096	-3.97033	-24.8976	-14.6705	8.91897	-23.8759	-7.24693	4.09105	-5.74579	7.16086	21.9918	-3.2779	24.4524	15.9369	2.11566	-13.9706	-15.9046	-12.177	8.55272	-5.05422	-10.2996	-18.1055	21.5434	61.2115	39.2178	-31.9917	34.6095	7.78782	-11.7591	8.10919	10.1981	-7.26626	-0.816511	-14.9278	29.7853	15.5095	-20.32	0.520522	-14.5541	-19.46	-26.1257	-10.1889
NCI_Syndecan_2_mediated_signaling_events_Pathway_(positive_regulation_of_cell_cell_adhesion)	NCI 1.2	-11.6165	-5.14492	2.96921	3.80833	-12.895	21.2348	63.6939	-3.40314	-21.3408	-12.5747	7.64483	-20.4651	-6.21166	3.50661	-4.92496	6.13788	18.8501	-2.80963	20.9592	13.6602	1.81342	-11.9748	-13.6325	-10.4374	7.3309	-4.33219	-8.82823	-15.519	18.4657	52.467	33.6153	-27.4215	29.6653	6.67527	-10.0792	6.95074	8.74124	-6.22822	-0.699867	-12.7953	25.5302	13.2939	-17.4171	0.446161	-12.4749	-16.68	-22.3934	-8.73335
NCI_Syndecan_3_mediated_signaling_events_Main_Pathway	NCI 1.2	-5.42104	-2.40096	1.38563	1.77722	-6.01768	9.90957	29.7238	-1.58813	-9.95903	-5.86819	3.56759	-9.55037	-2.89877	1.63642	-2.29832	2.86435	8.79672	-1.31116	9.78095	6.37476	0.846263	-5.58824	-6.36184	-4.87079	3.42109	-2.02169	-4.11984	-7.24219	8.61735	24.4846	15.6871	-12.7967	13.8438	3.11513	-4.70363	3.24368	4.07925	-2.9065	-0.326604	-5.97112	11.9141	6.20381	-8.12799	0.208209	-5.82164	-7.78401	-10.4503	-4.07556
NCI_Syndecan_3_mediated_signaling_events_Pathway_(limb_bud_formation)	NCI 1.2	-6.77631	-3.0012	1.73204	2.22152	-7.5221	12.387	37.1548	-1.98517	-12.4488	-7.33523	4.45948	-11.938	-3.62347	2.04552	-2.87289	3.58043	10.9959	-1.63895	12.2262	7.96845	1.05783	-6.9853	-7.95231	-6.08849	4.27636	-2.52711	-5.1498	-9.05274	10.7717	30.6057	19.6089	-15.9959	17.3048	3.89391	-5.87954	4.0546	5.09906	-3.63313	-0.408256	-7.4639	14.8926	7.75477	-10.16	0.260261	-7.27705	-9.73002	-13.0628	-5.09446
NCI_Syndecan_4_mediated_signaling_events_Main_Pathway	NCI 1.2	-10.8013	-3.61162	-0.0685161	-0.278218	-11.0922	-0.477574	6.42287	0.285388	-13.4025	-2.16101	-7.14865	-2.14754	-0.46219	4.3	-6.18955	-1.17881	2.26578	4.59297	4.32728	12.3499	1.00506	1.79601	-5.80545	1.0029	7.96682	-12.5566	-2.33184	1.47995	3.79145	15.149	8.61787	-5.8408	7.17921	3.60991	-1.32883	10.432	-2.05817	-1.71611	-2.47613	-2.63335	-0.410094	-3.75262	0.903669	-3.35483	-3.87679	4.05914	-9.41001	10.1036
NCI_Syndecan_4_mediated_signaling_events_Pathway_(cell_migration)	NCI 1.2	-20.6206	-6.89492	-0.130803	-0.531143	-21.1761	-0.911733	12.2619	0.544832	-25.5866	-4.12557	-13.6474	-4.09985	-0.882363	8.20908	-11.8164	-2.25046	4.32558	8.7684	8.26116	23.577	1.91876	3.42874	-11.0831	1.91462	15.2094	-23.9717	-4.45169	2.82536	7.23822	28.9207	16.4523	-11.1506	13.7058	6.89165	-2.53686	19.9156	-3.92924	-3.27621	-4.72717	-5.02731	-0.782907	-7.16409	1.72519	-6.40467	-7.40114	7.74926	-17.9646	19.2888
NCI_TNF_receptor_signaling_pathway__Main_Pathway	NCI 1.2	-1.25927	10.3851	0.559083	0.693105	-0.941329	4.00527	1.5651	-1.14913	-5.58435	-2.40473	-0.877196	-5.95372	-1.08807	1.17933	-2.77643	1.13796	5.64057	-0.324281	6.63513	4.19409	1.70634	-5.52345	-0.776636	4.35433	2.5351	3.77634	-1.80611	5.05081	4.03594	5.66893	5.39196	-3.5247	10.3844	3.28302	-5.24303	2.82213	0.695991	0.0475981	-0.398426	-2.03278	3.22346	2.08747	0.906055	-1.17728	-0.0479833	-5.62366	-3.29544	0.823673
NCI_TNF_receptor_signaling_pathway__Pathway_(JNK_cascade)	NCI 1.2	-1.1836	8.13497	-2.75699	-0.495496	-9.13539	0.882174	-6.4959	-4.25153	-2.99085	0.441221	-0.315358	-6.48035	-1.99947	3.29562	-4.81152	3.86551	4.89235	2.46092	7.8628	2.14165	-0.0145178	-5.6292	-0.620717	3.3541	-0.532488	3.71221	1.167	2.33957	0.188236	0.804955	4.66686	0.192198	5.21734	4.21994	-6.96492	-0.390614	-2.39661	-0.119609	-1.43379	-2.53813	0.625264	1.43059	0.882577	-3.66625	1.93687	-5.07879	-1.60007	-0.399456
NCI_TRAIL_signaling_Main_Pathway	NCI 1.2	3.32144	10.4068	1.09595	1.5005	2.91291	0.0221312	6.12082	-4.31091	-8.90973	-6.31516	-0.645373	-9.19718	-4.68783	6.75641	-0.488017	-5.84762	8.23033	-4.90132	7.96044	11.2308	-7.00713	-4.89077	-3.65414	5.37101	3.28311	-0.46954	-4.77711	8.99887	-0.665877	9.88326	3.65454	-5.14079	8.11657	-4.02777	-9.67611	5.85395	3.5011	5.65047	-0.377822	4.2065	-2.21082	-4.81285	9.36035	-4.41567	-2.10462	6.61654	-11.4775	-0.610928
NCI_Urokinase_type_plasminogen_activator_uPA_and_uPAR_mediated_signaling_Main_Pathway	NCI 1.2	-2.01185	6.39415	0.0662183	-1.6698	3.06924	2.64302	0.327217	-1.12165	-5.4837	-0.944269	0.533265	-5.97756	2.52979	-0.369968	0.111246	-0.647495	8.04058	-0.283122	6.79414	1.59204	-0.383571	-1.76975	1.66578	1.56825	3.296	4.27908	-4.20307	1.91268	4.58071	3.29843	3.12643	-3.51174	6.01351	5.35207	2.02773	2.40801	-1.86427	-0.295144	0.262272	-2.50943	3.09158	-0.201164	-2.5588	1.29329	2.28269	-3.3976	0.138156	0.187335
NCI_Urokinase_type_plasminogen_activator_uPA_and_uPAR_mediated_signaling_Pathway_(cell_adhesion)	NCI 1.2	-24.4775	77.7956	0.805656	-20.316	37.3424	32.1568	3.98114	-13.6467	-66.7184	-11.4886	6.48806	-72.727	30.7791	-4.50128	1.35349	-7.87785	97.827	-3.44465	82.662	19.3699	-4.66678	-21.532	20.267	19.0803	40.1014	52.0622	-51.1373	23.2709	55.732	40.1308	38.0383	-42.7261	73.1643	65.1168	24.6707	29.2974	-22.682	-3.59091	3.19098	-30.5314	37.6142	-2.44749	-31.1321	15.735	27.7727	-41.3374	1.68089	2.27924
NCI_Urokinase_type_plasminogen_activator_uPA_and_uPAR_mediated_signaling_Pathway_(cell_migration)	NCI 1.2	-14.6865	46.6773	0.483393	-12.1896	22.4054	19.2941	2.38869	-8.18805	-40.031	-6.89316	3.89284	-43.6362	18.4674	-2.70077	0.812093	-4.72671	58.6962	-2.06679	49.5972	11.6219	-2.80007	-12.9192	12.1602	11.4482	24.0608	31.2373	-30.6824	13.9625	33.4392	24.0785	22.823	-25.6357	43.8986	39.0701	14.8024	17.5785	-13.6092	-2.15455	1.91459	-18.3189	22.5685	-1.4685	-18.6793	9.44099	16.6636	-24.8025	1.00854	1.36755
NCI_Urokinase_type_plasminogen_activator_uPA_and_uPAR_mediated_signaling_Pathway_(cell_proliferation)	NCI 1.2	-12.2387	38.8978	0.402828	-10.158	18.6712	16.0784	1.99057	-6.82337	-33.3592	-5.7443	3.24403	-36.3635	15.3895	-2.25064	0.676744	-3.93893	48.9135	-1.72232	41.331	9.68494	-2.33339	-10.766	10.1335	9.54017	20.0507	26.0311	-25.5687	11.6355	27.866	20.0654	19.0191	-21.3631	36.5822	32.5584	12.3354	14.6487	-11.341	-1.79546	1.59549	-15.2657	18.8071	-1.22375	-15.5661	7.86749	13.8863	-20.6687	0.840447	1.13962
NCI_amb2_Integrin_signaling_Main_Pathway	NCI 1.2	2.3935	7.44313	-1.81073	2.44303	2.56511	-4.21879	-2.30928	1.39418	1.25561	-1.37913	2.89684	1.01959	8.9653	-2.67226	-2.15127	0.764092	3.22171	-3.23835	3.89112	-6.2861	5.17485	-0.585885	0.550321	5.2203	-2.75953	0.215309	3.52464	3.60564	2.20921	-0.956045	5.42344	1.29477	0.339782	4.05653	-2.48953	-3.00293	-6.98372	-3.34234	-2.42369	1.5786	5.83827	3.91133	1.28804	-0.978203	0.781813	-4.7881	0.133058	-6.41964
NCI_amb2_Integrin_signaling_Pathway_(dendritic_cell_antigen_processing_and_presentation)	NCI 1.2	-4.3265	15.3563	-3.76971	-10.9587	-0.601769	5.53808	-8.04761	-11.0171	-7.54794	1.13035	3.91249	-7.70858	16.5199	0.395768	4.02378	1.8315	24.916	3.65692	14.9767	-6.80587	-3.65072	-2.39274	3.00008	7.03479	9.49567	8.83878	-3.28722	-3.62035	10.151	2.80724	0.687711	-4.61264	4.7473	20.757	10.8231	-0.222583	-13.4725	-1.03037	3.72729	-11.2274	2.63607	0.463671	-17.211	4.83428	8.63811	-8.13942	8.71483	-2.67411
NCI_amb2_Integrin_signaling_Pathway_(leukocyte_adhesion)	NCI 1.2	-3.36505	11.9438	-2.932	-8.52346	-0.468043	4.30739	-6.25925	-8.56883	-5.87062	0.879163	3.04305	-5.99556	12.8488	0.30782	3.12961	1.4245	19.3791	2.84427	11.6486	-5.29345	-2.83945	-1.86102	2.33339	5.47151	7.38552	6.8746	-2.55673	-2.81583	7.89524	2.18341	0.534886	-3.58761	3.69234	16.1444	8.41794	-0.17312	-10.4786	-0.801398	2.899	-8.73245	2.05027	0.360633	-13.3863	3.76	6.71853	-6.33066	6.7782	-2.07987
NCI_amb2_Integrin_signaling_Pathway_(phagocytosis_triggered_by_activation_of_immune_response_cell_surface_activating_receptor)	NCI 1.2	-4.3265	15.3563	-3.76971	-10.9587	-0.601769	5.53808	-8.04761	-11.0171	-7.54794	1.13035	3.91249	-7.70858	16.5199	0.395768	4.02378	1.8315	24.916	3.65692	14.9767	-6.80587	-3.65072	-2.39274	3.00008	7.03479	9.49567	8.83878	-3.28722	-3.62035	10.151	2.80724	0.687711	-4.61264	4.7473	20.757	10.8231	-0.222583	-13.4725	-1.03037	3.72729	-11.2274	2.63607	0.463671	-17.211	4.83428	8.63811	-8.13942	8.71483	-2.67411
NCI_amb2_Integrin_signaling_Pathway_(positive_regulation_of_phagocytosis)	NCI 1.2	-3.36505	11.9438	-2.932	-8.52346	-0.468043	4.30739	-6.25925	-8.56883	-5.87062	0.879163	3.04305	-5.99556	12.8488	0.30782	3.12961	1.4245	19.3791	2.84427	11.6486	-5.29345	-2.83945	-1.86102	2.33339	5.47151	7.38552	6.8746	-2.55673	-2.81583	7.89524	2.18341	0.534886	-3.58761	3.69234	16.1444	8.41794	-0.17312	-10.4786	-0.801398	2.899	-8.73245	2.05027	0.360633	-13.3863	3.76	6.71853	-6.33066	6.7782	-2.07987
PAK_Pathway	Primary 1.4	-0.540133	4.51101	-1.27217	-1.98368	-0.326547	3.40558	1.99877	-2.53427	-2.02116	-2.54852	-0.996945	-3.56296	0.548362	2.20998	-0.580975	1.8514	3.59351	1.83168	5.38778	2.62697	-0.789145	-0.539201	0.0460791	1.50762	2.03913	1.46047	-0.905699	-0.843876	1.01679	3.65725	2.96621	-0.867489	4.70677	3.03778	-0.625025	3.17849	-1.41398	-0.862262	0.674176	-1.92459	1.87627	2.23562	-0.212449	-1.10594	-0.0237954	-2.99074	-0.38397	2.28307
PAK_Pathway_Actin_Organization	Primary 1.4	-0.741466	6.19247	-1.74637	-2.72309	-0.448266	4.675	2.7438	-3.4789	-2.77453	-3.49847	-1.36855	-4.89104	0.752762	3.03374	-0.797531	2.5415	4.93298	2.51443	7.39605	3.60616	-1.08329	-0.740186	0.0632549	2.06958	2.7992	2.00486	-1.24329	-1.15843	1.39579	5.02048	4.07185	-1.19084	6.4612	4.17009	-0.858	4.36326	-1.94104	-1.18367	0.925472	-2.64198	2.57564	3.06894	-0.291638	-1.51817	-0.032665	-4.10553	-0.527093	3.13408
PAK_Pathway_Cell_Survival	Primary 1.4	-0.741466	6.19247	-1.74637	-2.72309	-0.448266	4.675	2.7438	-3.4789	-2.77453	-3.49847	-1.36855	-4.89104	0.752762	3.03374	-0.797531	2.5415	4.93298	2.51443	7.39605	3.60616	-1.08329	-0.740186	0.0632549	2.06958	2.7992	2.00486	-1.24329	-1.15843	1.39579	5.02048	4.07185	-1.19084	6.4612	4.17009	-0.858	4.36326	-1.94104	-1.18367	0.925472	-2.64198	2.57564	3.06894	-0.291638	-1.51817	-0.032665	-4.10553	-0.527093	3.13408
PAK_Pathway_Lamelliopodia_and_Filopodia_Outgrowth	Primary 1.4	-0.712893	5.95384	-1.67907	-2.61815	-0.430992	4.49484	2.63807	-3.34484	-2.66761	-3.36366	-1.31581	-4.70256	0.723754	2.91683	-0.766798	2.44357	4.74288	2.41753	7.11104	3.46719	-1.04155	-0.711663	0.0608174	1.98983	2.69133	1.9276	-1.19538	-1.11379	1.34201	4.82701	3.91494	-1.14495	6.21221	4.0094	-0.824937	4.19512	-1.86624	-1.13805	0.889808	-2.54017	2.47639	2.95068	-0.280399	-1.45967	-0.0314062	-3.94732	-0.506781	3.0133
PPAR_Pathway	Primary 1.4	-0.36457	4.16269	-0.503807	0.0780237	-1.60998	1.27574	-0.948759	-0.720891	-1.94687	-0.381481	-0.17538	-2.63445	-0.380757	0.879822	-1.54879	0.786899	2.31524	0.530666	3.56483	1.65944	0.559409	-2.31918	-0.360141	2.16764	0.711366	1.72441	-0.353778	2.04849	0.967632	1.26874	1.8407	-0.971441	3.83512	1.50627	-2.5485	0.927351	-0.20756	-0.0506179	-0.556102	-0.910569	0.837245	0.460344	0.681645	-1.18314	0.451721	-2.25551	-1.23465	0.125474
RANK_Signaling_in_Osteoclasts_Pathway	Primary 1.4	-0.947137	-1.26521	-0.296271	-1.92382	0.162066	0.798118	-0.656582	0.868663	-0.184638	-0.0629214	0.323564	-1.84919	-1.46141	2.88088	0.417643	-0.548296	0.0135983	1.4818	-0.601125	-0.1346	-0.754244	-0.383724	-0.376998	0.513273	0.976003	0.416167	-1.72787	-2.04344	-0.435267	-1.19553	0.919355	-0.273694	-1.39295	-0.882703	1.36757	0.543885	-1.12345	2.22987	0.729067	-0.879728	-0.540502	1.1538	-0.546794	2.40324	0.0125586	1.17542	0.918349	1.08177
Ras_Signaling	Cytoskeleton 1.2	0.489611	0.105496	0.139198	-0.395139	-3.67856	7.14527	2.82364	-1.59526	-0.672619	1.30574	-3.98818	-1.37449	1.76168	0.744177	1.23363	-1.0801	0.450171	0.61651	0.427134	1.27719	-1.61753	-1.29493	-2.44361	2.18081	1.46058	-0.0653417	0.0281984	4.04646	0.261436	2.62635	3.37237	-0.348592	1.45821	-0.368486	0.0791592	0.941461	0.0365927	1.89867	3.85081	0.181403	2.05342	-1.74846	-1.43747	-0.743199	0.0936874	2.43807	-0.335596	0.0547755
STAT3_Pathway	Primary 1.4	-0.988154	12.4684	-0.447583	-2.81689	-1.43009	8.27735	5.39638	-4.40384	-6.3422	-4.50768	-2.18705	-8.02486	1.15564	3.39318	-1.7701	3.75233	6.58871	4.60964	11.3667	6.14011	-1.27359	-1.31872	-0.718055	3.53968	6.42264	2.62152	-1.53329	0.731306	3.39903	10.5062	7.51236	-1.50223	11.0794	5.75548	-2.61181	6.36766	-1.25266	-1.63245	2.13862	-1.56347	4.09037	3.45121	2.20122	-1.88614	0.126695	-3.90136	-1.93693	4.43871
STAT3_Pathway_Growth_Arrest_and_Differentiation	Primary 1.4	0.530414	12.7382	3.66498	-1.53433	-0.221337	7.18995	7.80737	-1.51654	-9.75329	-2.86991	-2.47396	-6.71567	0.639231	1.97065	-1.23084	1.85996	2.38499	4.45662	8.83412	7.32231	-0.486228	-0.817052	-0.779985	2.70662	8.20211	1.9803	-1.64501	7.20264	3.83456	9.76969	6.72834	-2.40104	11.1647	1.72132	-3.33899	4.90913	1.12288	-1.22731	3.19713	3.53545	3.21715	-0.0385821	5.76786	-0.387487	-0.692841	1.84357	-2.28384	4.8173
TGF-Beta_Pathway	Primary 1.4	0.514293	8.4183	-0.560395	-0.203213	0.237476	3.05624	3.852	-4.23506	-3.85139	-4.00404	-1.71187	-4.11657	1.46107	1.12556	-1.81916	4.11036	2.16624	1.56765	6.70456	2.46192	-0.0389816	-0.930762	-1.25957	1.33968	3.43431	0.388723	0.529018	-0.10089	1.23486	6.82171	4.07012	-0.336233	6.16409	3.16278	-2.5858	5.22289	-1.2328	-2.87946	-0.735087	-0.40809	2.72359	3.36027	2.05943	-2.83073	0.0739965	-3.53764	-2.05865	0.391485
TNF_Signaling_Pathway	Primary 1.4	-0.495587	5.65866	-0.684863	0.106063	-2.18857	1.73421	-1.28972	-0.979961	-2.64653	-0.518576	-0.238407	-3.58121	-0.517591	1.19601	-2.10538	1.06969	3.14727	0.721375	4.84594	2.25581	0.760447	-3.15264	-0.489567	2.94663	0.967013	2.34412	-0.480917	2.78467	1.31537	1.72469	2.5022	-1.32055	5.21337	2.04758	-3.46437	1.26062	-0.282152	-0.0688087	-0.755951	-1.2378	1.13813	0.62578	0.926612	-1.60833	0.614058	-3.06609	-1.67835	0.170567
TRAF_Pathway	Primary 1.4	-4.17599	9.52675	-1.23359	0.393514	-0.137371	-2.09336	-1.81435	-1.48475	-6.21623	-2.61877	-4.91697	-7.66336	-0.911093	3.4818	-4.04924	6.2855	3.80879	2.73835	6.60027	5.80574	-0.0857395	-0.663037	-1.96474	5.84921	6.61969	1.6568	-2.47809	-0.663026	1.89172	4.65428	5.05586	-0.397602	5.73978	2.77285	-0.408298	8.38613	-2.66017	1.17175	-0.75008	-2.66102	2.20459	3.39058	2.12765	-1.21766	1.66402	-1.98677	-0.336214	5.41884
TRAF_Pathway_Apoptosis	Primary 1.4	-4.36268	21.912	-3.84119	2.77453	-10.7451	7.1594	-11.1929	-0.112808	-6.48573	0.470171	1.39508	-13.6015	0.239907	1.64004	-10.0894	3.34061	13.276	4.22111	14.5627	4.54288	4.38936	-11.9979	-2.75447	12.1874	3.52902	8.97051	2.22083	4.13669	5.16621	6.57837	7.89143	-0.368842	15.9784	8.55953	-13.2831	1.69972	-3.38213	1.16854	-4.50404	-6.4665	6.75966	3.49304	0.89755	-4.01174	3.65476	-12.716	-6.07197	-4.83045
Tumour_Infiltration_Pathway	Primary 1.4	-0.957126	2.86226	0.0132335	-1.26543	-0.442149	2.92328	1.42338	-0.674341	0.140346	-0.0447045	0.363181	-0.383859	-0.235725	0.444982	0.804086	1.74932	0.598611	0.831316	1.70238	0.347638	-1.02089	-0.545531	0.296926	-0.617873	0.636788	1.58738	-0.448319	-0.92885	1.32064	3.22674	0.374938	-0.905009	1.1564	1.79933	-0.384468	-0.539205	0.428987	-1.20941	1.35204	-0.292542	-0.439069	0.324839	-0.514596	0.465125	0.721168	0.83135	0.19156	0.613116
VEGFR2_Signaling	Cytoskeleton 1.2	-0.781197	2.48284	0.0257124	-0.648381	1.19178	1.02628	0.127058	-0.435534	-2.12931	-0.366658	0.207066	-2.32108	0.98231	-0.143658	0.0431964	-0.251421	3.12214	-0.109936	2.63815	0.618187	-0.14894	-0.68719	0.646819	0.608947	1.27983	1.66156	-1.63204	0.742689	1.77868	1.28077	1.21399	-1.3636	2.33503	2.0782	0.787364	0.935025	-0.723893	-0.114604	0.10184	-0.974408	1.20045	-0.0781114	-0.993578	0.50218	0.886362	-1.31928	0.0536456	0.0727418
biocarta__U_00DF_arrestins_in_gpcr_desensitization_Main_Pathway	Biocarta 1.2	0.0418214	5.88811	6.58403	0.0813648	1.46534	-6.64375	-0.990641	1.16366	-1.91516	0.00803587	0.941391	-0.0922141	0.218736	0.794755	5.18459	3.84225	6.37284	-4.38003	1.91786	1.92559	4.36922	-0.212245	0.832888	-0.474079	3.24935	1.1016	2.11936	-3.53224	1.93464	-6.71451	4.79705	1.61021	2.3457	-1.40244	2.90251	-4.85692	2.0459	-2.1453	0.522001	-0.782532	2.43593	-2.66205	-2.73602	4.37852	0.735254	2.01428	-2.31039	0.801674
biocarta_activation_of_camp_dependent_protein_kinase_pka_Main_Pathway	Biocarta 1.2	0.0402725	5.67003	6.34017	0.0783513	1.41107	-6.39768	-0.95395	1.12056	-1.84423	0.00773824	0.906525	-0.0887988	0.210634	0.765319	4.99257	3.69995	6.13681	-4.21781	1.84682	1.85427	4.2074	-0.204384	0.80204	-0.45652	3.129	1.0608	2.04087	-3.40142	1.86298	-6.46582	4.61938	1.55057	2.25882	-1.35049	2.79501	-4.67703	1.97013	-2.06585	0.502668	-0.75355	2.34571	-2.56345	-2.63469	4.21635	0.708022	1.93967	-2.22482	0.771982
biocarta_activation_of_csk_by_camp_dependent_protein_kinase_inhibits_signaling_through_the_t_cell_receptor_Main_Pathway	Biocarta 1.2	0.0265209	3.73392	4.17524	0.0515972	0.929243	-4.21311	-0.628211	0.737931	-1.21449	0.00509592	0.59698	-0.0584772	0.13871	0.503991	3.28779	2.43655	4.04131	-2.77758	1.2162	1.22111	2.77073	-0.134594	0.528173	-0.300635	2.06056	0.698576	1.34399	-2.23996	1.22684	-4.25798	3.04203	1.02111	1.48751	-0.88935	1.84061	-3.08	1.2974	-1.36044	0.331025	-0.49624	1.54474	-1.68813	-1.73504	2.77662	0.466259	1.27735	-1.46513	0.508379
biocarta_activation_of_pkc_through_g_protein_coupled_receptors_Main_Pathway	Biocarta 1.2	0.0988506	13.9174	15.5622	0.192317	3.46354	-15.7034	-2.34151	2.75047	-4.52674	0.0189939	2.22511	-0.217961	0.517012	1.87851	12.2545	9.08169	15.0631	-10.3528	4.53311	4.5514	10.3272	-0.50167	1.96864	-1.12055	7.68028	2.60378	5.0094	-8.34894	4.57278	-15.8707	11.3385	3.80594	5.54437	-3.31485	6.86047	-11.48	4.83576	-5.07071	1.23382	-1.84962	5.75765	-6.29211	-6.46695	10.3492	1.73787	4.76102	-5.46092	1.89487
biocarta_aspirin_blocks_signaling_pathway_involved_in_platelet_activation_Main_Pathway	Biocarta 1.2	0.554423	0.937711	3.38302	-6.3782	1.81842	6.54227	11.103	2.57435	-15.8894	-4.26498	4.99078	-1.98264	-8.39713	1.55341	4.60864	-1.24899	6.08831	7.41314	4.1137	10.607	6.33333	-3.04034	2.59012	-2.24512	12.809	1.50668	-7.89067	3.8647	6.12742	2.31721	9.15029	-7.29844	8.95067	-10.7242	-6.47953	10.9856	4.40808	-2.11641	10.5201	-0.23038	13.5016	1.61492	2.4527	7.94735	-3.55065	-6.63271	-2.52808	9.89406
biocarta_aspirin_blocks_signaling_pathway_involved_in_platelet_activation_Pathway_(vasoconstriction)	Biocarta 1.2	0.73923	1.25028	4.5107	-8.50427	2.42456	8.72303	14.804	3.43246	-21.1859	-5.68665	6.65438	-2.64352	-11.1962	2.07122	6.14486	-1.66532	8.11774	9.88419	5.48494	14.1427	8.44444	-4.05379	3.45349	-2.99349	17.0786	2.0089	-10.5209	5.15293	8.1699	3.08961	12.2004	-9.73125	11.9342	-14.299	-8.63937	14.6474	5.87744	-2.82188	14.0268	-0.307173	18.0022	2.15323	3.27027	10.5965	-4.7342	-8.84361	-3.37077	13.1921
biocarta_bone_remodeling_Main_Pathway	Biocarta 1.2	-4.93864	-6.59719	-1.54484	-10.0313	0.845058	4.16161	-3.4236	4.52946	-0.962756	-0.32809	1.68715	-9.64223	-7.6202	15.0217	2.17771	-2.85897	0.0709056	7.72655	-3.13444	-0.701845	-3.93285	-2.00085	-1.96577	2.67635	5.08916	2.17001	-9.00959	-10.6551	-2.26961	-6.23384	4.79378	-1.42712	-7.26325	-4.60266	7.1309	2.83597	-5.85798	11.6272	3.80156	-4.58715	-2.81833	6.01625	-2.85114	12.5312	0.0654841	6.12898	4.78853	5.64063
biocarta_bone_remodeling_Pathway_(Pathway_protein_ubiquitination_of_CHUK)	Biocarta 1.2	-11.5235	-15.3934	-3.60463	-23.4064	1.9718	9.71043	-7.98841	10.5687	-2.24643	-0.765543	3.93669	-22.4985	-17.7805	35.0507	5.08132	-6.67093	0.165446	18.0286	-7.31369	-1.63764	-9.17664	-4.66864	-4.58681	6.24482	11.8747	5.06336	-21.0224	-24.8619	-5.29575	-14.5456	11.1855	-3.32994	-16.9476	-10.7396	16.6388	6.61727	-13.6686	27.1301	8.87032	-10.7034	-6.57611	14.0379	-6.65265	29.2394	0.152796	14.301	11.1732	13.1615
biocarta_bone_remodeling_Pathway_(osteoclast_differentiation)	Biocarta 1.2	-11.5235	-15.3934	-3.60463	-23.4064	1.9718	9.71043	-7.98841	10.5687	-2.24643	-0.765543	3.93669	-22.4985	-17.7805	35.0507	5.08132	-6.67093	0.165446	18.0286	-7.31369	-1.63764	-9.17664	-4.66864	-4.58681	6.24482	11.8747	5.06336	-21.0224	-24.8619	-5.29575	-14.5456	11.1855	-3.32994	-16.9476	-10.7396	16.6388	6.61727	-13.6686	27.1301	8.87032	-10.7034	-6.57611	14.0379	-6.65265	29.2394	0.152796	14.301	11.1732	13.1615
biocarta_cell_cycle_g1_s_check_point_Main_Pathway	Biocarta 1.2	1.12367	9.05825	4.64963	-5.84089	-3.08156	5.52853	-0.229803	0.97028	1.6802	-0.701391	-7.44674	-7.407	1.03988	2.13797	3.62104	3.36821	4.32611	-1.09919	-1.38346	7.63743	-6.54768	4.16486	-2.70072	-2.46515	5.21374	0.779843	-3.52308	1.38384	4.33645	4.121	-1.7416	-0.390489	3.52721	4.121	3.03532	-3.94858	0.216936	0.0918449	4.612	-2.26879	3.47549	-6.59168	-1.99346	-2.16772	6.77611	2.63582	-2.43341	5.77905
biocarta_ceramide_signaling_Main_Pathway	Biocarta 1.2	-0.887703	6.10123	-2.06774	-0.371622	-6.85154	0.661631	-4.87192	-3.18865	-2.24314	0.330916	-0.236519	-4.86026	-1.49961	2.47172	-3.60864	2.89913	3.66926	1.84569	5.8971	1.60624	-0.0108883	-4.2219	-0.465538	2.51558	-0.399366	2.78416	0.875248	1.75468	0.141177	0.603716	3.50014	0.144148	3.91301	3.16495	-5.22369	-0.292961	-1.79746	-0.089707	-1.07534	-1.9036	0.468948	1.07294	0.661933	-2.74969	1.45265	-3.80909	-1.20005	-0.299592
biocarta_ceramide_signaling_Pathway_(Pathway_protein_ubiquitination_of_CHUK)	Biocarta 1.2	-2.36721	16.2699	-5.51398	-0.990992	-18.2708	1.76435	-12.9918	-8.50306	-5.98171	0.882442	-0.630717	-12.9607	-3.99895	6.59124	-9.62303	7.73102	9.78469	4.92184	15.7256	4.28329	-0.0290355	-11.2584	-1.24143	6.70821	-1.06498	7.42443	2.33399	4.67915	0.376471	1.60991	9.33371	0.384396	10.4347	8.43987	-13.9298	-0.781229	-4.79323	-0.239219	-2.86758	-5.07626	1.25053	2.86118	1.76515	-7.33251	3.87373	-10.1576	-3.20014	-0.798912
biocarta_chrebp_regulation_by_carbohydrates_and_camp_Main_Pathway	Biocarta 1.2	0.029388	4.13759	4.62661	0.0571753	1.0297	-4.66858	-0.696126	0.817707	-1.34579	0.00564683	0.661518	-0.0647991	0.153706	0.558476	3.64323	2.69996	4.47821	-3.07786	1.34768	1.35312	3.07026	-0.149145	0.585273	-0.333137	2.28333	0.774098	1.48928	-2.48212	1.35947	-4.7183	3.3709	1.1315	1.64833	-0.985495	2.0396	-3.41297	1.43766	-1.50751	0.366811	-0.549888	1.71173	-1.87063	-1.92261	3.07679	0.516665	1.41544	-1.62352	0.563338
biocarta_cyclins_and_cell_cycle_regulation_Main_Pathway	Biocarta 1.2	0.732826	5.90756	3.03237	-3.80928	-2.00972	3.60556	-0.149871	0.632791	1.09578	-0.457429	-4.85657	-4.83065	0.67818	1.39433	2.36155	2.19666	2.82137	-0.71686	-0.902257	4.98093	-4.27023	2.71621	-1.76134	-1.60771	3.40027	0.508593	-2.29766	0.902501	2.82812	2.68761	-1.13582	-0.254667	2.30035	2.68761	1.97956	-2.57516	0.14148	0.0598988	3.00783	-1.47964	2.26662	-4.29892	-1.30009	-1.41373	4.4192	1.71901	-1.58701	3.76895
biocarta_cystic_fibrosis_transmembrane_conductance_regulator_cftr_and_beta_2_adrenergic_receptor_b2ar_Main_Pathway	Biocarta 1.2	0.0543678	7.65454	8.55923	0.105774	1.90495	-8.63687	-1.28783	1.51276	-2.48971	0.0104466	1.22381	-0.119878	0.284356	1.03318	6.73997	4.99493	8.28469	-5.69404	2.49321	2.50327	5.67999	-0.275918	1.08275	-0.616303	4.22416	1.43208	2.75517	-4.59191	2.51503	-8.72886	6.23616	2.09327	3.04941	-1.82317	3.77326	-6.31399	2.65967	-2.78889	0.678601	-1.01729	3.16671	-3.46066	-3.55683	5.69207	0.95583	2.61856	-3.00351	1.04218
biocarta_g_protein_signaling_through_tubby_proteins_Main_Pathway	Biocarta 1.2	0.108736	15.3091	17.1185	0.211548	3.8099	-17.2737	-2.57567	3.02552	-4.97941	0.0208933	2.44762	-0.239757	0.568713	2.06636	13.4799	9.98985	16.5694	-11.3881	4.98643	5.00653	11.36	-0.551836	2.16551	-1.23261	8.44831	2.86416	5.51034	-9.18383	5.03005	-17.4577	12.4723	4.18654	6.09881	-3.64633	7.54652	-12.628	5.31934	-5.57778	1.3572	-2.03458	6.33342	-6.92132	-7.11365	11.3841	1.91166	5.23712	-6.00702	2.08435
biocarta_hiv_1_nef_negative_effector_of_fas_and_tnf_Main_Pathway	Biocarta 1.2	-1.05209	7.23109	-2.45066	-0.440441	-8.12034	0.784155	-5.77413	-3.77914	-2.65854	0.392196	-0.280319	-5.76031	-1.77731	2.92944	-4.2769	3.43601	4.34875	2.18749	6.98916	1.90369	-0.0129047	-5.00373	-0.551749	2.98143	-0.473322	3.29975	1.03733	2.07962	0.167321	0.715515	4.14832	0.170843	4.63764	3.75105	-6.19104	-0.347213	-2.13032	-0.106319	-1.27448	-2.25611	0.55579	1.27164	0.784513	-3.25889	1.72166	-4.51448	-1.42229	-0.355072
biocarta_hiv_1_nef_negative_effector_of_fas_and_tnf_Pathway_(Pathway_protein_ubiquitination_of_CHUK)	Biocarta 1.2	-2.18512	15.0184	-5.08982	-0.914762	-16.8653	1.62863	-11.9924	-7.84898	-5.52158	0.814562	-0.5822	-11.9637	-3.69134	6.08423	-8.8828	7.13632	9.03203	4.54324	14.5159	3.95381	-0.026802	-10.3924	-1.14594	6.19219	-0.983054	6.85332	2.15446	4.31921	0.347512	1.48607	8.61573	0.354827	9.63201	7.79065	-12.8583	-0.721134	-4.42452	-0.220817	-2.647	-4.68577	1.15433	2.64109	1.62937	-6.76847	3.57575	-9.37623	-2.95398	-0.737457
biocarta_induction_of_apoptosis_through_dr3_and_dr4_5_death_receptors_Main_Pathway	Biocarta 1.2	11.4862	22.5947	2.11912	-5.45141	-2.97409	2.12939	2.69472	-9.70946	-5.02495	-1.66752	-5.58689	7.024	11.2466	1.16183	0.954915	-1.71995	-0.655701	-5.19918	22.8113	0.909271	3.15825	-2.09785	2.16047	0.401252	-4.99968	2.31956	18.0057	12.0612	2.91577	8.30871	9.3593	-0.808893	17.5911	15.9823	-8.12797	-1.13823	2.34829	-11.3318	-2.26399	8.30193	3.78854	4.58055	20.1232	-5.66938	1.85201	-16.0087	-4.00307	-2.71017
biocarta_induction_of_apoptosis_through_dr3_and_dr4_5_death_receptors_Pathway_(Pathway_degradation_of_CASP3_CASP10_CASP10)	Biocarta 1.2	18.1865	35.7749	3.35528	-8.6314	-4.70898	3.37154	4.26664	-15.3733	-7.95618	-2.64024	-8.84592	11.1213	17.8071	1.83956	1.51195	-2.72325	-1.03819	-8.23204	36.1179	1.43968	5.00056	-3.3216	3.42074	0.635315	-7.91616	3.67264	28.5091	19.0969	4.61664	13.1555	14.8189	-1.28075	27.8525	25.3052	-12.8693	-1.80219	3.71813	-17.9421	-3.58465	13.1447	5.99852	7.25253	31.8618	-8.97651	2.93235	-25.3472	-6.3382	-4.2911
biocarta_induction_of_apoptosis_through_dr3_and_dr4_5_death_receptors_Pathway_(apoptosis)	Biocarta 1.2	12.8376	25.2529	2.36843	-6.09275	-3.32399	2.37991	3.01174	-10.8518	-5.61612	-1.8637	-6.24418	7.85035	12.5697	1.29851	1.06726	-1.92229	-0.732843	-5.81085	25.495	1.01624	3.52981	-2.34466	2.41464	0.448458	-5.58788	2.59245	20.1241	13.4802	3.2588	9.2862	10.4604	-0.904056	19.6606	17.8625	-9.0842	-1.27213	2.62456	-12.665	-2.53034	9.27862	4.23425	5.11944	22.4907	-6.33636	2.06989	-17.8921	-4.47402	-3.02901
biocarta_keratinocyte_differentiation_Main_Pathway	Biocarta 1.2	-1.78571	3.85597	-2.24327	-0.0998054	-4.63692	-1.2827	-2.97071	-2.83461	-2.90559	-0.841279	-1.18782	-3.31243	0.473763	1.17187	-3.69535	2.06124	3.05594	-1.05486	3.51363	0.249608	0.031075	-2.97046	-1.76527	1.67718	-2.12238	1.24864	1.08051	0.646418	0.531086	0.491912	4.4221	-0.810555	3.21428	1.74052	-5.42678	-0.903664	-1.54889	-1.31446	-1.59843	-1.31338	-0.26037	0.254121	0.679054	-3.50397	0.352487	-4.14324	-1.50796	-0.740286
biocarta_keratinocyte_differentiation_Pathway_(Pathway_protein_ubiquitination_of_CHUK)	Biocarta 1.2	-3.15628	21.6933	-7.35197	-1.32132	-24.361	2.35246	-17.3224	-11.3374	-7.97561	1.17659	-0.840956	-17.2809	-5.33193	8.78833	-12.8307	10.308	13.0463	6.56246	20.9675	5.71106	-0.038714	-15.0112	-1.65525	8.94428	-1.41997	9.89924	3.11199	6.23886	0.501962	2.14655	12.4449	0.512528	13.9129	11.2532	-18.5731	-1.04164	-6.39097	-0.318958	-3.82344	-6.76834	1.66737	3.81491	2.35354	-9.77668	5.16498	-13.5434	-4.26686	-1.06522
biocarta_nf_kb_signaling_Main_Pathway	Biocarta 1.2	-2.08843	16.8493	-3.90936	1.26199	-6.41241	-0.768943	-3.77249	-7.01187	-2.89752	-2.61177	-2.71443	-13.0998	1.56379	0.86608	-9.10496	11.0686	9.70853	3.81297	13.3287	5.49854	2.8618	-4.85694	-2.11598	7.57171	1.11892	5.95822	3.58165	3.70165	1.32814	2.18266	7.31443	0.729617	5.37523	4.56142	-10.5771	4.34423	-9.59282	-1.65372	-9.25335	-7.19594	6.75813	8.07399	5.05971	-9.32971	5.02654	-8.75946	1.24498	-2.53951
biocarta_nf_kb_signaling_Pathway_(Pathway_protein_ubiquitination_of_CHUK)	Biocarta 1.2	-2.43651	19.6575	-4.56092	1.47232	-7.48114	-0.897101	-4.40124	-8.18051	-3.38044	-3.04706	-3.16684	-15.2832	1.82443	1.01043	-10.6224	12.9134	11.3266	4.44846	15.5502	6.41496	3.33877	-5.66644	-2.46864	8.83366	1.30541	6.95125	4.17859	4.31859	1.5495	2.54644	8.5335	0.851219	6.2711	5.32165	-12.3399	5.06827	-11.1916	-1.92934	-10.7956	-8.39527	7.88449	9.41965	5.90299	-10.8847	5.86429	-10.2194	1.45248	-2.96277
biocarta_nfat_and_hypertrophy_of_the_heart__Main_Pathway	Biocarta 1.2	2.05658	1.10633	-0.470904	2.5827	1.40042	9.41199	8.52215	-2.73641	-3.0581	-3.07794	-1.29154	-1.82755	0.296429	-1.82285	-1.69749	-3.70047	1.82187	4.69693	9.12325	7.92331	4.2785	-1.97128	-1.4639	7.00278	5.41762	-1.7285	-2.28602	2.61016	-0.426906	9.94567	10.7563	-2.25836	9.57605	-0.453481	-1.96706	5.20195	0.531785	-0.205013	0.151404	0.0670107	2.75435	-2.76522	5.2731	-1.1944	-5.6464	-2.97708	-1.57964	5.49988
biocarta_role_of_U_00DF_arrestins_in_the_activation_and_targeting_of_map_kinases_Main_Pathway	Biocarta 1.2	0.0388342	5.46753	6.11374	0.075553	1.36068	-6.16919	-0.919881	1.08054	-1.77836	0.00746188	0.874149	-0.0856274	0.203112	0.737987	4.81427	3.56781	5.91764	-4.06717	1.78087	1.78805	4.05713	-0.197084	0.773396	-0.440216	3.01725	1.02291	1.96798	-3.27994	1.79645	-6.2349	4.4544	1.49519	2.17815	-1.30226	2.69519	-4.50999	1.89976	-1.99207	0.484715	-0.726637	2.26193	-2.4719	-2.54059	4.06576	0.682736	1.8704	-2.14536	0.744411
biocarta_signal_transduction_through_il1r_Main_Pathway	Biocarta 1.2	-3.85151	12.5298	-7.40449	3.95201	6.66445	-2.29313	5.60817	-8.02296	-5.03291	-8.00592	-6.21619	-11.2616	2.98934	-2.65224	-7.17493	10.1067	3.17182	3.90915	11.3376	7.79303	5.91963	-1.394	-1.77251	7.77432	7.79361	1.7398	1.36754	-3.96647	-1.7445	3.27335	7.75302	1.5907	4.76299	-2.2169	-3.76608	15.4613	-4.00762	-2.66916	-8.94309	-7.29472	8.74898	10.3988	4.88979	-9.47543	3.07812	-7.90936	0.437076	2.23491
biocarta_sodd_tnfr1_signaling_Main_Pathway	Biocarta 1.2	-3.15628	21.6933	-7.35197	-1.32132	-24.361	2.35246	-17.3224	-11.3374	-7.97561	1.17659	-0.840956	-17.2809	-5.33193	8.78833	-12.8307	10.308	13.0463	6.56246	20.9675	5.71106	-0.038714	-15.0112	-1.65525	8.94428	-1.41997	9.89924	3.11199	6.23886	0.501962	2.14655	12.4449	0.512528	13.9129	11.2532	-18.5731	-1.04164	-6.39097	-0.318958	-3.82344	-6.76834	1.66737	3.81491	2.35354	-9.77668	5.16498	-13.5434	-4.26686	-1.06522
biocarta_stress_induction_of_hsp_regulation_Main_Pathway	Biocarta 1.2	-5.29649	21.272	-6.78468	4.29097	-10.3291	-2.62036	-10.9375	-6.61525	1.86274	-1.19585	-1.81607	-17.1322	5.31418	-2.84895	-14.4325	15.9545	13.4648	6.82914	12.2369	2.31962	5.26853	-4.32307	-3.76241	9.91219	0.575823	7.05503	10.3742	-3.59285	0.835976	1.61342	7.38851	7.31095	-1.00436	5.84756	-13.3138	2.5112	-17.4892	-1.16411	-15.7302	-11.9969	12.0735	13.4549	4.50914	-11.1649	8.75149	-11.7713	4.2018	-9.77245
biocarta_stress_induction_of_hsp_regulation_Pathway_(Pathway_degradation_of_HSPB1)	Biocarta 1.2	-13.7709	55.3072	-17.6402	11.1565	-26.8556	-6.81295	-28.4376	-17.1997	4.84311	-3.1092	-4.72179	-44.5438	13.8169	-7.40728	-37.5245	41.4816	35.0084	17.7558	31.8158	6.03101	13.6982	-11.24	-9.78228	25.7717	1.49714	18.3431	26.9728	-9.34142	2.17354	4.19489	19.2101	19.0085	-2.61132	15.2037	-34.6158	6.52911	-45.4718	-3.02668	-40.8984	-31.192	31.3912	34.9827	11.7238	-29.0287	22.7539	-30.6054	10.9247	-25.4084
biocarta_stress_induction_of_hsp_regulation_Pathway_(cell_survival)	Biocarta 1.2	-13.7709	55.3072	-17.6402	11.1565	-26.8556	-6.81295	-28.4376	-17.1997	4.84311	-3.1092	-4.72179	-44.5438	13.8169	-7.40728	-37.5245	41.4816	35.0084	17.7558	31.8158	6.03101	13.6982	-11.24	-9.78228	25.7717	1.49714	18.3431	26.9728	-9.34142	2.17354	4.19489	19.2101	19.0085	-2.61132	15.2037	-34.6158	6.52911	-45.4718	-3.02668	-40.8984	-31.192	31.3912	34.9827	11.7238	-29.0287	22.7539	-30.6054	10.9247	-25.4084
biocarta_the_41bb_dependent_immune_response_Main_Pathway	Biocarta 1.2	-12.4711	13.6375	4.17598	5.4502	4.23018	26.5471	14.3455	0.689013	-9.98419	2.4118	1.13787	-1.64172	-2.73377	-10.8145	-6.67984	8.43196	-0.00413769	10.3952	12.1523	5.96816	8.73209	3.48143	1.30961	8.87607	8.57233	7.02894	-2.52896	-4.75903	6.32901	27.661	17.1703	-0.21009	13.7128	2.41863	-6.10088	-9.17279	-2.38062	-9.23333	2.81036	-1.99137	9.09644	2.42681	-0.804717	2.79172	5.5649	9.21985	0.563255	-1.84087
biocarta_thrombin_signaling_and_protease_activated_receptors_Main_Pathway	Biocarta 1.2	0.341183	0.577053	2.08186	-3.92505	1.11903	4.02602	6.8326	1.58421	-9.77811	-2.62461	3.07125	-1.22009	-5.16746	0.955947	2.83609	-0.768611	3.74665	4.56193	2.53151	6.52741	3.89743	-1.87098	1.59392	-1.38161	7.88244	0.927186	-4.8558	2.37827	3.77072	1.42597	5.63095	-4.49135	5.5081	-6.59952	-3.9874	6.76034	2.71267	-1.30241	6.47393	-0.141772	8.30871	0.993798	1.50935	4.89068	-2.18502	-4.08167	-1.55574	6.08865
biocarta_tnf_stress_related_signaling_Main_Pathway	Biocarta 1.2	-1.23507	8.48867	-2.87686	-0.517039	-9.53258	0.92053	-6.77833	-4.43638	-3.12089	0.460404	-0.32907	-6.76211	-2.08641	3.43891	-5.02071	4.03357	5.10506	2.56792	8.20467	2.23476	-0.015149	-5.87395	-0.647705	3.49993	-0.555639	3.87362	1.21774	2.44129	0.19642	0.839953	4.86976	0.200554	5.44418	4.40341	-7.26774	-0.407598	-2.50081	-0.12481	-1.49613	-2.64848	0.652449	1.49279	0.92095	-3.82566	2.02108	-5.29961	-1.66964	-0.416824
biocarta_tnfr1_signaling_Main_Pathway	Biocarta 1.2	-1.77541	12.2025	-4.13548	-0.743244	-13.7031	1.32326	-9.74385	-6.3773	-4.48628	0.661831	-0.473038	-9.72053	-2.99921	4.94343	-7.21727	5.79826	7.33852	3.69138	11.7942	3.21247	-0.0217766	-8.4438	-0.931076	5.03115	-0.798732	5.56832	1.7505	3.50936	0.282354	1.20743	7.00028	0.288297	7.82601	6.3299	-10.4474	-0.585922	-3.59492	-0.179414	-2.15069	-3.80719	0.937896	2.14589	1.32387	-5.49938	2.9053	-7.61819	-2.40011	-0.599184
biocarta_tumor_suppressor_arf_inhibits_ribosomal_biogenesis_Main_Pathway	Biocarta 1.2	3.74556	30.1942	15.4988	-19.4696	-10.2719	18.4284	-0.766008	3.23427	5.60066	-2.33797	-24.8225	-24.69	3.46625	7.12657	12.0701	11.2274	14.4204	-3.66395	-4.61154	25.4581	-21.8256	13.8829	-9.0024	-8.21718	17.3791	2.59948	-11.7436	4.61278	14.4548	13.7367	-5.80532	-1.30163	11.7574	13.7367	10.1177	-13.1619	0.723119	0.30615	15.3733	-7.56263	11.585	-21.9723	-6.64488	-7.22572	22.587	8.78606	-8.11138	19.2635
biocarta_tumor_suppressor_arf_inhibits_ribosomal_biogenesis_Pathway_(Pathway_degradation_of_CDKN2A)	Biocarta 1.2	16.855	135.874	69.7444	-87.6134	-46.2234	82.9279	-3.44704	14.5542	25.203	-10.5209	-111.701	-111.105	15.5981	32.0696	54.3155	50.5232	64.8916	-16.4878	-20.7519	114.561	-98.2152	62.4729	-40.5108	-36.9773	78.2061	11.6976	-52.8462	20.7575	65.0467	61.815	-26.124	-5.85734	52.9081	61.815	45.5298	-59.2288	3.25403	1.37767	69.18	-34.0318	52.1323	-98.8752	-29.902	-32.5157	101.642	39.5373	-36.5012	86.6857
biocarta_tumor_suppressor_arf_inhibits_ribosomal_biogenesis_Pathway_(ribosome_biogenesis)	Biocarta 1.2	11.2367	90.5825	46.4963	-58.4089	-30.8156	55.2853	-2.29803	9.7028	16.802	-7.01391	-74.4674	-74.07	10.3988	21.3797	36.2104	33.6821	43.2611	-10.9919	-13.8346	76.3743	-65.4768	41.6486	-27.0072	-24.6515	52.1374	7.79843	-35.2308	13.8384	43.3645	41.21	-17.416	-3.90489	35.2721	41.21	30.3532	-39.4858	2.16936	0.918449	46.12	-22.6879	34.7549	-65.9168	-19.9346	-21.6772	67.7611	26.3582	-24.3341	57.7905
mTOR_Pathway	Primary 1.4	-0.162559	0.94103	-0.00804744	0.068354	-0.405416	0.240082	-0.28938	-0.10248	-0.679001	-0.124066	-0.113992	-0.593991	0.0409403	0.411565	-0.409109	0.19754	0.799654	0.0405955	1.07088	0.590988	0.142478	-0.649365	0.0213756	0.540937	0.11552	0.546669	0.0742768	0.510895	0.258047	0.444236	0.576859	-0.358616	1.14377	0.236594	-0.753924	0.339545	-0.266872	-0.00907182	-0.057344	-0.244058	0.219757	0.0815138	0.0381188	-0.327986	0.2078	-0.347102	-0.200983	0.252677
p38_Signaling_Pathway	Primary 1.4	-0.416881	5.68799	0.0186196	-1.3568	-0.238765	3.92159	3.01222	-1.97997	-3.21957	-2.29386	-1.15677	-3.60424	0.678513	1.72237	-0.637123	1.66722	3.14844	2.01293	5.46204	3.1532	-0.627697	-0.501017	-0.225521	1.59985	3.10669	1.23062	-0.802167	0.492798	1.67402	5.16098	3.58847	-0.981021	5.46937	2.50191	-1.09805	3.28362	-0.585513	-0.817856	1.18033	-0.628849	1.91479	1.55536	1.01925	-0.85461	0.0164084	-1.53467	-0.834733	2.4683
p53_Signaling_Pathway	Primary 1.4	0.259308	2.09037	1.07299	-1.3479	-0.71113	1.27581	-0.0530313	0.223911	0.387738	-0.16186	-1.71848	-1.70931	0.239971	0.493378	0.835624	0.77728	0.998332	-0.253658	-0.31926	1.76248	-1.511	0.961121	-0.623243	-0.568882	1.20317	0.179964	-0.813018	0.319347	1.00072	0.951	-0.401907	-0.0901129	0.813971	0.951	0.700458	-0.911212	0.0500621	0.021195	1.06431	-0.523567	0.802036	-1.52116	-0.46003	-0.500242	1.56372	0.608266	-0.561557	1.33363
p53_Signaling_Pathway_Apoptosis	Primary 1.4	0.43218	3.48394	1.78832	-2.2465	-1.18522	2.12636	-0.0883856	0.373185	0.64623	-0.269766	-2.86413	-2.84885	0.399952	0.822297	1.39271	1.29547	1.66389	-0.422764	-0.5321	2.93747	-2.51834	1.60187	-1.03874	-0.948136	2.00529	0.299939	-1.35503	0.532244	1.66787	1.585	-0.669845	-0.150188	1.35662	1.585	1.16743	-1.51869	0.0834368	0.0353249	1.77385	-0.872611	1.33673	-2.53526	-0.766717	-0.833737	2.6062	1.01378	-0.935929	2.22271
p53_Signaling_Pathway_Cancer	Primary 1.4	0.43218	3.48394	1.78832	-2.2465	-1.18522	2.12636	-0.0883856	0.373185	0.64623	-0.269766	-2.86413	-2.84885	0.399952	0.822297	1.39271	1.29547	1.66389	-0.422764	-0.5321	2.93747	-2.51834	1.60187	-1.03874	-0.948136	2.00529	0.299939	-1.35503	0.532244	1.66787	1.585	-0.669845	-0.150188	1.35662	1.585	1.16743	-1.51869	0.0834368	0.0353249	1.77385	-0.872611	1.33673	-2.53526	-0.766717	-0.833737	2.6062	1.01378	-0.935929	2.22271
p53_Signaling_Pathway_Gene_Expression_Anti-Apoptosis_via_TP53	Primary 1.4	0.43218	3.48394	1.78832	-2.2465	-1.18522	2.12636	-0.0883856	0.373185	0.64623	-0.269766	-2.86413	-2.84885	0.399952	0.822297	1.39271	1.29547	1.66389	-0.422764	-0.5321	2.93747	-2.51834	1.60187	-1.03874	-0.948136	2.00529	0.299939	-1.35503	0.532244	1.66787	1.585	-0.669845	-0.150188	1.35662	1.585	1.16743	-1.51869	0.0834368	0.0353249	1.77385	-0.872611	1.33673	-2.53526	-0.766717	-0.833737	2.6062	1.01378	-0.935929	2.22271
p53_Signaling_Pathway_Gene_Expression_Cell_Cycle_and_Cell_Growth_via_TP53	Primary 1.4	0.43218	3.48394	1.78832	-2.2465	-1.18522	2.12636	-0.0883856	0.373185	0.64623	-0.269766	-2.86413	-2.84885	0.399952	0.822297	1.39271	1.29547	1.66389	-0.422764	-0.5321	2.93747	-2.51834	1.60187	-1.03874	-0.948136	2.00529	0.299939	-1.35503	0.532244	1.66787	1.585	-0.669845	-0.150188	1.35662	1.585	1.16743	-1.51869	0.0834368	0.0353249	1.77385	-0.872611	1.33673	-2.53526	-0.766717	-0.833737	2.6062	1.01378	-0.935929	2.22271
p53_Signaling_Pathway_Gene_Expression_Cell_Fate_and_Development_via_TP53	Primary 1.4	0.43218	3.48394	1.78832	-2.2465	-1.18522	2.12636	-0.0883856	0.373185	0.64623	-0.269766	-2.86413	-2.84885	0.399952	0.822297	1.39271	1.29547	1.66389	-0.422764	-0.5321	2.93747	-2.51834	1.60187	-1.03874	-0.948136	2.00529	0.299939	-1.35503	0.532244	1.66787	1.585	-0.669845	-0.150188	1.35662	1.585	1.16743	-1.51869	0.0834368	0.0353249	1.77385	-0.872611	1.33673	-2.53526	-0.766717	-0.833737	2.6062	1.01378	-0.935929	2.22271
p53_Signaling_Pathway_Gene_Expression_Cell_Signaling_via_TP53	Primary 1.4	0.43218	3.48394	1.78832	-2.2465	-1.18522	2.12636	-0.0883856	0.373185	0.64623	-0.269766	-2.86413	-2.84885	0.399952	0.822297	1.39271	1.29547	1.66389	-0.422764	-0.5321	2.93747	-2.51834	1.60187	-1.03874	-0.948136	2.00529	0.299939	-1.35503	0.532244	1.66787	1.585	-0.669845	-0.150188	1.35662	1.585	1.16743	-1.51869	0.0834368	0.0353249	1.77385	-0.872611	1.33673	-2.53526	-0.766717	-0.833737	2.6062	1.01378	-0.935929	2.22271
p53_Signaling_Pathway_Gene_Expression_DNA_Replication_and_Repair_via_TP53	Primary 1.4	0.43218	3.48394	1.78832	-2.2465	-1.18522	2.12636	-0.0883856	0.373185	0.64623	-0.269766	-2.86413	-2.84885	0.399952	0.822297	1.39271	1.29547	1.66389	-0.422764	-0.5321	2.93747	-2.51834	1.60187	-1.03874	-0.948136	2.00529	0.299939	-1.35503	0.532244	1.66787	1.585	-0.669845	-0.150188	1.35662	1.585	1.16743	-1.51869	0.0834368	0.0353249	1.77385	-0.872611	1.33673	-2.53526	-0.766717	-0.833737	2.6062	1.01378	-0.935929	2.22271
p53_Signaling_Pathway_Gene_Expression_ECM_and_Adhesion_via_TP53	Primary 1.4	0.43218	3.48394	1.78832	-2.2465	-1.18522	2.12636	-0.0883856	0.373185	0.64623	-0.269766	-2.86413	-2.84885	0.399952	0.822297	1.39271	1.29547	1.66389	-0.422764	-0.5321	2.93747	-2.51834	1.60187	-1.03874	-0.948136	2.00529	0.299939	-1.35503	0.532244	1.66787	1.585	-0.669845	-0.150188	1.35662	1.585	1.16743	-1.51869	0.0834368	0.0353249	1.77385	-0.872611	1.33673	-2.53526	-0.766717	-0.833737	2.6062	1.01378	-0.935929	2.22271
p53_Signaling_Pathway_Gene_Expression_Infection_and_Immune_Response_via_TP53	Primary 1.4	0.43218	3.48394	1.78832	-2.2465	-1.18522	2.12636	-0.0883856	0.373185	0.64623	-0.269766	-2.86413	-2.84885	0.399952	0.822297	1.39271	1.29547	1.66389	-0.422764	-0.5321	2.93747	-2.51834	1.60187	-1.03874	-0.948136	2.00529	0.299939	-1.35503	0.532244	1.66787	1.585	-0.669845	-0.150188	1.35662	1.585	1.16743	-1.51869	0.0834368	0.0353249	1.77385	-0.872611	1.33673	-2.53526	-0.766717	-0.833737	2.6062	1.01378	-0.935929	2.22271
p53_Signaling_Pathway_Normal_Cell_Cycle_Progression	Primary 1.4	0.43218	3.48394	1.78832	-2.2465	-1.18522	2.12636	-0.0883856	0.373185	0.64623	-0.269766	-2.86413	-2.84885	0.399952	0.822297	1.39271	1.29547	1.66389	-0.422764	-0.5321	2.93747	-2.51834	1.60187	-1.03874	-0.948136	2.00529	0.299939	-1.35503	0.532244	1.66787	1.585	-0.669845	-0.150188	1.35662	1.585	1.16743	-1.51869	0.0834368	0.0353249	1.77385	-0.872611	1.33673	-2.53526	-0.766717	-0.833737	2.6062	1.01378	-0.935929	2.22271
pyridoxal_5-phosphate_salvage	Metabolism 1.4	-11.6988	-10.8444	8.69352	-0.542759	-1.1698	-13.1374	-11.1675	-9.71777	-1.12791	-3.23014	-8.51303	0.759171	-6.47308	-8.7943	-9.74959	-0.322932	4.21581	-17.5918	20.491	17.1151	7.00369	-4.11709	3.5215	-3.08647	-9.49705	-1.65476	-6.28965	-6.91756	3.62429	-4.92666	-6.28965	-3.11734	9.61536	1.9949	-5.71725	3.07239	-2.5859	-11.6483	11.9553	-0.552653	2.48291	2.35562	-2.91541	-1.85208	-0.58051	-20.7186	3.68311	-3.84893
reactome_ABC_family_proteins_mediated_transport_Main_Pathway	Reactome 1.3	0.412431	12.2189	-0.116971	0.570268	-0.752503	-1.95928	-3.54426	-2.44267	-11.6047	-6.49569	-5.1018	-6.45987	-3.59735	1.48005	-14.886	-1.17177	10.8	-1.29321	8.17826	12.6229	-1.75094	-2.33673	7.38381	0.391282	4.21325	9.13189	-7.31634	16.849	-2.17311	-0.755495	1.37363	-7.26406	12.9553	-5.09542	-4.87162	3.06195	4.14367	5.258	5.28413	-4.63879	2.37398	1.5298	3.60245	0.707211	3.71053	-6.34559	3.59172	10.9351
reactome_Attachment_of_GPI_anchor_to_uPAR_Main_Pathway	Reactome 1.3	-6.16386	17.9847	4.11499	2.2519	16.6057	8.24341	9.75382	5.16847	-21.0456	-6.05404	-1.13189	-23.4601	-3.32891	-2.32489	-3.44372	-5.20772	17.0099	-5.1332	20.4499	15.1072	1.65067	-6.83524	5.68578	1.1425	7.69063	13.4736	-18.6288	13.5936	13.7341	14.3917	15.6144	-13.6985	26.6088	7.15019	-0.249896	12.7786	3.7517	-0.508593	-2.35973	-1.85747	13.4843	-1.5126	3.86865	1.90928	3.26446	-9.57662	-7.99445	3.65093
reactome_Chk1_Chk2_Cds1_mediated_inactivation_of_Cyclin_B_Cdk1_complex_Main_Pathway	Reactome 1.3	2.33714	-7.73625	2.59793	2.47546	-12.0527	2.15102	4.71534	-5.17149	0.947886	1.07324	2.743	13.0314	-7.57163	1.48318	3.54586	6.64979	3.98224	-0.435417	18.5096	3.81088	14.4293	0.94384	-0.157509	-5.79569	-3.93609	3.30911	2.1724	10.8085	8.16946	11.6934	4.80922	-5.77913	19.932	1.90894	-0.918516	-1.2156	16.453	-8.98686	1.1612	-7.86495	2.8398	0.417053	0.951932	-7.25345	1.37745	6.23476	1.53584	6.05136
reactome_Cyclin_A_B1_associated_events_during_G2_M_transition_Main_Pathway	Reactome 1.3	0.556462	-1.84196	0.618555	0.589395	-2.8697	0.512148	1.1227	-1.23131	0.225687	0.255534	0.653096	3.10271	-1.80277	0.353139	0.844252	1.58328	0.948152	-0.103671	4.40704	0.907352	3.43556	0.224724	-0.0375021	-1.37993	-0.937163	0.787884	0.517239	2.57346	1.94511	2.78414	1.14505	-1.37598	4.74572	0.454509	-0.218694	-0.289429	3.91738	-2.13973	0.276477	-1.87261	0.676142	0.0992984	0.226651	-1.72701	0.327964	1.48447	0.365677	1.4408
reactome_Cyclin_A_Cdk2_associated_events_at_S_phase_entry_Main_Pathway	Reactome 1.3	0.898901	-2.97548	0.999204	0.9521	-4.63567	0.827316	1.81359	-1.98903	0.364572	0.412785	1.055	5.01207	-2.91217	0.570456	1.36379	2.55761	1.53163	-0.167468	7.11907	1.46572	5.54975	0.363015	-0.0605803	-2.22911	-1.51388	1.27274	0.83554	4.15713	3.1421	4.49746	1.8497	-2.22274	7.66616	0.734206	-0.353275	-0.46754	6.32807	-3.45648	0.446616	-3.02498	1.09223	0.160405	0.366128	-2.78979	0.529788	2.39798	0.590709	2.32744
reactome_Cyclin_E_associated_events_during_G1_S_transition_Main_Pathway	Reactome 1.3	0.973809	-3.22344	1.08247	1.03144	-5.02198	0.896259	1.96473	-2.15479	0.394953	0.447184	1.14292	5.42974	-3.15485	0.617993	1.47744	2.77075	1.65927	-0.181424	7.71233	1.58787	6.01223	0.393266	-0.0656286	-2.41487	-1.64004	1.3788	0.905169	4.50355	3.40394	4.87225	2.00384	-2.40797	8.30501	0.79539	-0.382715	-0.506501	6.85541	-3.74452	0.483834	-3.27706	1.18325	0.173772	0.396638	-3.02227	0.573936	2.59782	0.639935	2.5214
reactome_DAP12_interactions_Main_Pathway	Reactome 1.3	-1.63598	11.1952	4.34581	0.0112417	-3.39318	4.337	1.85281	-0.900819	-12.4042	-1.12607	-9.23708	-5.81834	0.264509	4.14946	5.13762	1.41967	6.63449	-22.4198	1.96415	2.02496	-7.5465	-3.22604	-1.63185	-8.22351	6.05082	3.57249	-13.8619	2.54134	0.215578	5.1183	-4.61584	-6.72378	7.2339	-2.83661	5.10708	9.46867	6.07827	10.2284	5.88725	-2.92594	-4.40337	9.25254	-2.5242	-1.7257	4.91627	-7.79103	1.63797	7.62453
reactome_Dissolution_of_Fibrin_Clot_Main_Pathway	Reactome 1.3	-5.64865	17.9528	0.185921	-4.6883	8.61748	7.4208	0.918725	-3.14925	-15.3965	-2.65122	1.49724	-16.7832	7.10286	-1.03876	0.312343	-1.81797	22.5755	-0.794919	19.0758	4.46997	-1.07695	-4.96891	4.677	4.40316	9.25416	12.0144	-11.8009	5.37021	12.8612	9.26097	8.77806	-9.85987	16.8841	15.027	5.69325	6.76095	-5.2343	-0.828672	0.736379	-7.04572	8.6802	-0.564806	-7.18433	3.63115	6.40908	-9.53941	0.387899	0.525979
reactome_Eukaryotic_Translation_Elongation_Main_Pathway	Reactome 1.3	-1.23066	-6.82476	0.739823	13.3322	11.361	3.35317	3.67844	8.36814	8.44839	5.18308	1.01595	10.0433	1.31915	9.02316	4.81384	-5.94624	4.06521	10.9727	1.05637	6.54524	11.8884	4.98447	10.8117	3.16733	7.30666	6.93	4.18638	2.88685	0.94751	1.4227	15.695	5.78859	-10.7787	-1.37956	4.22598	4.83258	2.91018	4.88257	3.70761	11.7873	-1.75204	0.587395	7.72932	6.73759	7.88432	12.5864	4.36072	7.95493
reactome_G2_M_DNA_replication_checkpoint_Main_Pathway	Reactome 1.3	2.33714	-7.73625	2.59793	2.47546	-12.0527	2.15102	4.71534	-5.17149	0.947886	1.07324	2.743	13.0314	-7.57163	1.48318	3.54586	6.64979	3.98224	-0.435417	18.5096	3.81088	14.4293	0.94384	-0.157509	-5.79569	-3.93609	3.30911	2.1724	10.8085	8.16946	11.6934	4.80922	-5.77913	19.932	1.90894	-0.918516	-1.2156	16.453	-8.98686	1.1612	-7.86495	2.8398	0.417053	0.951932	-7.25345	1.37745	6.23476	1.53584	6.05136
reactome_Hyaluronan_biosynthesis_and_export_Main_Pathway	Reactome 1.3	2.35539	-29.7745	6.1906	20.6014	11.0088	25.0108	40.1561	4.38129	26.673	-6.31131	8.2609	2.95495	-4.56344	14.0079	0.137527	8.25255	-20.1877	-47.1523	18.304	-2.58535	15.2324	18.1335	-4.82962	19.4444	23.3517	-14.4949	6.67785	-3.21113	15.9655	24.0769	25.8103	-8.96668	28.102	1.00958	-7.60825	8.66406	3.00942	4.20949	-5.90893	11.7723	1.12401	-9.59658	-1.40346	-4.21353	7.99248	6.42259	-3.92855	-1.27048
reactome_Interleukin_1_processing_Main_Pathway	Reactome 1.3	-14.8558	48.3294	-28.5602	15.2435	25.7057	-8.84492	21.6315	-30.9457	-19.4127	-30.88	-23.9767	-43.4374	11.5303	-10.2301	-27.6747	38.983	12.2342	15.0781	43.7307	30.0588	22.8328	-5.37687	-6.83681	29.9867	30.061	6.71067	5.27481	-15.2992	-6.72877	12.6258	29.9045	6.13557	18.3715	-8.5509	-14.5263	59.6366	-15.458	-10.2953	-34.4948	-28.1368	33.7461	40.1097	18.8606	-36.5481	11.8727	-30.5075	1.68586	8.62037
reactome_Interleukin_1_signaling_Main_Pathway	Reactome 1.3	-1.73103	7.20146	-3.12826	2.10287	3.83375	-1.43818	3.30579	-3.79467	-1.81096	-4.08111	-3.14886	-6.13957	2.34115	-1.92055	-3.90508	5.97897	2.49423	1.83416	5.75814	3.97799	3.19241	-0.0656971	-1.12168	4.17991	3.57543	1.20296	1.21928	-1.23927	-0.343885	1.66518	3.63667	0.777654	1.68499	-0.947029	-2.27021	7.50811	-3.65415	-1.50616	-5.817	-4.1617	5.26285	6.0288	3.14632	-5.27203	2.0606	-3.99435	1.10648	0.240576
reactome_NCAM1_interactions_Main_Pathway	Reactome 1.3	0.550813	0.118683	0.156598	-0.444532	-4.13838	8.03843	3.1766	-1.79467	-0.756696	1.46896	-4.4867	-1.5463	1.98189	0.837199	1.38783	-1.21511	0.506442	0.693574	0.480526	1.43683	-1.81972	-1.4568	-2.74906	2.45341	1.64315	-0.0735095	0.0317232	4.55226	0.294115	2.95465	3.79392	-0.392166	1.64049	-0.414547	0.0890541	1.05914	0.0411668	2.136	4.33216	0.204078	2.3101	-1.96701	-1.61716	-0.836099	0.105398	2.74282	-0.377545	0.0616224
reactome_NOD1_2_Signaling_Pathway_Main_Pathway	Reactome 1.3	-1.5712	4.675	1.97504	0.651403	0.0221365	1.91487	3.77064	-1.72917	-3.11803	-2.65295	-1.14459	-2.69561	-1.77146	0.0511343	-0.816527	0.989005	2.60559	-1.86303	-0.238766	1.07165	0.397234	-2.93323	-0.0668069	-0.620443	0.885821	1.05969	-0.897431	0.791865	3.25688	5.56447	4.71753	-1.79094	4.22425	1.70003	-2.04388	0.340784	0.797937	0.309764	1.27074	-1.12325	2.60783	3.0287	-1.35989	1.46657	-1.21329	-3.08089	-1.18899	0.734331
reactome_O_glycosylation_of_TSR_domain_containing_proteins_Main_Pathway	Reactome 1.3	0.329541	-2.01366	-3.18835	-4.03233	-6.15135	1.01177	4.10966	-9.37868	-2.33036	0.381358	2.6875	-0.13121	-4.22627	-2.31234	-2.43417	-1.24921	-4.12689	4.66327	8.4239	7.55537	-1.88607	-3.24966	-0.0509236	-2.61141	2.92875	0.0421218	0.835678	4.58337	2.63225	4.21267	7.54861	-0.469806	8.77298	1.4908	-2.6906	3.25588	-1.19572	-5.60595	1.99865	0.975312	-1.3965	3.1084	5.03315	-7.4096	0.368886	-5.27592	-2.83314	2.36409
reactome_Oncogene_Induced_Senescence_Main_Pathway	Reactome 1.3	0.766137	6.17608	3.1702	-3.98243	-2.10107	3.76945	-0.156684	0.661555	1.14559	-0.478221	-5.07732	-5.05023	0.709006	1.45771	2.46889	2.29651	2.94962	-0.749444	-0.943269	5.20734	-4.46433	2.83968	-1.8414	-1.68079	3.55482	0.531711	-2.4021	0.943524	2.95667	2.80977	-1.18745	-0.266243	2.40491	2.80977	2.06954	-2.69222	0.147911	0.0626215	3.14455	-1.5469	2.36965	-4.49433	-1.35918	-1.47799	4.62007	1.79715	-1.65915	3.94026
reactome_Oxidative_Stress_Induced_Senescence_Main_Pathway	Reactome 1.3	0.208086	1.67745	0.861043	-1.08165	-0.57066	1.0238	-0.042556	0.179682	0.311148	-0.129887	-1.37903	-1.37167	0.19257	0.395921	0.670562	0.623743	0.801131	-0.203553	-0.256196	1.41434	-1.21253	0.77127	-0.500133	-0.45651	0.965508	0.144415	-0.652422	0.256266	0.803046	0.763148	-0.322518	-0.0723129	0.653186	0.763148	0.562096	-0.731219	0.0401733	0.0170083	0.854075	-0.420146	0.643609	-1.22068	-0.36916	-0.401429	1.25483	0.488114	-0.450632	1.07019
reactome_Polo_like_kinase_mediated_events_Main_Pathway	Reactome 1.3	0.973809	-3.22344	1.08247	1.03144	-5.02198	0.896259	1.96473	-2.15479	0.394953	0.447184	1.14292	5.42974	-3.15485	0.617993	1.47744	2.77075	1.65927	-0.181424	7.71233	1.58787	6.01223	0.393266	-0.0656286	-2.41487	-1.64004	1.3788	0.905169	4.50355	3.40394	4.87225	2.00384	-2.40797	8.30501	0.79539	-0.382715	-0.506501	6.85541	-3.74452	0.483834	-3.27706	1.18325	0.173772	0.396638	-3.02227	0.573936	2.59782	0.639935	2.5214
reactome_Recycling_of_bile_acids_and_salts_Main_Pathway	Reactome 1.3	-5.40262	3.30736	-0.944562	0.813839	-1.25021	-3.91369	3.01991	-2.85092	-2.82769	-6.94533	0.212792	-6.00957	-3.9531	2.77889	-14.3507	5.72259	14.9417	1.23923	-1.24613	10.6202	-4.98867	-1.13402	5.35756	-3.50428	4.9798	6.54768	-10.0668	7.13469	-4.00037	1.31193	-2.11506	-2.90461	7.67995	-3.92337	-4.95325	7.37059	-3.60619	3.59223	5.1173	-3.98123	-0.552917	-4.0241	-3.00916	0.53435	-2.53521	-0.279651	2.24897	6.51695
reactome_Senescence_Associated_Secretory_Phenotype_SASP__Main_Pathway	Reactome 1.3	-1.61021	-0.713157	0.411574	0.527887	-1.78743	2.94344	8.82886	-0.471723	-2.95813	-1.74303	1.05968	-2.83674	-0.861022	0.486065	-0.682668	0.850796	2.61289	-0.389453	2.90523	1.89349	0.251365	-1.65987	-1.88966	-1.44677	1.01616	-0.600501	-1.22372	-2.15115	2.55961	7.27265	4.65955	-3.801	4.11202	0.925285	-1.39712	0.963469	1.21166	-0.863318	-0.0970112	-1.7736	3.53885	1.84272	-2.41425	0.0618441	-1.7292	-2.31208	-3.10404	-1.21056
reactome_TRP_channels_Main_Pathway	Reactome 1.3	-0.442491	1.73011	-7.06102	-0.142767	-0.450183	3.63973	-7.06102	1.09785	0.384223	-7.06102	8.86203	-0.7853	5.37289	-7.06102	1.76124	-3.44032	-0.146333	-7.06102	7.6143	0.337071	2.64406	0.263674	0.918739	1.68747	4.04376	0.835863	-7.06102	6.39914	0.232961	-7.06102	0.632599	1.75348	5.06408	2.72668	-3.0311	-1.02466	-0.351319	-1.32451	5.6604	-0.51226	3.31309	-3.41601	2.16537	-3.33601	-7.06102	0.430825	-2.91536	0.756931
reactome_Thrombin_signalling_through_proteinase_activated_receptors_PARs__Main_Pathway	Reactome 1.3	8.72413	5.19464	3.53663	5.62209	9.29717	1.98038	8.34688	8.55361	-9.38072	-2.94721	2.50958	7.31829	-1.36073	-6.8103	2.5122	-1.42584	2.76233	-3.7809	3.17868	6.90106	13.6009	5.15953	3.14973	6.24713	4.19159	1.01131	1.33428	8.55438	3.04719	0.365738	15.9198	-8.05159	8.45071	-8.48102	-0.922485	1.52952	2.53683	-5.65574	2.67215	9.8019	15.8633	2.49567	6.55656	1.19586	-1.38229	-5.95163	-1.86152	7.12994
reactome_temp_Post-translational_modification_synthesis_of_GPI-anchored_proteins	Reactome 1.3	0.588658	2.46529	0.0488299	1.74869	2.08995	-1.07814	0.651632	1.65582	-0.644855	-0.966373	0.497835	-0.888178	1.21833	-1.0203	-1.22291	-0.303043	0.378972	-1.6544	1.60069	-0.245859	1.97832	-0.516329	0.371836	1.14046	-0.977198	0.418178	-0.094575	2.40713	0.944994	0.590456	2.78634	-0.29726	1.76679	0.199293	-1.60019	0.0752882	-0.814941	-0.977533	-1.20079	1.19338	2.60228	1.04004	1.9959	-0.520268	-0.170921	-1.5666	-1.23086	-1.47255
[truncated: 144 more columns]

## Sheet: PAL_NEG
Pathway	Database	Norm_GTEX-1192X-0011-R9b-SM-DO934	Norm_GTEX-11DZ1-0011-R9a-SM-DO933	Norm_GTEX-11EMC-0011-R9b-SM-DO921	Norm_GTEX-11GSP-0011-R9b-SM-5NQ77	Norm_GTEX-11ONC-0011-R9b-SM-5NQ8J	Norm_GTEX-11UD2-0011-R9b-SM-DO926	Norm_GTEX-11WQK-0011-R9b-SM-5BC6N	Norm_GTEX-11ZTS-0011-R9b-SM-DO93Q	Norm_GTEX-11ZUS-0011-R9b-SM-5BC76	Norm_GTEX-11ZVC-0011-R9a-SM-57WC5	Norm_GTEX-12126-0011-R9b-SM-5BC6P	Norm_GTEX-12WSC-0011-R9a-SM-5GU4U	Norm_GTEX-12WSD-0011-R9a-SM-5GU6W	Norm_GTEX-12WSH-0011-R9b-SM-5LZUG	Norm_GTEX-131XW-0011-R9a-SM-5N9EO	Norm_GTEX-131YS-0011-R9b-SM-5EQLY	Norm_GTEX-139T4-0011-R9b-SM-5HL6S	Norm_GTEX-139UW-0011-R9b-SM-5LZYT	Norm_GTEX-13CIG-0011-R9a-SM-5K7VU	Norm_GTEX-13CZV-0011-R9a-SM-5LZXT	Norm_GTEX-13FLV-0011-R9b-SM-5L3DA	Norm_GTEX-13FTY-0011-R9b-SM-5KM2U	Norm_GTEX-13FXS-0011-R9a-SM-5K7UI	Norm_GTEX-13JUV-0011-R9a-SM-5LZX3	Norm_GTEX-13N1W-0011-R9b-SM-5MR4R	Norm_GTEX-13N2G-0011-R9b-SM-5MR4E	Norm_GTEX-13NYB-0011-R9b-SM-5MR5P	Norm_GTEX-13NYS-0011-R9b-SM-5MR44	Norm_GTEX-13NZA-0011-R9b-SM-5MR5I	Norm_GTEX-13O1R-0011-R9b-SM-5KM33	Norm_GTEX-13OVJ-0011-R9b-SM-5L3GD	Norm_GTEX-13OVL-0011-R9a-SM-5P9GX	Norm_GTEX-13OW5-0011-R9b-SM-5O9CL	Norm_GTEX-13PL6-0011-R9b-SM-5O9CH	Norm_GTEX-13PLJ-0011-R9b-SM-5O9DV	Norm_GTEX-13PVQ-0011-R9b-SM-5LU3B	Norm_GTEX-13QJC-0011-R9b-SM-5PNX3	Norm_GTEX-13RTJ-0011-R9a-SM-5Q5AY	Norm_GTEX-13S7M-0011-R9a-SM-5O9DW	Norm_GTEX-13SLW-0011-R9a-SM-5O9BT	Norm_GTEX-13SLX-0011-R9b-SM-5SI6X	Norm_GTEX-13VXU-0011-R9b-SM-5SI73	Norm_GTEX-13X6I-0011-R9b-SM-5PNZJ	Norm_GTEX-145LU-0011-R9b-SM-5SI66	Norm_GTEX-147GR-0011-R9a-SM-5S2UY	Norm_GTEX-148VJ-0011-R9b-SM-5SI77	Norm_GTEX-14ABY-0011-R9a-SM-5PNZK	Norm_GTEX-14BIL-0011-R9a-SM-5SI7A
1D-imyoi-inositol_hexakisphosphate_biosynthesis_II_mammalian	Metabolism 1.4	3.19203	0.110631	2.0676	0.981128	-1.0132	-4.11473	-0.834607	-2.70388	2.42001	2.77409	-4.28544	-1.70096	5.8123	1.87695	-2.33849	10.7789	1.29113	-2.83312	1.00554	-0.126158	0.117108	1.00752	-2.80547	-4.64453	-3.67349	-0.36088	2.1949	3.85361	-7.2531	-1.08569	4.31413	-9.10675	2.9249	-6.16729	-4.2324	-2.59993	-0.155767	-2.59506	-2.56789	0.744972	-0.772916	1.95947	0.268164	-0.0993548	-3.15149	-0.907812	-4.01352	-1.90297
Akt_Signaling_Pathway_Synaptic_Transmission	Primary 1.4	2.59771	3.13878	-0.531318	2.64968	-2.37169	-5.23572	-2.55164	-0.511883	3.38275	-0.557039	1.24846	4.99815	8.52162	0.909709	-2.32991	9.38325	-7.58953	-7.88384	-2.38695	-5.15275	4.02818	0.346901	1.93752	-2.82325	-7.59071	-0.754037	7.3835	4.41101	0.384611	-5.07978	2.40669	2.11344	3.43585	1.00398	-8.98056	-3.10562	-1.91736	-8.81558	-5.32889	0.744331	3.26121	2.6076	0.965291	3.86061	-4.16871	-8.09644	-3.34795	-8.39793
CD40_Pathway	Primary 1.4	1.08488	-3.22797	-1.36372	-0.449778	-0.0152847	-1.32217	-2.60354	1.19395	2.15293	1.8318	0.79031	1.86125	1.22315	-0.035307	0.563792	-0.682885	-1.7991	1.28638	0.164862	-0.739951	-0.274281	2.02533	0.0461286	0.428401	-0.611639	-0.731691	0.619655	-0.546764	-2.2488	-3.84214	-3.25734	1.2366	-2.91674	-1.17383	1.41125	-0.235303	-0.550956	-0.213885	-0.877416	0.775574	-1.80065	-2.09124	0.938974	-1.01263	0.837751	2.12728	0.820968	-0.507038
CD40_Pathway_Gene_Expression_COX2_and_Prostaglandins_via_NFKB2	Primary 1.4	3.50499	-10.4288	-4.40585	-1.45313	-0.0493814	-4.27162	-8.41144	3.85738	6.95561	5.91811	2.55331	6.01327	3.95173	-0.114069	1.82148	-2.20624	-5.81246	4.15599	0.532631	-2.39061	-0.886138	6.54336	0.149031	1.38407	-1.97606	-2.36393	2.00196	-1.76647	-7.26535	-12.4131	-10.5237	3.99516	-9.42332	-3.79237	4.55942	-0.760211	-1.78001	-0.691013	-2.83473	2.5057	-5.81747	-6.75632	3.03361	-3.27158	2.70658	6.87275	2.65236	-1.63812
CD40_Pathway_Gene_Expression_Cell_Adhesion_Molecule_via_NFKB2	Primary 1.4	3.50499	-10.4288	-4.40585	-1.45313	-0.0493814	-4.27162	-8.41144	3.85738	6.95561	5.91811	2.55331	6.01327	3.95173	-0.114069	1.82148	-2.20624	-5.81246	4.15599	0.532631	-2.39061	-0.886138	6.54336	0.149031	1.38407	-1.97606	-2.36393	2.00196	-1.76647	-7.26535	-12.4131	-10.5237	3.99516	-9.42332	-3.79237	4.55942	-0.760211	-1.78001	-0.691013	-2.83473	2.5057	-5.81747	-6.75632	3.03361	-3.27158	2.70658	6.87275	2.65236	-1.63812
CD40_Pathway_Gene_Expression_Cell_Survival_via_NFKB2	Primary 1.4	3.50499	-10.4288	-4.40585	-1.45313	-0.0493814	-4.27162	-8.41144	3.85738	6.95561	5.91811	2.55331	6.01327	3.95173	-0.114069	1.82148	-2.20624	-5.81246	4.15599	0.532631	-2.39061	-0.886138	6.54336	0.149031	1.38407	-1.97606	-2.36393	2.00196	-1.76647	-7.26535	-12.4131	-10.5237	3.99516	-9.42332	-3.79237	4.55942	-0.760211	-1.78001	-0.691013	-2.83473	2.5057	-5.81747	-6.75632	3.03361	-3.27158	2.70658	6.87275	2.65236	-1.63812
CD40_Pathway_Gene_Expression_Co-Stimulatory_Molecules_via_NFKB2	Primary 1.4	3.50499	-10.4288	-4.40585	-1.45313	-0.0493814	-4.27162	-8.41144	3.85738	6.95561	5.91811	2.55331	6.01327	3.95173	-0.114069	1.82148	-2.20624	-5.81246	4.15599	0.532631	-2.39061	-0.886138	6.54336	0.149031	1.38407	-1.97606	-2.36393	2.00196	-1.76647	-7.26535	-12.4131	-10.5237	3.99516	-9.42332	-3.79237	4.55942	-0.760211	-1.78001	-0.691013	-2.83473	2.5057	-5.81747	-6.75632	3.03361	-3.27158	2.70658	6.87275	2.65236	-1.63812
CD40_Pathway_Gene_Expression_Immunoglobulin_Class_Switch_via_NFKB2	Primary 1.4	3.50499	-10.4288	-4.40585	-1.45313	-0.0493814	-4.27162	-8.41144	3.85738	6.95561	5.91811	2.55331	6.01327	3.95173	-0.114069	1.82148	-2.20624	-5.81246	4.15599	0.532631	-2.39061	-0.886138	6.54336	0.149031	1.38407	-1.97606	-2.36393	2.00196	-1.76647	-7.26535	-12.4131	-10.5237	3.99516	-9.42332	-3.79237	4.55942	-0.760211	-1.78001	-0.691013	-2.83473	2.5057	-5.81747	-6.75632	3.03361	-3.27158	2.70658	6.87275	2.65236	-1.63812
CD40_Pathway_Gene_Expression_Pro-Inflamatory_Cytokines_via_NFKB2	Primary 1.4	3.50499	-10.4288	-4.40585	-1.45313	-0.0493814	-4.27162	-8.41144	3.85738	6.95561	5.91811	2.55331	6.01327	3.95173	-0.114069	1.82148	-2.20624	-5.81246	4.15599	0.532631	-2.39061	-0.886138	6.54336	0.149031	1.38407	-1.97606	-2.36393	2.00196	-1.76647	-7.26535	-12.4131	-10.5237	3.99516	-9.42332	-3.79237	4.55942	-0.760211	-1.78001	-0.691013	-2.83473	2.5057	-5.81747	-6.75632	3.03361	-3.27158	2.70658	6.87275	2.65236	-1.63812
CD40_Pathway_Gene_Expression_Procoagulant_Activity_via_NFKB2	Primary 1.4	3.50499	-10.4288	-4.40585	-1.45313	-0.0493814	-4.27162	-8.41144	3.85738	6.95561	5.91811	2.55331	6.01327	3.95173	-0.114069	1.82148	-2.20624	-5.81246	4.15599	0.532631	-2.39061	-0.886138	6.54336	0.149031	1.38407	-1.97606	-2.36393	2.00196	-1.76647	-7.26535	-12.4131	-10.5237	3.99516	-9.42332	-3.79237	4.55942	-0.760211	-1.78001	-0.691013	-2.83473	2.5057	-5.81747	-6.75632	3.03361	-3.27158	2.70658	6.87275	2.65236	-1.63812
CREB_Pathway	Primary 1.4	0.413329	0.19287	0.254736	0.456003	0.0484368	-0.777603	-0.497482	0.0134262	0.103538	0.0343816	-0.295512	0.481616	1.26754	0.509501	-0.0455076	0.743399	-0.521942	-0.870858	-0.172244	-0.271144	0.200118	-0.114289	0.607583	0.0597928	-1.10777	0.427232	1.02222	0.0655778	-0.344576	0.0783295	0.349341	-0.210407	0.988196	0.198607	-0.713299	0.342352	-0.457214	-0.623099	-0.485791	0.180731	0.423344	-0.107438	0.162572	0.479567	-0.483286	-0.4978	-0.124584	-0.735169
D-imyoi-inositol_134-trisphosphate_biosynthesis	Metabolism 1.4	3.19203	0.110631	2.0676	0.981128	-1.0132	-4.11473	-0.834607	-2.70388	2.42001	2.77409	-4.28544	-1.70096	5.8123	1.87695	-2.33849	10.7789	1.29113	-2.83312	1.00554	-0.126158	0.117108	1.00752	-2.80547	-4.64453	-3.67349	-0.36088	2.1949	3.85361	-7.2531	-1.08569	4.31413	-9.10675	2.9249	-6.16729	-4.2324	-2.59993	-0.155767	-2.59506	-2.56789	0.744972	-0.772916	1.95947	0.268164	-0.0993548	-3.15149	-0.907812	-4.01352	-1.90297
GABA_shunt	Metabolism 1.4	26.0889	39.3561	-3.45291	41.8772	22.4219	-45.6349	3.08378	29.7458	38.0912	-4.44394	24.5328	43.9831	32.6745	-16.9952	-23.0806	40.3491	-53.3672	-102.184	-31.9872	-33.307	32.0902	-3.88912	0.804279	24.8498	-45.3193	-15.9016	42.2202	27.7038	-31.7067	6.51961	54.96	25.5816	1.68842	-7.04947	-40.0634	-18.837	-33.1233	-30.8482	-26.7955	27.3663	7.33857	23.462	28.4493	10.6514	-21.6909	-38.6455	-14.815	-40.292
Gamma-Aminobutyric_Acid_A_Receptor_Pathway	Cytoskeleton 1.2	5.92143	6.11764	-0.033053	7.88876	-4.18516	-10.4594	-7.85528	-0.592959	8.48886	-0.562505	2.96111	9.83082	17.972	2.10956	-3.92236	17.7658	-17.6028	-15.4748	-7.36453	-12.2805	9.15184	1.08052	5.37813	-5.46454	-15.1906	-0.112288	15.7204	6.76495	0.17815	-11.9495	6.02701	6.78608	5.54678	3.12276	-17.491	-6.31707	-6.45877	-19.9316	-10.5606	1.49253	8.21943	6.67824	1.85772	10.1248	-8.16164	-13.7079	-6.80269	-18.8733
Glucocorticoid_Receptor_Signaling_Pathway	Primary 1.4	-0.710056	-11.6227	0.773706	0.280565	-0.327871	-4.21958	-5.31824	5.84712	5.3174	5.52816	2.36348	5.68352	-2.01722	-1.554	2.51161	-5.67495	-2.99081	-2.16437	-9.25662	-3.39903	0.0538198	1.28505	1.73902	-1.84963	-4.74156	-0.536688	-0.730387	0.139293	-1.70491	-9.41836	-5.61939	0.464218	-8.51042	-4.36668	3.57007	-7.21095	1.70207	3.97552	1.01489	0.563427	-3.76031	-4.63934	-2.84334	3.90823	-0.102163	4.88422	2.84227	-0.540502
Glucocorticoid_Receptor_Signaling_Pathway_Inflammatory_Cytokines	Primary 1.4	-6.27441	-12.125	-2.43909	-1.39029	-2.42686	-2.6988	-6.20883	3.36582	5.11235	5.46842	1.22197	3.40325	-3.25136	-3.27782	1.41643	1.02599	-2.10877	1.33886	-10.1275	-2.43263	-0.474361	3.62841	0.737565	-3.70302	-2.47992	-1.38345	-1.72024	-9.02991	-2.12494	-7.37971	-7.30902	3.91806	-11.2029	-1.7227	7.33591	-4.78997	-2.09425	1.72246	0.959578	-4.97082	-3.93776	-1.18646	-10.1579	3.56549	1.05167	4.01582	4.94987	1.18482
Inside-out_Signaling_through_Integrins	Cytoskeleton 1.2	-3.88606	-0.764746	-2.52342	1.30024	1.44215	-3.76183	13.8603	-2.66108	4.69534	-4.51452	8.51508	1.24463	-3.00816	11.1293	-0.529653	9.29601	5.39016	-3.62825	-2.33773	0.384966	0.0306037	4.60944	-2.70437	-3.0047	13.3966	4.42831	3.69902	4.51055	5.71646	5.23962	-0.459484	8.04292	2.45498	-6.25933	2.13118	15.1702	-2.27625	-4.43222	1.27746	1.496	1.20482	-1.4823	-3.82245	0.834214	-5.99588	3.872	-4.58048	-0.133784
Intermediate_Filaments_in_Epithelial_Cells	Cytoskeleton 1.2	-18.0714	-14.8012	-18.0714	7.36271	10.1942	-18.0714	24.284	-18.0714	18.7211	13.6022	18.6068	13.7377	11.3434	12.1221	15.5127	13.9724	-0.141692	-6.41733	-10.2524	-18.0714	-18.0714	16.8806	-18.0714	-14.8012	-18.0714	-18.0714	-18.0714	-18.0714	-18.0714	20.0921	13.3092	16.4817	1.11914	5.30232	2.93167	23.2866	-18.0714	11.5254	4.14691	2.14196	13.5194	10.43	-12.1324	15.8274	-13.6372	20.6173	-18.0714	14.5153
KEGG_Adrenergic_signaling_in_cardiomyocytes_Main_Pathway	KEGG Adjusted 1.4	0.532192	0.420207	-0.43862	0.784556	0.223856	-0.97626	-0.282246	0.417435	0.451868	-0.262546	0.178646	0.462927	1.16067	-0.298845	-0.456606	0.471989	-0.836717	-0.252511	-0.83506	-0.692548	1.10257	-0.248531	0.0522671	0.535482	-0.807179	-0.0393072	1.0574	0.762127	-0.607836	-0.344643	1.04089	0.495646	0.0470321	-0.557574	-1.20411	-0.343763	-0.563738	-0.264799	-0.371919	0.658217	0.896234	0.745664	0.491817	-0.0705463	-0.646318	-0.754211	-0.313234	-1.0875
KEGG_Alanine_aspartate_and_glutamate_metabolism_Main_Pathway	KEGG Adjusted 1.4	5.55448	6.2961	-1.63254	8.36938	4.71246	-8.81381	-1.28142	5.56727	6.066	-1.41261	3.89729	8.41654	6.47003	-3.80553	-4.98775	6.48014	-9.09731	-17.4866	-5.71095	-6.2268	8.18655	-0.483581	1.06878	4.44336	-8.11262	-2.0237	7.98992	5.22717	-5.49717	0.119205	10.2333	4.69696	-0.729153	-2.17474	-7.24282	-3.96419	-5.89358	-5.67822	-5.70565	5.65618	2.78049	4.93248	5.55074	1.37452	-3.06938	-7.91257	-2.46469	-7.6621
KEGG_Alcoholism_Main_Pathway	KEGG Adjusted 1.4	1.81817	1.95129	-0.645797	3.15152	2.42166	-3.22612	0.433452	2.49034	1.39004	-0.160728	0.868427	2.38614	3.07124	-1.42156	-2.61182	0.186088	-2.9311	-2.67869	-1.16625	-2.95106	3.30288	-0.276705	0.23248	2.28737	-4.89666	-0.149212	2.82409	2.45404	-0.211242	0.222968	3.76152	1.54276	0.0810728	0.347879	-4.27381	-1.07845	-1.49806	-1.68206	-1.18304	2.99991	1.95628	1.69415	3.3129	-0.826565	-0.978431	-2.5221	-1.15938	-4.74259
KEGG_Amyotrophic_lateral_sclerosis_ALS__Main_Pathway	KEGG Adjusted 1.4	-5.33691	-20.6684	2.28987	-5.79818	5.04443	4.23716	4.79995	-0.542627	1.99678	4.29349	-2.01448	2.51001	-0.845204	1.42461	14.5968	-3.07127	-3.06853	5.21958	-9.97476	-0.594831	-11.5713	6.25179	-2.35122	-9.25207	5.94084	-7.45184	-5.64232	-12.8565	-2.53618	-3.88613	-12.3864	-2.05457	-12.2528	0.0600507	16.2068	-0.316023	2.87867	0.746154	4.63647	-0.0760242	-13.6931	-11.9852	-3.95241	6.61734	-2.58143	16.6628	2.41836	10.2885
KEGG_Arachidonic_acid_metabolism_Main_Pathway	KEGG Adjusted 1.4	1.65288	1.13809	-0.347265	3.49234	2.81676	-2.7117	2.04802	2.07513	2.33848	0.230074	0.9727	1.5978	2.81228	-2.7117	-0.112595	0.228765	0.633093	-2.7117	-2.7117	-2.7117	1.5265	0.241804	0.505943	3.28896	-2.7117	-0.0632084	2.29034	1.93276	-0.29752	-0.97802	4.24006	0.842533	0.187662	0.898375	-2.7117	0.0474428	-0.842759	-2.7117	-1.95566	3.64325	0.301714	0.916426	3.07871	-0.356648	-0.0710724	-0.648834	-0.577138	-2.07675
KEGG_Calcium_signaling_Main_Pathway	KEGG Adjusted 1.4	1.52744	4.35056	-2.51706	3.39233	-1.4979	0.0106767	-1.10462	1.99404	2.85521	-1.71844	5.12615	0.245115	3.73108	-1.72581	-1.03122	1.05884	-2.61416	-3.75398	-2.39924	-2.78038	3.18415	-0.616565	-0.289469	4.5092	-2.0217	-0.0968518	4.79407	2.02528	0.779247	-1.65726	6.01738	-0.900008	0.826488	0.351399	-3.50632	0.380879	-1.26553	-4.79011	-0.643112	3.71636	0.260324	0.683298	-0.187462	1.70497	-2.30318	-0.746565	1.36728	-3.90715
KEGG_Circadian_entrainment_Main_Pathway	KEGG Adjusted 1.4	1.78002	1.91035	-0.632249	3.08541	2.37085	-3.15844	0.424359	2.43809	1.36088	-0.157356	0.850208	2.33608	3.00681	-1.39174	-2.55702	0.182184	-2.86961	-2.62249	-1.14178	-2.88915	3.23359	-0.2709	0.227603	2.23938	-4.79394	-0.146081	2.76484	2.40256	-0.206811	0.21829	3.6826	1.51039	0.079372	0.340581	-4.18415	-1.05582	-1.46663	-1.64677	-1.15822	2.93698	1.91523	1.65861	3.2434	-0.809224	-0.957905	-2.46919	-1.13506	-4.64309
KEGG_Complement_and_coagulation_cascades_Main_Pathway	KEGG Adjusted 1.4	-0.723776	0.0630215	-0.252466	-1.85097	0.799412	0.291585	-1.5517	-1.63564	-1.53643	-1.2422	-1.49191	-0.991709	0.4397	-0.370183	-0.606104	-2.4158	-1.29611	4.20482	-4.65883	-1.80648	-0.861135	-2.57074	1.4641	0.528499	3.31849	0.0416585	0.18437	-2.36943	-0.111596	0.482568	0.732234	2.3818	-1.95337	0.0424828	0.905695	1.90488	1.54086	1.388	1.25257	1.46539	0.500415	-0.135796	-3.73998	1.75714	-0.00967628	3.26811	2.00798	2.37074
KEGG_Endocrine_and_other_factor_regulated_calcium_reabsorption_Main_Pathway	KEGG Adjusted 1.4	-3.48341	0.732787	-3.48341	1.56471	-3.48341	-3.48341	8.25116	-1.18864	4.41845	-3.48341	5.82389	4.9988	3.09197	1.67342	4.18858	0.869306	3.94998	4.58982	-0.978916	5.37479	-1.58392	5.36891	-1.57516	3.17628	-3.48341	-3.48341	-0.267626	1.29676	-3.48341	7.96773	-3.48341	2.92902	1.69535	-3.48341	-1.75507	-0.285053	-3.48341	-0.0385759	-3.48341	1.37713	-3.48341	4.14054	-0.655329	1.15194	-3.48341	-3.48341	-1.78296	-0.741583
KEGG_Fructose_and_mannose_metabolism_Main_Pathway	KEGG Adjusted 1.4	-2.14743	-4.64309	-0.156356	-2.50248	0.129563	0.80027	0.122596	-1.00759	0.766922	0.284661	0.52733	-3.18959	-1.41872	-0.0101957	2.26522	-0.356746	0.512347	3.05038	-3.77525	-0.854448	-2.28634	1.99099	0.358683	-0.695628	2.46576	-0.47614	-2.85096	-2.18054	-0.336844	-1.99536	-4.29836	1.07285	-1.95937	-1.14327	1.86572	2.04226	-0.881205	1.2281	-0.191295	-2.78447	-1.46701	0.0333163	-3.57496	1.98985	0.615739	1.85614	1.24453	1.40135
KEGG_Glycolysis_Gluconeogenesis_Main_Pathway	KEGG Adjusted 1.4	-1.00106	-2.16445	-0.0728876	-1.16657	0.0603978	0.373058	0.0571502	-0.469701	0.357512	0.132699	0.245823	-1.48688	-0.66136	-0.00475286	1.05597	-0.166303	0.238838	1.42198	-1.75989	-0.398314	-1.06581	0.928129	0.167205	-0.324277	1.14945	-0.22196	-1.32902	-1.01649	-0.157025	-0.930167	-2.00375	0.500125	-0.913388	-0.532951	0.869736	0.952029	-0.410787	0.572496	-0.0891752	-1.29802	-0.683869	0.0155309	-1.66652	0.927601	0.287036	0.865269	0.580155	0.65326
KEGG_Inositol_phosphate_metabolism_Main_Pathway	KEGG Adjusted 1.4	0.804713	0.0278902	0.521244	0.247343	-0.255429	-1.03733	-0.210405	-0.68165	0.610086	0.699349	-1.08036	-0.428815	1.46529	0.473181	-0.589536	2.71737	0.325496	-0.714232	0.253497	-0.0318046	0.029523	0.253997	-0.70726	-1.17089	-0.92609	-0.0909781	0.553336	0.971499	-1.82851	-0.273704	1.0876	-2.29582	0.737371	-1.55478	-1.06699	-0.655443	-0.039269	-0.654217	-0.647367	0.187808	-0.194853	0.493983	0.0676044	-0.0250474	-0.794493	-0.22886	-1.01181	-0.479741
KEGG_Intestinal_immune_network_for_IgA_production_Main_Pathway	KEGG Adjusted 1.4	-26.0581	52.5391	38.5267	20.6524	-8.20965	-78.0208	-42.2845	17.9759	-42.1077	-7.46058	-45.3653	-12.5401	3.00045	18.148	-18.0904	84.4165	0.834455	2.07934	-12.6227	37.9555	-26.8517	41.8435	-17.088	24.5562	46.2835	-15.7241	-20.948	-3.8474	35.0489	48.3875	1.42421	11.8839	20.1993	33.3537	23.5331	54.522	-17.7348	19.7088	14.9463	26.1658	-5.64503	5.93769	25.8598	2.17084	17.6106	13.5996	19.2979	59.9284
KEGG_Long_term_potentiation_Main_Pathway	KEGG Adjusted 1.4	2.13902	2.29563	-0.759761	3.70767	2.84901	-3.79543	0.509944	2.92981	1.63534	-0.189092	1.02168	2.80722	3.61323	-1.67243	-3.07272	0.218927	-3.44835	-3.15139	-1.37206	-3.47184	3.88574	-0.325535	0.273506	2.69102	-5.76078	-0.175543	3.32246	2.88711	-0.24852	0.262315	4.42531	1.81501	0.0953798	0.40927	-5.02801	-1.26876	-1.76243	-1.97889	-1.39181	3.52931	2.3015	1.99312	3.89753	-0.972429	-1.1511	-2.96718	-1.36398	-5.57951
KEGG_Measles_Main_Pathway	KEGG Adjusted 1.4	1.98108	-5.89456	-2.49026	-0.821334	-0.0279112	-2.4144	-4.75429	2.18026	3.93143	3.34502	1.44318	3.39881	2.23359	-0.0644737	1.02953	-1.24701	-3.2853	2.34904	0.301052	-1.35121	-0.500861	3.69842	0.0842348	0.782298	-1.11691	-1.33613	1.13154	-0.998438	-4.1065	-7.01607	-5.94819	2.25814	-5.32622	-2.14351	2.57706	-0.429684	-1.00609	-0.390572	-1.60224	1.41627	-3.28814	-3.81879	1.71465	-1.84915	1.52981	3.8846	1.49916	-0.925896
KEGG_MicroRNAs_in_cancer_Main_Pathway	KEGG Adjusted 1.4	-0.111623	-0.899827	-0.461884	0.580221	0.306116	-0.549191	0.0228281	-0.0963855	-0.166907	0.0696746	0.739742	0.735795	-0.103299	-0.212381	-0.359706	-0.334591	-0.429746	0.109191	0.13743	-0.758685	0.650432	-0.413728	0.268283	0.244883	-0.517921	-0.0774678	0.349975	-0.137467	-0.430773	-0.409371	0.173006	0.0387903	-0.350385	-0.409371	-0.301522	0.392243	-0.0215499	-0.00912366	-0.458146	0.225376	-0.345247	0.654803	0.198026	0.215336	-0.673123	-0.261836	0.24173	-0.574078
KEGG_NOD_like_receptor_signaling_Main_Pathway	KEGG Adjusted 1.4	1.09795	-3.26687	-1.38015	-0.455197	-0.0154689	-1.3381	-2.63491	1.20834	2.17887	1.85387	0.799832	1.88368	1.23789	-0.0357324	0.570585	-0.691112	-1.82077	1.30188	0.166848	-0.748866	-0.277585	2.04973	0.0466843	0.433563	-0.619008	-0.740507	0.62712	-0.553351	-2.27589	-3.88843	-3.29659	1.2515	-2.95188	-1.18797	1.42825	-0.238138	-0.557594	-0.216462	-0.887987	0.784918	-1.82234	-2.11644	0.950287	-1.02483	0.847844	2.15291	0.830859	-0.513147
KEGG_Neuroactive_ligand_receptor_interaction_Main_Pathway	KEGG Adjusted 1.4	5.88984	7.00893	1.2191	8.38418	4.65934	-9.3069	0.250658	5.36573	5.25687	-2.97112	4.68135	7.35058	10.0382	-3.9379	-5.90854	3.64566	-4.63158	-10.0457	-4.57536	-5.45139	9.52337	0.475427	1.83364	6.07246	-10.4909	1.73137	9.65938	9.36338	-1.04298	-3.62682	11.761	2.5314	2.25338	-0.253627	-10.1704	-2.26695	-3.67007	-7.16509	-5.65252	7.56388	7.08789	4.2785	7.75779	-1.16445	-4.78034	-10.3686	-2.7606	-8.52599
KEGG_Nicotine_addiction_Main_Pathway	KEGG Adjusted 1.4	16.3019	15.843	-0.875813	20.2882	3.26627	-22.1889	-2.60964	8.13827	17.3534	-0.950822	10.9356	19.2362	28.1327	-5.81231	-17.1468	15.7518	-28.5634	-23.3942	-12.6653	-18.6454	15.0282	0.277883	2.7069	5.67652	-32.9444	0.495543	28.2832	12.7975	-3.55122	-1.39256	18.3093	9.3621	1.2654	0.967891	-30.1222	-9.13151	-9.60526	-17.9168	-14.78	11.7309	11.2702	13.23	12.5419	4.84974	-12.4167	-21.6354	-8.10925	-38.11
KEGG_Olfactory_transduction_Main_Pathway	KEGG Adjusted 1.4	-0.0632895	-0.102975	0.0364378	0.11886	0.196122	-0.152928	-0.284488	0.103502	0.0842209	-0.00275124	-0.178122	-0.154492	0.00485337	0.189818	0.217315	-0.274287	-0.18534	0.17954	-0.00742815	0.100144	-0.0724217	-0.159842	0.193378	0.11103	0.195403	0.0948767	-0.070107	0.158007	0.0542544	-0.615357	0.121944	0.00567843	-0.0474985	-0.159042	0.145767	0.0582037	0.0822232	-0.0576479	-0.0673299	-0.0523264	-0.0823417	-0.0557954	-0.0415769	0.0930718	0.137815	0.223954	0.112039	0.163745
KEGG_Pentose_phosphate_Main_Pathway	KEGG Adjusted 1.4	-2.42074	-5.23403	-0.176256	-2.82098	0.146053	0.902122	0.1382	-1.13582	0.86453	0.320891	0.594445	-3.59554	-1.59929	-0.0114933	2.55352	-0.40215	0.577555	3.43861	-4.25574	-0.963195	-2.57733	2.24438	0.404333	-0.784162	2.77959	-0.53674	-3.21381	-2.45806	-0.379715	-2.24931	-4.84543	1.20939	-2.20874	-1.28877	2.10318	2.30218	-0.993359	1.3844	-0.215642	-3.13886	-1.65372	0.0375566	-4.02995	2.24311	0.694105	2.09238	1.40292	1.5797
KEGG_Phosphatidylinositol_signaling_system_Main_Pathway	KEGG Adjusted 1.4	0.684006	0.0237067	0.443057	0.210242	-0.217115	-0.881728	-0.178844	-0.579403	0.518573	0.594447	-0.918309	-0.364492	1.24549	0.402204	-0.501105	2.30976	0.276671	-0.607097	0.215472	-0.0270339	0.0250946	0.215897	-0.601171	-0.995257	-0.787176	-0.0773314	0.470335	0.825774	-1.55424	-0.232648	0.924457	-1.95145	0.626765	-1.32156	-0.906943	-0.557127	-0.0333786	-0.556085	-0.550262	0.159637	-0.165625	0.419886	0.0574637	-0.0212903	-0.675319	-0.194531	-0.86004	-0.40778
KEGG_Primary_bile_acid_biosynthesis_Main_Pathway	KEGG Adjusted 1.4	-1.62509	3.23085	-3.49731	-9.50297	-0.225393	-12.3819	-0.878072	3.48493	-8.83985	-1.32791	1.46256	-3.55382	3.06766	-2.537	4.93953	0.467007	3.48048	-4.07987	-5.27374	0.995262	-3.24934	-4.5296	-2.34796	-1.72922	-2.08058	-1.73448	-6.24264	1.16213	-3.31039	0.546896	-3.37206	-6.88365	4.59527	1.18328	-0.923882	-6.27591	3.48048	-12.3819	4.02041	0.971765	-4.35702	6.79474	3.71917	-3.53257	0.397154	-12.3819	3.9673	2.03766
KEGG_Primary_immunodeficiency_Main_Pathway	KEGG Adjusted 1.4	-3.21776	-3.43382	3.02609	1.61764	-4.26983	-7.25879	-1.73667	3.93689	-3.22669	-1.63155	-2.68354	-0.963548	2.50105	0.543201	-1.51506	4.22519	-1.10132	-0.84156	-4.94167	1.16348	0.899381	3.16001	-2.02938	0.728577	-0.692955	-5.16822	0.894881	-1.69834	2.07608	1.46666	-0.602192	2.62453	-3.37157	0.0347209	0.00374865	1.91096	-2.93826	3.01517	-1.89302	1.07437	-0.362885	-0.437166	3.29525	-1.07499	1.09992	1.58901	0.724415	3.11588
KEGG_RNA_transport_Main_Pathway	KEGG Adjusted 1.4	0.724577	0.79603	1.43707	-0.439774	-0.394711	0.892626	0.00863652	0.228789	-0.0536375	1.23836	-0.325791	-1.19342	-0.776915	0.376086	1.15006	-0.993166	0.48342	1.03245	0.924406	-0.156428	-0.0173309	1.00134	-0.463491	-0.367147	1.01411	-0.69658	-0.238195	-0.1503	-0.448575	-0.294291	-0.937998	0.706798	-0.748743	-0.689578	1.71077	0.975381	-0.38504	0.399849	-0.0275469	-0.299494	-0.373278	-0.508008	0.854253	0.686886	0.351504	2.25178	-0.426335	-0.799063
KEGG_Ras_signaling_Main_Pathway	KEGG Adjusted 1.4	-0.25622	-0.59345	0.194076	0.235085	0.245369	-0.00609685	0.186166	0.243896	-0.103494	0.491309	-0.195462	0.239552	0.0509124	-0.673808	0.0015541	-0.11856	-0.106871	0.00100505	-0.44609	0.37514	0.0816283	0.314249	-0.0617863	-0.243808	0.29987	-0.706307	0.0931015	-0.217583	0.350787	0.311357	0.204141	0.491429	-0.276344	-0.0160233	-0.272137	-0.0144567	-0.342186	-0.0631666	0.192399	0.274241	0.237669	-0.183536	0.0546726	-0.602775	0.0924216	-0.079637	-0.32551	-0.0128332
KEGG_Renin_angiotensin_system_Main_Pathway	KEGG Adjusted 1.4	1.63683	0.454977	0.719499	1.86975	1.37401	1.18239	-0.223448	1.715	0.180229	0.433469	0.0248229	1.85631	2.16317	0.852036	0.243436	0.556911	0.521626	0.945273	-0.0455297	0.607909	2.24136	1.18722	0.403384	1.49755	0.921746	1.19352	2.37317	0.838146	0.0904483	1.07499	0.866574	1.28643	-1.18117	-0.933104	0.868352	0.684881	-0.767533	-0.705149	-0.0593965	0.648781	0.0339113	-0.47577	1.99297	0.370001	-0.530172	2.60635	-0.712451	-1.05088
KEGG_Retinol_metabolism_Main_Pathway	KEGG Adjusted 1.4	1.57659	1.08556	-0.331237	3.33116	2.68675	-2.58655	1.9535	1.97935	2.23055	0.219455	0.927806	1.52406	2.68248	-2.58655	-0.107398	0.218207	0.603873	-2.58655	-2.58655	-2.58655	1.45605	0.230644	0.482592	3.13717	-2.58655	-0.0602911	2.18464	1.84355	-0.283788	-0.932881	4.04436	0.803647	0.179	0.856912	-2.58655	0.0452531	-0.803863	-2.58655	-1.8654	3.4751	0.287788	0.874129	2.93662	-0.340187	-0.0677921	-0.618888	-0.550501	-1.9809
KEGG_Serotonergic_synapse_Main_Pathway	KEGG Adjusted 1.4	1.68984	2.78352	-1.03456	2.77363	1.66305	-5.81555	-0.802236	2.51397	2.06472	-0.94607	1.6893	1.90097	3.5575	0.738995	-2.662	2.30778	-3.02737	-5.81555	-1.87381	-3.1765	2.61691	-0.882796	0.644131	1.91903	-3.98783	0.653484	3.50202	3.51388	0.400049	-0.296587	3.97546	1.69045	1.2383	-0.160619	-4.93744	-1.24109	-2.74679	-0.307475	-3.00451	2.52463	1.75408	1.49143	2.23508	0.921694	-1.40323	-5.81555	-1.27544	-5.81555
KEGG_Staphylococcus_aureus_infection_Main_Pathway	KEGG Adjusted 1.4	-1.12185	0.0976834	-0.391323	-2.869	1.23909	0.451957	-2.40514	-2.53525	-2.38146	-1.92541	-2.31247	-1.53715	0.681534	-0.573783	-0.939461	-3.74449	-2.00897	6.51747	-7.22118	-2.80004	-1.33476	-3.98465	2.26935	0.819174	5.14366	0.0645707	0.285774	-3.67262	-0.172974	0.74798	1.13496	3.6918	-3.02773	0.0658483	1.40383	2.95256	2.38833	2.15141	1.94148	2.27136	0.775643	-0.210484	-5.79697	2.72356	-0.0149982	5.06558	3.11237	3.67465
KEGG_Taurine_and_hypotaurine_metabolism_Main_Pathway	KEGG Adjusted 1.4	11.8586	17.8891	-1.5695	19.0351	10.1918	-20.7431	1.40172	13.5208	17.3142	-2.01997	11.1513	19.9923	14.8521	-7.72508	-10.4912	18.3405	-24.2578	-46.4471	-14.5396	-15.1396	14.5865	-1.76778	0.365581	11.2953	-20.5997	-7.22799	19.191	12.5926	-14.4121	2.96346	24.9818	11.628	0.767463	-3.2043	-18.2107	-8.56228	-15.056	-14.0219	-12.1798	12.4392	3.33571	10.6645	12.9315	4.84154	-9.85949	-17.5661	-6.73407	-18.3146
KEGG_Thiamine_metabolism_Main_Pathway	KEGG Adjusted 1.4	4.20362	2.6444	4.58604	-28.7513	-1.69086	6.77937	-6.83183	-0.402465	-10.4791	1.87065	4.55121	-8.52607	-8.57213	14.3601	6.79567	7.98023	14.4384	16.0069	13.8038	10.606	-18.23	16.5474	9.56947	-4.28103	19.2269	10.158	-8.0754	3.37088	7.95926	9.44166	-26.308	11.8169	9.12325	1.43831	18.2892	2.05455	12.0388	15.1749	10.8479	-12.8627	2.99351	-1.87349	-7.16813	5.76637	7.34847	0.703263	11.455	7.05436
KEGG_Tyrosine_metabolism_Main_Pathway	KEGG Adjusted 1.4	-0.0865195	1.3992	0.664021	14.2415	-1.13602	-8.82304	-2.63655	1.47898	-1.70179	9.43971	9.51919	14.2725	0.810644	-3.77596	-2.93322	1.4354	-8.82304	-2.45175	-0.964631	-0.22061	2.78696	-2.79689	0.0818668	-3.1836	0.0176878	-8.82304	6.3192	15.3654	16.7269	-8.82304	1.47898	6.96208	-8.82304	-8.82304	-8.82304	-1.80402	-4.80595	-1.17649	-6.64282	-2.93322	-4.93585	-3.26071	7.50764	-8.82304	-3.78387	-2.87431	-6.33169	-2.51755
KEGG_Vitamin_B6_metabolism_Main_Pathway	KEGG Adjusted 1.4	11.6988	10.8444	-8.69352	0.542759	1.1698	13.1374	11.1675	9.71777	1.12791	3.23014	8.51303	-0.759171	6.47308	8.7943	9.74959	0.322932	-4.21581	17.5918	-20.491	-17.1151	-7.00369	4.11709	-3.5215	3.08647	9.49705	1.65476	6.28965	6.91756	-3.62429	4.92666	6.28965	3.11734	-9.61536	-1.9949	5.71725	-3.07239	2.5859	11.6483	-11.9553	0.552653	-2.48291	-2.35562	2.91541	1.85208	0.58051	20.7186	-3.68311	3.84893
KEGG_beta_Alanine_metabolism_Main_Pathway	KEGG Adjusted 1.4	5.11547	7.71687	-0.67704	8.21121	4.39645	-8.94802	0.604663	5.83252	7.46887	-0.871361	4.81035	8.62414	6.40677	-3.33239	-4.5256	7.91159	-10.4642	-20.036	-6.272	-6.53079	6.2922	-0.762572	0.157702	4.8725	-8.88613	-3.11796	8.27848	5.43211	-6.21699	1.27835	10.7765	5.016	0.331063	-1.38225	-7.85558	-3.69353	-6.49476	-6.04866	-5.25401	5.36595	1.43893	4.60039	5.57829	2.08851	-4.25311	-7.57755	-2.90489	-7.9004
KEGG_cGMP_PKG_signaling_Main_Pathway	KEGG Adjusted 1.4	0.564737	0.445903	-0.465442	0.832532	0.237546	-1.03596	-0.299505	0.442961	0.4795	-0.278601	0.189571	0.491235	1.23165	-0.317119	-0.484528	0.500852	-0.887884	-0.267952	-0.886125	-0.734898	1.16999	-0.263729	0.0554633	0.568228	-0.856539	-0.0417109	1.12206	0.808732	-0.645006	-0.365718	1.10454	0.525955	0.0499082	-0.591671	-1.27774	-0.364784	-0.598211	-0.280991	-0.394662	0.698468	0.95104	0.791262	0.521893	-0.0748603	-0.685841	-0.800332	-0.332388	-1.154
KEGG_p53_signaling_Main_Pathway	KEGG Adjusted 1.4	-2.24733	-18.1165	-9.29926	11.6818	6.16313	-11.0571	0.459605	-1.94056	-3.3604	1.40278	14.8935	14.814	-2.07975	-4.27594	-7.24207	-6.73643	-8.65221	2.19837	2.76692	-15.2749	13.0954	-8.32972	5.40144	4.93031	-10.4275	-1.55969	7.04616	-2.76767	-8.6729	-8.242	3.48319	0.780979	-7.05441	-8.242	-6.07064	7.89717	-0.433871	-0.18369	-9.22401	4.53758	-6.95098	13.1834	3.98693	4.33543	-13.5522	-5.27164	4.86683	-11.5581
NCI_BMP_receptor_signaling_Main_Pathway	NCI 1.2	0.750583	3.70941	-2.44778	1.96954	-1.51079	0.133062	-1.43626	-0.0715938	2.46324	0.229527	3.60752	3.56004	2.27611	-4.84497	1.83206	1.19756	-2.46354	-0.34327	-3.11801	-1.63896	0.0629792	0.0217676	-1.21006	1.28941	-0.221462	-1.64291	3.49911	2.97393	1.15184	0.0734067	0.814198	0.517923	1.34469	-0.469454	-0.128739	-1.58034	-3.55844	-0.637395	-0.0497765	0.0235334	1.57937	2.2969	-0.760711	0.564316	-1.60286	0.134336	-1.79642	-1.79976
NCI_Beta2_integrin_cell_surface_interactions_Main_Pathway	NCI 1.2	-11.2382	6.62762	-15.3999	6.14949	5.33699	-8.01661	29.4874	-8.08335	13.9984	-13.071	15.8887	-4.71271	4.31588	20.067	-7.54054	17.0299	14.0266	-6.13222	-0.160364	-9.97152	-0.684265	7.17613	-7.50119	-3.35551	25.1154	11.729	9.3987	12.6485	13.5169	20.3492	0.584754	20.4817	5.79598	2.93291	5.60511	34.8841	-13.0984	-13.3101	-2.8033	0.646919	0.0677538	1.9149	-8.58131	-6.87707	-11.0027	8.98495	-10.5951	-11.2253
NCI_C_MYB_transcription_factor_network_Main_Pathway	NCI 1.2	-0.552623	-4.45488	-2.2867	2.87257	1.51552	-2.71895	0.113018	-0.477187	-0.826327	0.344947	3.66233	3.64279	-0.511414	-1.05146	-1.78084	-1.6565	-2.12759	0.540583	0.680391	-3.75611	3.22017	-2.04829	1.32822	1.21237	-2.56414	-0.383529	1.73266	-0.680575	-2.13268	-2.02672	0.856523	0.192044	-1.73469	-2.02672	-1.49278	1.94193	-0.10669	-0.0451696	-2.2682	1.1158	-1.70926	3.24181	0.980393	1.06609	-3.33251	-1.2963	1.19676	-2.84216
NCI_ErbB1_downstream_signaling_Main_Pathway	NCI 1.2	-2.72151	-1.19453	1.13432	-2.72119	-2.13436	-1.69307	-0.636918	-1.9286	-0.0218329	0.650599	0.74008	-2.33749	-0.81488	3.11533	0.762515	0.250381	1.53673	0.753023	-0.404582	0.615975	-2.579	-2.07217	-0.309985	-1.84523	1.584	-0.183071	-1.11887	-1.82836	0.069118	-1.97383	-2.63275	1.18056	-1.39261	-1.32663	-0.302156	0.249159	-0.105795	1.64895	0.138208	-2.97729	-2.3442	-1.72896	-1.53914	1.85688	0.115521	1.38698	-0.191325	-0.51514
NCI_ErbB1_downstream_signaling_Pathway_(tight_junction_assembly)	NCI 1.2	-67.1306	-29.4651	27.9798	-67.1228	-52.6475	-41.7624	-15.7106	-47.5722	-0.538546	16.0481	18.2553	-57.658	-20.1004	76.8448	18.8087	6.17605	37.906	18.5746	-9.97969	15.1941	-63.6152	-51.1135	-7.6463	-45.5157	39.072	-4.51574	-27.5988	-45.0995	1.70491	-48.6879	-64.9412	29.1205	-34.3511	-32.7236	-7.45318	6.14591	-2.60961	40.6741	3.40914	-73.4398	-57.8235	-42.6477	-37.9655	45.803	2.84951	34.2122	-4.71935	-12.7068
NCI_FOXM1_transcription_factor_network_Main_Pathway	NCI 1.2	-1.3484	-10.8699	-5.57956	7.00907	3.69788	-6.63423	0.275763	-1.16434	-2.01624	0.84167	8.93609	8.8884	-1.24785	-2.56557	-4.34524	-4.04186	-5.19133	1.31902	1.66015	-9.16492	7.85721	-4.99783	3.24086	2.95819	-6.25649	-0.935811	4.22769	-1.6606	-5.20374	-4.9452	2.08992	0.468587	-4.23265	-4.9452	-3.64238	4.7383	-0.260323	-0.110214	-5.5344	2.72255	-4.17059	7.91002	2.39216	2.60126	-8.13133	-3.16298	2.9201	-6.93486
NCI_Hypoxic_and_oxygen_homeostasis_regulation_of_HIF_1_alpha_Main_Pathway	NCI 1.2	-0.911081	-7.34453	-3.76997	4.73586	2.49856	-4.48259	0.186326	-0.786714	-1.36232	0.568696	6.0379	6.00568	-0.843142	-1.73349	-2.93598	-2.73098	-3.50765	0.891231	1.12173	-6.19251	5.30893	-3.37691	2.18977	1.99877	-4.22736	-0.632305	2.85655	-1.12203	-3.51604	-3.34135	1.41211	0.316613	-2.8599	-3.34135	-2.46107	3.20155	-0.175894	-0.0744688	-3.73946	1.83956	-2.81796	5.34461	1.61632	1.75761	-5.49414	-2.13715	1.97304	-4.68572
NCI_Nephrin_Neph1_signaling_in_the_kidney_podocyte_Main_Pathway	NCI 1.2	-8.39132	-3.68314	3.49747	-8.39035	-6.58094	-5.2203	-1.96383	-5.94653	-0.0673183	2.00601	2.28191	-7.20725	-2.51255	9.6056	2.35109	0.772007	4.73825	2.32182	-1.24746	1.89926	-7.9519	-6.38919	-0.955788	-5.68946	4.884	-0.564468	-3.44985	-5.63744	0.213114	-6.08598	-8.11765	3.64006	-4.29389	-4.09044	-0.931648	0.768239	-0.326201	5.08426	0.426142	-9.17997	-7.22794	-5.33096	-4.74568	5.72538	0.356189	4.27653	-0.589919	-1.58835
NCI_Validated_transcriptional_targets_of_TAp63_isoforms_Main_Pathway	NCI 1.2	-1.20393	-9.70527	-4.98175	6.2581	3.30167	-5.92342	0.246217	-1.03959	-1.80021	0.751491	7.97865	7.93607	-1.11415	-2.29068	-3.87968	-3.6088	-4.63511	1.1777	1.48228	-8.18296	7.01537	-4.46235	2.89363	2.64124	-5.58615	-0.835546	3.77473	-1.48268	-4.6462	-4.41536	1.866	0.418382	-3.77915	-4.41536	-3.25213	4.23063	-0.232431	-0.0984052	-4.94143	2.43084	-3.72374	7.06252	2.13586	2.32255	-7.26012	-2.82409	2.60723	-6.19184
NCI_Validated_transcriptional_targets_of_TAp63_isoforms_Pathway_(Metastasis)	NCI 1.2	-1.29654	-10.4518	-5.36496	6.73949	3.55565	-6.37907	0.265157	-1.11955	-1.93869	0.809298	8.59239	8.54654	-1.19986	-2.46689	-4.17812	-3.8864	-4.99166	1.26829	1.5963	-8.81242	7.55501	-4.80561	3.11622	2.84441	-6.01586	-0.899818	4.06509	-1.59673	-5.0036	-4.755	2.00954	0.450565	-4.06985	-4.755	-3.50229	4.55606	-0.25031	-0.105975	-5.32154	2.61783	-4.01018	7.60579	2.30015	2.50121	-7.81859	-3.04133	2.80779	-6.66813
NCI_Validated_transcriptional_targets_of_TAp63_isoforms_Pathway_(Pathway_degradation_of_TP63)	NCI 1.2	-1.29654	-10.4518	-5.36496	6.73949	3.55565	-6.37907	0.265157	-1.11955	-1.93869	0.809298	8.59239	8.54654	-1.19986	-2.46689	-4.17812	-3.8864	-4.99166	1.26829	1.5963	-8.81242	7.55501	-4.80561	3.11622	2.84441	-6.01586	-0.899818	4.06509	-1.59673	-5.0036	-4.755	2.00954	0.450565	-4.06985	-4.755	-3.50229	4.55606	-0.25031	-0.105975	-5.32154	2.61783	-4.01018	7.60579	2.30015	2.50121	-7.81859	-3.04133	2.80779	-6.66813
NCI_Validated_transcriptional_targets_of_deltaNp63_isoforms_Main_Pathway	NCI 1.2	-1.53227	-12.3522	-6.3404	7.96485	4.20213	-7.5389	0.313367	-1.32311	-2.29118	0.956443	10.1546	10.1005	-1.41801	-2.91542	-4.93778	-4.59302	-5.89923	1.49889	1.88654	-10.4147	8.92865	-5.67935	3.6828	3.36157	-7.10965	-1.06342	4.8042	-1.88705	-5.91334	-5.61955	2.37491	0.532486	-4.80983	-5.61955	-4.13907	5.38443	-0.295821	-0.125243	-6.2891	3.0938	-4.7393	8.98866	2.71836	2.95598	-9.24015	-3.5943	3.31829	-7.88052
NCI_Validated_transcriptional_targets_of_deltaNp63_isoforms_Pathway_(Pathway_degradation_of_TP63)	NCI 1.2	-1.87278	-15.0971	-7.74938	9.73482	5.13594	-9.21421	0.383004	-1.61713	-2.80033	1.16899	12.4112	12.345	-1.73313	-3.56329	-6.03506	-5.61369	-7.21018	1.83198	2.30577	-12.7291	10.9128	-6.94143	4.5012	4.10859	-8.68957	-1.29974	5.8718	-2.30639	-7.22742	-6.86833	2.90266	0.650816	-5.87868	-6.86833	-5.05887	6.58097	-0.361559	-0.153075	-7.68667	3.78131	-5.79248	10.9861	3.32244	3.61286	-11.2935	-4.39303	4.05569	-9.63175
NCI_p38_signaling_mediated_by_MAPKAP_kinases_Main_Pathway	NCI 1.2	-0.09074	1.46746	0.696412	14.9362	-1.19144	-9.25343	-2.76516	1.55112	-1.7848	9.90018	9.98354	14.9687	0.850188	-3.96016	-3.07631	1.50542	-9.25343	-2.57135	-1.01169	-0.231371	2.92291	-2.93333	0.0858603	-3.3389	0.0185507	-9.25343	6.62745	16.115	17.5428	-9.25343	1.55112	7.30169	-9.25343	-9.25343	-9.25343	-1.89202	-5.04039	-1.23388	-6.96686	-3.07631	-5.17663	-3.41977	7.87386	-9.25343	-3.96845	-3.01452	-6.64055	-2.64036
Neuronal_Development_Induced_by_CDK5	Cytoskeleton 1.2	2.10466	2.16327	-0.193892	1.77734	0.110038	-2.73031	-0.521686	0.948466	1.45014	-0.968417	0.834994	2.02391	0.680261	-1.40228	-3.02188	0.140652	-1.50177	-2.2454	-0.627115	-1.59143	3.11341	0.484228	1.14153	0.641599	-2.67099	0.539804	2.1911	1.92656	-0.225225	-0.11532	1.99884	1.70289	-0.186207	-1.63712	-2.4649	-0.894605	-0.701081	-0.185139	-0.890955	1.00242	3.49605	3.35266	0.536538	-0.853304	0.343425	-2.92598	0.549841	-3.43725
Neuronal_Intermediate_Filaments	Cytoskeleton 1.2	19.1563	17.6899	-4.02088	19.7996	8.26562	-23.5957	-0.70384	13.768	15.4503	-5.09793	9.93664	16.339	16.795	-7.25976	-21.1929	8.09273	-25.3654	-18.6209	-12.3137	-17.8778	20.8224	-0.406842	-0.21572	11.1024	-27.664	1.69221	20.2294	17.7383	-0.691214	0.593707	23.2876	14.1333	-3.7406	-4.51848	-25.1164	-10.1097	-17.2373	-2.18795	-13.9467	14.2259	11.6008	14.0024	15.9158	-2.77689	-11.0816	-20.9168	1.23937	-31.657
Nicotine_Influence_on_Glutamatergic_Neurons	Cytoskeleton 1.2	2.27271	2.43911	-0.807246	3.9394	3.02707	-4.03265	0.541815	3.11292	1.73755	-0.20091	1.08553	2.98267	3.83906	-1.77695	-3.26477	0.23261	-3.66387	-3.34836	-1.45781	-3.68883	4.1286	-0.345881	0.2906	2.85921	-6.12083	-0.186515	3.53011	3.06755	-0.264053	0.27871	4.70189	1.92845	0.101341	0.434849	-5.34227	-1.34806	-1.87258	-2.10257	-1.4788	3.74989	2.44534	2.11769	4.14112	-1.03321	-1.22304	-3.15262	-1.44923	-5.92823
Nitric_Oxide_Pathway_in_Skeletal_Muscle	Cytoskeleton 1.2	8.24461	5.45487	-2.71805	3.85074	0.529325	-4.10558	-0.477667	1.06177	-1.02974	-2.16673	-2.80777	2.8602	3.90023	-4.74842	-3.24386	3.43326	-1.40473	-3.09388	-1.4396	-8.67497	7.27316	1.98822	2.03174	2.37539	-3.39509	3.13656	4.20645	5.64231	-5.93305	-4.422	5.66783	5.76156	0.356984	-4.6747	-7.16268	0.628359	-2.41918	-3.14108	0.497141	0.992778	6.55832	5.85999	-4.14083	-0.1679	-2.5087	-8.67497	4.4097	-8.67497
PTEN_Pathway	Primary 1.4	0.181059	0.259991	-0.0652435	0.0434868	0.0117146	0.113095	0.0292784	-0.0201442	0.126774	0.0148618	0.043446	-0.0259399	-0.0244661	-0.148899	-0.0235159	-0.0596395	-0.211679	0.0501168	-0.0410776	-0.220899	0.0477856	0.0542346	-0.190909	0.149709	0.0471737	-0.158259	-0.0518076	-0.000854489	-0.0454337	-0.0170473	0.0180904	0.0699599	-0.0560767	0.108654	0.128962	-0.0304107	0.0161767	-0.0685292	-0.192834	0.000316462	-0.0370879	0.0233193	0.19198	0.0150955	-0.119998	-0.155587	-0.11262	-0.274429
PTEN_Pathway_Adhesion_or_Migration	Primary 1.4	0.255924	0.367494	-0.092221	0.0614681	0.0165585	0.159859	0.0413847	-0.0284736	0.179194	0.0210071	0.0614105	-0.0366657	-0.0345826	-0.210468	-0.0332394	-0.0842998	-0.299206	0.0708396	-0.0580627	-0.312238	0.0675445	0.07666	-0.269847	0.211612	0.0666795	-0.223697	-0.0732295	-0.00120781	-0.06422	-0.0240962	0.0255706	0.0988876	-0.0792638	0.153581	0.182286	-0.0429852	0.0228656	-0.0968653	-0.272569	0.000447316	-0.0524233	0.0329616	0.271362	0.0213373	-0.169615	-0.219921	-0.159187	-0.387903
Ras_Pathway	Primary 1.4	-0.253986	-0.312623	0.0640102	-0.016309	0.306977	-0.754822	-0.280298	0.162564	-0.0893241	-0.131163	0.296933	0.150084	-0.125007	0.108908	-0.0800873	0.163753	0.207804	-0.112229	0.0107083	0.146476	0.0852261	0.0495796	0.435806	-0.364816	-0.182369	0.190395	0.0580051	-0.351721	0.0302357	-0.209036	-0.315072	-0.0512624	-0.0616628	-0.0946871	-0.157407	-0.046573	-0.0220691	-0.085523	-0.110613	-0.0161817	-0.135706	0.125193	-0.0987539	0.0471649	0.131879	-0.0309376	0.160689	0.315504
Regulation_of_Cell_Migration_and_Proliferation_by_Somatostatin_Receptor	Cytoskeleton 1.2	4.34239	7.63761	-0.212437	13.392	7.8735	-7.34955	7.40336	9.9036	8.17664	0.893238	7.67402	6.13754	12.4281	-4.89711	-8.38684	-3.60513	-8.45947	-5.87136	-6.15979	-3.95591	4.56055	-1.08558	-5.32504	10.5379	-12.3495	-2.74205	7.97868	9.48585	-3.08257	-1.50273	14.9419	3.89987	-6.2894	3.62038	-16.213	-7.25544	-5.40949	-1.65597	-7.79752	11.8022	-1.56394	1.11802	13.1728	-3.96844	-6.22054	-8.00508	-4.12057	-10.7931
STATs_Pathway_Regulation_by_GH	Cytoskeleton 1.2	-3.89165	-0.855509	-3.89165	0.995308	-0.173352	-3.89165	8.43825	-3.89165	6.33825	-3.89165	5.73975	2.4969	-3.89165	9.65377	-3.89165	8.99996	3.25929	-3.89165	-3.89165	-3.89165	-0.420744	4.81984	-1.8189	-3.89165	8.47444	2.16634	3.94452	1.96942	2.39626	8.54665	-3.89165	9.54676	-0.144004	-3.89165	1.41775	13.012	-3.89165	-3.89165	-0.721647	0.970015	-3.89165	-0.7494	-3.89165	-3.89165	-3.89165	2.56684	-3.89165	-0.913465
acetone_degradation_I_to_methylglyoxal	Metabolism 1.4	8.91133	6.01554	-8.12547	15.3727	6.70847	-10.4786	-6.69268	10.0098	9.58543	-3.42073	5.59213	13.1408	16.7269	-11.6724	-7.69794	8.181	-3.31242	-13.3393	-10.8136	-6.19024	7.70421	-3.44151	-3.48213	7.88974	-20.179	-0.209324	11.6341	2.72247	-0.27128	4.41353	19.0708	2.66355	-2.27327	-1.53323	-6.72015	-4.07097	-6.29479	-13.602	3.13465	12.5205	4.25339	5.93186	12.4624	-6.83619	-10.4014	-8.76199	-10.4106	-10.3309
bile_acid_biosynthesis_neutral_pathway	Metabolism 1.4	-1.78759	3.55394	-3.84704	-10.4533	-0.247932	-13.62	-0.965879	3.83342	-9.72384	-1.4607	1.60882	-3.9092	3.37443	-2.7907	5.43348	0.513707	3.82853	-4.48786	-5.80111	1.09479	-3.57427	-4.98257	-2.58276	-1.90215	-2.28864	-1.90792	-6.86691	1.27834	-3.64143	0.601586	-3.70926	-7.57201	5.0548	1.30161	-1.01627	-6.9035	3.82853	-13.62	4.42245	1.06894	-4.79272	7.47421	4.09108	-3.88582	0.436869	-13.62	4.36403	2.24143
biocarta_akap95_role_in_mitosis_and_chromosome_dynamics_Main_Pathway	Biocarta 1.2	2.05678	-1.99536	11.7227	-1.99536	6.29931	-1.99536	-1.99536	-1.99536	-1.99536	-1.99536	-1.99536	8.15393	5.59765	3.27834	0.548584	-1.99536	-1.99536	-1.99536	-1.99536	-1.99536	-1.99536	-1.99536	2.62847	5.07619	-1.99536	-1.99536	11.1706	5.82474	-1.99536	-1.99536	-1.99536	4.98314	2.52178	-1.99536	-1.99536	-1.99536	-1.99536	-1.99536	-1.99536	-1.99536	6.65895	7.20387	-1.99536	-1.99536	-1.99536	10.6359	-1.99536	4.64829
biocarta_akap95_role_in_mitosis_and_chromosome_dynamics_Pathway_(mitotic_chromosome_condensation)	Biocarta 1.2	2.05678	-1.99536	11.7227	-1.99536	6.29931	-1.99536	-1.99536	-1.99536	-1.99536	-1.99536	-1.99536	8.15393	5.59765	3.27834	0.548584	-1.99536	-1.99536	-1.99536	-1.99536	-1.99536	-1.99536	-1.99536	2.62847	5.07619	-1.99536	-1.99536	11.1706	5.82474	-1.99536	-1.99536	-1.99536	4.98314	2.52178	-1.99536	-1.99536	-1.99536	-1.99536	-1.99536	-1.99536	-1.99536	6.65895	7.20387	-1.99536	-1.99536	-1.99536	10.6359	-1.99536	4.64829
biocarta_akap95_role_in_mitosis_and_chromosome_dynamics_Pathway_(mitotic_chromosome_decondensation)	Biocarta 1.2	2.05678	-1.99536	11.7227	-1.99536	6.29931	-1.99536	-1.99536	-1.99536	-1.99536	-1.99536	-1.99536	8.15393	5.59765	3.27834	0.548584	-1.99536	-1.99536	-1.99536	-1.99536	-1.99536	-1.99536	-1.99536	2.62847	5.07619	-1.99536	-1.99536	11.1706	5.82474	-1.99536	-1.99536	-1.99536	4.98314	2.52178	-1.99536	-1.99536	-1.99536	-1.99536	-1.99536	-1.99536	-1.99536	6.65895	7.20387	-1.99536	-1.99536	-1.99536	10.6359	-1.99536	4.64829
biocarta_cd40l_signaling_Main_Pathway	Biocarta 1.2	6.50926	-19.3678	-8.1823	-2.69867	-0.0917083	-7.93301	-15.6212	7.16371	12.9176	10.9908	4.74186	11.1675	7.33892	-0.211842	3.38275	-4.09731	-10.7946	7.71826	0.989172	-4.4397	-1.64568	12.152	0.276771	2.57041	-3.66983	-4.39015	3.71793	-3.28058	-13.4928	-23.0528	-19.544	7.41959	-17.5004	-7.04297	8.4675	-1.41182	-3.30574	-1.28331	-5.2645	4.65344	-10.8039	-12.5475	5.63384	-6.07579	5.0265	12.7637	4.92581	-3.04223
biocarta_cd40l_signaling_Pathway_(Pathway_protein_ubiquitination_of_TNFAIP3_MAP3K1_MAP4K4)	Biocarta 1.2	6.50926	-19.3678	-8.1823	-2.69867	-0.0917083	-7.93301	-15.6212	7.16371	12.9176	10.9908	4.74186	11.1675	7.33892	-0.211842	3.38275	-4.09731	-10.7946	7.71826	0.989172	-4.4397	-1.64568	12.152	0.276771	2.57041	-3.66983	-4.39015	3.71793	-3.28058	-13.4928	-23.0528	-19.544	7.41959	-17.5004	-7.04297	8.4675	-1.41182	-3.30574	-1.28331	-5.2645	4.65344	-10.8039	-12.5475	5.63384	-6.07579	5.0265	12.7637	4.92581	-3.04223
biocarta_cdc25_and_chk1_regulatory_pathway_in_response_to_dna_damage_Main_Pathway	Biocarta 1.2	-1.66939	5.52589	-1.85566	-1.76819	8.6091	-1.53644	-3.3681	3.69392	-0.677062	-0.766601	-1.95929	-9.30812	5.40831	-1.05942	-2.53276	-4.74985	-2.84446	0.311012	-13.2211	-2.72206	-10.3067	-0.674171	0.112506	4.13978	2.81149	-2.36365	-1.55172	-7.72038	-5.83533	-8.35242	-3.43516	4.12795	-14.2372	-1.36353	0.656083	0.868288	-11.7521	6.41918	-0.829431	5.61782	-2.02843	-0.297895	-0.679952	5.18103	-0.983891	-4.4534	-1.09703	-4.3224
biocarta_cell_cycle_g2_m_checkpoint_Main_Pathway	Biocarta 1.2	-0.687395	2.27537	-0.764097	-0.728077	3.54492	-0.632653	-1.38687	1.52103	-0.27879	-0.315659	-0.806765	-3.83276	2.22695	-0.436231	-1.0429	-1.95582	-1.17125	0.128064	-5.444	-1.12085	-4.24393	-0.2776	0.0463261	1.70462	1.15767	-0.973269	-0.638942	-3.17898	-2.40278	-3.43923	-1.41448	1.69974	-5.86236	-0.561452	0.270152	0.35753	-4.83912	2.64319	-0.34153	2.31322	-0.835234	-0.122663	-0.27998	2.13337	-0.405132	-1.83375	-0.451719	-1.77981
biocarta_erk1_erk2_mapk_signaling_Main_Pathway	Biocarta 1.2	2.4242	-0.345041	-2.18563	6.63477	4.2752	-6.7073	1.26009	6.29647	5.16193	-0.625479	5.25269	3.93995	11.1366	-1.96348	-4.71632	5.7855	-4.60488	-8.92639	-3.0958	-9.65216	2.94872	-1.68114	-0.44324	6.55789	-18.0591	-2.4685	5.74554	-0.464613	-2.0416	-2.21003	6.40709	-1.27065	0.930496	1.73256	-13.4796	-5.46927	-5.51821	-10.5863	-2.03958	6.64464	1.67123	2.06738	6.29776	1.51164	-6.28399	-9.54562	-6.74505	-5.43078
biocarta_extrinsic_prothrombin_activation_Main_Pathway	Biocarta 1.2	-29.5593	-13.3944	-40.662	5.14336	-8.136	-0.971139	59.7026	-28.9815	50.6392	-24.6719	32.9396	-2.23705	-11.3647	58.7038	-18.359	54.041	5.90852	-1.38648	-17.9411	-24.66	-25.3146	22.3013	-23.0465	-27.2064	52.081	24.1035	17.4823	11.5404	24.5063	54.9203	-34.8402	59.5308	1.97164	8.10648	11.445	88.8823	-17.7882	-20.5694	6.53935	-2.61045	-23.0315	3.13848	-30.7791	-13.4273	-32.9549	24.4352	-17.5881	-15.6629
biocarta_gamma_aminobutyric_acid_receptor_life_cycle_Main_Pathway	Biocarta 1.2	7.40178	7.64705	-0.0413162	9.86096	-5.23145	-13.0743	-9.81909	-0.741198	10.6111	-0.703131	3.70139	12.2885	22.465	2.63694	-4.90295	22.2072	-22.0035	-19.3435	-9.20566	-15.3507	11.4398	1.35065	6.72266	-6.83067	-18.9882	-0.140359	19.6505	8.45619	0.222688	-14.9369	7.53376	8.4826	6.93347	3.90345	-21.8637	-7.89634	-8.07347	-24.9144	-13.2008	1.86566	10.2743	8.3478	2.32215	12.656	-10.2021	-17.1349	-8.50336	-23.5916
biocarta_keratinocyte_differentiation_Pathway_(keratinocyte_differentiation)	Biocarta 1.2	-5.64148	-1.2081	-4.03877	0.715115	-0.100438	-8.21005	1.47927	-3.26071	-6.6235	-5.055	-4.8853	-0.181177	7.04911	-2.34313	-6.00525	0.513669	2.77409	-10.9168	-2.18097	-3.95431	0.182449	-0.599587	-6.8953	-0.0832478	-8.80335	-2.97829	2.33163	-2.54449	2.07089	0.404688	9.8045	-4.31141	2.7462	-1.86036	-9.0614	-3.35493	-1.60537	-5.9566	-4.15142	-0.147045	-2.73739	-2.22634	1.10732	-7.84485	-2.97417	-7.49128	-3.32263	-2.55766
biocarta_nitric_oxide_signaling_Main_Pathway	Biocarta 1.2	6.69851	7.18895	-2.37925	11.6109	8.9219	-11.8857	1.59693	9.17493	5.12121	-0.592157	3.19947	8.79102	11.3151	-5.23733	-9.62248	0.685587	-10.7988	-9.86884	-4.29671	-10.8723	12.1685	-1.01944	0.856507	8.42714	-18.0403	-0.549728	10.4045	9.04121	-0.778261	0.821461	13.8582	5.68385	0.298689	1.28166	-15.7456	-3.97323	-5.51918	-6.19706	-4.35856	11.0523	7.20733	6.24161	12.2054	-3.04524	-3.60475	-9.29195	-4.2714	-17.4727
biocarta_rb_tumor_suppressor_checkpoint_signaling_in_response_to_dna_damage_Main_Pathway	Biocarta 1.2	-1.37479	4.55073	-1.52819	-1.45615	7.08985	-1.26531	-2.77373	3.04205	-0.55758	-0.631319	-1.61353	-7.66551	4.4539	-0.872461	-2.0858	-3.91164	-2.34249	0.256128	-10.888	-2.24169	-8.48785	-0.5552	0.0926522	3.40923	2.31534	-1.94654	-1.27788	-6.35796	-4.80557	-6.87847	-2.82896	3.39949	-11.7247	-1.1229	0.540303	0.71506	-9.67823	5.28639	-0.68306	4.62644	-1.67047	-0.245326	-0.55996	4.26673	-0.810263	-3.6675	-0.903438	-3.55962
biocarta_regulation_of_eif2_Main_Pathway	Biocarta 1.2	2.43074	-2.35815	13.8541	-2.35815	7.44464	-2.35815	-2.35815	-2.35815	-2.35815	-2.35815	-2.35815	9.63647	6.6154	3.8744	0.648327	-2.35815	-2.35815	-2.35815	-2.35815	-2.35815	-2.35815	-2.35815	3.10638	5.99913	-2.35815	-2.35815	13.2016	6.88379	-2.35815	-2.35815	-2.35815	5.88916	2.98029	-2.35815	-2.35815	-2.35815	-2.35815	-2.35815	-2.35815	-2.35815	7.86967	8.51367	-2.35815	-2.35815	-2.35815	12.5697	-2.35815	5.49343
biocarta_tnfr2_signaling_Main_Pathway	Biocarta 1.2	4.22538	3.134	-3.49396	-0.0210721	7.85392	3.42859	-3.59892	8.94652	-0.717459	3.31573	2.55036	0.450385	6.6234	-0.403331	0.441121	-5.29932	0.844717	4.11337	12.8357	6.18943	3.74973	1.83956	-1.44977	12.6079	4.89797	3.01996	-3.27612	9.91048	-1.47832	-7.03083	-8.86719	-3.71909	8.59365	-1.95339	0.471083	8.01716	1.63208	-1.05163	-5.08213	1.42697	-1.77931	-8.21165	7.75582	-5.74736	2.80004	1.5007	-3.45321	-0.0792408
biocarta_tnfr2_signaling_Pathway_(Pathway_protein_ubiquitination_of_MAP3K1_TNFAIP3_MAP3K14)	Biocarta 1.2	4.22538	3.134	-3.49396	-0.0210721	7.85392	3.42859	-3.59892	8.94652	-0.717459	3.31573	2.55036	0.450385	6.6234	-0.403331	0.441121	-5.29932	0.844717	4.11337	12.8357	6.18943	3.74973	1.83956	-1.44977	12.6079	4.89797	3.01996	-3.27612	9.91048	-1.47832	-7.03083	-8.86719	-3.71909	8.59365	-1.95339	0.471083	8.01716	1.63208	-1.05163	-5.08213	1.42697	-1.77931	-8.21165	7.75582	-5.74736	2.80004	1.5007	-3.45321	-0.0792408
biocarta_tpo_signaling_Main_Pathway	Biocarta 1.2	-1.03893	-1.42522	1.70945	0.709721	-0.0508054	-1.13836	-0.762783	1.12514	-2.80225	-0.418674	-1.01951	0.924631	1.97473	2.78691	-0.326254	0.0159323	3.21892	-1.33419	2.62755	2.56615	0.0410436	-1.02228	1.6159	-0.00282021	-0.901258	1.6871	2.36101	-0.00715973	0.239394	1.8515	1.70393	-1.68594	2.7062	-2.02469	-1.70928	1.56883	-3.1228	0.0517595	1.18319	-0.243107	0.156037	-0.485098	-1.91745	-0.473751	1.37995	3.13602	1.55716	3.21424
biocarta_yaci_and_bcma_stimulation_of_b_cell_immune_responses_Main_Pathway	Biocarta 1.2	-23.9837	37.1178	18.5237	8.04127	-8.09413	-38.2758	-24.1639	9.35916	-33.9745	0.64487	-38.4547	-7.47108	-3.43218	14.4416	-10.8372	36.9759	9.22227	0.0321149	6.83151	25.8234	-20.198	25.5538	-9.9925	14.9644	35.6633	-8.74789	-14.4286	1.88245	21.8007	41.3336	5.46522	2.97173	23.0885	32.0836	23.0978	32.3553	-5.55516	3.12585	20.6706	10.95	-7.52127	-10.3675	6.33935	8.45689	4.34451	16.9042	-0.420798	45.5702
bupropion_degradation	Metabolism 1.4	14.2581	9.62486	-13.0007	24.5964	10.7335	-16.7657	-10.7083	16.0157	15.3367	-5.47316	8.94741	21.0253	26.763	-18.6758	-12.3167	13.0896	-5.29988	-21.3428	-17.3018	-9.90438	12.3267	-5.50642	-5.5714	12.6236	-32.2864	-0.334918	18.6146	4.35596	-0.434048	7.06165	30.5133	4.26167	-3.63723	-2.45317	-10.7522	-6.51356	-10.0717	-21.7631	5.01544	20.0329	6.80542	9.49098	19.9398	-10.9379	-16.6423	-14.0192	-16.657	-16.5294
cAMP_Pathway	Primary 1.4	0.166931	0.0822763	-0.0711577	0.737544	0.167695	-1.01322	0.053432	0.511531	0.281128	0.0049997	0.427953	0.249386	0.90652	-0.0151045	-0.336259	0.267155	-0.695565	-0.4551	-0.529952	-0.457591	0.229383	-0.125722	-0.129237	0.551002	-0.687516	-0.0168223	0.39185	0.485809	-0.347451	0.0110865	0.716999	0.0629333	0.100345	0.077225	-0.193245	-0.407511	-0.290745	-0.702632	-0.225416	0.643064	0.0787574	0.416207	0.702185	-0.190158	-0.386629	-0.490182	-0.521288	-0.591586
cAMP_Pathway_Myocardial_Contraction	Primary 1.4	1.13262	1.67707	-0.516892	3.47004	1.22362	-4.41626	0.880792	2.47604	2.08534	-0.19249	1.51553	1.9899	3.83475	-0.381786	-2.23963	0.88354	-3.7261	-2.13898	-2.99834	-2.71648	1.76455	-0.513399	-1.50764	2.71172	-3.82803	-0.64899	1.7193	2.52966	-1.07774	0.0928649	4.27607	0.590612	-0.199512	0.378559	-1.21011	-2.44629	-1.37525	-3.22971	-2.02519	3.67864	0.654412	1.82606	4.03511	-1.31141	-2.01721	-3.05709	-2.56212	-3.53213
catecholamine_biosynthesis	Metabolism 1.4	-0.465042	7.52073	3.56911	76.5478	-6.10611	-47.4238	-14.1714	7.94951	-9.14712	50.7384	51.1657	76.7148	4.35721	-20.2958	-15.7661	7.71528	-47.4238	-13.1781	-5.18489	-1.18578	14.9799	-15.0333	0.440034	-17.1119	0.0950721	-47.4238	33.9657	82.5892	89.9071	-47.4238	7.94951	37.4212	-47.4238	-47.4238	-47.4238	-9.69659	-25.832	-6.32361	-35.7052	-15.7661	-26.5302	-17.5263	40.3535	-47.4238	-20.3383	-15.4494	-34.0328	-13.5318
glutamate_dependent_acid_resistance	Metabolism 1.4	43.4815	65.5934	-5.75484	69.7953	37.3699	-76.0582	5.13964	49.5764	63.4854	-7.40657	40.8879	73.3052	54.4576	-28.3253	-38.4676	67.2485	-88.9454	-170.306	-53.312	-55.5117	53.4837	-6.48186	1.34046	41.4163	-75.5321	-26.5026	70.3671	46.1729	-52.8444	10.866	91.6001	42.636	2.81403	-11.7491	-66.7724	-31.395	-55.2055	-51.4136	-44.6591	45.6105	12.2309	39.1033	47.4155	17.7523	-36.1515	-64.4092	-24.6916	-67.1534
melatonin_degradation_I	Metabolism 1.4	6.48097	4.37493	-5.90943	11.1802	4.87889	-7.62077	-4.8674	7.27985	6.97122	-2.4878	4.067	9.55696	12.165	-8.48899	-5.5985	5.94982	-2.40904	-9.70128	-7.86445	-4.50199	5.60306	-2.50292	-2.53246	5.73799	-14.6756	-0.152236	8.46119	1.97998	-0.197295	3.20984	13.8697	1.93712	-1.65329	-1.11508	-4.88738	-2.96071	-4.57803	-9.89234	2.27975	9.10585	3.09337	4.31408	9.06356	-4.97177	-7.56466	-6.37236	-7.57138	-7.51335
mucin_core_1_and_core_2_iOi-glycosylation	Metabolism 1.4	0.0502515	-0.481467	1.01277	-0.797656	0.0433833	-1.1783	0.148383	-1.22212	-2.30054	0.654782	-2.60467	-2.38773	-2.33382	0.594903	0.743464	-4.10729	-0.493432	-2.53324	0.829998	-5.85915	-3.72222	-1.23193	-0.34668	-0.745832	-0.611204	2.49909	-2.2414	0.211245	0.653333	-0.391046	-0.549803	2.01094	0.560868	-0.715946	-2.261	0.785597	0.569778	3.8535	-0.176357	0.314678	2.04054	0.746288	-0.529568	-0.644388	-1.98978	0.00537068	0.63736	-4.45318
nicotine_degradation_III	Metabolism 1.4	8.91133	6.01554	-8.12547	15.3727	6.70847	-10.4786	-6.69268	10.0098	9.58543	-3.42073	5.59213	13.1408	16.7269	-11.6724	-7.69794	8.181	-3.31242	-13.3393	-10.8136	-6.19024	7.70421	-3.44151	-3.48213	7.88974	-20.179	-0.209324	11.6341	2.72247	-0.27128	4.41353	19.0708	2.66355	-2.27327	-1.53323	-6.72015	-4.07097	-6.29479	-13.602	3.13465	12.5205	4.25339	5.93186	12.4624	-6.83619	-10.4014	-8.76199	-10.4106	-10.3309
nicotine_degradation_IV	Metabolism 1.4	5.09219	3.43745	-4.64312	8.78442	3.83341	-5.98775	-3.82439	5.71988	5.47739	-1.9547	3.1955	7.50904	9.5582	-6.66992	-4.39882	4.67486	-1.89281	-7.62243	-6.17921	-3.53728	4.4024	-1.96658	-1.98979	4.50842	-11.5308	-0.119614	6.64808	1.5557	-0.155017	2.52202	10.8976	1.52203	-1.29901	-0.876131	-3.84008	-2.32627	-3.59702	-7.77255	1.79123	7.1546	2.43051	3.38963	7.12137	-3.90639	-5.94366	-5.00685	-5.94894	-5.90334
reactome_Acetylcholine_Neurotransmitter_Release_Cycle_Main_Pathway	Reactome 1.3	9.58569	8.85602	-0.769863	7.45823	2.17113	-9.12236	-2.16596	4.06878	3.98781	-3.67576	-1.41002	7.9616	4.77993	-4.16376	-6.83251	1.86639	-8.52201	-8.64112	0.975392	-6.42256	13.0138	0.402703	2.03707	2.86246	-9.38451	0.277709	10.6003	9.31183	-4.74692	-2.34742	7.42694	6.83142	0.90861	-3.4845	-12.4206	-2.95137	-4.50063	-5.73243	-4.6126	4.14951	10.5118	8.27694	6.79547	-3.62687	-1.18898	-7.58447	-2.53011	-11.2203
reactome_Activation_of_Matrix_Metalloproteinases_Main_Pathway	Reactome 1.3	-5.22511	1.09918	-5.22511	2.34707	-5.22511	-5.22511	12.3767	-1.78295	6.62768	-5.22511	8.73583	7.49819	4.63795	2.51013	6.28287	1.30396	5.92497	6.88472	-1.46837	8.06219	-2.37587	8.05336	-2.36274	4.76443	-5.22511	-5.22511	-0.40144	1.94513	-5.22511	11.9516	-5.22511	4.39354	2.54302	-5.22511	-2.63261	-0.42758	-5.22511	-0.0578639	-5.22511	2.0657	-5.22511	6.21081	-0.982994	1.72791	-5.22511	-5.22511	-2.67444	-1.11237
reactome_Amino_acid_and_oligopeptide_SLC_transporters_Main_Pathway	Reactome 1.3	19.3566	33.725	-3.69012	33.3491	14.8305	-46.5432	0.875125	20.6235	25.9253	-12.0247	16.0302	32.3218	20.3352	-26.5857	-29.1617	24.3561	-33.8243	-45.5567	-24.9749	-17.0747	33.2219	0.698282	1.40484	24.7775	-49.5008	-9.92779	40.0261	32.9051	-25.4969	3.94311	37.998	33.0044	-0.459467	-11.2272	-36.8777	-11.8774	-4.30738	-31.0206	-10.8038	16.8182	12.3083	29.265	17.3317	-3.65563	-14.1533	-30.8921	-22.9268	-40.2433
reactome_Amyloids_Main_Pathway	Reactome 1.3	-2.67578	-0.878884	-2.67578	2.93194	2.33957	-2.67578	5.80531	-2.67578	5.5656	-2.67578	4.4646	1.10519	1.55124	6.18673	-2.67578	5.6485	3.4871	-2.67578	-2.67578	-2.67578	-0.00101105	4.2872	-2.67578	-2.67578	4.50452	3.29239	3.43231	2.20947	3.30993	4.44012	-1.37182	5.45777	-0.457789	1.89207	1.18251	7.50849	-2.67578	-2.67578	-0.799659	1.03651	-2.67578	-0.816085	-2.67578	-2.67578	-2.67578	1.14659	-2.67578	-1.87238
reactome_CREB_phosphorylation_through_the_activation_of_CaMKII_Main_Pathway	Reactome 1.3	19.8499	20.7877	-4.06074	24.3048	11.8953	-29.7989	-0.794328	16.7433	14.3176	-5.97952	8.56163	22.0644	18.0059	-14.2062	-28.5066	1.62793	-21.788	-24.6257	-8.82892	-22.3654	32.2258	1.32354	7.24917	14.139	-37.2745	2.21862	25.011	21.8556	-2.20201	0.41779	28.3475	16.3951	-0.627178	-7.217	-33.2549	-9.86363	-10.7768	-8.84936	-10.332	19.4127	28.0079	26.0104	18.3575	-8.46514	-2.71151	-27.5701	-2.4413	-40.6932
reactome_Catecholamine_biosynthesis_Main_Pathway	Reactome 1.3	-0.465042	7.52073	3.56911	76.5478	-6.10611	-47.4238	-14.1714	7.94951	-9.14712	50.7384	51.1657	76.7148	4.35721	-20.2958	-15.7661	7.71528	-47.4238	-13.1781	-5.18489	-1.18578	14.9799	-15.0333	0.440034	-17.1119	0.0950721	-47.4238	33.9657	82.5892	89.9071	-47.4238	7.94951	37.4212	-47.4238	-47.4238	-47.4238	-9.69659	-25.832	-6.32361	-35.7052	-15.7661	-26.5302	-17.5263	40.3535	-47.4238	-20.3383	-15.4494	-34.0328	-13.5318
reactome_Class_A_1_Rhodopsin_like_receptors__Main_Pathway	Reactome 1.3	1.18042	14.9477	-3.12525	-4.31673	2.81613	5.61458	4.29503	-2.74524	1.63125	-4.95276	2.36925	-4.28589	9.13516	1.49222	1.51211	4.54416	2.11352	6.05676	4.14834	4.69944	-8.97511	1.97327	-0.677187	6.5534	7.71945	3.9698	-2.875	6.00528	-0.348311	0.341886	4.34703	-5.42882	10.2262	8.69742	-0.349141	3.00779	2.57066	-0.245054	4.23553	0.379642	-2.5645	1.0721	2.77168	1.42232	0.214115	-13.3166	0.545036	2.535
reactome_Class_C_3_Metabotropic_glutamate_pheromone_receptors__Main_Pathway	Reactome 1.3	3.93017	2.42788	0.93813	3.16378	0.415758	-5.44047	-3.45883	-0.604265	2.58997	0.536765	-1.69687	3.23093	8.79306	2.27563	-0.154413	5.87844	-6.16733	-6.05546	-3.02386	-3.76847	1.55922	-0.259644	3.79212	0.475403	-8.20548	2.31859	6.6059	0.523967	-2.8806	-0.548917	1.69098	-0.601844	6.11837	2.85192	-4.57053	1.72095	-1.64932	-4.96829	-4.59525	1.58512	3.25478	-0.544645	2.49876	4.09789	-4.69968	-5.92375	-1.9703	-7.85336
reactome_Common_Pathway_Main_Pathway	Reactome 1.3	-14.5884	0.209437	-19.4941	8.15246	-3.52002	-18.7775	58.5106	-24.2764	27.2	-18.2752	30.3354	3.62761	-11.1177	53.4086	-7.18444	42.1931	17.845	-18.0915	-3.49095	5.18416	-3.59918	16.2311	-22.7143	-1.63596	59.5011	17.8114	23.4553	23.5525	21.9261	32.8542	0.397255	41.1142	21.7535	-16.6581	11.2942	69.4594	-9.92463	-23.3489	-5.66321	5.62546	-5.3699	-3.60705	-17.7356	-8.88498	-33.4172	24.6807	-24.5849	-5.32745
reactome_Creatine_metabolism_Main_Pathway	Reactome 1.3	18.9398	18.7255	-2.52052	25.37	19.9368	-25.8505	-2.03935	18.9886	11.3857	-6.60868	3.38758	23.9188	40.7616	-5.79256	-9.93851	16.5996	-11.9649	-30.777	-23.0357	-29.8822	22.1155	-9.16447	9.32496	22.3565	-32.7395	3.83128	36.6661	18.5882	-15.6378	0.20964	30.8226	12.9193	19.5022	8.99389	-37.9774	-1.67801	-14.4293	-25.5342	-22.543	26.4273	-1.14936	2.77061	25.1374	10.9528	-34.5324	-31.3638	-19.8924	-28.5501
reactome_Cyclin_D_associated_events_in_G1_Main_Pathway	Reactome 1.3	-0.455541	-3.67227	-1.88499	2.36793	1.24928	-2.24129	0.0931632	-0.393357	-0.681161	0.284348	3.01895	3.00284	-0.421571	-0.866745	-1.46799	-1.36549	-1.75383	0.445616	0.560863	-3.09626	2.65446	-1.68846	1.09489	0.999387	-2.11368	-0.316152	1.42828	-0.561014	-1.75802	-1.67068	0.706053	0.158307	-1.42995	-1.67068	-1.23054	1.60078	-0.0879468	-0.0372344	-1.86973	0.919779	-1.40898	2.6723	0.808161	0.878803	-2.74707	-1.06857	0.986519	-2.34286
reactome_Degradation_of_the_extracellular_matrix_Main_Pathway	Reactome 1.3	2.91766	2.06664	-1.27465	2.58485	-2.15461	-1.94313	0.665952	-0.40501	2.3682	1.69794	0.167209	-0.00583686	0.5128	-2.28999	-2.98743	0.916086	-4.73989	-4.27826	0.0757594	-3.84187	6.68258	1.96853	0.556242	0.189303	-3.01118	-0.501912	4.22478	3.36553	0.0349063	-1.25323	1.74959	2.99203	1.5647	-7.73021	-2.49438	0.175819	-1.84115	-4.58207	0.188079	1.63453	8.05842	6.54484	-0.192944	-1.78429	0.958924	-1.06801	-2.51514	-3.55212
reactome_Dopamine_Neurotransmitter_Release_Cycle_Main_Pathway	Reactome 1.3	9.02182	8.33507	-0.724577	7.01951	2.04341	-8.58575	-2.03855	3.82944	3.75324	-3.45954	-1.32707	7.49327	4.49876	-3.91883	-6.4306	1.7566	-8.02071	-8.13282	0.918016	-6.04476	12.2483	0.379014	1.91725	2.69408	-8.83248	0.261373	9.97676	8.76408	-4.46769	-2.20933	6.99006	6.42957	0.855163	-3.27953	-11.69	-2.77776	-4.23588	-5.39523	-4.34127	3.90542	9.89343	7.79006	6.39573	-3.41353	-1.11904	-7.13833	-2.38128	-10.5603
reactome_Dopamine_receptors_Main_Pathway	Reactome 1.3	36.7474	37.7183	-10.9044	39.1654	27.5884	-40.2234	-2.26092	29.8811	41.1391	-40.2234	38.2071	27.171	34.8693	-40.2234	-40.2234	-6.28438	-16.8601	-12.8269	-6.43225	-14.6439	30.1614	-40.2234	-1.93231	38.6053	-40.2234	-2.88813	39.8876	42.726	-20.4816	-40.2234	47.2417	27.6526	0.000809631	-3.53564	-13.7414	-20.0738	-13.1357	-3.53564	-0.242766	23.1018	15.3598	20.0597	38.1932	-40.2234	-40.2234	-2.76419	0.214858	-40.2234
reactome_EPHB_mediated_forward_signaling_Main_Pathway	Reactome 1.3	3.18179	3.41475	-1.13014	5.51517	4.2379	-5.64571	0.758541	4.35809	2.43257	-0.281274	1.51975	4.17574	5.37468	-2.48773	-4.57068	0.325654	-5.12942	-4.6877	-2.04094	-5.16436	5.78004	-0.484234	0.406841	4.00289	-8.56916	-0.261121	4.94216	4.29457	-0.369674	0.390194	6.58265	2.69983	0.141877	0.608789	-7.47917	-1.88729	-2.62161	-2.9436	-2.07032	5.24985	3.42348	2.96476	5.79757	-1.44649	-1.71225	-4.41367	-2.02892	-8.29953
reactome_Eicosanoids_Main_Pathway	Reactome 1.3	6.30537	10.3226	-6.603	4.97717	14.2433	-31.0355	9.3741	15.5133	-0.0726275	-0.637166	7.03664	3.36882	18.7481	-17.4988	6.21011	1.82409	8.05664	-19.6203	-21.2618	-12.642	3.41909	-4.97888	-0.61441	14.6153	-16.8713	-2.71148	3.24982	11.5839	-6.08897	-4.30112	17.2704	-5.11193	7.28808	6.26862	-15.2808	-8.38426	0.431406	-31.0355	-4.57617	20.1596	-4.43205	14.0776	21.0205	-6.69996	0.178879	-20.3774	2.47316	-7.92809
reactome_FRS2_mediated_cascade_Main_Pathway	Reactome 1.3	2.66751	-1.02282	3.12686	0.792662	-3.84607	-0.194362	-2.2203	1.99488	2.57733	-3.23467	0.592054	3.37171	-0.453949	0.231714	0.865996	2.44253	3.51896	-1.18143	-0.180171	2.2232	-0.833784	-1.98204	-2.62382	-1.66696	0.166374	-1.0314	2.93211	-0.276281	0.224574	1.64248	0.0127961	1.46283	-4.28827	1.8416	1.64248	0.143389	1.29572	-4.62672	-0.0829837	2.93571	0.0232815	-0.289589	-0.412966	-0.577044	-0.496753	4.28976	-2.28631	0.624643
reactome_Fatty_acids_Main_Pathway	Reactome 1.3	6.83189	4.70411	-1.43536	14.435	11.6426	-11.2084	8.46516	8.5772	9.66573	0.950972	4.02049	6.60426	11.6241	-11.2084	-0.465392	0.945563	2.61678	-11.2084	-11.2084	-11.2084	6.30954	0.999458	2.09123	13.5944	-11.2084	-0.261261	9.46676	7.98874	-1.22975	-4.04248	17.5256	3.48247	0.775668	3.71328	-11.2084	0.196097	-3.4834	-11.2084	-8.08339	15.0588	1.24708	3.78789	12.7254	-1.47414	-0.293766	-2.68185	-2.3855	-8.5839
reactome_GABA_synthesis_release_reuptake_and_degradation_Main_Pathway	Reactome 1.3	26.9511	34.4046	-3.44585	31.9426	12.3721	-42.5217	-2.94046	18.8841	21.9357	-13.096	7.36208	32.1316	19.849	-22.6134	-28.4291	17.5999	-33.9298	-41.1598	-13.4243	-20.5209	40.7552	1.06329	4.10223	19.4464	-44.7157	-5.51234	40.9761	34.642	-22.8932	-1.39	34.6819	30.7329	1.1781	-12.3115	-41.9996	-11.8486	-9.78543	-27.7843	-13.8625	16.7301	24.2038	30.8021	21.2718	-7.99637	-10.3944	-30.6704	-17.8042	-42.0985
reactome_GP1b_IX_V_activation_signalling_Main_Pathway	Reactome 1.3	-4.20057	-3.17913	-7.68124	-3.4752	-2.02652	1.34743	13.0897	-2.88926	-7.79189	-3.65734	-6.15349	-5.01445	-0.0867795	-4.39852	3.38137	-15.1918	3.35336	15.3269	-4.20895	0.111772	2.80386	-4.46529	-2.57194	-0.615641	10.3309	-4.56881	1.37082	-2.08181	-6.16949	3.29373	5.93743	-3.48934	-5.57317	-0.369425	4.6782	5.8509	0.853154	-3.76485	0.579536	-5.41492	-5.56179	0.0387321	2.26049	-7.69042	0.707489	14.698	-1.80806	0.696702
reactome_GRB2_SOS_provides_linkage_to_MAPK_signaling_for_Integrins_Main_Pathway	Reactome 1.3	-23.998	-8.72978	-27.3516	9.64952	-1.15779	-14.1682	56.4393	-21.8177	45.2496	-20.396	34.0743	3.39492	-7.82957	54.8174	-12.6744	49.6657	12.8704	-14.5516	-16.8362	-16.9169	-15.5022	24.0421	-19.1997	-18.9181	50.677	21.6089	22.4566	14.5714	22.2707	37.424	-22.8951	52.6931	1.72817	-5.78882	14.7616	73.3548	-16.7883	-19.6127	-0.163856	2.79203	-15.8339	-3.36504	-25.5652	-8.93819	-28.4759	25.3373	-18.3654	-13.6624
reactome_G_alpha_i_signalling_events_Main_Pathway	Reactome 1.3	2.94718	5.49828	2.16684	7.93522	6.54142	-8.00481	4.60188	5.832	7.29442	-1.49222	5.66968	5.64768	10.5813	-2.28251	-5.55486	2.70774	-2.46121	-8.71193	-3.94449	-3.33306	5.5647	-0.0549629	-0.695321	6.05529	-10.8612	1.63264	7.39365	7.18765	0.524365	0.835372	10.8187	1.31675	0.672073	3.33408	-11.5186	-2.04921	-4.59506	-6.00148	-5.86516	6.74009	3.54327	3.01214	8.73969	-2.29495	-5.3404	-11.1367	-4.99751	-7.29505
reactome_G_alpha_q_signalling_events_Main_Pathway	Reactome 1.3	4.06315	6.01999	-0.468752	5.42487	2.96797	0.389131	3.37896	4.17036	1.87102	-3.08673	4.69823	2.53685	3.32021	-3.62798	-2.44446	1.41419	-2.62172	-2.2419	-0.586955	0.823512	4.62531	1.15463	-0.95834	5.91519	-0.968606	-0.227407	3.79065	6.03819	0.399657	0.662134	9.4448	-2.41039	1.14195	-2.51672	-3.9631	-1.71654	-1.40642	-3.03612	-2.44059	6.71966	1.45676	0.600926	3.96967	-0.837083	-2.34414	-6.45466	-0.713259	-2.22772
reactome_G_alpha_s_signalling_events_Main_Pathway	Reactome 1.3	1.57714	1.61881	-0.468	1.68092	1.18405	-1.72633	-0.0970353	1.28245	1.76563	-1.72633	1.63979	1.16614	1.49654	-1.72633	-1.72633	-0.269716	-0.723611	-0.550509	-0.276062	-0.628492	1.29448	-1.72633	-0.0829318	1.65688	-1.72633	-0.123954	1.71191	1.83374	-0.879038	-1.72633	2.02754	1.18681	3.47481e-05	-0.151744	-0.589762	-0.861536	-0.563766	-0.151744	-0.0104191	0.991492	0.659221	0.86093	1.63919	-1.72633	-1.72633	-0.118635	0.00922139	-1.72633
reactome_Gamma_carboxylation_of_protein_precursors_Main_Pathway	Reactome 1.3	4.74857	5.24953	14.7082	7.08038	9.17563	-19.1703	1.91999	7.1276	-2.1584	3.43501	5.29902	7.88651	3.84352	0.908996	6.17128	-0.31526	10.7125	-19.1703	-0.397413	8.44445	11.3607	4.99236	2.99572	8.94907	3.75876	-0.925106	9.12762	5.66037	-0.506169	-19.1703	13.3829	-3.26218	-0.132608	-19.1703	6.06232	-12.5528	-0.532221	-0.90351	-8.95582	7.51353	7.8375	-9.04525	4.11119	4.99236	2.80807	4.01806	-3.07699	1.14922
reactome_Gap_junction_assembly_Main_Pathway	Reactome 1.3	7.7161	0.125285	-6.96385	10.2674	6.06945	-6.53212	1.56795	3.76546	-0.842606	-1.11665	-3.48653	5.20445	2.40433	-3.10346	-5.16722	3.59944	0.581856	-8.6703	4.24718	-2.39088	7.25425	1.38032	-5.99487	0.779066	-7.63827	8.79181	-0.118109	-4.612	-8.09655	2.51416	15.708	-4.20779	0.417796	0.569161	-3.04834	2.14154	-0.395744	-8.91387	-6.04958	10.7551	0.355833	-1.91233	6.11976	-6.35922	-6.5167	0.765949	-6.24974	-11.0214
reactome_Glutamate_Neurotransmitter_Release_Cycle_Main_Pathway	Reactome 1.3	15.2573	9.15328	1.08164	6.23206	-8.34805	-14.3329	-8.22578	-5.97584	8.80012	-2.48267	-0.844499	11.3383	22.7378	0.463391	-5.81755	14.2024	-17.235	-17.1853	0.293128	-12.5473	-0.303111	-2.73078	8.55868	-6.96856	-16.717	2.27265	21.7947	-1.08632	-8.77619	-2.7092	0.749737	-6.28455	9.18814	1.02106	-16.9684	-0.671978	-5.58901	-14.9238	-17.6789	-1.30446	12.9197	10.2469	1.80538	4.07789	-8.12562	-12.9264	-5.69417	-21.0011
reactome_HDL_mediated_lipid_transport_Main_Pathway	Reactome 1.3	-7.71903	-10.8638	-1.1132	0.372283	-0.726313	-2.76915	8.45688	-0.747898	10.7357	-1.14082	6.66098	0.062078	-0.774102	1.85512	-0.526764	9.09483	6.42221	3.26881	-11.8843	-1.61835	-4.46289	1.4089	-2.08635	-5.16148	1.37317	-2.68462	-4.27702	-11.5484	-2.61744	2.69361	-4.53712	5.20726	-5.95415	1.13812	-0.514809	6.00001	-9.98784	-1.78286	0.217915	0.490183	-3.7047	-7.27771	-8.51528	-0.171547	-8.01844	7.55912	-1.49103	-4.97956
reactome_Histamine_receptors_Main_Pathway	Reactome 1.3	22.7138	22.0696	-15.3534	32.9027	24.4136	-47.1281	5.88842	29.9139	21.7061	-0.352744	3.87446	22.8218	44.2272	-11.831	-3.13571	29.5406	-28.6582	-60.8902	-35.9775	-27.3799	37.7988	-12.2305	-4.07051	30.6075	-61.0091	-2.04432	35.7381	21.3169	-15.4848	7.44205	38.3628	10.4029	10.3633	10.7417	-37.9001	-14.4433	-17.039	-33.9254	-23.4259	29.8062	5.96415	5.72906	41.3186	14.5806	-24.6668	-29.6503	-20.4909	-61.3689
reactome_HuR_stabilizes_mRNA_Main_Pathway	Reactome 1.3	3.99704	12.7832	2.32214	4.08542	1.66036	-5.09192	-4.11877	-1.02047	-7.29642	-2.73287	-6.7286	-1.98577	-2.27316	2.49137	2.64672	6.692	10.5895	-2.00396	10.5867	9.70687	3.13488	-0.284392	1.51125	3.04253	5.15333	9.9878	-6.96974	3.59512	1.1757	2.47619	10.8407	-7.94228	10.0194	5.20496	-0.647177	6.75726	8.49415	4.84451	4.3627	5.66908	-0.542951	-1.88067	5.08172	-1.27796	1.34571	-1.77722	0.480657	2.42001
reactome_Inositol_transporters_Main_Pathway	Reactome 1.3	11.7956	2.81807	2.30929	-2.12304	4.58981	0.244115	-5.12756	-3.96833	1.81659	4.06831	-3.64806	-10.6762	-11.9173	8.69138	4.40871	-8.9469	5.90282	4.93995	-7.51499	8.49011	1.10906	3.58727	3.624	5.5305	8.35739	10.2902	-12.016	2.93422	2.796	-4.61871	-22.3407	10.488	-2.54655	-3.3362	10.7702	4.96302	7.939	2.92045	6.88681	-1.56548	6.16386	1.95737	6.25576	7.40899	3.31955	-1.25304	2.73657	2.88436
reactome_Integrin_alphaIIb_beta3_signaling_Main_Pathway	Reactome 1.3	-15.5987	-5.67436	-17.7785	6.27219	-0.752565	-9.20931	36.6856	-14.1815	29.4122	-13.2574	22.1483	2.2067	-5.08922	35.6313	-8.23833	32.2827	8.36575	-9.45851	-10.9435	-10.996	-10.0764	15.6273	-12.4798	-12.2967	32.94	14.0458	14.5968	9.47143	14.476	24.3256	-14.8818	34.2505	1.12331	-3.76274	9.59503	47.6806	-10.9124	-12.7482	-0.106507	1.81482	-10.292	-2.18727	-16.6174	-5.80982	-18.5093	16.4692	-11.9375	-8.88057
reactome_Integrin_cell_surface_interactions_Main_Pathway	Reactome 1.3	-8.03071	-2.22135	-9.36677	2.22885	-1.56821	-0.373256	20.2889	-8.98575	10.7602	-6.539	10.4503	0.684261	-3.53486	16.8573	-5.42132	13.2237	4.10973	-1.16182	-1.50807	-0.428172	-4.12167	5.36199	-6.75452	-5.51193	17.7147	4.32547	4.92091	5.49669	6.56089	14.7357	-2.92406	11.1892	4.68655	-2.01327	2.14985	24.8368	-4.44279	-7.24471	-1.70252	-0.321166	-3.76542	0.12925	-7.85369	-4.54998	-9.7311	6.4486	-8.0574	-3.16725
reactome_Interaction_With_The_Zona_Pellucida_Main_Pathway	Reactome 1.3	-1.08577	-3.21774	-16.8339	-9.20101	-3.97579	-13.3903	-3.71495	-2.82855	1.62641	0.379099	3.19848	-0.963789	-5.78422	2.08076	2.08364	-6.17161	2.4266	5.45825	-26.4966	-5.95669	-0.916969	4.08642	0.0240943	3.91743	3.25507	2.42939	-2.17639	0.0258656	6.03395	-7.56068	0.474387	2.70684	-4.68197	0.360275	6.09591	3.51331	-0.323783	4.30123	1.13775	3.82337	1.69559	-2.48121	-1.35052	4.99932	6.41416	-13.7069	4.05569	6.34943
reactome_Intrinsic_Pathway_Main_Pathway	Reactome 1.3	0.290121	1.09609	3.72013	1.90863	3.78482	-9.43562	7.94631	2.24383	-5.2678	-0.117704	-0.452364	1.5205	1.98886	-1.84739	5.05728	-8.20965	7.44665	-2.03473	-2.43867	4.52976	7.49887	0.279037	0.22435	4.41181	7.45925	-2.90854	5.558	1.89453	-3.53417	-8.40523	10.2284	-3.57434	-3.02071	-10.3445	5.68615	-3.54806	0.169906	-2.47148	-4.4345	1.11103	1.20478	-4.76815	3.37324	-1.42838	1.86118	9.90851	-2.5862	0.977254
reactome_Ion_transport_by_P_type_ATPases_Main_Pathway	Reactome 1.3	1.86901	1.47573	-1.54039	2.75529	0.786163	-3.42853	-0.99122	1.46599	1.58692	-0.922036	0.627389	1.62575	4.07618	-1.04951	-1.60356	1.65758	-2.93847	-0.886793	-2.93265	-2.43216	3.87212	-0.872817	0.183557	1.88056	-2.83474	-0.138043	3.71349	2.67652	-2.13466	-1.21035	3.6555	1.74066	0.165172	-1.95815	-4.22871	-1.20726	-1.97979	-0.929948	-1.30614	2.3116	3.14749	2.6187	1.72722	-0.247752	-2.26981	-2.64872	-1.10005	-3.81919
reactome_Miscellaneous_substrates_Main_Pathway	Reactome 1.3	8.53986	5.88013	-1.7942	18.0438	14.5533	-14.0105	10.5815	10.7215	12.0822	1.18872	5.02562	8.25532	14.5301	-14.0105	-0.581741	1.18195	3.27098	-14.0105	-14.0105	-14.0105	7.88693	1.24932	2.61404	16.993	-14.0105	-0.326577	11.8334	9.98592	-1.53719	-5.0531	21.907	4.35309	0.969585	4.64161	-14.0105	0.245121	-4.35426	-14.0105	-10.1042	18.8234	1.55885	4.73487	15.9067	-1.84268	-0.367207	-3.35231	-2.98188	-10.7299
reactome_Na_Cl_dependent_neurotransmitter_transporters_Main_Pathway	Reactome 1.3	5.981	5.91332	-0.795954	8.01157	6.29582	-8.16333	-0.644005	5.99641	3.59548	-2.08695	1.06976	7.55329	12.8721	-1.82923	-3.13848	5.24199	-3.7784	-9.71904	-7.27443	-9.43649	6.98383	-2.89404	2.94472	7.05995	-10.3388	1.20988	11.5788	5.86994	-4.93825	0.0662021	9.73346	4.07978	6.1586	2.84018	-11.9929	-0.529898	-4.55661	-8.06342	-7.11885	8.34547	-0.362956	0.874931	7.93813	3.45877	-10.905	-9.90437	-6.28181	-9.01582
reactome_Negative_regulation_of_FGFR_signaling_Main_Pathway	Reactome 1.3	3.39502	-1.30177	3.97964	1.00884	-4.895	-0.24737	-2.82583	2.53894	3.28024	-4.11686	0.753523	4.29127	-0.577753	0.294909	1.10218	3.10867	4.47868	-1.50364	-0.229309	2.82953	-1.06118	-2.5226	-3.33941	-2.12158	0.211749	-1.31269	3.73177	-0.35163	0.285821	2.09043	0.016286	1.86178	-5.4578	2.34386	2.09043	0.182495	1.6491	-5.88856	-0.105616	3.73636	0.029631	-0.368568	-0.525593	-0.734419	-0.632231	5.45969	-2.90985	0.795
reactome_Nicotinamide_salvaging_Main_Pathway	Reactome 1.3	-5.36278	10.6618	-11.5411	-31.3598	-0.743795	-40.8601	-2.89764	11.5003	-29.1715	-4.38211	4.82645	-11.7276	10.1233	-8.37211	16.3004	1.54112	11.4856	-13.4636	-17.4033	3.28436	-10.7228	-14.9477	-7.74828	-5.70644	-6.86592	-5.72377	-20.6007	3.83503	-10.9243	1.80476	-11.1278	-22.716	15.1644	3.90482	-3.04881	-20.7105	11.4856	-40.8601	13.2673	3.20682	-14.3782	22.4226	12.2732	-11.6575	1.31061	-40.8601	13.0921	6.72428
reactome_Norepinephrine_Neurotransmitter_Release_Cycle_Main_Pathway	Reactome 1.3	9.02182	8.33507	-0.724577	7.01951	2.04341	-8.58575	-2.03855	3.82944	3.75324	-3.45954	-1.32707	7.49327	4.49876	-3.91883	-6.4306	1.7566	-8.02071	-8.13282	0.918016	-6.04476	12.2483	0.379014	1.91725	2.69408	-8.83248	0.261373	9.97676	8.76408	-4.46769	-2.20933	6.99006	6.42957	0.855163	-3.27953	-11.69	-2.77776	-4.23588	-5.39523	-4.34127	3.90542	9.89343	7.79006	6.39573	-3.41353	-1.11904	-7.13833	-2.38128	-10.5603
reactome_O_linked_glycosylation_of_mucins_Main_Pathway	Reactome 1.3	0.0270585	-0.259252	0.54534	-0.429507	0.0233603	-0.634467	0.0798986	-0.658063	-1.23875	0.352575	-1.40252	-1.2857	-1.25667	0.320333	0.400327	-2.21162	-0.265694	-1.36405	0.446922	-3.15493	-2.00427	-0.663346	-0.186674	-0.401602	-0.32911	1.34566	-1.20691	0.113747	0.351795	-0.210563	-0.296048	1.08281	0.302006	-0.385509	-1.21746	0.423014	0.306804	2.07496	-0.0949615	0.169442	1.09875	0.401848	-0.285152	-0.346978	-1.07142	0.0028919	0.343194	-2.39787
reactome_Olfactory_Signaling_Pathway_Main_Pathway	Reactome 1.3	-0.0683935	-0.111279	0.0393763	0.128446	0.211938	-0.165261	-0.30743	0.111849	0.0910129	-0.00297311	-0.192487	-0.166951	0.00524477	0.205126	0.234841	-0.296407	-0.200286	0.194019	-0.0080272	0.10822	-0.0782622	-0.172732	0.208973	0.119984	0.211161	0.102528	-0.0757608	0.17075	0.0586298	-0.664983	0.131778	0.00613637	-0.051329	-0.171868	0.157523	0.0628975	0.0888541	-0.0622969	-0.0727598	-0.0565462	-0.0889821	-0.0602951	-0.0449299	0.100578	0.148929	0.242015	0.121075	0.176951
reactome_Opsins_Main_Pathway	Reactome 1.3	-1.94411	-20.4127	-3.19943	6.51438	-5.2514	-7.58541	1.12515	-7.49953	-3.6062	-7.95801	0.403458	4.57098	-4.00109	-1.22215	-3.06947	0.287331	-2.82105	7.03664	-9.45922	1.75176	0.271402	3.26679	4.41838	2.86181	6.50074	-3.92718	7.3922	-9.1324	-14.8953	3.92463	3.70055	7.82594	-3.51617	-3.71597	-0.630368	-1.11027	3.21799	1.4357	-0.362754	3.82088	4.53846	4.66799	-11.2777	5.7802	7.77872	-25.863	8.08407	8.52122
reactome_Organic_anion_transport_Main_Pathway	Reactome 1.3	-11.4706	-38.9623	-24.5759	1.62837	7.81201	7.09496	-8.86273	-2.83111	-14.0095	26.9854	-13.5648	-15.9966	25.534	24.462	11.7069	41.6736	4.15715	-46.7881	-14.271	14.3731	6.05425	-24.7483	-5.78168	-23.7373	5.99364	67.9885	14.1352	1.39811	-3.48847	5.97493	31.1968	-11.4053	-18.6806	11.818	-2.3581	12.5802	-26.7284	-28.9129	-28.6463	9.39577	20.5631	11.3386	-26.0192	-22.6584	-4.95683	12.3111	-4.35485	-52.9951
reactome_Organic_anion_transporters_Main_Pathway	Reactome 1.3	37.4217	22.2534	6.87138	10.4749	-29.4674	-13.3341	-4.18016	-6.26148	32.2442	21.3314	28.9909	30.2633	74.7475	7.37783	-19.2384	45.3923	-69.6263	-37.3932	-21.0473	-13.8648	-0.31949	-21.9604	-7.96401	-12.8103	-63.5111	29.4403	62.7185	4.64795	5.74543	-5.13972	15.6534	-27.6381	9.90178	11.1593	-49.9309	-10.4459	-35.1973	-24.1386	-48.6714	-0.195882	23.6175	19.3381	13.1972	25.4315	-34.6681	-33.2838	1.6305	-89.4747
reactome_PI_3K_cascade_Main_Pathway	Reactome 1.3	3.73452	-1.43194	4.3776	1.10973	-5.3845	-0.272107	-3.10841	2.79284	3.60827	-4.52854	0.828875	4.7204	-0.635528	0.3244	1.21239	3.41954	4.92655	-1.654	-0.25224	3.11248	-1.1673	-2.77486	-3.67335	-2.33374	0.232924	-1.44396	4.10495	-0.386793	0.314403	2.29947	0.0179146	2.04796	-6.00358	2.57825	2.29947	0.200744	1.81401	-6.47741	-0.116177	4.10999	0.0325941	-0.405425	-0.578152	-0.807861	-0.695454	6.00566	-3.20084	0.8745
reactome_Phospholipase_C_mediated_cascade_Main_Pathway	Reactome 1.3	4.66815	-1.78993	5.472	1.38716	-6.73063	-0.340134	-3.88552	3.49105	4.51034	-5.66068	1.03609	5.9005	-0.79441	0.405499	1.51549	4.27442	6.15819	-2.0675	-0.3153	3.8906	-1.45912	-3.46857	-4.59169	-2.91717	0.291155	-1.80495	5.13119	-0.483491	0.393004	2.87434	0.0223932	2.55995	-7.50448	3.22281	2.87434	0.250931	2.26752	-8.09676	-0.145222	5.13749	0.0407426	-0.506781	-0.72269	-1.00983	-0.869318	7.50707	-4.00105	1.09313
reactome_Platelet_Adhesion_to_exposed_collagen_Main_Pathway	Reactome 1.3	-4.20057	-3.17913	-7.68124	-3.4752	-2.02652	1.34743	13.0897	-2.88926	-7.79189	-3.65734	-6.15349	-5.01445	-0.0867795	-4.39852	3.38137	-15.1918	3.35336	15.3269	-4.20895	0.111772	2.80386	-4.46529	-2.57194	-0.615641	10.3309	-4.56881	1.37082	-2.08181	-6.16949	3.29373	5.93743	-3.48934	-5.57317	-0.369425	4.6782	5.8509	0.853154	-3.76485	0.579536	-5.41492	-5.56179	0.0387321	2.26049	-7.69042	0.707489	14.698	-1.80806	0.696702
reactome_Platelet_Aggregation_Plug_Formation__Main_Pathway	Reactome 1.3	0.986412	3.72672	12.6484	6.48933	12.8684	-32.0811	27.0175	7.62902	-17.9105	-0.400192	-1.53804	5.16971	6.76214	-6.28114	17.1948	-27.9128	25.3186	-6.91807	-8.29146	15.4012	25.4962	0.948724	0.76279	15.0002	25.3614	-9.88905	18.8972	6.44139	-12.0162	-28.5778	34.7766	-12.1527	-10.2704	-35.1715	19.3329	-12.0634	0.57768	-8.40304	-15.0773	3.7775	4.09627	-16.2117	11.469	-4.8565	6.328	33.6889	-8.79309	3.32266
reactome_Ras_activation_uopn_Ca2_infux_through_NMDA_receptor_Main_Pathway	Reactome 1.3	17.5146	18.3421	-3.583	21.4454	10.4958	-26.2932	-0.700878	14.7735	12.6332	-5.27604	7.55438	19.4686	15.8875	-12.5349	-25.1529	1.43641	-19.2247	-21.7285	-7.79023	-19.7341	28.4346	1.16783	6.39633	12.4756	-32.8892	1.95761	22.0686	19.2844	-1.94295	0.368638	25.0125	14.4663	-0.553392	-6.36795	-29.3426	-8.7032	-9.50894	-7.80826	-9.11647	17.1288	24.7129	22.9504	16.1978	-7.46924	-2.39251	-24.3265	-2.15409	-35.9058
reactome_Reduction_of_cytosolic_Ca_levels_Main_Pathway	Reactome 1.3	7.84984	6.19805	-6.46964	11.5722	3.30188	-14.3998	-4.16312	6.15716	6.66505	-3.87255	2.63503	6.82817	17.1199	-4.40796	-6.73494	6.96184	-12.3416	-3.72453	-12.3171	-10.2151	16.2629	-3.66583	0.77094	7.89836	-11.9059	-0.579781	15.5967	11.2414	-8.96559	-5.08348	15.3531	7.31078	0.693724	-8.22422	-17.7606	-5.0705	-8.31513	-3.90578	-5.4858	9.7087	13.2195	10.9985	7.25431	-1.04056	-9.53319	-11.1246	-4.62019	-16.0406
reactome_Regulation_of_IGF_Activity_by_IGFBP_Main_Pathway	Reactome 1.3	-3.19001	3.34898	1.07838	5.38152	-1.2927	-13.4409	13.1996	1.27173	5.70265	-3.75296	11.0068	10.8781	6.28517	2.8997	8.92771	1.16885	10.5161	-1.33111	-1.63869	11.6812	2.49299	10.1929	-1.07886	8.59974	-3.61421	-5.62158	3.5104	4.37101	-5.44204	3.73576	0.510418	2.99546	2.48619	-13.4409	-0.0344696	-5.80735	-5.4532	-0.445082	-9.06332	5.28578	-1.86618	2.33428	0.778945	3.86749	-4.02165	-3.50308	-3.99315	-0.619851
reactome_Removal_of_aminoterminal_propeptides_from_gamma_carboxylated_proteins_Main_Pathway	Reactome 1.3	4.74857	5.24953	14.7082	7.08038	9.17563	-19.1703	1.91999	7.1276	-2.1584	3.43501	5.29902	7.88651	3.84352	0.908996	6.17128	-0.31526	10.7125	-19.1703	-0.397413	8.44445	11.3607	4.99236	2.99572	8.94907	3.75876	-0.925106	9.12762	5.66037	-0.506169	-19.1703	13.3829	-3.26218	-0.132608	-19.1703	6.06232	-12.5528	-0.532221	-0.90351	-8.95582	7.51353	7.8375	-9.04525	4.11119	4.99236	2.80807	4.01806	-3.07699	1.14922
reactome_Retinoid_metabolism_and_transport_Main_Pathway	Reactome 1.3	0.750325	2.50529	0.366306	2.84223	-1.32486	-1.85812	0.6824	0.585369	1.3165	0.417249	1.86419	3.38333	0.96076	-1.04183	-3.202	1.08088	1.63822	-4.68594	0.293553	-0.82295	1.94757	0.054447	-2.25831	0.189027	-1.71406	-2.703	3.64041	4.08427	2.0316	1.07228	4.09779	1.21182	0.284939	1.12264	-0.374383	-1.99603	-2.25872	-2.29479	-0.919634	1.50156	-0.372483	0.55466	0.812091	-4.60816	-1.17864	-2.61285	-3.88396	-3.45253
reactome_SHC_mediated_cascade_Main_Pathway	Reactome 1.3	3.93107	-1.50731	4.608	1.16813	-5.66789	-0.286428	-3.27201	2.93983	3.79818	-4.76689	0.872501	4.96884	-0.668977	0.341473	1.2762	3.59951	5.18584	-1.74106	-0.265516	3.2763	-1.22873	-2.9209	-3.86668	-2.45657	0.245183	-1.51996	4.321	-0.407151	0.330951	2.4205	0.0188574	2.15575	-6.31956	2.71394	2.4205	0.21131	1.90949	-6.81833	-0.122292	4.32631	0.0343095	-0.426763	-0.608581	-0.85038	-0.732057	6.32175	-3.3693	0.920526
reactome_Scavenging_of_heme_from_plasma_Main_Pathway	Reactome 1.3	-6.61631	-9.31187	-0.954173	0.319099	-0.622554	-2.37356	7.24875	-0.641055	9.20201	-0.977846	5.70941	0.0532097	-0.663516	1.5901	-0.451512	7.79557	5.50475	2.80184	-10.1866	-1.38715	-3.82534	1.20762	-1.7883	-4.42412	1.177	-2.30111	-3.66602	-9.89861	-2.24352	2.30881	-3.88896	4.46337	-5.10355	0.975529	-0.441265	5.14287	-8.561	-1.52817	0.186784	0.420157	-3.17546	-6.23803	-7.29881	-0.14704	-6.87295	6.47924	-1.27802	-4.2682
reactome_Serotonin_Neurotransmitter_Release_Cycle_Main_Pathway	Reactome 1.3	9.02182	8.33507	-0.724577	7.01951	2.04341	-8.58575	-2.03855	3.82944	3.75324	-3.45954	-1.32707	7.49327	4.49876	-3.91883	-6.4306	1.7566	-8.02071	-8.13282	0.918016	-6.04476	12.2483	0.379014	1.91725	2.69408	-8.83248	0.261373	9.97676	8.76408	-4.46769	-2.20933	6.99006	6.42957	0.855163	-3.27953	-11.69	-2.77776	-4.23588	-5.39523	-4.34127	3.90542	9.89343	7.79006	6.39573	-3.41353	-1.11904	-7.13833	-2.38128	-10.5603
reactome_Serotonin_receptors_Main_Pathway	Reactome 1.3	8.73082	14.3815	-5.34524	14.3304	8.5924	-30.047	-4.14488	12.9888	10.6677	-4.88803	8.72803	9.82168	18.3804	3.81814	-13.7537	11.9235	-15.6414	-30.047	-9.68137	-16.4119	13.5207	-4.56111	3.32801	9.91499	-20.6038	3.37633	18.0938	18.155	2.06692	-1.53237	20.5399	8.73402	6.39787	-0.829866	-25.5101	-6.41229	-14.1917	-1.58862	-15.5233	13.0439	9.06273	7.70574	11.5479	4.76209	-7.25	-30.047	-6.58977	-30.047
reactome_Sodium_coupled_sulphate_di_and_tri_carboxylate_transporters_Main_Pathway	Reactome 1.3	-0.647526	-27.3454	-13.8133	-41.3246	-24.04	9.96062	-40.1283	-42.3019	-10.9609	16.2501	7.26391	-5.96993	19.1253	20.6404	31.2202	34.3278	-7.41297	-27.2215	3.57061	18.739	-54.6371	-20.6144	-5.329	-35.2507	-15.37	45.5609	16.437	-0.833655	3.02668	2.11091	-37.1893	-36.3632	18.8291	10.8642	10.16	12.7911	-22.071	-41.9937	-26.9518	-21.8874	18.2485	14.136	-47.6386	2.8527	-10.9682	21.6011	-2.13572	-4.12899
reactome_Synthesis_of_16_20_hydroxyeicosatetraenoic_acids_HETE__Main_Pathway	Reactome 1.3	11.3865	7.84018	-2.39227	24.0583	19.4043	-18.6806	14.1086	14.2953	16.1096	1.58495	6.70082	11.0071	19.3735	-18.6806	-0.775654	1.57594	4.3613	-18.6806	-18.6806	-18.6806	10.5159	1.66576	3.48539	22.6573	-18.6806	-0.435435	15.7779	13.3146	-2.04958	-6.73747	29.2093	5.80411	1.29278	6.18881	-18.6806	0.326828	-5.80567	-18.6806	-13.4723	25.0979	2.07847	6.31315	21.2089	-2.45691	-0.48961	-4.46975	-3.97584	-14.3065
reactome_Synthesis_of_Leukotrienes_LT_and_Eoxins_EX__Main_Pathway	Reactome 1.3	6.83189	4.70411	-1.43536	14.435	11.6426	-11.2084	8.46516	8.5772	9.66573	0.950972	4.02049	6.60426	11.6241	-11.2084	-0.465392	0.945563	2.61678	-11.2084	-11.2084	-11.2084	6.30954	0.999458	2.09123	13.5944	-11.2084	-0.261261	9.46676	7.98874	-1.22975	-4.04248	17.5256	3.48247	0.775668	3.71328	-11.2084	0.196097	-3.4834	-11.2084	-8.08339	15.0588	1.24708	3.78789	12.7254	-1.47414	-0.293766	-2.68185	-2.3855	-8.5839
reactome_Synthesis_of_Prostaglandins_PG_and_Thromboxanes_TX__Main_Pathway	Reactome 1.3	-1.91528	3.80779	-4.12183	-11.1999	-0.265641	-14.5929	-1.03487	4.10723	-10.4184	-1.56504	1.72373	-4.18843	3.61546	-2.99004	5.82159	0.550401	4.102	-4.80842	-6.21548	1.17299	-3.82958	-5.33846	-2.76724	-2.03801	-2.45212	-2.04421	-7.3574	1.36965	-3.90153	0.644556	-3.97421	-8.11287	5.41586	1.39458	-1.08886	-7.39661	4.102	-14.5929	4.73834	1.14529	-5.13506	8.00809	4.3833	-4.16338	0.468074	-14.5929	4.67574	2.40153
reactome_Synthesis_of_bile_acids_and_bile_salts_via_24_hydroxycholesterol_Main_Pathway	Reactome 1.3	-1.91528	3.80779	-4.12183	-11.1999	-0.265641	-14.5929	-1.03487	4.10723	-10.4184	-1.56504	1.72373	-4.18843	3.61546	-2.99004	5.82159	0.550401	4.102	-4.80842	-6.21548	1.17299	-3.82958	-5.33846	-2.76724	-2.03801	-2.45212	-2.04421	-7.3574	1.36965	-3.90153	0.644556	-3.97421	-8.11287	5.41586	1.39458	-1.08886	-7.39661	4.102	-14.5929	4.73834	1.14529	-5.13506	8.00809	4.3833	-4.16338	0.468074	-14.5929	4.67574	2.40153
reactome_Synthesis_of_bile_acids_and_bile_salts_via_27_hydroxycholesterol_Main_Pathway	Reactome 1.3	-1.78759	3.55394	-3.84704	-10.4533	-0.247932	-13.62	-0.965879	3.83342	-9.72384	-1.4607	1.60882	-3.9092	3.37443	-2.7907	5.43348	0.513707	3.82853	-4.48786	-5.80111	1.09479	-3.57427	-4.98257	-2.58276	-1.90215	-2.28864	-1.90792	-6.86691	1.27834	-3.64143	0.601586	-3.70926	-7.57201	5.0548	1.30161	-1.01627	-6.9035	3.82853	-13.62	4.42245	1.06894	-4.79272	7.47421	4.09108	-3.88582	0.436869	-13.62	4.36403	2.24143
reactome_Synthesis_of_bile_acids_and_bile_salts_via_7alpha_hydroxycholesterol_Main_Pathway	Reactome 1.3	-1.16582	2.31778	-2.50894	-6.81735	-0.161695	-8.88264	-0.629921	2.50006	-6.34163	-0.952634	1.04923	-2.54948	2.20071	-1.82002	3.54357	0.335027	2.49687	-2.92686	-3.78333	0.713992	-2.33105	-3.2495	-1.68441	-1.24053	-1.49259	-1.2443	-4.47842	0.833703	-2.37484	0.392338	-2.41908	-4.93827	3.29661	0.848875	-0.662785	-4.50228	2.49687	-8.88264	2.88421	0.697136	-3.12569	4.87449	2.6681	-2.53423	0.284915	-8.88264	2.84611	1.4618
reactome_Tachykinin_receptors_bind_tachykinins_Main_Pathway	Reactome 1.3	12.9162	62.3007	-28.8119	113.699	58.8047	25.6149	40.3478	66.0267	73.8735	-3.16214	98.8627	55.8449	85.235	-84.9527	-71.6305	33.2662	-65.275	-28.8554	-24.2534	-4.46787	31.705	8.27844	-62.5129	100.174	-4.99205	-22.4253	51.4634	112.48	67.213	15.4394	108.619	-21.2316	-56.5334	9.03732	-31.836	-50.4926	-67.5042	-61.9842	-52.7439	108.38	-40.5372	-20.2058	90.7241	-48.4409	-49.8266	-31.6344	-57.8691	-76.9506
reactome_The_canonical_retinoid_cycle_in_rods_twilight_vision__Main_Pathway	Reactome 1.3	1.46492	4.89128	0.715168	5.54912	-2.58663	-3.62776	1.3323	1.14286	2.57032	0.81463	3.63962	6.60555	1.87577	-2.03404	-6.25153	2.11028	3.19842	-9.14875	0.573128	-1.60671	3.8024	0.106301	-4.40909	0.369052	-3.3465	-5.27728	7.10747	7.97404	3.96646	2.0935	8.00045	2.36594	0.55631	2.19181	-0.730938	-3.89702	-4.40989	-4.48031	-1.79547	2.93161	-0.727229	1.08291	1.58551	-8.99688	-2.30116	-5.10128	-7.58296	-6.74065
reactome_Thyroxine_biosynthesis_Main_Pathway	Reactome 1.3	-4.09394	-4.99717	4.43225	-37.7391	-34.1337	23.7808	-2.25846	-17.2905	-11.1992	23.3695	-0.821499	-3.78421	15.8502	12.827	23.0664	31.7431	-17.3274	-11.2699	-0.744079	28.3332	-7.17442	-37.1541	-13.3227	-20.5461	-11.5885	28.8009	8.81393	-0.805345	4.58329	-25.0784	-5.08898	-37.5557	22.9436	10.8778	4.52895	8.03638	-24.9917	-15.8558	-20.8429	-27.5021	14.4424	3.97217	-6.46769	16.3083	-11.3026	6.32557	3.33129	-9.58789
reactome_Toxicity_of_botulinum_toxin_type_A_BoNT_A__Main_Pathway	Reactome 1.3	24.1975	7.75332	-4.83969	10.0878	-2.86508	-10.5353	0.761634	15.3478	8.56971	3.96014	0.524547	12.595	47.0883	-16.0614	-27.5555	23.7073	-51.1018	-21.2639	-46.1877	-22.8011	14.1703	-9.2331	1.24291	-2.916	-37.0633	-10.3349	27.0978	5.10667	-13.9891	-10.417	15.315	9.61135	12.9724	-10.9778	-31.2787	-21.1719	-32.7288	-4.57627	-31.5625	12.3434	10.306	10.0687	8.76232	-0.921633	-36.0223	-17.8017	-11.862	-45.9589
reactome_Toxicity_of_botulinum_toxin_type_B_BoNT_B__Main_Pathway	Reactome 1.3	42.2154	24.715	-28.1186	7.09713	-20.1581	-66.4468	-52.6562	-3.7326	23.8383	-27.7189	10.1003	10.7376	60.6388	-3.61638	-34.9927	51.6822	-54.4505	-31.3326	-49.4682	-50.1276	47.1357	-20.7219	22.2485	-10.9964	-57.0823	19.3117	41.5983	30.9984	-11.4734	-16.6293	17.8461	34.5401	7.35598	-19.0347	-27.219	-42.8263	-33.0718	22.6277	-22.2428	-4.31669	62.8881	66.9426	-18.7827	23.0284	-11.5983	-52.5867	27.2285	-38.5164
reactome_Toxicity_of_botulinum_toxin_type_D_BoNT_D__Main_Pathway	Reactome 1.3	19.358	6.20265	-3.87175	8.07023	-2.29207	-8.42824	0.609307	12.2782	6.85576	3.16811	0.419638	10.076	37.6707	-12.8491	-22.0444	18.9658	-40.8815	-17.0111	-36.9501	-18.2409	11.3362	-7.38648	0.994327	-2.3328	-29.6506	-8.26795	21.6783	4.08534	-11.1912	-8.33363	12.252	7.68908	10.3779	-8.78227	-25.0229	-16.9375	-26.183	-3.66102	-25.25	9.87468	8.24481	8.05494	7.00985	-0.737306	-28.8178	-14.2414	-9.48956	-36.7671
reactome_Toxicity_of_botulinum_toxin_type_E_BoNT_E__Main_Pathway	Reactome 1.3	32.2634	10.3378	-6.45292	13.4504	-3.82011	-14.0471	1.01551	20.4637	11.4263	5.28019	0.699396	16.7933	62.7845	-21.4152	-36.7407	31.6097	-68.1358	-28.3518	-61.5836	-30.4015	18.8937	-12.3108	1.65721	-3.888	-49.4177	-13.7799	36.1304	6.8089	-18.6521	-13.8894	20.42	12.8151	17.2966	-14.6371	-41.7049	-28.2292	-43.6383	-6.1017	-42.0834	16.4578	13.7413	13.4249	11.6831	-1.22884	-48.0297	-23.7356	-15.8159	-61.2785
reactome_Toxicity_of_botulinum_toxin_type_F_BoNT_F__Main_Pathway	Reactome 1.3	19.358	6.20265	-3.87175	8.07023	-2.29207	-8.42824	0.609307	12.2782	6.85576	3.16811	0.419638	10.076	37.6707	-12.8491	-22.0444	18.9658	-40.8815	-17.0111	-36.9501	-18.2409	11.3362	-7.38648	0.994327	-2.3328	-29.6506	-8.26795	21.6783	4.08534	-11.1912	-8.33363	12.252	7.68908	10.3779	-8.78227	-25.0229	-16.9375	-26.183	-3.66102	-25.25	9.87468	8.24481	8.05494	7.00985	-0.737306	-28.8178	-14.2414	-9.48956	-36.7671
reactome_Transport_of_inorganic_cations_anions_and_amino_acids_oligopeptides_Main_Pathway	Reactome 1.3	19.3566	33.725	-3.69012	33.3491	14.8305	-46.5432	0.875125	20.6235	25.9253	-12.0247	16.0302	32.3218	20.3352	-26.5857	-29.1617	24.3561	-33.8243	-45.5567	-24.9749	-17.0747	33.2219	0.698282	1.40484	24.7775	-49.5008	-9.92779	40.0261	32.9051	-25.4969	3.94311	37.998	33.0044	-0.459467	-11.2272	-36.8777	-11.8774	-4.30738	-31.0206	-10.8038	16.8182	12.3083	29.265	17.3317	-3.65563	-14.1533	-30.8921	-22.9268	-40.2433
reactome_Transport_of_nucleosides_and_free_purine_and_pyrimidine_bases_across_the_plasma_membrane_Main_Pathway	Reactome 1.3	2.53045	-19.6434	8.07902	1.31158	7.98582	7.90585	1.05034	3.24547	-0.127425	12.3376	4.34051	5.76165	-1.43766	6.39025	-4.99447	3.40172	-8.99096	-4.34758	-11.8597	11.8235	-2.957	2.2969	3.16092	-11.5865	-14.3347	-1.6466	9.88585	-12.4107	5.01976	-4.91284	-8.90997	6.72454	-9.88469	10.9122	9.36364	-9.96175	-5.46961	6.80691	-4.71077	-8.85176	2.19415	14.5689	-0.011438	-5.02178	11.6331	-8.80269	8.70964	-7.88851
reactome_Transport_of_organic_anions_Main_Pathway	Reactome 1.3	-9.26284	-13.0366	-1.33584	0.446739	-0.871575	-3.32298	10.1483	-0.897478	12.8828	-1.36898	7.99317	0.0744935	-0.928923	2.22614	-0.632117	10.9138	7.70666	3.92257	-14.2612	-1.94202	-5.35547	1.69067	-2.50362	-6.19377	1.6478	-3.22155	-5.13243	-13.8581	-3.14093	3.23233	-5.44455	6.24871	-7.14497	1.36574	-0.617771	7.20002	-11.9854	-2.13943	0.261497	0.588219	-4.44564	-8.73325	-10.2183	-0.205856	-9.62212	9.07094	-1.78923	-5.97548
reactome_Unblocking_of_NMDA_receptor_glutamate_binding_and_activation_Main_Pathway	Reactome 1.3	22.9038	23.9858	-4.68547	28.0439	13.7253	-34.3834	-0.916533	19.3192	16.5204	-6.89944	9.8788	25.459	20.776	-16.3918	-32.8922	1.87839	-25.14	-28.4142	-10.1872	-25.8062	37.1837	1.52716	8.36443	16.3142	-43.009	2.55995	28.8589	25.218	-2.54078	0.482066	32.7086	18.9175	-0.723667	-8.32731	-38.3711	-11.3811	-12.4348	-10.2108	-11.9215	22.3992	32.3169	30.012	21.1817	-9.76747	-3.12867	-31.8116	-2.81689	-46.9537
reactome_Vitamin_B1_thiamin_metabolism_Main_Pathway	Reactome 1.3	3.15272	1.9833	3.43953	-21.5635	-1.26815	5.08453	-5.12387	-0.301849	-7.85929	1.40298	3.41341	-6.39455	-6.4291	10.7701	5.09675	5.98517	10.8288	12.0052	10.3529	7.95453	-13.6725	12.4106	7.1771	-3.21077	14.4202	7.61848	-6.05655	2.52816	5.96945	7.08124	-19.731	8.86271	6.84244	1.07873	13.7169	1.54091	9.02908	11.3812	8.13594	-9.64703	2.24514	-1.40512	-5.3761	4.32478	5.51135	0.527448	8.59129	5.29077
reactome_Voltage_gated_Potassium_channels_Main_Pathway	Reactome 1.3	2.70836	4.17912	-1.321	10.3352	4.82426	-11.2797	3.79337	7.9238	8.46117	-1.92955	8.15747	3.01705	10.5403	-1.55313	-9.43442	1.02308	-6.45698	-5.92835	-8.55217	-3.21956	3.46399	-0.868141	-6.90906	9.49789	-8.64439	-3.88724	2.50852	6.1158	-7.03902	0.841286	13.9222	-0.84379	-2.72513	2.54688	-1.12604	-7.77019	-4.22898	-7.45643	-3.93072	10.9872	0.0807544	4.44419	11.2877	-6.94829	-7.96973	-7.26261	-4.3435	-6.73438
reactome_Zinc_efflux_and_compartmentalization_by_the_SLC30_family_Main_Pathway	Reactome 1.3	-4.13532	-10.2178	-17.2252	-4.39612	-1.8208	18.4518	9.89088	6.38494	-17.2252	16.2457	5.95222	-3.33952	-3.12389	-17.2252	3.63386	-10.2178	12.4001	-17.2252	-17.2252	-17.2252	6.95106	5.85267	-4.03517	3.22808	21.3941	-11.6498	-2.75418	7.05639	4.15756	4.64723	19.5489	10.0885	4.61614	3.34763	-2.8326	-8.717	-17.2252	-1.72345	-4.09231	-3.97825	4.31736	-17.2252	1.52723	-17.2252	-1.74773	-17.2252	-17.2252	-4.88698
reactome_betaKlotho_mediated_ligand_binding_Main_Pathway	Reactome 1.3	24.8968	-9.54629	29.184	7.39818	-35.8967	-1.81405	-20.7228	18.6189	24.0551	-30.1903	5.52584	31.4693	-4.23686	2.16266	8.08263	22.7969	32.8437	-11.0267	-1.6816	20.7499	-7.78198	-18.4991	-24.489	-15.5582	1.55283	-9.62642	27.3663	-2.57862	2.09602	15.3298	0.11943	13.6531	-40.0239	17.1883	15.3298	1.3383	12.0934	-43.1827	-0.774515	27.4	0.217294	-2.70283	-3.85435	-5.38574	-4.63636	40.0377	-21.3389	5.83
reactome_p130Cas_linkage_to_MAPK_signaling_for_integrins_Main_Pathway	Reactome 1.3	-22.2839	-8.10622	-25.3979	8.96026	-1.07509	-13.1562	52.408	-20.2593	42.0175	-18.9391	31.6405	3.15243	-7.27031	50.9019	-11.769	46.1182	11.9511	-13.5122	-15.6336	-15.7086	-14.3949	22.3248	-17.8283	-17.5668	47.0572	20.0654	20.8526	13.5306	20.68	34.7508	-21.2597	48.9293	1.60473	-5.37534	13.7072	68.1152	-15.5892	-18.2118	-0.152152	2.5926	-14.7029	-3.12468	-23.7392	-8.29975	-26.4419	23.5275	-17.0536	-12.6865
sucrose_degradation	Metabolism 1.4	-9.51007	-20.5622	-0.692432	-11.0824	0.573779	3.54405	0.542927	-4.46216	3.39637	1.26064	2.33532	-14.1253	-6.28292	-0.0451522	10.0317	-1.57988	2.26897	13.5088	-16.719	-3.78398	-10.1252	8.81722	1.58845	-3.08064	10.9198	-2.10862	-12.6257	-9.65667	-1.49174	-8.83659	-19.0356	4.75119	-8.67719	-5.06303	8.26249	9.04428	-3.90248	5.43871	-0.847165	-12.3312	-6.49676	0.147544	-15.8319	8.81221	2.72684	8.22006	5.51147	6.20597
superpathway_of_D-imyoi-inositol_145-trisphosphate_metabolism	Metabolism 1.4	2.39402	0.0829733	1.5507	0.735846	-0.759902	-3.08605	-0.625955	-2.02791	1.81501	2.08056	-3.21408	-1.27572	4.35923	1.40771	-1.75387	8.08417	0.968349	-2.12484	0.754153	-0.0946187	0.087831	0.75564	-2.1041	-3.4834	-2.75512	-0.27066	1.64617	2.89021	-5.43982	-0.814269	3.2356	-6.83006	2.19368	-4.62547	-3.1743	-1.94994	-0.116825	-1.9463	-1.92592	0.558729	-0.579687	1.4696	0.201123	-0.0745161	-2.36362	-0.680859	-3.01014	-1.42723
superpathway_of_inositol_phosphate_compounds	Metabolism 1.4	0.704124	0.0244039	0.456088	0.216425	-0.223501	-0.907661	-0.184105	-0.596444	0.533825	0.611931	-0.945318	-0.375213	1.28213	0.414033	-0.515844	2.3777	0.284809	-0.624953	0.22181	-0.027829	0.0258326	0.222247	-0.618853	-1.02453	-0.810329	-0.0796058	0.484169	0.850061	-1.59995	-0.239491	0.951646	-2.00884	0.645199	-1.36043	-0.933618	-0.573513	-0.0343604	-0.57244	-0.566447	0.164332	-0.170496	0.432235	0.0591538	-0.0219165	-0.695181	-0.200253	-0.885335	-0.419774
superpathway_of_melatonin_degradation	Metabolism 1.4	5.94089	4.01036	-5.41698	10.2485	4.47231	-6.98571	-4.46179	6.6732	6.39029	-2.28048	3.72809	8.76055	11.1512	-7.78157	-5.13196	5.454	-2.20828	-8.89284	-7.20908	-4.12682	5.13614	-2.29434	-2.32142	5.25982	-13.4527	-0.139549	7.7561	1.81498	-0.180853	2.94236	12.7139	1.7757	-1.51551	-1.02215	-4.4801	-2.71398	-4.19653	-9.06798	2.08977	8.34703	2.83559	3.95457	8.30826	-4.55746	-6.93427	-5.84133	-6.94043	-6.88723
superpathway_of_tryptophan_utilization	Metabolism 1.4	1.92677	1.30066	-1.75686	3.32383	1.45048	-2.26564	-1.44707	2.16428	2.07253	-0.739616	1.20911	2.84126	3.61662	-2.52375	-1.66442	1.76886	-0.7162	-2.88416	-2.33808	-1.33843	1.66577	-0.744111	-0.752892	1.70589	-4.36302	-0.0452592	2.51549	0.588643	-0.0586552	0.954278	4.12342	0.575902	-0.491517	-0.331509	-1.45301	-0.880211	-1.36104	-2.94096	0.677763	2.70714	0.919651	1.28256	2.69457	-1.47809	-2.24895	-1.89448	-2.25095	-2.2337
thyroid_hormone_biosynthesis	Metabolism 1.4	-12.4671	-17.1027	20.5134	8.51665	-0.609665	-13.6604	-9.15339	13.5017	-33.627	-5.02409	-12.2341	11.0956	23.6968	33.443	-3.91504	0.191188	38.627	-16.0102	31.5306	30.7939	0.492524	-12.2673	19.3908	-0.0338425	-10.8151	20.2452	28.3321	-0.0859168	2.87273	22.218	20.4472	-20.2313	32.4744	-24.2962	-20.5114	18.8259	-37.4737	0.621113	14.1982	-2.91728	1.87245	-5.82117	-23.0094	-5.68501	16.5594	37.6323	18.6859	38.5709
[truncated: 144 more columns]

## Sheet: PVALUES
Pathway	Database	pvalue
1D-imyoi-inositol_hexakisphosphate_biosynthesis_II_mammalian	Metabolism 1.4	4.37748e-15
Akt_Signaling_Pathway	Primary 1.4	3.79371e-16
Akt_Signaling_Pathway_Synaptic_Transmission	Primary 1.4	1.43404e-16
CCR3_Pathway_in_Eosinophils	Cytoskeleton 1.2	1.01008e-09
CD40_Pathway	Primary 1.4	7.87913e-20
CD40_Pathway_Gene_Expression_COX2_and_Prostaglandins_via_NFKB2	Primary 1.4	7.87913e-20
CD40_Pathway_Gene_Expression_Cell_Adhesion_Molecule_via_NFKB2	Primary 1.4	7.87913e-20
CD40_Pathway_Gene_Expression_Cell_Survival_via_NFKB2	Primary 1.4	7.87913e-20
CD40_Pathway_Gene_Expression_Co-Stimulatory_Molecules_via_NFKB2	Primary 1.4	7.87913e-20
CD40_Pathway_Gene_Expression_Immunoglobulin_Class_Switch_via_NFKB2	Primary 1.4	7.87913e-20
CD40_Pathway_Gene_Expression_Pro-Inflamatory_Cytokines_via_NFKB2	Primary 1.4	7.87913e-20
CD40_Pathway_Gene_Expression_Procoagulant_Activity_via_NFKB2	Primary 1.4	7.87913e-20
CREB_Pathway	Primary 1.4	1.21404e-26
Caspase_Cascade_Pathway	Primary 1.4	1.59171e-05
Cellular_Apoptosis_Pathway	Primary 1.4	4.89605e-23
Cellular_Apoptosis_Pathway_Gene_Expression_BAX_BID_BAK_Ras_Noxa_PUMA_APAF1_Survivin_BCL2_via_TP53	Primary 1.4	2.56633e-27
Chemokine_Pathway	Primary 1.4	9.30543e-37
Chemotaxis_Driven_by_IL-8_and_LTB4	Cytoskeleton 1.2	2.14278e-05
Cytokine_Network_Pathway	Primary 1.4	8.30078e-30
D-imyoi-inositol_134-trisphosphate_biosynthesis	Metabolism 1.4	4.37748e-15
ERK_Signaling_Pathway	Primary 1.4	1.776e-27
Estrogen_Pathway	Primary 1.4	0.000152614
Extracellular_Matrix_Remodeling_during_Adhesion	Cytoskeleton 1.2	1.10188e-08
GABA_shunt	Metabolism 1.4	1.21805e-24
GPCR_Pathway	Primary 1.4	1.18775e-35
GSK3_Signaling_Pathway	Primary 1.4	1.59171e-05
Gamma-Aminobutyric_Acid_A_Receptor_Pathway	Cytoskeleton 1.2	1.47742e-20
Glucocorticoid_Receptor_Signaling_Pathway	Primary 1.4	1.24631e-19
Glucocorticoid_Receptor_Signaling_Pathway_Inflammatory_Cytokines	Primary 1.4	1.18591e-06
HA_syntesis_pathway	Primary 1.4	6.10182e-45
HIF1Alpha_Pathway	Primary 1.4	2.56633e-27
HIF1Alpha_Pathway_Gene_Expression_via_JUN_CREB3	Primary 1.4	2.56633e-27
HIF1Alpha_Pathway_NOS_Pathway	Primary 1.4	2.56633e-27
HIF1Alpha_Pathway_VEGF_Pathway	Primary 1.4	2.56633e-27
HIF1Alpha_Pathway_p53_Hypoxia_Pathway	Primary 1.4	2.56633e-27
HMGB1_signaling_through_RAGE	Cytoskeleton 1.2	8.20862e-29
ILK_Signaling_Pathway	Primary 1.4	1.98417e-31
ILK_Signaling_Pathway_Cytoskeletal_Adhesion_Complexes	Primary 1.4	8.41423e-08
ILK_Signaling_Pathway_Epithelial_Mesenchymal_Transition_Tubulo-Interstitial_Fibrosis	Primary 1.4	0.000451649
ILK_Signaling_Pathway_Migration_Vasculogenesis	Primary 1.4	0.000451649
Inside-out_Signaling_through_Integrins	Cytoskeleton 1.2	7.30788e-07
Integrins_Signaling_in_Natural_Killer_Cells	Cytoskeleton 1.2	2.14278e-05
Intermediate_Filaments_in_Epithelial_Cells	Cytoskeleton 1.2	1.28785e-06
JAK-STAT_Pathway	Primary 1.4	9.16059e-21
JAK-STAT_Pathway_Nml_SOCS_BCL-XL_p21_Myc_Nos2_Gene_Expression_via_STAT2	Primary 1.4	5.56661e-22
JNK_Pathway	Primary 1.4	5.56661e-22
KEGG_ABC_transporters_Main_Pathway	KEGG Adjusted 1.4	3.42731e-43
KEGG_Adrenergic_signaling_in_cardiomyocytes_Main_Pathway	KEGG Adjusted 1.4	2.50855e-16
KEGG_African_trypanosomiasis_Main_Pathway	KEGG Adjusted 1.4	0.000109987
KEGG_Alanine_aspartate_and_glutamate_metabolism_Main_Pathway	KEGG Adjusted 1.4	8.05387e-16
KEGG_Alcoholism_Main_Pathway	KEGG Adjusted 1.4	3.98042e-21
KEGG_Amoebiasis_Main_Pathway	KEGG Adjusted 1.4	1.20157e-26
KEGG_Amyotrophic_lateral_sclerosis_ALS__Main_Pathway	KEGG Adjusted 1.4	0.00263614
KEGG_Apoptosis_Main_Pathway	KEGG Adjusted 1.4	1.40739e-23
KEGG_Arachidonic_acid_metabolism_Main_Pathway	KEGG Adjusted 1.4	4.95585e-07
KEGG_Asthma_Main_Pathway	KEGG Adjusted 1.4	4.62283e-45
KEGG_Calcium_signaling_Main_Pathway	KEGG Adjusted 1.4	0.000318253
KEGG_Chagas_disease_American_trypanosomiasis__Main_Pathway	KEGG Adjusted 1.4	1.17082e-41
KEGG_Chemokine_signaling_Main_Pathway	KEGG Adjusted 1.4	7.77275e-42
KEGG_Circadian_entrainment_Main_Pathway	KEGG Adjusted 1.4	3.98042e-21
KEGG_Cocaine_addiction_Main_Pathway	KEGG Adjusted 1.4	3.98042e-21
KEGG_Complement_and_coagulation_cascades_Main_Pathway	KEGG Adjusted 1.4	1.43638e-43
KEGG_Cytokine_cytokine_receptor_interaction_Main_Pathway	KEGG Adjusted 1.4	1.27683e-51
KEGG_Endocrine_and_other_factor_regulated_calcium_reabsorption_Main_Pathway	KEGG Adjusted 1.4	6.86531e-06
KEGG_Focal_adhesion_Main_Pathway	KEGG Adjusted 1.4	7.45247e-40
KEGG_Fructose_and_mannose_metabolism_Main_Pathway	KEGG Adjusted 1.4	1.97344e-57
KEGG_Gastric_acid_secretion_Main_Pathway	KEGG Adjusted 1.4	4.10096e-16
KEGG_Glycolysis_Gluconeogenesis_Main_Pathway	KEGG Adjusted 1.4	1.97344e-57
KEGG_HTLV_I_infection_Main_Pathway	KEGG Adjusted 1.4	1.17082e-41
KEGG_Hematopoietic_cell_lineage_Main_Pathway	KEGG Adjusted 1.4	1.33227e-23
KEGG_Hepatitis_C_Main_Pathway	KEGG Adjusted 1.4	1.17082e-41
KEGG_Herpes_simplex_infection_Main_Pathway	KEGG Adjusted 1.4	4.42312e-19
KEGG_Inflammatory_mediator_regulation_of_TRP_channels_Main_Pathway	KEGG Adjusted 1.4	0.013272
KEGG_Inositol_phosphate_metabolism_Main_Pathway	KEGG Adjusted 1.4	4.37748e-15
KEGG_Insulin_secretion_Main_Pathway	KEGG Adjusted 1.4	0.00819954
KEGG_Intestinal_immune_network_for_IgA_production_Main_Pathway	KEGG Adjusted 1.4	1.86921e-06
KEGG_Jak_STAT_signaling_Main_Pathway	KEGG Adjusted 1.4	1.56612e-22
KEGG_Leukocyte_transendothelial_migration_Main_Pathway	KEGG Adjusted 1.4	3.67832e-05
KEGG_Long_term_potentiation_Main_Pathway	KEGG Adjusted 1.4	3.98042e-21
KEGG_MAPK_signaling_Main_Pathway	KEGG Adjusted 1.4	2.93783e-17
KEGG_Measles_Main_Pathway	KEGG Adjusted 1.4	7.87913e-20
KEGG_MicroRNAs_in_cancer_Main_Pathway	KEGG Adjusted 1.4	2.56633e-27
KEGG_NF_kappa_B_signaling_Main_Pathway	KEGG Adjusted 1.4	1.18307e-30
KEGG_NOD_like_receptor_signaling_Main_Pathway	KEGG Adjusted 1.4	7.87913e-20
KEGG_Neuroactive_ligand_receptor_interaction_Main_Pathway	KEGG Adjusted 1.4	2.34096e-22
KEGG_Nicotine_addiction_Main_Pathway	KEGG Adjusted 1.4	5.90575e-28
KEGG_Non_alcoholic_fatty_liver_disease_NAFLD__Main_Pathway	KEGG Adjusted 1.4	1.17082e-41
KEGG_Olfactory_transduction_Main_Pathway	KEGG Adjusted 1.4	1.1519e-34
KEGG_Osteoclast_differentiation_Main_Pathway	KEGG Adjusted 1.4	5.13455e-36
KEGG_PI3K_Akt_signaling_Main_Pathway	KEGG Adjusted 1.4	2.80923e-27
KEGG_Pancreatic_secretion_Main_Pathway	KEGG Adjusted 1.4	0.00819954
KEGG_Pentose_phosphate_Main_Pathway	KEGG Adjusted 1.4	1.97344e-57
KEGG_Phosphatidylinositol_signaling_system_Main_Pathway	KEGG Adjusted 1.4	4.37748e-15
KEGG_Primary_bile_acid_biosynthesis_Main_Pathway	KEGG Adjusted 1.4	1.34282e-13
KEGG_Primary_immunodeficiency_Main_Pathway	KEGG Adjusted 1.4	0.00753428
KEGG_Proteoglycans_in_cancer_Main_Pathway	KEGG Adjusted 1.4	6.1519e-27
KEGG_RNA_transport_Main_Pathway	KEGG Adjusted 1.4	0.0261575
KEGG_Rap1_signaling_Main_Pathway	KEGG Adjusted 1.4	2.12634e-24
KEGG_Ras_signaling_Main_Pathway	KEGG Adjusted 1.4	1.00968e-57
KEGG_Regulation_of_actin_cytoskeleton_Main_Pathway	KEGG Adjusted 1.4	1.95922e-26
KEGG_Regulation_of_lipolysis_in_adipocytes_Main_Pathway	KEGG Adjusted 1.4	9.74932e-26
KEGG_Renin_angiotensin_system_Main_Pathway	KEGG Adjusted 1.4	5.97828e-17
KEGG_Retinol_metabolism_Main_Pathway	KEGG Adjusted 1.4	4.95585e-07
KEGG_Serotonergic_synapse_Main_Pathway	KEGG Adjusted 1.4	3.92135e-19
KEGG_Sphingolipid_signaling_Main_Pathway	KEGG Adjusted 1.4	1.17082e-41
KEGG_Staphylococcus_aureus_infection_Main_Pathway	KEGG Adjusted 1.4	1.43638e-43
KEGG_TGF_beta_signaling_Main_Pathway	KEGG Adjusted 1.4	6.1519e-27
KEGG_TNF_signaling_Main_Pathway	KEGG Adjusted 1.4	3.43766e-31
KEGG_Taurine_and_hypotaurine_metabolism_Main_Pathway	KEGG Adjusted 1.4	1.21805e-24
KEGG_Thiamine_metabolism_Main_Pathway	KEGG Adjusted 1.4	0.0123548
KEGG_Transcriptional_misregulation_in_cancer_Main_Pathway	KEGG Adjusted 1.4	9.51603e-13
KEGG_Type_I_diabetes_mellitus_Main_Pathway	KEGG Adjusted 1.4	6.05389e-15
KEGG_Tyrosine_metabolism_Main_Pathway	KEGG Adjusted 1.4	8.90878e-10
KEGG_Viral_carcinogenesis_Main_Pathway	KEGG Adjusted 1.4	1.56311e-48
KEGG_Vitamin_B6_metabolism_Main_Pathway	KEGG Adjusted 1.4	1.86663e-37
KEGG_beta_Alanine_metabolism_Main_Pathway	KEGG Adjusted 1.4	1.21805e-24
KEGG_cGMP_PKG_signaling_Main_Pathway	KEGG Adjusted 1.4	2.50855e-16
KEGG_p53_signaling_Main_Pathway	KEGG Adjusted 1.4	2.56633e-27
MAPK_Family_Pathway	Primary 1.4	7.0211e-28
MAPK_Signaling_Pathway	Primary 1.4	9.83498e-31
NCI_Alpha4_beta1_integrin_signaling_events_Pathway_(cell_adhesion)	NCI 1.2	9.27579e-26
NCI_Alpha_synuclein_signaling_Main_Pathway	NCI 1.2	8.90878e-10
NCI_BMP_receptor_signaling_Main_Pathway	NCI 1.2	6.40369e-29
NCI_Beta2_integrin_cell_surface_interactions_Main_Pathway	NCI 1.2	0.000468755
NCI_Beta5_beta6_beta7_and_beta8_integrin_cell_surface_interactions_Main_Pathway	NCI 1.2	3.12548e-18
NCI_CDC42_signaling_events_Main_Pathway	NCI 1.2	1.51627e-08
NCI_CDC42_signaling_events_Pathway_(Pathway_positive_regulation_of_NF_kappaB_transcription_factor_activity_via_CDC42)	NCI 1.2	1.51627e-08
NCI_CDC42_signaling_events_Pathway_(RNA_splicing)	NCI 1.2	1.51627e-08
NCI_CDC42_signaling_events_Pathway_(actin_cytoskeleton_organization)	NCI 1.2	1.51627e-08
NCI_CDC42_signaling_events_Pathway_(cell_motility)	NCI 1.2	1.51627e-08
NCI_CDC42_signaling_events_Pathway_(neuron_projection_development)	NCI 1.2	1.51627e-08
NCI_CDC42_signaling_events_Pathway_(regulation_of_filopodium_assembly)	NCI 1.2	1.51627e-08
NCI_CXCR3_mediated_signaling_events_Main_Pathway	NCI 1.2	0.00899846
NCI_CXCR3_mediated_signaling_events_Pathway_(actin_polymerization_or_depolymerization)	NCI 1.2	0.00899846
NCI_CXCR3_mediated_signaling_events_Pathway_(cAMP_biosynthetic_process)	NCI 1.2	0.00899846
NCI_CXCR3_mediated_signaling_events_Pathway_(cell_adhesion)	NCI 1.2	0.00899846
NCI_CXCR3_mediated_signaling_events_Pathway_(cell_proliferation)	NCI 1.2	0.00899846
NCI_CXCR3_mediated_signaling_events_Pathway_(chemotaxis)	NCI 1.2	0.00899846
NCI_CXCR3_mediated_signaling_events_Pathway_(regulation_of_stress_fiber_assembly)	NCI 1.2	0.00899846
NCI_C_MYB_transcription_factor_network_Main_Pathway	NCI 1.2	2.56633e-27
NCI_C_MYC_Main_Pathway	NCI 1.2	2.56633e-27
NCI_Canonical_NF_kappaB_Main_Pathway	NCI 1.2	1.2666e-42
NCI_Caspase_Cascade_in_Apoptosis_Main_Pathway	NCI 1.2	1.38975e-21
NCI_Caspase_Cascade_in_Apoptosis_Pathway_(neuron_apoptosis)	NCI 1.2	1.38975e-21
NCI_Cellular_roles_of_Anthrax_toxin_Main_Pathway	NCI 1.2	1.4755e-42
NCI_Cellular_roles_of_Anthrax_toxin_Pathway_(monocyte_activation)	NCI 1.2	4.62283e-45
NCI_Ceramide_signaling_Main_Pathway	NCI 1.2	1.17082e-41
NCI_Ceramide_signaling_Pathway_(cell_survival)	NCI 1.2	1.17082e-41
NCI_Ceramide_signaling_Pathway_(ganglioside_biosynthetic_process)	NCI 1.2	1.17082e-41
NCI_Ceramide_signaling_Pathway_(negative_regulation_of_cell_cycle)	NCI 1.2	1.17082e-41
NCI_ErbB1_downstream_signaling_Main_Pathway	NCI 1.2	1.51627e-08
NCI_ErbB1_downstream_signaling_Pathway_(tight_junction_assembly)	NCI 1.2	1.51627e-08
NCI_FOXM1_transcription_factor_network_Main_Pathway	NCI 1.2	2.56633e-27
NCI_HIV_1_Nef_Negative_effector_of_Fas_and_TNF_alpha_Main_Pathway	NCI 1.2	1.17082e-41
NCI_HIV_1_Nef_Negative_effector_of_Fas_and_TNF_alpha_Pathway_(protein_ubiquitination)	NCI 1.2	1.17082e-41
NCI_Hypoxic_and_oxygen_homeostasis_regulation_of_HIF_1_alpha_Main_Pathway	NCI 1.2	2.56633e-27
NCI_IL12_mediated_signaling_events_Main_Pathway	NCI 1.2	1.20157e-26
NCI_IL1_mediated_signaling_events_Main_Pathway	NCI 1.2	1.79392e-22
NCI_IL8_and_CXCR1_mediated_signaling_events_Main_Pathway	NCI 1.2	2.14278e-05
NCI_IL8_and_CXCR1_mediated_signaling_events_Pathway_(cAMP_biosynthetic_process)	NCI 1.2	2.14278e-05
NCI_IL8_and_CXCR2_mediated_signaling_events_Main_Pathway	NCI 1.2	2.14278e-05
NCI_IL8_and_CXCR2_mediated_signaling_events_Pathway_(Pathway_degradation_of_CXCL8)	NCI 1.2	2.14278e-05
NCI_IL8_and_CXCR2_mediated_signaling_events_Pathway_(cAMP_biosynthetic_process)	NCI 1.2	2.14278e-05
NCI_Insulin_Pathway_Main_Pathway	NCI 1.2	1.51627e-08
NCI_Integrin_linked_kinase_signaling_Main_Pathway	NCI 1.2	0.00756038
NCI_Integrin_linked_kinase_signaling_Pathway_(DNA_biosynthetic_process)	NCI 1.2	0.00756038
NCI_Integrin_linked_kinase_signaling_Pathway_(centrosome_localization)	NCI 1.2	0.00756038
NCI_LPA_receptor_mediated_events_Main_Pathway	NCI 1.2	2.14278e-05
NCI_Nephrin_Neph1_signaling_in_the_kidney_podocyte_Main_Pathway	NCI 1.2	1.51627e-08
NCI_PAR1_mediated_thrombin_signaling_events_Main_Pathway	NCI 1.2	6.47002e-07
NCI_PAR1_mediated_thrombin_signaling_events_Pathway_(cAMP_biosynthetic_process)	NCI 1.2	6.47002e-07
NCI_PLK1_signaling_events_Main_Pathway	NCI 1.2	5.39304e-36
NCI_PLK1_signaling_events_Pathway_(G2_M_transition_of_mitotic_cell_cycle)	NCI 1.2	5.39304e-36
NCI_PLK1_signaling_events_Pathway_(regulation_of_attachment_of_spindle_microtubules_to_kinetochore)	NCI 1.2	5.39304e-36
NCI_Posttranslational_regulation_of_adherens_junction_stability_and_dissassembly_Main_Pathway	NCI 1.2	1.20855e-10
NCI_Posttranslational_regulation_of_adherens_junction_stability_and_dissassembly_Pathway_(axonogenesis)	NCI 1.2	1.20855e-10
NCI_Regulation_of_Ras_family_activation_Main_Pathway	NCI 1.2	1.00968e-57
NCI_Signaling_events_mediated_by_HDAC_Class_I_Main_Pathway	NCI 1.2	1.17082e-41
NCI_Signaling_events_mediated_by_Hepatocyte_Growth_Factor_Receptor_c_Met__Main_Pathway	NCI 1.2	1.51627e-08
NCI_Signaling_events_regulated_by_Ret_tyrosine_kinase_Main_Pathway	NCI 1.2	1.20855e-10
NCI_Signaling_events_regulated_by_Ret_tyrosine_kinase_Pathway_(MAPKKK_cascade)	NCI 1.2	1.20855e-10
NCI_Signaling_events_regulated_by_Ret_tyrosine_kinase_Pathway_(activation_of_MAPKK_activity)	NCI 1.2	1.20855e-10
NCI_Signaling_events_regulated_by_Ret_tyrosine_kinase_Pathway_(lamellipodium_assembly)	NCI 1.2	1.20855e-10
NCI_Signaling_events_regulated_by_Ret_tyrosine_kinase_Pathway_(tube_development)	NCI 1.2	1.20855e-10
NCI_Syndecan_2_mediated_signaling_events_Pathway_(dendrite_morphogenesis)	NCI 1.2	2.14278e-05
NCI_Syndecan_2_mediated_signaling_events_Pathway_(determination_of_left_right_symmetry)	NCI 1.2	2.14278e-05
NCI_Syndecan_2_mediated_signaling_events_Pathway_(positive_regulation_of_cell_cell_adhesion)	NCI 1.2	2.14278e-05
NCI_Syndecan_3_mediated_signaling_events_Main_Pathway	NCI 1.2	2.14278e-05
NCI_Syndecan_3_mediated_signaling_events_Pathway_(limb_bud_formation)	NCI 1.2	2.14278e-05
NCI_Syndecan_4_mediated_signaling_events_Main_Pathway	NCI 1.2	2.37124e-07
NCI_Syndecan_4_mediated_signaling_events_Pathway_(cell_migration)	NCI 1.2	2.37124e-07
NCI_TNF_receptor_signaling_pathway__Main_Pathway	NCI 1.2	2.01799e-21
NCI_TNF_receptor_signaling_pathway__Pathway_(JNK_cascade)	NCI 1.2	1.17082e-41
NCI_TRAIL_signaling_Main_Pathway	NCI 1.2	5.57162e-14
NCI_Urokinase_type_plasminogen_activator_uPA_and_uPAR_mediated_signaling_Main_Pathway	NCI 1.2	3.12548e-18
NCI_Urokinase_type_plasminogen_activator_uPA_and_uPAR_mediated_signaling_Pathway_(cell_adhesion)	NCI 1.2	3.12548e-18
NCI_Urokinase_type_plasminogen_activator_uPA_and_uPAR_mediated_signaling_Pathway_(cell_migration)	NCI 1.2	3.12548e-18
NCI_Urokinase_type_plasminogen_activator_uPA_and_uPAR_mediated_signaling_Pathway_(cell_proliferation)	NCI 1.2	3.12548e-18
NCI_Validated_transcriptional_targets_of_TAp63_isoforms_Main_Pathway	NCI 1.2	2.56633e-27
NCI_Validated_transcriptional_targets_of_TAp63_isoforms_Pathway_(Metastasis)	NCI 1.2	2.56633e-27
NCI_Validated_transcriptional_targets_of_TAp63_isoforms_Pathway_(Pathway_degradation_of_TP63)	NCI 1.2	2.56633e-27
NCI_Validated_transcriptional_targets_of_deltaNp63_isoforms_Main_Pathway	NCI 1.2	2.56633e-27
NCI_Validated_transcriptional_targets_of_deltaNp63_isoforms_Pathway_(Pathway_degradation_of_TP63)	NCI 1.2	2.56633e-27
NCI_amb2_Integrin_signaling_Main_Pathway	NCI 1.2	2.19423e-23
NCI_amb2_Integrin_signaling_Pathway_(dendritic_cell_antigen_processing_and_presentation)	NCI 1.2	9.71666e-19
NCI_amb2_Integrin_signaling_Pathway_(leukocyte_adhesion)	NCI 1.2	9.71666e-19
NCI_amb2_Integrin_signaling_Pathway_(phagocytosis_triggered_by_activation_of_immune_response_cell_surface_activating_receptor)	NCI 1.2	9.71666e-19
NCI_amb2_Integrin_signaling_Pathway_(positive_regulation_of_phagocytosis)	NCI 1.2	9.71666e-19
NCI_p38_signaling_mediated_by_MAPKAP_kinases_Main_Pathway	NCI 1.2	8.90878e-10
Neuronal_Development_Induced_by_CDK5	Cytoskeleton 1.2	1.28272e-20
Neuronal_Intermediate_Filaments	Cytoskeleton 1.2	1.52649e-19
Nicotine_Influence_on_Glutamatergic_Neurons	Cytoskeleton 1.2	3.98042e-21
Nitric_Oxide_Pathway_in_Skeletal_Muscle	Cytoskeleton 1.2	1.67713e-14
PAK_Pathway	Primary 1.4	2.67088e-22
PAK_Pathway_Actin_Organization	Primary 1.4	2.67088e-22
PAK_Pathway_Cell_Survival	Primary 1.4	2.67088e-22
PAK_Pathway_Lamelliopodia_and_Filopodia_Outgrowth	Primary 1.4	2.67088e-22
PPAR_Pathway	Primary 1.4	3.46856e-27
PTEN_Pathway	Primary 1.4	0.000152614
PTEN_Pathway_Adhesion_or_Migration	Primary 1.4	0.000152614
RANK_Signaling_in_Osteoclasts_Pathway	Primary 1.4	1.76667e-05
Ras_Pathway	Primary 1.4	0.0125985
Ras_Signaling	Cytoskeleton 1.2	1.20855e-10
Regulation_of_Cell_Migration_and_Proliferation_by_Somatostatin_Receptor	Cytoskeleton 1.2	1.80054e-14
STAT3_Pathway	Primary 1.4	1.47551e-18
STAT3_Pathway_Growth_Arrest_and_Differentiation	Primary 1.4	6.09321e-07
STATs_Pathway_Regulation_by_GH	Cytoskeleton 1.2	0.000188888
TGF-Beta_Pathway	Primary 1.4	1.24631e-19
TNF_Signaling_Pathway	Primary 1.4	3.46856e-27
TRAF_Pathway	Primary 1.4	4.09142e-12
TRAF_Pathway_Apoptosis	Primary 1.4	3.43766e-31
Tumour_Infiltration_Pathway	Primary 1.4	5.67768e-19
VEGFR2_Signaling	Cytoskeleton 1.2	3.12548e-18
acetone_degradation_I_to_methylglyoxal	Metabolism 1.4	2.72126e-27
bile_acid_biosynthesis_neutral_pathway	Metabolism 1.4	1.34282e-13
biocarta__U_00DF_arrestins_in_gpcr_desensitization_Main_Pathway	Biocarta 1.2	1.1536e-16
biocarta_activation_of_camp_dependent_protein_kinase_pka_Main_Pathway	Biocarta 1.2	1.1536e-16
biocarta_activation_of_csk_by_camp_dependent_protein_kinase_inhibits_signaling_through_the_t_cell_receptor_Main_Pathway	Biocarta 1.2	1.1536e-16
biocarta_activation_of_pkc_through_g_protein_coupled_receptors_Main_Pathway	Biocarta 1.2	1.1536e-16
biocarta_akap95_role_in_mitosis_and_chromosome_dynamics_Main_Pathway	Biocarta 1.2	0.0102175
biocarta_akap95_role_in_mitosis_and_chromosome_dynamics_Pathway_(mitotic_chromosome_condensation)	Biocarta 1.2	0.0102175
biocarta_akap95_role_in_mitosis_and_chromosome_dynamics_Pathway_(mitotic_chromosome_decondensation)	Biocarta 1.2	0.0102175
biocarta_aspirin_blocks_signaling_pathway_involved_in_platelet_activation_Main_Pathway	Biocarta 1.2	4.11887e-11
biocarta_aspirin_blocks_signaling_pathway_involved_in_platelet_activation_Pathway_(vasoconstriction)	Biocarta 1.2	4.11887e-11
biocarta_bone_remodeling_Main_Pathway	Biocarta 1.2	1.76667e-05
biocarta_bone_remodeling_Pathway_(Pathway_protein_ubiquitination_of_CHUK)	Biocarta 1.2	1.76667e-05
biocarta_bone_remodeling_Pathway_(osteoclast_differentiation)	Biocarta 1.2	1.76667e-05
biocarta_cd40l_signaling_Main_Pathway	Biocarta 1.2	7.87913e-20
biocarta_cd40l_signaling_Pathway_(Pathway_protein_ubiquitination_of_TNFAIP3_MAP3K1_MAP4K4)	Biocarta 1.2	7.87913e-20
biocarta_cdc25_and_chk1_regulatory_pathway_in_response_to_dna_damage_Main_Pathway	Biocarta 1.2	5.39304e-36
biocarta_cell_cycle_g1_s_check_point_Main_Pathway	Biocarta 1.2	2.56633e-27
biocarta_cell_cycle_g2_m_checkpoint_Main_Pathway	Biocarta 1.2	5.39304e-36
biocarta_ceramide_signaling_Main_Pathway	Biocarta 1.2	1.17082e-41
biocarta_ceramide_signaling_Pathway_(Pathway_protein_ubiquitination_of_CHUK)	Biocarta 1.2	1.17082e-41
biocarta_chrebp_regulation_by_carbohydrates_and_camp_Main_Pathway	Biocarta 1.2	1.1536e-16
biocarta_cyclins_and_cell_cycle_regulation_Main_Pathway	Biocarta 1.2	2.56633e-27
biocarta_cystic_fibrosis_transmembrane_conductance_regulator_cftr_and_beta_2_adrenergic_receptor_b2ar_Main_Pathway	Biocarta 1.2	1.1536e-16
biocarta_erk1_erk2_mapk_signaling_Main_Pathway	Biocarta 1.2	9.58648e-23
biocarta_extrinsic_prothrombin_activation_Main_Pathway	Biocarta 1.2	1.31407e-06
biocarta_g_protein_signaling_through_tubby_proteins_Main_Pathway	Biocarta 1.2	1.1536e-16
biocarta_gamma_aminobutyric_acid_receptor_life_cycle_Main_Pathway	Biocarta 1.2	1.47742e-20
biocarta_hiv_1_nef_negative_effector_of_fas_and_tnf_Main_Pathway	Biocarta 1.2	1.17082e-41
biocarta_hiv_1_nef_negative_effector_of_fas_and_tnf_Pathway_(Pathway_protein_ubiquitination_of_CHUK)	Biocarta 1.2	1.17082e-41
biocarta_induction_of_apoptosis_through_dr3_and_dr4_5_death_receptors_Main_Pathway	Biocarta 1.2	0.00571078
biocarta_induction_of_apoptosis_through_dr3_and_dr4_5_death_receptors_Pathway_(Pathway_degradation_of_CASP3_CASP10_CASP10)	Biocarta 1.2	0.00571078
biocarta_induction_of_apoptosis_through_dr3_and_dr4_5_death_receptors_Pathway_(apoptosis)	Biocarta 1.2	0.00571078
biocarta_keratinocyte_differentiation_Main_Pathway	Biocarta 1.2	7.83656e-18
biocarta_keratinocyte_differentiation_Pathway_(Pathway_protein_ubiquitination_of_CHUK)	Biocarta 1.2	1.17082e-41
biocarta_keratinocyte_differentiation_Pathway_(keratinocyte_differentiation)	Biocarta 1.2	4.03576e-13
biocarta_nf_kb_signaling_Main_Pathway	Biocarta 1.2	1.06466e-34
biocarta_nf_kb_signaling_Pathway_(Pathway_protein_ubiquitination_of_CHUK)	Biocarta 1.2	1.06466e-34
biocarta_nfat_and_hypertrophy_of_the_heart__Main_Pathway	Biocarta 1.2	2.23666e-19
biocarta_nitric_oxide_signaling_Main_Pathway	Biocarta 1.2	3.98042e-21
biocarta_rb_tumor_suppressor_checkpoint_signaling_in_response_to_dna_damage_Main_Pathway	Biocarta 1.2	5.39304e-36
biocarta_regulation_of_eif2_Main_Pathway	Biocarta 1.2	0.0102175
biocarta_role_of_U_00DF_arrestins_in_the_activation_and_targeting_of_map_kinases_Main_Pathway	Biocarta 1.2	1.1536e-16
biocarta_signal_transduction_through_il1r_Main_Pathway	Biocarta 1.2	1.79392e-22
biocarta_sodd_tnfr1_signaling_Main_Pathway	Biocarta 1.2	1.17082e-41
biocarta_stress_induction_of_hsp_regulation_Main_Pathway	Biocarta 1.2	1.36542e-35
biocarta_stress_induction_of_hsp_regulation_Pathway_(Pathway_degradation_of_HSPB1)	Biocarta 1.2	1.36542e-35
biocarta_stress_induction_of_hsp_regulation_Pathway_(cell_survival)	Biocarta 1.2	1.36542e-35
biocarta_the_41bb_dependent_immune_response_Main_Pathway	Biocarta 1.2	0.0125278
biocarta_thrombin_signaling_and_protease_activated_receptors_Main_Pathway	Biocarta 1.2	4.11887e-11
biocarta_tnf_stress_related_signaling_Main_Pathway	Biocarta 1.2	1.17082e-41
biocarta_tnfr1_signaling_Main_Pathway	Biocarta 1.2	1.17082e-41
biocarta_tnfr2_signaling_Main_Pathway	Biocarta 1.2	5.65326e-13
biocarta_tnfr2_signaling_Pathway_(Pathway_protein_ubiquitination_of_MAP3K1_TNFAIP3_MAP3K14)	Biocarta 1.2	5.65326e-13
biocarta_tpo_signaling_Main_Pathway	Biocarta 1.2	1.59171e-05
biocarta_tumor_suppressor_arf_inhibits_ribosomal_biogenesis_Main_Pathway	Biocarta 1.2	2.56633e-27
biocarta_tumor_suppressor_arf_inhibits_ribosomal_biogenesis_Pathway_(Pathway_degradation_of_CDKN2A)	Biocarta 1.2	2.56633e-27
biocarta_tumor_suppressor_arf_inhibits_ribosomal_biogenesis_Pathway_(ribosome_biogenesis)	Biocarta 1.2	2.56633e-27
biocarta_yaci_and_bcma_stimulation_of_b_cell_immune_responses_Main_Pathway	Biocarta 1.2	2.84181e-10
bupropion_degradation	Metabolism 1.4	2.72126e-27
cAMP_Pathway	Primary 1.4	3.48222e-32
cAMP_Pathway_Myocardial_Contraction	Primary 1.4	2.88217e-12
catecholamine_biosynthesis	Metabolism 1.4	8.90878e-10
glutamate_dependent_acid_resistance	Metabolism 1.4	1.21805e-24
mTOR_Pathway	Primary 1.4	5.70724e-21
melatonin_degradation_I	Metabolism 1.4	2.72126e-27
mucin_core_1_and_core_2_iOi-glycosylation	Metabolism 1.4	3.97414e-16
nicotine_degradation_III	Metabolism 1.4	2.72126e-27
nicotine_degradation_IV	Metabolism 1.4	2.72126e-27
p38_Signaling_Pathway	Primary 1.4	1.50029e-15
p53_Signaling_Pathway	Primary 1.4	2.56633e-27
p53_Signaling_Pathway_Apoptosis	Primary 1.4	2.56633e-27
p53_Signaling_Pathway_Cancer	Primary 1.4	2.56633e-27
p53_Signaling_Pathway_Gene_Expression_Anti-Apoptosis_via_TP53	Primary 1.4	2.56633e-27
p53_Signaling_Pathway_Gene_Expression_Cell_Cycle_and_Cell_Growth_via_TP53	Primary 1.4	2.56633e-27
p53_Signaling_Pathway_Gene_Expression_Cell_Fate_and_Development_via_TP53	Primary 1.4	2.56633e-27
p53_Signaling_Pathway_Gene_Expression_Cell_Signaling_via_TP53	Primary 1.4	2.56633e-27
p53_Signaling_Pathway_Gene_Expression_DNA_Replication_and_Repair_via_TP53	Primary 1.4	2.56633e-27
p53_Signaling_Pathway_Gene_Expression_ECM_and_Adhesion_via_TP53	Primary 1.4	2.56633e-27
p53_Signaling_Pathway_Gene_Expression_Infection_and_Immune_Response_via_TP53	Primary 1.4	2.56633e-27
p53_Signaling_Pathway_Normal_Cell_Cycle_Progression	Primary 1.4	2.56633e-27
pyridoxal_5-phosphate_salvage	Metabolism 1.4	1.86663e-37
reactome_ABC_family_proteins_mediated_transport_Main_Pathway	Reactome 1.3	3.42731e-43
reactome_Acetylcholine_Neurotransmitter_Release_Cycle_Main_Pathway	Reactome 1.3	8.71964e-23
reactome_Activation_of_Matrix_Metalloproteinases_Main_Pathway	Reactome 1.3	6.86531e-06
reactome_Amino_acid_and_oligopeptide_SLC_transporters_Main_Pathway	Reactome 1.3	1.59788e-21
reactome_Amyloids_Main_Pathway	Reactome 1.3	0.000225911
reactome_Attachment_of_GPI_anchor_to_uPAR_Main_Pathway	Reactome 1.3	3.06037e-08
reactome_CREB_phosphorylation_through_the_activation_of_CaMKII_Main_Pathway	Reactome 1.3	7.27049e-23
reactome_Catecholamine_biosynthesis_Main_Pathway	Reactome 1.3	8.90878e-10
reactome_Chk1_Chk2_Cds1_mediated_inactivation_of_Cyclin_B_Cdk1_complex_Main_Pathway	Reactome 1.3	5.39304e-36
reactome_Class_A_1_Rhodopsin_like_receptors__Main_Pathway	Reactome 1.3	0.0178823
reactome_Class_C_3_Metabotropic_glutamate_pheromone_receptors__Main_Pathway	Reactome 1.3	4.6028e-25
reactome_Common_Pathway_Main_Pathway	Reactome 1.3	1.12542e-12
reactome_Creatine_metabolism_Main_Pathway	Reactome 1.3	1.01266e-20
reactome_Cyclin_A_B1_associated_events_during_G2_M_transition_Main_Pathway	Reactome 1.3	5.39304e-36
reactome_Cyclin_A_Cdk2_associated_events_at_S_phase_entry_Main_Pathway	Reactome 1.3	5.39304e-36
reactome_Cyclin_D_associated_events_in_G1_Main_Pathway	Reactome 1.3	2.56633e-27
reactome_Cyclin_E_associated_events_during_G1_S_transition_Main_Pathway	Reactome 1.3	5.39304e-36
reactome_DAP12_interactions_Main_Pathway	Reactome 1.3	4.94829e-14
reactome_Degradation_of_the_extracellular_matrix_Main_Pathway	Reactome 1.3	3.40163e-32
reactome_Dissolution_of_Fibrin_Clot_Main_Pathway	Reactome 1.3	3.12548e-18
reactome_Dopamine_Neurotransmitter_Release_Cycle_Main_Pathway	Reactome 1.3	8.71964e-23
reactome_Dopamine_receptors_Main_Pathway	Reactome 1.3	6.88674e-10
reactome_EPHB_mediated_forward_signaling_Main_Pathway	Reactome 1.3	3.98042e-21
reactome_Eicosanoids_Main_Pathway	Reactome 1.3	1.36229e-13
reactome_Eukaryotic_Translation_Elongation_Main_Pathway	Reactome 1.3	0.000935179
reactome_FRS2_mediated_cascade_Main_Pathway	Reactome 1.3	6.29791e-31
reactome_Fatty_acids_Main_Pathway	Reactome 1.3	4.95585e-07
reactome_G2_M_DNA_replication_checkpoint_Main_Pathway	Reactome 1.3	5.39304e-36
reactome_GABA_synthesis_release_reuptake_and_degradation_Main_Pathway	Reactome 1.3	1.06195e-23
reactome_GP1b_IX_V_activation_signalling_Main_Pathway	Reactome 1.3	4.08664e-13
reactome_GRB2_SOS_provides_linkage_to_MAPK_signaling_for_Integrins_Main_Pathway	Reactome 1.3	6.26709e-11
reactome_G_alpha_i_signalling_events_Main_Pathway	Reactome 1.3	2.13603e-27
reactome_G_alpha_q_signalling_events_Main_Pathway	Reactome 1.3	1.0962e-16
reactome_G_alpha_s_signalling_events_Main_Pathway	Reactome 1.3	6.88674e-10
reactome_Gamma_carboxylation_of_protein_precursors_Main_Pathway	Reactome 1.3	5.13606e-15
reactome_Gap_junction_assembly_Main_Pathway	Reactome 1.3	8.92931e-36
reactome_Glutamate_Neurotransmitter_Release_Cycle_Main_Pathway	Reactome 1.3	2.23299e-23
reactome_HDL_mediated_lipid_transport_Main_Pathway	Reactome 1.3	3.55754e-20
reactome_Histamine_receptors_Main_Pathway	Reactome 1.3	3.85616e-41
reactome_HuR_stabilizes_mRNA_Main_Pathway	Reactome 1.3	1.42494e-17
reactome_Hyaluronan_biosynthesis_and_export_Main_Pathway	Reactome 1.3	6.10182e-45
reactome_Inositol_transporters_Main_Pathway	Reactome 1.3	2.51352e-87
reactome_Integrin_alphaIIb_beta3_signaling_Main_Pathway	Reactome 1.3	6.26709e-11
reactome_Integrin_cell_surface_interactions_Main_Pathway	Reactome 1.3	0.0038896
reactome_Interaction_With_The_Zona_Pellucida_Main_Pathway	Reactome 1.3	2.14872e-16
reactome_Interleukin_1_processing_Main_Pathway	Reactome 1.3	1.79392e-22
reactome_Interleukin_1_signaling_Main_Pathway	Reactome 1.3	6.96024e-20
reactome_Intrinsic_Pathway_Main_Pathway	Reactome 1.3	2.67305e-23
reactome_Ion_transport_by_P_type_ATPases_Main_Pathway	Reactome 1.3	2.50855e-16
reactome_Miscellaneous_substrates_Main_Pathway	Reactome 1.3	4.95585e-07
reactome_NCAM1_interactions_Main_Pathway	Reactome 1.3	1.20855e-10
reactome_NOD1_2_Signaling_Pathway_Main_Pathway	Reactome 1.3	7.87913e-20
reactome_Na_Cl_dependent_neurotransmitter_transporters_Main_Pathway	Reactome 1.3	1.01266e-20
reactome_Negative_regulation_of_FGFR_signaling_Main_Pathway	Reactome 1.3	6.29791e-31
reactome_Nicotinamide_salvaging_Main_Pathway	Reactome 1.3	1.34282e-13
reactome_Norepinephrine_Neurotransmitter_Release_Cycle_Main_Pathway	Reactome 1.3	8.71964e-23
reactome_O_glycosylation_of_TSR_domain_containing_proteins_Main_Pathway	Reactome 1.3	1.62391e-24
reactome_O_linked_glycosylation_of_mucins_Main_Pathway	Reactome 1.3	3.97414e-16
reactome_Olfactory_Signaling_Pathway_Main_Pathway	Reactome 1.3	1.1519e-34
reactome_Oncogene_Induced_Senescence_Main_Pathway	Reactome 1.3	2.56633e-27
reactome_Opsins_Main_Pathway	Reactome 1.3	2.37031e-23
reactome_Organic_anion_transport_Main_Pathway	Reactome 1.3	8.84071e-27
reactome_Organic_anion_transporters_Main_Pathway	Reactome 1.3	9.30492e-33
reactome_Oxidative_Stress_Induced_Senescence_Main_Pathway	Reactome 1.3	2.56633e-27
reactome_PI_3K_cascade_Main_Pathway	Reactome 1.3	6.29791e-31
reactome_Phospholipase_C_mediated_cascade_Main_Pathway	Reactome 1.3	6.29791e-31
reactome_Platelet_Adhesion_to_exposed_collagen_Main_Pathway	Reactome 1.3	4.08664e-13
reactome_Platelet_Aggregation_Plug_Formation__Main_Pathway	Reactome 1.3	2.67305e-23
reactome_Polo_like_kinase_mediated_events_Main_Pathway	Reactome 1.3	5.39304e-36
reactome_Ras_activation_uopn_Ca2_infux_through_NMDA_receptor_Main_Pathway	Reactome 1.3	7.27049e-23
reactome_Recycling_of_bile_acids_and_salts_Main_Pathway	Reactome 1.3	4.08395e-09
reactome_Reduction_of_cytosolic_Ca_levels_Main_Pathway	Reactome 1.3	2.50855e-16
reactome_Regulation_of_IGF_Activity_by_IGFBP_Main_Pathway	Reactome 1.3	1.87852e-15
reactome_Removal_of_aminoterminal_propeptides_from_gamma_carboxylated_proteins_Main_Pathway	Reactome 1.3	5.13606e-15
reactome_Retinoid_metabolism_and_transport_Main_Pathway	Reactome 1.3	2.28695e-25
reactome_SHC_mediated_cascade_Main_Pathway	Reactome 1.3	6.29791e-31
reactome_Scavenging_of_heme_from_plasma_Main_Pathway	Reactome 1.3	3.55754e-20
reactome_Senescence_Associated_Secretory_Phenotype_SASP__Main_Pathway	Reactome 1.3	2.14278e-05
reactome_Serotonin_Neurotransmitter_Release_Cycle_Main_Pathway	Reactome 1.3	8.71964e-23
reactome_Serotonin_receptors_Main_Pathway	Reactome 1.3	3.92135e-19
reactome_Sodium_coupled_sulphate_di_and_tri_carboxylate_transporters_Main_Pathway	Reactome 1.3	7.18903e-11
reactome_Synthesis_of_16_20_hydroxyeicosatetraenoic_acids_HETE__Main_Pathway	Reactome 1.3	4.95585e-07
reactome_Synthesis_of_Leukotrienes_LT_and_Eoxins_EX__Main_Pathway	Reactome 1.3	4.95585e-07
reactome_Synthesis_of_Prostaglandins_PG_and_Thromboxanes_TX__Main_Pathway	Reactome 1.3	1.34282e-13
reactome_Synthesis_of_bile_acids_and_bile_salts_via_24_hydroxycholesterol_Main_Pathway	Reactome 1.3	1.34282e-13
reactome_Synthesis_of_bile_acids_and_bile_salts_via_27_hydroxycholesterol_Main_Pathway	Reactome 1.3	1.34282e-13
reactome_Synthesis_of_bile_acids_and_bile_salts_via_7alpha_hydroxycholesterol_Main_Pathway	Reactome 1.3	1.34282e-13
reactome_TRP_channels_Main_Pathway	Reactome 1.3	3.87882e-25
reactome_Tachykinin_receptors_bind_tachykinins_Main_Pathway	Reactome 1.3	9.72267e-36
reactome_The_canonical_retinoid_cycle_in_rods_twilight_vision__Main_Pathway	Reactome 1.3	2.28695e-25
reactome_Thrombin_signalling_through_proteinase_activated_receptors_PARs__Main_Pathway	Reactome 1.3	3.568e-06
reactome_Thyroxine_biosynthesis_Main_Pathway	Reactome 1.3	9.30597e-17
reactome_Toxicity_of_botulinum_toxin_type_A_BoNT_A__Main_Pathway	Reactome 1.3	4.03564e-22
reactome_Toxicity_of_botulinum_toxin_type_B_BoNT_B__Main_Pathway	Reactome 1.3	3.76553e-12
reactome_Toxicity_of_botulinum_toxin_type_D_BoNT_D__Main_Pathway	Reactome 1.3	4.03564e-22
reactome_Toxicity_of_botulinum_toxin_type_E_BoNT_E__Main_Pathway	Reactome 1.3	4.03564e-22
reactome_Toxicity_of_botulinum_toxin_type_F_BoNT_F__Main_Pathway	Reactome 1.3	4.03564e-22
reactome_Transport_of_inorganic_cations_anions_and_amino_acids_oligopeptides_Main_Pathway	Reactome 1.3	1.59788e-21
reactome_Transport_of_nucleosides_and_free_purine_and_pyrimidine_bases_across_the_plasma_membrane_Main_Pathway	Reactome 1.3	1.24116e-13
reactome_Transport_of_organic_anions_Main_Pathway	Reactome 1.3	3.55754e-20
reactome_Unblocking_of_NMDA_receptor_glutamate_binding_and_activation_Main_Pathway	Reactome 1.3	7.27049e-23
reactome_Vitamin_B1_thiamin_metabolism_Main_Pathway	Reactome 1.3	0.0123548
reactome_Voltage_gated_Potassium_channels_Main_Pathway	Reactome 1.3	4.19986e-05
reactome_Zinc_efflux_and_compartmentalization_by_the_SLC30_family_Main_Pathway	Reactome 1.3	6.92731e-10
reactome_betaKlotho_mediated_ligand_binding_Main_Pathway	Reactome 1.3	6.29791e-31
reactome_p130Cas_linkage_to_MAPK_signaling_for_integrins_Main_Pathway	Reactome 1.3	6.26709e-11
reactome_temp_Post-translational_modification_synthesis_of_GPI-anchored_proteins	Reactome 1.3	5.76128e-16
sucrose_degradation	Metabolism 1.4	1.97344e-57
superpathway_of_D-imyoi-inositol_145-trisphosphate_metabolism	Metabolism 1.4	4.37748e-15
superpathway_of_inositol_phosphate_compounds	Metabolism 1.4	4.37748e-15
superpathway_of_melatonin_degradation	Metabolism 1.4	2.72126e-27
superpathway_of_tryptophan_utilization	Metabolism 1.4	2.72126e-27
thyroid_hormone_biosynthesis	Metabolism 1.4	1.59171e-05

## Sheet: PAL_POS_INTERSECTION
Pathway	Database	Norm_GTEX-1192X-0011-R9b-SM-DO934	Norm_GTEX-11DZ1-0011-R9a-SM-DO933	Norm_GTEX-11EMC-0011-R9b-SM-DO921	Norm_GTEX-11GSP-0011-R9b-SM-5NQ77	Norm_GTEX-11ONC-0011-R9b-SM-5NQ8J	Norm_GTEX-11UD2-0011-R9b-SM-DO926	Norm_GTEX-11WQK-0011-R9b-SM-5BC6N	Norm_GTEX-11ZTS-0011-R9b-SM-DO93Q	Norm_GTEX-11ZUS-0011-R9b-SM-5BC76	Norm_GTEX-11ZVC-0011-R9a-SM-57WC5	Norm_GTEX-12126-0011-R9b-SM-5BC6P	Norm_GTEX-12WSC-0011-R9a-SM-5GU4U	Norm_GTEX-12WSD-0011-R9a-SM-5GU6W	Norm_GTEX-12WSH-0011-R9b-SM-5LZUG	Norm_GTEX-131XW-0011-R9a-SM-5N9EO	Norm_GTEX-131YS-0011-R9b-SM-5EQLY	Norm_GTEX-139T4-0011-R9b-SM-5HL6S	Norm_GTEX-139UW-0011-R9b-SM-5LZYT	Norm_GTEX-13CIG-0011-R9a-SM-5K7VU	Norm_GTEX-13CZV-0011-R9a-SM-5LZXT	Norm_GTEX-13FLV-0011-R9b-SM-5L3DA	Norm_GTEX-13FTY-0011-R9b-SM-5KM2U	Norm_GTEX-13FXS-0011-R9a-SM-5K7UI	Norm_GTEX-13JUV-0011-R9a-SM-5LZX3	Norm_GTEX-13N1W-0011-R9b-SM-5MR4R	Norm_GTEX-13N2G-0011-R9b-SM-5MR4E	Norm_GTEX-13NYB-0011-R9b-SM-5MR5P	Norm_GTEX-13NYS-0011-R9b-SM-5MR44	Norm_GTEX-13NZA-0011-R9b-SM-5MR5I	Norm_GTEX-13O1R-0011-R9b-SM-5KM33	Norm_GTEX-13OVJ-0011-R9b-SM-5L3GD	Norm_GTEX-13OVL-0011-R9a-SM-5P9GX	Norm_GTEX-13OW5-0011-R9b-SM-5O9CL	Norm_GTEX-13PL6-0011-R9b-SM-5O9CH	Norm_GTEX-13PLJ-0011-R9b-SM-5O9DV	Norm_GTEX-13PVQ-0011-R9b-SM-5LU3B	Norm_GTEX-13QJC-0011-R9b-SM-5PNX3	Norm_GTEX-13RTJ-0011-R9a-SM-5Q5AY	Norm_GTEX-13S7M-0011-R9a-SM-5O9DW	Norm_GTEX-13SLW-0011-R9a-SM-5O9BT	Norm_GTEX-13SLX-0011-R9b-SM-5SI6X	Norm_GTEX-13VXU-0011-R9b-SM-5SI73	Norm_GTEX-13X6I-0011-R9b-SM-5PNZJ	Norm_GTEX-145LU-0011-R9b-SM-5SI66	Norm_GTEX-147GR-0011-R9a-SM-5S2UY	Norm_GTEX-148VJ-0011-R9b-SM-5SI77	Norm_GTEX-14ABY-0011-R9a-SM-5PNZK	Norm_GTEX-14BIL-0011-R9a-SM-5SI7A
Akt_Signaling_Pathway	Primary 1.4	-0.292847	5.05765	-0.136617	-0.943851	-0.698423	2.95108	1.97004	-1.72846	-2.44551	-1.83517	-0.841022	-2.87262	1.00315	1.50912	-0.842246	1.9999	2.33116	1.34424	4.48532	2.25931	-0.284015	-0.545866	-0.113233	1.24993	2.09692	1.06753	-0.109479	0.53	1.37877	3.96565	3.18006	-0.549534	4.69175	2.25457	-1.59481	2.42032	-0.728804	-1.12548	0.606247	-0.589455	1.80623	1.49095	0.847241	-0.557109	-0.120443	-1.86015	-0.886924	1.43426
CCR3_Pathway_in_Eosinophils	Cytoskeleton 1.2	0.343	1.95826	-0.504903	0.0422811	-1.57315	5.09073	-0.331	-1.64203	-1.69723	-3.20695	-0.157621	-1.45367	0.202097	0.707483	-1.28829	1.45554	-0.0648675	3.3724	1.78081	1.7357	-0.442232	0.765293	-1.54238	1.21741	1.73132	-1.21908	-0.887145	-3.20695	-1.71135	4.21635	0.539551	0.482615	-0.735269	2.44992	-1.68046	2.27868	-3.20695	-3.20695	-0.566274	0.302238	-1.20074	0.520809	-1.21805	-0.994624	-1.05045	-0.369127	-0.714553	0.397933
Cellular_Apoptosis_Pathway	Primary 1.4	1.08614	2.67468	0.179901	-1.58168	-1.52538	1.88611	1.10697	-1.27907	-1.4545	-0.0486957	-0.71956	-1.50965	-0.730412	0.189586	-0.0141914	0.312589	1.06102	0.631753	2.42901	1.54652	0.509338	-0.13702	-0.37137	-0.0808705	1.2349	0.0175758	0.130428	1.88463	0.684253	1.39244	1.49503	0.0143606	1.42012	0.577966	-0.900255	0.460986	0.387734	-0.475653	0.40922	-0.183805	1.64662	0.0896816	1.51442	-1.07988	0.336886	-1.87924	-0.747758	0.222978
Cellular_Apoptosis_Pathway_Gene_Expression_BAX_BID_BAK_Ras_Noxa_PUMA_APAF1_Survivin_BCL2_via_TP53	Primary 1.4	3.371	27.1748	13.9489	-17.5227	-9.24469	16.5856	-0.689408	2.91084	5.04059	-2.10417	-22.3402	-22.221	3.11963	6.41392	10.8631	10.1046	12.9783	-3.29756	-4.15038	22.9123	-19.643	12.4946	-8.10216	-7.39546	15.6412	2.33953	-10.5692	4.15151	13.0093	12.363	-5.22479	-1.17147	10.5816	12.363	9.10596	-11.8458	0.650807	0.275535	13.836	-6.80637	10.4265	-19.775	-5.98039	-6.50315	20.3283	7.90745	-7.30024	17.3371
Chemokine_Pathway	Primary 1.4	-0.664604	2.29992	-1.03551	-1.91804	-1.04324	3.25237	2.17782	-1.68374	-1.27154	-2.40512	0.302935	-2.50626	0.529235	1.78817	0.141557	0.937559	2.37261	1.95024	1.93011	0.671448	-1.56985	-0.542584	0.20747	-0.959905	-0.54278	0.715018	-0.711692	-3.71873	1.43709	3.93077	1.36889	0.308663	2.28763	2.79237	-0.335508	1.51542	-1.07996	-2.05365	1.0322	-2.20271	1.00363	2.0189	-2.53058	-0.294084	-0.225262	-1.6408	-0.950211	0.295488
Chemotaxis_Driven_by_IL-8_and_LTB4	Cytoskeleton 1.2	-1.56376	-0.692585	0.399702	0.512659	-1.73587	2.85853	8.57418	-0.458116	-2.8728	-1.69275	1.02911	-2.75492	-0.836184	0.472044	-0.662976	0.826254	2.53752	-0.378219	2.82143	1.83887	0.244114	-1.61199	-1.83515	-1.40504	0.986852	-0.583179	-1.18842	-2.08909	2.48577	7.06286	4.52514	-3.69135	3.99341	0.898594	-1.35682	0.935676	1.17671	-0.838415	-0.0942128	-1.72244	3.43676	1.78956	-2.34461	0.0600602	-1.67932	-2.24539	-3.0145	-1.17564
Cytokine_Network_Pathway	Primary 1.4	-6.82029	12.0066	-7.1831	4.30719	-3.6912	2.57098	10.8117	-8.03507	-7.77117	-7.26549	-2.52851	-15.7277	0.728226	-0.662668	-9.71693	10.9596	8.74768	4.38995	14.8775	7.77482	5.1591	-6.0219	-4.64738	5.34845	6.65578	2.06672	1.79381	-8.11484	1.99009	12.8602	14.2597	-1.84766	9.58679	1.95365	-8.29593	11.3758	-3.72702	-2.82688	-8.31272	-10.0653	12.7136	11.8148	-0.467104	-8.28351	1.44233	-12.0366	-4.42502	-2.40257
ERK_Signaling_Pathway	Primary 1.4	-0.561608	2.57681	-0.902886	-1.15644	-0.577162	1.93889	0.701621	-1.49106	-1.01336	-1.34619	-0.480529	-2.20823	0.304681	1.25939	-0.49678	1.21582	2.26775	1.22705	3.01571	1.42309	-0.479072	-0.396193	0.0778785	0.800813	1.12498	0.962553	-0.335497	-0.829616	0.577371	2.0448	1.66071	-0.217793	2.49568	1.89378	-0.524634	1.61914	-0.907719	-0.391754	0.415001	-1.24844	1.21005	1.39855	-0.333392	-0.62262	0.137033	-1.87008	-0.165591	1.17254
Extracellular_Matrix_Remodeling_during_Adhesion	Cytoskeleton 1.2	-5.5099	4.59281	-1.80262	0.312478	-1.83261	2.82056	14.9523	-2.12926	-4.38248	-4.83783	5.3423	-4.24947	3.04693	1.32823	2.11513	0.973224	11.4553	2.38704	7.58051	6.72994	-1.06666	0.431274	-1.75509	1.75483	1.28944	0.336125	-4.65916	0.0422438	3.89018	15.3884	4.99364	-4.74717	10.0115	2.75729	-1.07973	2.65767	-2.42884	-1.15803	-2.18861	-2.87045	3.78806	4.50295	-4.91581	1.80446	-2.36946	-7.30208	-4.33072	-1.61782
HA_syntesis_pathway	Primary 1.4	0.392565	-4.96241	1.03177	3.43357	1.83481	4.16847	6.69269	0.730215	4.4455	-1.05188	1.37682	0.492492	-0.760573	2.33465	0.0229212	1.37543	-3.36462	-7.85872	3.05066	-0.430892	2.53873	3.02225	-0.804937	3.24074	3.89195	-2.41581	1.11297	-0.535188	2.66092	4.01282	4.30172	-1.49445	4.68367	0.168263	-1.26804	1.44401	0.50157	0.701581	-0.984821	1.96205	0.187335	-1.59943	-0.23391	-0.702255	1.33208	1.07043	-0.654759	-0.211747
HIF1Alpha_Pathway	Primary 1.4	0.468195	3.77427	1.93735	-2.4337	-1.28398	2.30355	-0.095751	0.404283	0.700082	-0.292246	-3.10281	-3.08625	0.433282	0.890822	1.50877	1.40342	1.80254	-0.457994	-0.576442	3.18226	-2.7282	1.73536	-1.1253	-1.02715	2.17239	0.324934	-1.46795	0.576598	1.80685	1.71708	-0.725666	-0.162704	1.46967	1.71708	1.26472	-1.64524	0.0903898	0.0382687	1.92167	-0.945328	1.44812	-2.74653	-0.83061	-0.903215	2.82338	1.09826	-1.01392	2.40794
HIF1Alpha_Pathway_Gene_Expression_via_JUN_CREB3	Primary 1.4	0.6742	5.43495	2.78978	-3.50453	-1.84894	3.31712	-0.137882	0.582168	1.00812	-0.420835	-4.46804	-4.4442	0.623925	1.28278	2.17262	2.02093	2.59566	-0.659511	-0.830077	4.58246	-3.92861	2.49891	-1.62043	-1.47909	3.12825	0.467906	-2.11385	0.830301	2.60187	2.4726	-1.04496	-0.234294	2.11632	2.4726	1.82119	-2.36915	0.130161	0.0551069	2.7672	-1.36127	2.08529	-3.95501	-1.19608	-1.30063	4.06567	1.58149	-1.46005	3.46743
HIF1Alpha_Pathway_NOS_Pathway	Primary 1.4	0.84275	6.79369	3.48722	-4.38067	-2.31117	4.14639	-0.172352	0.72771	1.26015	-0.526043	-5.58505	-5.55525	0.779907	1.60348	2.71578	2.52616	3.24458	-0.824389	-1.0376	5.72807	-4.91076	3.12364	-2.02554	-1.84887	3.91031	0.584882	-2.64231	1.03788	3.25234	3.09075	-1.3062	-0.292867	2.6454	3.09075	2.27649	-2.96144	0.162702	0.0688836	3.459	-1.70159	2.60662	-4.94376	-1.4951	-1.62579	5.08208	1.97686	-1.82506	4.33429
HIF1Alpha_Pathway_VEGF_Pathway	Primary 1.4	0.84275	6.79369	3.48722	-4.38067	-2.31117	4.14639	-0.172352	0.72771	1.26015	-0.526043	-5.58505	-5.55525	0.779907	1.60348	2.71578	2.52616	3.24458	-0.824389	-1.0376	5.72807	-4.91076	3.12364	-2.02554	-1.84887	3.91031	0.584882	-2.64231	1.03788	3.25234	3.09075	-1.3062	-0.292867	2.6454	3.09075	2.27649	-2.96144	0.162702	0.0688836	3.459	-1.70159	2.60662	-4.94376	-1.4951	-1.62579	5.08208	1.97686	-1.82506	4.33429
HIF1Alpha_Pathway_p53_Hypoxia_Pathway	Primary 1.4	0.54371	4.38303	2.24982	-2.82624	-1.49108	2.67509	-0.111195	0.46949	0.812999	-0.339383	-3.60326	-3.58403	0.503166	1.0345	1.75211	1.62978	2.09328	-0.531864	-0.669417	3.69553	-3.16823	2.01525	-1.3068	-1.19282	2.52278	0.377343	-1.70472	0.669598	2.09828	1.99403	-0.842708	-0.188947	1.70671	1.99403	1.4687	-1.91061	0.104969	0.0444411	2.23161	-1.0978	1.68169	-3.18952	-0.96458	-1.04889	3.27876	1.2754	-1.17746	2.79631
HMGB1_signaling_through_RAGE	Cytoskeleton 1.2	-1.88185	15.026	-8.4062	5.25386	2.67906	-2.82469	11.9188	-5.37163	-4.94633	-9.28254	-2.02382	-9.55219	6.0154	-3.77034	-9.23733	11.2807	5.48911	1.65474	10.8581	0.833833	10.8188	-4.03836	-1.36495	2.18222	2.13535	1.86573	4.18456	-5.81453	3.2916	10.5762	16.5998	5.12645	9.18086	1.4958	-7.99277	9.06913	-4.63219	-5.16318	-5.29173	-6.7588	15.0998	14.9489	-0.644898	-7.83355	1.41406	-13.1278	-3.65779	-7.01576
ILK_Signaling_Pathway	Primary 1.4	-0.158519	0.249935	0.0287767	0.0215936	-0.428045	-0.0240705	-0.327469	-0.16353	-0.289311	0.0985327	-0.0508816	-0.265374	-0.0439191	0.43155	-0.159985	0.34086	0.602519	0.115456	0.639446	0.450395	0.0468762	-0.29663	0.24609	0.0854539	-0.0379333	0.446323	0.158383	0.203817	0.139191	0.176556	0.307125	-0.00755439	0.438099	0.204206	-0.461859	0.0992483	-0.0867827	0.114991	0.198785	-0.111691	0.152587	0.134376	-0.0887422	-0.174992	0.305876	-0.0578301	0.0799498	0.33419
ILK_Signaling_Pathway_Apoptosis	Primary 1.4	5.81037	4.8966	5.91017	5.28477	4.75677	2.8541	3.38419	2.61832	0.825158	4.94795	0.787468	3.39871	2.128	4.68836	4.28851	3.40834	5.44425	1.93636	8.82644	4.84059	5.48032	3.97037	3.78722	3.62022	2.36994	3.68076	2.01938	4.05054	4.29254	6.19136	3.84689	3.2263	4.87311	5.02861	3.46449	4.75483	3.4294	2.50411	3.52929	1.53932	4.21521	4.4451	4.07707	2.36027	3.64889	2.70687	2.37711	2.89822
ILK_Signaling_Pathway_Cell_Adhesion	Primary 1.4	23.2415	19.5864	23.6407	21.1391	19.0271	11.4164	13.5368	10.4733	3.30063	19.7918	3.14987	13.5949	8.51201	18.7534	17.154	13.6334	21.777	7.74544	35.3057	19.3624	21.9213	15.8815	15.1489	14.4809	9.47977	14.723	8.07751	16.2022	17.1702	24.7654	15.3876	12.9052	19.4925	20.1145	13.858	19.0193	13.7176	10.0165	14.1171	6.15728	16.8608	17.7804	16.3083	9.44109	14.5956	10.8275	9.50846	11.5929
ILK_Signaling_Pathway_Cell_Cycle_Proliferation	Primary 1.4	1.13373	0.955434	1.1532	1.03117	0.928151	0.556898	0.66033	0.510892	0.161007	0.965454	0.153652	0.663164	0.41522	0.914802	0.836783	0.665042	1.06229	0.377826	1.72223	0.944506	1.06933	0.774706	0.73897	0.706384	0.462428	0.718197	0.394025	0.790349	0.837568	1.20807	0.750613	0.629523	0.950851	0.981193	0.675998	0.927772	0.669152	0.488608	0.688641	0.300355	0.822479	0.867337	0.795526	0.460541	0.711979	0.528171	0.463827	0.565507
ILK_Signaling_Pathway_Cell_Migration_Retraction	Primary 1.4	1.13373	0.955434	1.1532	1.03117	0.928151	0.556898	0.66033	0.510892	0.161007	0.965454	0.153652	0.663164	0.41522	0.914802	0.836783	0.665042	1.06229	0.377826	1.72223	0.944506	1.06933	0.774706	0.73897	0.706384	0.462428	0.718197	0.394025	0.790349	0.837568	1.20807	0.750613	0.629523	0.950851	0.981193	0.675998	0.927772	0.669152	0.488608	0.688641	0.300355	0.822479	0.867337	0.795526	0.460541	0.711979	0.528171	0.463827	0.565507
ILK_Signaling_Pathway_Cell_Motility	Primary 1.4	3.20572	2.70157	3.26079	2.91574	2.62443	1.57468	1.86714	1.44459	0.45526	2.7299	0.434465	1.87515	1.17407	2.58668	2.36608	1.88046	3.00372	1.06834	4.86976	2.67067	3.02363	2.19055	2.0895	1.99736	1.30755	2.03076	1.11414	2.23478	2.3683	3.41592	2.12242	1.78003	2.68861	2.77441	1.91144	2.62336	1.89209	1.38158	1.94719	0.849281	2.32563	2.45247	2.24942	1.30222	2.01318	1.49345	1.31151	1.59902
ILK_Signaling_Pathway_Cytoskeletal_Adhesion_Complexes	Primary 1.4	0.214569	0.663509	0.0523968	-0.251338	-0.00328175	0.153793	0.540476	-0.525759	-0.730159	-0.337349	-0.286644	-0.449597	-0.311113	0.474026	-0.0307443	0.214869	0.247531	-0.0747338	1.03712	0.732311	-0.0720438	-0.393098	0.0384191	0.258777	0.137439	0.286757	-0.512013	1.06817	0.146123	0.213403	0.494011	-0.684295	1.081	0.169712	-0.420937	0.502861	0.222403	-0.168196	0.0873102	0.0415883	-0.129058	-0.0460054	0.408884	-0.435885	-0.0704904	-0.265423	-0.244454	0.632722
ILK_Signaling_Pathway_Epithelial_Mesenchymal_Transition	Primary 1.4	1.52403	1.28435	1.55021	1.38617	1.24768	0.748617	0.887657	0.686773	0.216435	1.29782	0.206549	0.891466	0.558164	1.22973	1.12486	0.893991	1.428	0.507897	2.31513	1.26966	1.43746	1.04141	0.993369	0.949565	0.621624	0.965445	0.529673	1.06244	1.12591	1.62396	1.00902	0.846244	1.27819	1.31898	0.908719	1.24717	0.899516	0.656817	0.925714	0.403756	1.10563	1.16593	1.0694	0.619088	0.957087	0.71	0.623505	0.760189
ILK_Signaling_Pathway_Epithelial_Mesenchymal_Transition_Tubulo-Interstitial_Fibrosis	Primary 1.4	0.523665	0.853272	0.391103	0.0952185	0.275984	0.298533	0.659626	-0.29527	-0.574815	0.0020696	-0.198493	-0.18453	-0.14081	0.679348	0.225102	0.383143	0.530339	0.0497025	1.40246	0.908711	0.259703	-0.102806	0.254752	0.433035	0.256199	0.460463	-0.318641	1.14905	0.37629	0.544999	0.647087	-0.394945	1.20821	0.439563	-0.156214	0.707853	0.390807	0.00320972	0.281362	0.125711	0.136897	0.221254	0.587924	-0.233688	0.153692	-0.0678884	-0.0693186	0.709874
ILK_Signaling_Pathway_G2_Phase_Arrest	Primary 1.4	1.13373	0.955434	1.1532	1.03117	0.928151	0.556898	0.66033	0.510892	0.161007	0.965454	0.153652	0.663164	0.41522	0.914802	0.836783	0.665042	1.06229	0.377826	1.72223	0.944506	1.06933	0.774706	0.73897	0.706384	0.462428	0.718197	0.394025	0.790349	0.837568	1.20807	0.750613	0.629523	0.950851	0.981193	0.675998	0.927772	0.669152	0.488608	0.688641	0.300355	0.822479	0.867337	0.795526	0.460541	0.711979	0.528171	0.463827	0.565507
ILK_Signaling_Pathway_MMP2_MMP9_Gene_Expression_Tissue_Invasion_via_FOS	Primary 1.4	2.11286	1.78058	2.14915	1.92173	1.72974	1.03785	1.23062	0.952117	0.300058	1.79925	0.286352	1.2359	0.773819	1.70486	1.55946	1.2394	1.97973	0.704131	3.20961	1.76021	1.99284	1.44377	1.37717	1.31644	0.861797	1.33846	0.73432	1.47292	1.56092	2.2514	1.39887	1.1732	1.77204	1.82859	1.25981	1.72903	1.24706	0.910587	1.28338	0.559753	1.5328	1.6164	1.48257	0.858281	1.32687	0.984318	0.864405	1.0539
ILK_Signaling_Pathway_Migration_Vasculogenesis	Primary 1.4	0.523665	0.853272	0.391103	0.0952185	0.275984	0.298533	0.659626	-0.29527	-0.574815	0.0020696	-0.198493	-0.18453	-0.14081	0.679348	0.225102	0.383143	0.530339	0.0497025	1.40246	0.908711	0.259703	-0.102806	0.254752	0.433035	0.256199	0.460463	-0.318641	1.14905	0.37629	0.544999	0.647087	-0.394945	1.20821	0.439563	-0.156214	0.707853	0.390807	0.00320972	0.281362	0.125711	0.136897	0.221254	0.587924	-0.233688	0.153692	-0.0678884	-0.0693186	0.709874
ILK_Signaling_Pathway_Opsonization	Primary 1.4	18.5932	15.6691	18.9126	16.9113	15.2217	9.13312	10.8294	8.37863	2.64051	15.8334	2.5199	10.8759	6.80961	15.0028	13.7232	10.9067	17.4216	6.19635	28.2446	15.4899	17.537	12.7052	12.1191	11.5847	7.58382	11.7784	6.46201	12.9617	13.7361	19.8124	12.31	10.3242	15.594	16.0916	11.0864	15.2155	10.9741	8.01316	11.2937	4.92583	13.4887	14.2243	13.0466	7.55287	11.6765	8.662	7.60677	9.27431
ILK_Signaling_Pathway_Regulation_of_Junction_Assembly_at_Desmosomes	Primary 1.4	23.2415	19.5864	23.6407	21.1391	19.0271	11.4164	13.5368	10.4733	3.30063	19.7918	3.14987	13.5949	8.51201	18.7534	17.154	13.6334	21.777	7.74544	35.3057	19.3624	21.9213	15.8815	15.1489	14.4809	9.47977	14.723	8.07751	16.2022	17.1702	24.7654	15.3876	12.9052	19.4925	20.1145	13.858	19.0193	13.7176	10.0165	14.1171	6.15728	16.8608	17.7804	16.3083	9.44109	14.5956	10.8275	9.50846	11.5929
ILK_Signaling_Pathway_Tissue_Morphogenesis	Primary 1.4	2.11286	1.78058	2.14915	1.92173	1.72974	1.03785	1.23062	0.952117	0.300058	1.79925	0.286352	1.2359	0.773819	1.70486	1.55946	1.2394	1.97973	0.704131	3.20961	1.76021	1.99284	1.44377	1.37717	1.31644	0.861797	1.33846	0.73432	1.47292	1.56092	2.2514	1.39887	1.1732	1.77204	1.82859	1.25981	1.72903	1.24706	0.910587	1.28338	0.559753	1.5328	1.6164	1.48257	0.858281	1.32687	0.984318	0.864405	1.0539
ILK_Signaling_Pathway_Wound_Healing	Primary 1.4	23.2415	19.5864	23.6407	21.1391	19.0271	11.4164	13.5368	10.4733	3.30063	19.7918	3.14987	13.5949	8.51201	18.7534	17.154	13.6334	21.777	7.74544	35.3057	19.3624	21.9213	15.8815	15.1489	14.4809	9.47977	14.723	8.07751	16.2022	17.1702	24.7654	15.3876	12.9052	19.4925	20.1145	13.858	19.0193	13.7176	10.0165	14.1171	6.15728	16.8608	17.7804	16.3083	9.44109	14.5956	10.8275	9.50846	11.5929
Integrins_Signaling_in_Natural_Killer_Cells	Cytoskeleton 1.2	-1.84808	-0.81851	0.472375	0.60587	-2.05148	3.37826	10.1331	-0.541409	-3.39512	-2.00052	1.21622	-3.25581	-0.988218	0.55787	-0.783517	0.976482	2.99888	-0.446986	3.33442	2.17321	0.288499	-1.90508	-2.16881	-1.6605	1.16628	-0.689211	-1.40449	-2.46893	2.93773	8.34702	5.34789	-4.36251	4.71948	1.06198	-1.60351	1.1058	1.39065	-0.990854	-0.111342	-2.03561	4.06163	2.11494	-2.7709	0.0709802	-1.98465	-2.65364	-3.56259	-1.3894
JAK-STAT_Pathway	Primary 1.4	0.0716619	5.27107	-0.27823	-0.202668	0.142055	1.88529	2.54785	-2.81948	-2.78397	-2.71707	-1.21786	-2.73095	1.02032	0.983144	-1.18857	2.85649	1.77863	0.978997	4.57414	1.99158	-0.0986627	-0.708567	-0.558271	0.674631	2.23964	0.50147	0.434532	-0.0665994	0.899874	4.61655	2.71159	-0.33231	4.23316	1.96372	-1.9356	3.56087	-0.854143	-1.83388	-0.202397	-0.275106	1.88907	2.22597	1.09491	-1.92784	0.231679	-2.14485	-1.21468	0.679411
JAK-STAT_Pathway_Nml_SOCS_BCL-XL_p21_Myc_Nos2_Gene_Expression_via_STAT2	Primary 1.4	0.19802	7.09712	-0.53736	-0.338098	0.192501	2.60101	3.43785	-3.83235	-3.39439	-3.54349	-1.50545	-3.69557	1.14966	1.01973	-1.53583	3.76756	2.02635	1.42465	5.77392	2.37235	-0.134273	-0.833152	-0.89756	0.890457	3.04496	0.49368	0.338245	-0.0871651	1.16354	5.90716	3.40826	-0.270589	5.31616	2.79277	-2.3838	4.54234	-0.816059	-2.42496	-0.384891	-0.338793	2.47709	2.98547	1.63569	-2.49661	0.168279	-3.14243	-1.75785	0.576394
JNK_Pathway	Primary 1.4	0.155957	5.58957	-0.423215	-0.26628	0.151611	2.04851	2.70759	-3.01829	-2.67336	-2.79079	-1.18566	-2.91057	0.90545	0.803117	-1.20959	2.96726	1.59592	1.12203	4.54743	1.86842	-0.105751	-0.656175	-0.706902	0.701308	2.39815	0.388814	0.266395	-0.0686496	0.916387	4.65237	2.68429	-0.213111	4.18691	2.19953	-1.87744	3.57746	-0.642713	-1.90986	-0.303133	-0.266828	1.95091	2.35131	1.28824	-1.96628	0.132534	-2.47492	-1.38445	0.453957
KEGG_ABC_transporters_Main_Pathway	KEGG Adjusted 1.4	0.140602	4.16555	-0.0398764	0.19441	-0.256535	-0.667936	-1.20827	-0.832727	-3.95616	-2.21444	-1.73925	-2.20223	-1.22637	0.504562	-5.07476	-0.399468	3.68183	-0.440866	2.78804	4.30325	-0.59691	-0.796614	2.51721	0.133392	1.43634	3.11314	-2.49421	5.74399	-0.740832	-0.257555	0.468284	-2.47638	4.41657	-1.73708	-1.66078	1.04385	1.41261	1.7925	1.80141	-1.5814	0.809312	0.521521	1.22811	0.241095	1.26495	-2.16327	1.22445	3.72786
KEGG_Amoebiasis_Main_Pathway	KEGG Adjusted 1.4	-9.83779	19.9678	-20.4436	7.59006	10.5946	-2.73272	8.30459	-19.0453	-16.3135	-16.7471	-13.1558	-20.4993	-0.0127564	-1.18925	-13.1106	14.8014	-0.0915267	9.39297	23.8799	16.2602	11.0426	-7.86033	-2.03548	14.5999	19.35	1.21614	-1.14256	-14.2977	-7.83052	6.87373	18.637	3.5822	15.6597	-6.04085	-5.19154	35.2059	3.96943	-4.46774	-9.06156	-11.862	12.1453	16.172	5.21692	-16.4337	2.67074	-16.8328	-5.86058	11.5651
KEGG_Apoptosis_Main_Pathway	KEGG Adjusted 1.4	0.106275	25.6991	-6.24026	-3.71683	-4.10162	5.03186	8.5093	-18.7053	-11.5869	-10.2026	-5.4869	-15.8088	-1.72067	2.76526	-6.72739	2.96798	9.26266	0.97942	24.424	12.4011	-1.23704	-5.92391	-3.46907	8.72128	7.17471	2.56406	5.49942	7.6503	0.10257	11.1193	10.363	0.270576	14.7661	6.15179	-12.4388	12.3453	-2.27828	-2.47817	-6.76257	-2.7759	7.81547	9.35536	15.4163	-15.1712	5.03961	-11.8315	-6.14973	2.2009
KEGG_Asthma_Main_Pathway	KEGG Adjusted 1.4	-1.78013	3.93135	-2.40906	0.579631	-7.29557	0.108508	-7.29557	-1.35953	0.442769	1.66301	0.860849	-3.43835	-0.391426	0.795696	-3.72982	2.258	2.95263	2.25895	2.26276	-1.13049	0.268156	-2.97683	-0.645768	1.67837	-0.959711	1.8562	2.92191	-2.2764	-0.416855	-0.184752	1.81507	2.8111	-0.0240085	2.7169	-3.9373	-2.26527	-2.78095	0.557472	-1.48609	-2.192	1.00139	1.32313	-0.881771	-1.24032	1.82323	-3.03231	-0.330761	-2.77663
KEGG_Chagas_disease_American_trypanosomiasis__Main_Pathway	KEGG Adjusted 1.4	-0.562505	3.86613	-1.31025	-0.235483	-4.34157	0.419251	-3.08716	-2.02053	-1.4214	0.209689	-0.149873	-3.07977	-0.950245	1.56624	-2.28666	1.83707	2.32508	1.16955	3.73678	1.01781	-0.00689953	-2.67526	-0.294994	1.59403	-0.253063	1.76422	0.554613	1.11188	0.0894585	0.382553	2.21791	0.0913416	2.47953	2.00551	-3.31006	-0.185638	-1.13898	-0.0568441	-0.681406	-1.20624	0.297155	0.679885	0.419443	-1.74238	0.920491	-2.41368	-0.76043	-0.18984
KEGG_Chemokine_signaling_Main_Pathway	KEGG Adjusted 1.4	-0.822628	2.91007	-1.76447	-3.59498	-1.13818	3.31637	2.39738	-2.55002	-2.20047	-3.15076	0.48132	-3.8668	1.19598	1.78115	0.0815571	-0.511537	2.77391	2.97084	1.75728	-0.118574	-1.85839	-0.953055	1.0864	-0.782627	-2.10999	1.07259	-0.546951	-5.53934	1.63112	4.14649	2.08901	1.27172	3.06455	3.9136	-0.134065	2.16848	-1.678	-2.38089	1.42842	-3.31799	2.10073	3.16961	-2.64821	-0.801451	-0.183918	-3.29562	-1.43852	-0.0607183
KEGG_Cocaine_addiction_Main_Pathway	KEGG Adjusted 1.4	-3.53532	-3.79417	1.25572	-6.12796	-4.70878	6.27301	-0.842824	-4.84233	-2.70286	0.312527	-1.68861	-4.63971	-5.97186	2.76415	5.07853	-0.361838	5.69936	5.20855	2.26771	5.73817	-6.42227	0.538038	-0.452045	-4.44766	9.52129	0.290134	-5.49129	-4.77175	0.410749	-0.433549	-7.31406	-2.99981	-0.157642	-0.676432	8.31019	2.09699	2.9129	3.27067	2.30035	-5.83316	-3.80387	-3.29418	-6.44175	1.60721	1.9025	4.90408	2.25435	9.2217
KEGG_Cytokine_cytokine_receptor_interaction_Main_Pathway	KEGG Adjusted 1.4	-1.62608	21.5562	-12.5084	-23.6372	-10.5848	11.5711	-6.61606	-18.4547	-14.8639	-18.9279	-1.09758	-25.2239	10.6925	1.31087	-0.900472	-9.2494	13.7727	22.0276	5.87753	-5.07546	-9.09201	-4.60532	9.03082	-2.81301	-19.3035	4.68913	0.439492	-35.2299	-0.428463	9.66413	11.2931	22.8657	14.7024	25.9838	3.33432	13.9757	-14.4986	-14.037	7.39388	-20.8069	9.15199	19.163	-11.0467	-6.61863	-0.547622	-20.4181	-7.35417	-2.93018
KEGG_Focal_adhesion_Main_Pathway	KEGG Adjusted 1.4	-0.197924	-0.212828	0.147591	0.780019	0.130614	0.449001	1.07821	-0.572248	-0.298448	0.103724	0.0704073	0.338277	-0.155026	0.466047	-0.131228	0.073031	0.0773887	0.638232	1.6538	1.80817	0.736601	0.171238	0.485159	0.0885261	0.687449	0.074773	-0.194766	0.579605	0.676428	1.53049	1.43201	-0.287354	1.10208	0.507918	-0.504471	0.966663	-0.18346	-0.864855	0.0868913	0.122172	0.111799	0.70565	-0.0738622	-0.576441	0.155266	-0.470109	-0.464135	0.64007
KEGG_Gastric_acid_secretion_Main_Pathway	KEGG Adjusted 1.4	-7.31497	-9.78298	3.16851	-15.1028	-9.76423	6.20517	-9.38528	-12.1378	-7.82108	1.00127	-6.70215	-4.27751	-16.1828	5.45609	9.9223	-0.275019	8.26663	5.11596	4.11676	3.10218	-5.49194	4.02837	5.90182	-12.3775	11.4946	1.73577	-6.54012	-9.88234	2.57605	0.561198	-16.6196	-1.83768	2.56222	-5.02636	18.2365	5.52786	6.93284	4.13511	10.8009	-14.7848	2.02173	0.587354	-17.4431	5.58513	14.792	8.47532	8.28814	14.172
KEGG_HTLV_I_infection_Main_Pathway	KEGG Adjusted 1.4	-0.295901	2.03374	-0.689247	-0.123874	-2.28385	0.220544	-1.62397	-1.06288	-0.747713	0.110305	-0.0788396	-1.62009	-0.499869	0.823906	-1.20288	0.966377	1.22309	0.61523	1.9657	0.535412	-0.00362944	-1.4073	-0.155179	0.838526	-0.133122	0.928054	0.291749	0.584893	0.0470589	0.201239	1.16671	0.0480495	1.30434	1.05498	-1.74123	-0.0976536	-0.599153	-0.0299023	-0.358448	-0.634532	0.156316	0.357648	0.220644	-0.916563	0.484217	-1.2697	-0.400018	-0.099864
KEGG_Hematopoietic_cell_lineage_Main_Pathway	KEGG Adjusted 1.4	-2.53027	4.52217	-3.4517	1.26264	-0.67109	-0.848885	0.368438	-2.94719	-2.98835	-2.40499	-2.55013	-4.94427	1.32853	-0.234947	-3.25305	2.34801	3.23738	3.20962	4.58826	2.74817	2.23097	-2.20305	-0.593064	2.927	2.90786	1.17278	2.22509	-2.23327	-1.25732	1.80365	4.11626	0.63696	1.63989	-0.347891	-2.51405	5.05527	-2.9759	-1.01132	-2.90154	-3.64697	2.52819	3.55365	0.918354	-4.2946	2.03784	-1.11466	0.264109	0.694893
KEGG_Hepatitis_C_Main_Pathway	KEGG Adjusted 1.4	-0.604394	4.15403	-1.40782	-0.253019	-4.66488	0.450472	-3.31705	-2.171	-1.52724	0.225304	-0.161034	-3.30912	-1.02101	1.68287	-2.45694	1.97388	2.49822	1.25664	4.01505	1.09361	-0.00741333	-2.87449	-0.316962	1.71273	-0.271909	1.8956	0.595913	1.19468	0.0961203	0.411041	2.38308	0.0981437	2.66417	2.15486	-3.55655	-0.199463	-1.2238	-0.0610771	-0.732149	-1.29607	0.319284	0.730515	0.450678	-1.87213	0.989038	-2.59343	-0.817058	-0.203977
KEGG_Inflammatory_mediator_regulation_of_TRP_channels_Main_Pathway	KEGG Adjusted 1.4	-0.293925	2.89332	0.199145	1.1863	0.820535	-0.866018	3.67645	-1.77416	-1.61881	-0.77162	-3.3963	-0.749585	-2.90703	2.17961	-2.42521	3.53778	0.460979	3.01192	-0.188119	2.31173	1.26634	-0.458558	-0.595153	0.879651	0.818007	0.507177	1.91306	-2.39132	-1.12419	3.31581	2.38679	-0.887224	-0.417228	-1.69978	-0.0309618	3.16644	1.59667	1.19488	-3.48689	-0.208973	-0.670457	2.36706	0.366771	-0.654051	2.12119	-2.80099	0.873469	1.59875
KEGG_Jak_STAT_signaling_Main_Pathway	KEGG Adjusted 1.4	-0.130318	-0.62591	0.111149	0.464964	0.292678	1.84957	1.92468	-0.581277	-1.15994	-0.782089	-0.455374	-0.345531	0.154064	0.0759144	-0.322916	-0.675316	1.15647	0.944615	2.308	2.63762	0.853172	-0.653751	0.304804	1.15201	1.12591	0.130326	-0.366032	0.623065	0.0538843	2.42125	2.49374	-0.775715	2.46686	-0.479169	-0.908198	1.33988	0.071047	0.185554	0.695164	0.0148392	0.781184	-0.736701	0.596556	-0.335378	-0.931317	-0.175455	0.00967966	2.24483
KEGG_MAPK_signaling_Main_Pathway	KEGG Adjusted 1.4	-0.570572	-0.372913	0.498868	-1.51926	-0.993689	1.60205	-0.0910313	-1.32857	-1.15343	0.0708696	-0.950868	-1.11866	-1.7488	0.696946	1.38025	-0.806579	1.24691	1.40407	0.952932	1.64232	-1.08923	0.10713	0.222479	-1.21232	2.85737	0.526409	-1.44736	-0.529913	0.212853	0.319988	-1.57444	-0.561099	0.376389	0.0334241	1.97858	1.19457	1.1917	1.39093	0.52734	-1.4003	-0.498696	-0.705645	-1.27764	0.16311	0.920517	1.59359	0.870163	1.55325
KEGG_NF_kappa_B_signaling_Main_Pathway	KEGG Adjusted 1.4	-3.66464	10.0625	-5.68382	-3.14778	-3.14317	1.14118	-4.50151	-6.95039	-2.45598	-5.75785	-0.966562	-11.3134	-1.35249	6.83782	-3.88889	8.02314	6.1898	3.38979	10.6516	4.95675	-1.86487	-6.16953	-2.1593	8.44716	7.94244	3.7091	-2.75044	-2.62295	0.248213	0.85613	7.25414	-1.5093	7.80299	2.87305	-3.81036	11.1585	-2.89083	4.4892	-1.11809	-4.21173	2.25438	7.44391	3.47226	-1.98429	3.16388	-7.41618	1.17084	5.8632
KEGG_Non_alcoholic_fatty_liver_disease_NAFLD__Main_Pathway	KEGG Adjusted 1.4	-1.1836	8.13497	-2.75699	-0.495496	-9.13539	0.882174	-6.4959	-4.25153	-2.99085	0.441221	-0.315358	-6.48035	-1.99947	3.29562	-4.81152	3.86551	4.89235	2.46092	7.8628	2.14165	-0.0145178	-5.6292	-0.620717	3.3541	-0.532488	3.71221	1.167	2.33957	0.188236	0.804955	4.66686	0.192198	5.21734	4.21994	-6.96492	-0.390614	-2.39661	-0.119609	-1.43379	-2.53813	0.625264	1.43059	0.882577	-3.66625	1.93687	-5.07879	-1.60007	-0.399456
KEGG_Osteoclast_differentiation_Main_Pathway	KEGG Adjusted 1.4	-1.29306	3.28191	-2.67885	-0.225722	-0.274148	0.653804	-1.59107	-2.11744	-1.37458	-0.900293	-1.88333	-6.0993	-0.32047	1.21683	-1.94468	2.60896	2.4102	2.83363	2.74002	1.91698	1.62935	-1.69285	-0.434739	3.03298	2.09712	0.27016	-0.0541641	-2.06826	-0.398665	0.25985	3.35281	1.25876	0.214427	-0.142333	-1.26425	3.19182	-2.77715	0.703785	-1.89804	-2.5729	2.4794	4.11283	0.957334	-1.10385	1.49384	-1.89583	0.49859	0.634021
KEGG_PI3K_Akt_signaling_Main_Pathway	KEGG Adjusted 1.4	-0.29605	0.07265	-0.338667	-0.226916	-0.063007	0.276418	0.112128	-0.077581	-0.0591372	-0.242986	0.402852	0.0676067	-0.100152	0.047297	0.218206	0.127562	0.253036	0.157128	0.409635	0.141736	-0.328124	-0.109947	-0.025569	0.0324714	0.138556	0.107991	-0.0856886	0.175117	0.300566	0.06308	-0.188468	-0.317479	0.545962	0.355216	-0.198881	0.0293195	0.334137	0.0938558	0.505287	-0.161717	-0.105131	0.17559	-0.418753	0.213152	-0.022346	-0.126628	0.159292	0.57318
KEGG_Rap1_signaling_Main_Pathway	KEGG Adjusted 1.4	-0.204732	0.14409	-0.0596246	-0.642409	-0.133451	1.37407	1.80271	-0.401713	-1.80942	-0.491651	0.541159	-0.227599	-0.967869	0.357606	-0.0275486	-0.356417	0.580989	1.2904	1.09508	1.87053	0.592864	-0.60557	-0.0652278	-0.19204	1.73386	-0.313954	-0.993668	0.604837	0.524036	1.07915	1.57807	-1.50641	1.67495	-0.944091	-1.00419	1.71623	0.448747	-0.529847	0.473933	-0.274924	1.27487	0.38081	0.0917941	0.194975	-0.628905	-0.733945	-0.829708	0.976718
KEGG_Regulation_of_actin_cytoskeleton_Main_Pathway	KEGG Adjusted 1.4	-0.348617	0.0406191	-0.337121	-0.0871028	-0.000707439	0.424071	-0.0779611	-0.0543589	0.0411491	-0.257033	0.549784	0.0106104	-0.149035	0.0769446	0.379907	-0.0431458	0.197287	0.328135	0.320602	0.064473	-0.373643	-0.111	0.0821089	0.0937951	0.272476	0.278537	-0.113955	-0.0179228	0.330145	-0.0212543	-0.161651	-0.200675	0.542632	0.551292	-0.103405	0.066548	0.213845	0.017501	0.729787	-0.218465	-0.019411	0.330891	-0.561491	0.451204	0.0387741	0.1659	0.237935	0.654337
KEGG_Regulation_of_lipolysis_in_adipocytes_Main_Pathway	KEGG Adjusted 1.4	-4.81541	-2.21684	-0.339812	-12.4513	-8.85889	5.98165	-7.52664	-10.5346	-9.91014	-1.28231	-9.08661	-1.08799	-11.6753	7.56618	3.66184	-5.14227	1.48611	6.90456	0.862447	2.08497	0.272189	3.01393	6.63697	-9.21464	11.2926	2.9249	-3.72074	-3.17373	5.16015	0.791229	-13.7249	-1.34103	6.73675	-3.39817	7.539	5.00276	3.93201	5.40208	2.1202	-11.2877	9.46121	-1.64053	-11.6621	6.93004	10.9728	14.8798	3.76852	7.09252
KEGG_Sphingolipid_signaling_Main_Pathway	KEGG Adjusted 1.4	-0.289862	1.99224	-0.675181	-0.121346	-2.23724	0.216043	-1.59083	-1.04119	-0.732454	0.108054	-0.0772306	-1.58702	-0.489667	0.807091	-1.17833	0.946655	1.19813	0.602675	1.92558	0.524485	-0.00355537	-1.37858	-0.152012	0.821413	-0.130405	0.909114	0.285795	0.572957	0.0460985	0.197132	1.1429	0.0470689	1.27772	1.03345	-1.70569	-0.0956607	-0.586926	-0.0292921	-0.351133	-0.621582	0.153126	0.350349	0.216141	-0.897858	0.474335	-1.24379	-0.391854	-0.0978259
KEGG_TNF_signaling_Main_Pathway	KEGG Adjusted 1.4	-1.1343	5.69711	-0.99871	0.721378	-2.79372	1.86144	-2.91015	-0.02933	-1.68629	0.122244	0.362721	-3.53638	0.0623759	0.426409	-2.62325	0.868559	3.45176	1.09749	3.78631	1.18115	1.14123	-3.11946	-0.716162	3.16874	0.917545	2.33233	0.577416	1.07554	1.34321	1.71038	2.05177	-0.095899	4.15439	2.22548	-3.45361	0.441926	-0.879353	0.303821	-1.17105	-1.68129	1.75751	0.908191	0.233363	-1.04305	0.950237	-3.30616	-1.57871	-1.25592
KEGG_Transcriptional_misregulation_in_cancer_Main_Pathway	KEGG Adjusted 1.4	-0.299416	0.119111	1.0909	-0.950279	0.0440452	0.247652	2.90622	-1.03441	-0.61532	-0.107309	0.156884	-0.625998	-0.087846	-0.344719	1.21578	1.4283	2.64749	-0.467799	2.17	1.78072	0.0349428	-0.268655	0.434852	-1.02147	1.38466	0.132896	-0.958287	-0.453878	1.58681	0.862334	-0.470139	-1.15006	1.70387	0.965841	0.590526	-0.725884	0.159981	0.255721	0.830174	-1.38388	1.90403	1.22579	-0.995679	0.0598617	0.530094	-0.124495	-0.566207	0.463808
KEGG_Type_I_diabetes_mellitus_Main_Pathway	KEGG Adjusted 1.4	-0.626742	15.1867	-6.73157	7.75532	1.70192	-6.67055	-1.20994	-2.52736	1.57792	-4.38347	-0.449948	-4.35574	5.40331	-3.08641	-9.79118	12.6132	-2.15391	-7.85121	4.97819	0.231674	7.63548	-3.40438	-1.46998	8.94201	-1.04559	0.538436	7.80657	-0.857388	-5.07303	2.68456	12.5252	5.93465	3.17029	-0.3162	-9.77024	5.93752	-8.30816	-4.87405	-9.76799	-2.92758	7.04551	10.1807	5.7632	-5.57649	0.682598	-11.5756	-1.67899	-5.21899
KEGG_Viral_carcinogenesis_Main_Pathway	KEGG Adjusted 1.4	-0.322069	0.489395	-0.189773	-0.049803	0.0947067	1.14667	-0.332408	0.0927477	-0.302307	-0.274621	-0.775796	-1.53265	-0.180061	0.288603	0.321078	0.820278	0.593245	-0.189139	-0.171998	0.702878	0.054769	0.0607414	-0.367315	-0.366074	0.00599034	-0.151569	-0.640414	-0.206153	0.912949	0.857862	0.570935	0.310681	1.20752	-0.233884	0.339328	-0.529344	-0.0208191	-0.404685	0.210148	-0.982674	0.633705	-0.139431	-0.863811	-0.619686	0.669623	-0.299805	-0.612063	0.121535
MAPK_Family_Pathway	Primary 1.4	-1.22744	4.47253	-1.13773	-0.455849	-0.88139	1.95955	1.04479	-2.4946	-2.16228	-1.72539	-1.00701	-2.9657	0.176691	0.299208	-1.44522	3.46904	1.75982	1.61689	3.52378	1.70387	0.024222	-0.499875	-0.847792	0.734915	2.11985	0.46384	-0.129202	-1.61723	0.679249	3.58383	1.76706	0.400664	2.95432	2.33773	-0.889682	2.93564	-1.4574	-1.7008	-0.471153	-1.75003	1.29267	2.29964	-0.717789	-1.56165	0.437932	-2.28631	-0.68529	0.604189
MAPK_Signaling_Pathway	Primary 1.4	-0.418346	1.07907	-0.398321	0.173605	0.064213	-0.0102008	0.102751	-0.505868	-0.687377	-0.481261	-0.382807	-0.977029	0.111405	0.143909	-0.594996	0.694348	0.730007	0.239322	1.19335	0.865397	0.347966	-0.498214	0.0240675	0.612254	0.468252	0.512719	0.0583794	0.134214	0.11066	0.388326	0.676835	-0.141251	0.917984	0.0353053	-0.723383	0.96209	-0.251521	-0.0815009	-0.369415	-0.518442	0.613394	0.580821	0.185353	-0.686765	0.338176	-0.628122	-0.0775432	0.381865
NCI_Alpha_synuclein_signaling_Main_Pathway	NCI 1.2	0.0664346	-1.07439	-0.509873	-10.9354	0.872302	6.77483	2.02449	-1.13564	1.30673	-7.24835	-7.30938	-10.9593	-0.622459	2.8994	2.2523	-1.10218	6.77483	1.88259	0.740699	0.169397	-2.13999	2.14761	-0.062862	2.44455	-0.0135817	6.77483	-4.85224	-11.7985	-12.8439	6.77483	-1.13564	-5.34588	6.77483	6.77483	6.77483	1.38523	3.69028	0.903373	5.10074	2.2523	3.79003	2.50376	-5.76479	6.77483	2.90547	2.20706	4.86183	1.93312
NCI_Beta5_beta6_beta7_and_beta8_integrin_cell_surface_interactions_Main_Pathway	NCI 1.2	-5.24518	16.6705	0.17264	-4.35342	8.00194	6.89074	0.853102	-2.9243	-14.2968	-2.46184	1.3903	-15.5844	6.59551	-0.96456	0.290033	-1.68811	20.9629	-0.738139	17.7133	4.15069	-1.00002	-4.61399	4.34293	4.08864	8.59315	11.1562	-10.958	4.98662	11.9426	8.59947	8.15106	-9.1556	15.6781	13.9536	5.28659	6.27802	-4.86042	-0.769481	0.68378	-6.54245	8.06019	-0.524463	-6.67117	3.37178	5.95129	-8.85802	0.360192	0.488409
NCI_CDC42_signaling_events_Main_Pathway	NCI 1.2	3.69526	1.62193	-1.54017	3.69483	2.89803	2.29885	0.864806	2.61866	0.0296447	-0.883383	-1.00488	3.17384	1.10644	-4.22999	-1.03534	-0.339966	-2.08657	-1.02245	0.549341	-0.83637	3.50176	2.81359	0.420897	2.50545	-2.15075	0.248573	1.5192	2.48254	-0.0938483	2.68007	3.57474	-1.60296	1.89089	1.8013	0.410267	-0.338307	0.143648	-2.23894	-0.187659	4.04256	3.18295	2.34758	2.08984	-2.52127	-0.156854	-1.88324	0.259781	0.699456
NCI_CDC42_signaling_events_Pathway_(Pathway_positive_regulation_of_NF_kappaB_transcription_factor_activity_via_CDC42)	NCI 1.2	36.6167	16.0719	-15.2617	36.6124	28.7168	22.7795	8.56944	25.9485	0.293752	-8.75352	-9.95745	31.4498	10.9638	-41.9153	-10.2593	-3.36876	-20.676	-10.1316	5.44347	-8.28767	34.6992	27.8801	4.17071	24.8267	-21.312	2.46313	15.0539	24.5997	-0.929951	26.557	35.4225	-15.8839	18.737	17.8492	4.06537	-3.35232	1.42342	-22.1859	-1.85953	40.0581	31.5401	23.2624	20.7084	-24.9835	-1.55428	-18.6612	2.57419	6.93097
NCI_CDC42_signaling_events_Pathway_(RNA_splicing)	NCI 1.2	26.8522	11.786	-11.1919	26.8491	21.059	16.705	6.28426	19.0289	0.215418	-6.41925	-7.30213	23.0632	8.04015	-30.7379	-7.52348	-2.47042	-15.1624	-7.42983	3.99188	-6.07762	25.4461	20.4454	3.05852	18.2063	-15.6288	1.8063	11.0395	18.0398	-0.681964	19.4751	25.9765	-11.6482	13.7404	13.0894	2.98127	-2.45836	1.04384	-16.2696	-1.36365	29.3759	23.1294	17.0591	15.1862	-18.3212	-1.13981	-13.6849	1.88774	5.08271
NCI_CDC42_signaling_events_Pathway_(actin_cytoskeleton_organization)	NCI 1.2	13.8891	6.09623	-5.78892	13.8875	10.8926	8.64049	3.25048	9.84253	0.111423	-3.3203	-3.77696	11.9292	4.1587	-15.8989	-3.89146	-1.2778	-7.84263	-3.84302	2.06476	-3.1436	13.1618	10.5752	1.58199	9.41704	-8.08387	0.934292	5.71009	9.33093	-0.35274	10.0734	13.4361	-6.02493	7.10712	6.77039	1.54204	-1.27157	0.539918	-8.41533	-0.705338	15.1944	11.9635	8.82366	7.85492	-9.47649	-0.589555	-7.07839	0.976418	2.62899
NCI_CDC42_signaling_events_Pathway_(cell_motility)	NCI 1.2	26.8522	11.786	-11.1919	26.8491	21.059	16.705	6.28426	19.0289	0.215418	-6.41925	-7.30213	23.0632	8.04015	-30.7379	-7.52348	-2.47042	-15.1624	-7.42983	3.99188	-6.07762	25.4461	20.4454	3.05852	18.2063	-15.6288	1.8063	11.0395	18.0398	-0.681964	19.4751	25.9765	-11.6482	13.7404	13.0894	2.98127	-2.45836	1.04384	-16.2696	-1.36365	29.3759	23.1294	17.0591	15.1862	-18.3212	-1.13981	-13.6849	1.88774	5.08271
NCI_CDC42_signaling_events_Pathway_(neuron_projection_development)	NCI 1.2	30.9834	13.5993	-12.9137	30.9798	24.2989	19.2749	7.25106	21.9564	0.24856	-7.40682	-8.42553	26.6114	9.2771	-35.4668	-8.68094	-2.85049	-17.4951	-8.57288	4.60601	-7.01264	29.3609	23.5909	3.52906	21.0072	-18.0332	2.08419	12.7379	20.8152	-0.786882	22.4713	29.9728	-13.4402	15.8543	15.1032	3.43993	-2.83657	1.20443	-18.7727	-1.57345	33.8953	26.6878	19.6835	17.5225	-21.1399	-1.31516	-15.7903	2.17816	5.86467
NCI_CDC42_signaling_events_Pathway_(regulation_of_filopodium_assembly)	NCI 1.2	30.9834	13.5993	-12.9137	30.9798	24.2989	19.2749	7.25106	21.9564	0.24856	-7.40682	-8.42553	26.6114	9.2771	-35.4668	-8.68094	-2.85049	-17.4951	-8.57288	4.60601	-7.01264	29.3609	23.5909	3.52906	21.0072	-18.0332	2.08419	12.7379	20.8152	-0.786882	22.4713	29.9728	-13.4402	15.8543	15.1032	3.43993	-2.83657	1.20443	-18.7727	-1.57345	33.8953	26.6878	19.6835	17.5225	-21.1399	-1.31516	-15.7903	2.17816	5.86467
NCI_CXCR3_mediated_signaling_events_Main_Pathway	NCI 1.2	-0.860166	1.16323	-1.04722	-2.93644	3.70805	4.88304	4.4803	0.152245	2.82356	-0.818999	1.6951	1.23403	0.0266594	7.30366	1.90314	2.42371	1.19016	0.723518	0.96621	0.236137	-3.54659	0.520585	1.94475	-0.0985973	0.910349	3.0196	-1.36885	-1.36885	4.95007	4.49128	-3.28687	-3.70027	0.0241898	1.03777	-1.00021	0.253304	-0.373338	-1.39697	2.33144	-0.36951	-0.330898	0.6251	-2.62573	0.307103	1.74839	0.200951	1.84648	3.23613
NCI_CXCR3_mediated_signaling_events_Pathway_(actin_polymerization_or_depolymerization)	NCI 1.2	-2.33474	3.15734	-2.84245	-7.97033	10.0647	13.254	12.1608	0.413237	7.66395	-2.223	4.60098	3.34952	0.0723612	19.8242	5.16566	6.57863	3.23044	1.96384	2.62257	0.640945	-9.62645	1.41302	5.27861	-0.267621	2.47095	8.19606	-3.71546	-3.71546	13.4359	12.1906	-8.9215	-10.0436	0.0656581	2.81681	-2.71485	0.687541	-1.01335	-3.79177	6.32819	-1.00295	-0.898151	1.6967	-7.12698	0.833567	4.74562	0.545437	5.01186	8.78377
NCI_CXCR3_mediated_signaling_events_Pathway_(cAMP_biosynthetic_process)	NCI 1.2	-6.53726	8.84056	-7.95887	-22.3169	28.1812	37.1111	34.0503	1.15706	21.4591	-6.22439	12.8827	9.37866	0.202611	55.5078	14.4639	18.4202	9.04522	5.49874	7.3432	1.79464	-26.9541	3.95645	14.7801	-0.74934	6.91865	22.949	-10.4033	-10.4033	37.6205	34.1338	-24.9802	-28.122	0.183843	7.88708	-7.60158	1.92511	-2.83737	-10.617	17.7189	-2.80827	-2.51482	4.75076	-19.9555	2.33399	13.2877	1.52722	14.0332	24.5946
NCI_CXCR3_mediated_signaling_events_Pathway_(cell_adhesion)	NCI 1.2	-2.04289	2.76268	-2.48715	-6.97404	8.80662	11.5972	10.6407	0.361582	6.70595	-1.94512	4.02586	2.93083	0.063316	17.3462	4.51995	5.7563	2.82663	1.71836	2.29475	0.560827	-8.42315	1.23639	4.61878	-0.234169	2.16208	7.17156	-3.25103	-3.25103	11.7564	10.6668	-7.80631	-8.78814	0.0574509	2.46471	-2.37549	0.601598	-0.886678	-3.3178	5.53717	-0.877585	-0.785882	1.48461	-6.23611	0.729371	4.15241	0.477258	4.38538	7.6858
NCI_CXCR3_mediated_signaling_events_Pathway_(cell_proliferation)	NCI 1.2	-1.42114	1.92186	-1.73019	-4.8515	6.12635	8.06764	7.40223	0.251535	4.66501	-1.35313	2.8006	2.03884	0.0440459	12.0669	3.14432	4.00438	1.96635	1.19538	1.59635	0.39014	-5.85958	0.860098	3.21307	-0.1629	1.50405	4.98891	-2.26158	-2.26158	8.17838	7.42038	-5.43048	-6.11349	0.0399658	1.71458	-1.65252	0.418503	-0.61682	-2.30804	3.85194	-0.610494	-0.5467	1.03277	-4.33816	0.507388	2.88864	0.332005	3.0507	5.34665
NCI_CXCR3_mediated_signaling_events_Pathway_(chemotaxis)	NCI 1.2	-1.81591	2.45571	-2.2108	-6.19914	7.82811	10.3086	9.45841	0.321406	5.96085	-1.729	3.57854	2.60518	0.0562809	15.4188	4.01774	5.11671	2.51256	1.52743	2.03978	0.498512	-7.48724	1.09901	4.10558	-0.20815	1.92185	6.37472	-2.8898	-2.8898	10.4501	9.4816	-6.93895	-7.81168	0.0510674	2.19085	-2.11155	0.534754	-0.788159	-2.94916	4.92193	-0.780076	-0.698562	1.31966	-5.54321	0.64833	3.69104	0.424229	3.89812	6.83182
NCI_CXCR3_mediated_signaling_events_Pathway_(regulation_of_stress_fiber_assembly)	NCI 1.2	-6.53726	8.84056	-7.95887	-22.3169	28.1812	37.1111	34.0503	1.15706	21.4591	-6.22439	12.8827	9.37866	0.202611	55.5078	14.4639	18.4202	9.04522	5.49874	7.3432	1.79464	-26.9541	3.95645	14.7801	-0.74934	6.91865	22.949	-10.4033	-10.4033	37.6205	34.1338	-24.9802	-28.122	0.183843	7.88708	-7.60158	1.92511	-2.83737	-10.617	17.7189	-2.80827	-2.51482	4.75076	-19.9555	2.33399	13.2877	1.52722	14.0332	24.5946
NCI_C_MYC_Main_Pathway	NCI 1.2	0.687959	5.54587	2.84671	-3.57606	-1.88667	3.38481	-0.140695	0.594049	1.02869	-0.429423	-4.55923	-4.5349	0.636659	1.30896	2.21696	2.06217	2.64864	-0.67297	-0.847017	4.67598	-4.00878	2.54991	-1.6535	-1.50928	3.19209	0.477455	-2.15699	0.847246	2.65497	2.52306	-1.06628	-0.239075	2.15951	2.52306	1.85836	-2.4175	0.132818	0.0562315	2.82368	-1.38905	2.12785	-4.03572	-1.22049	-1.32717	4.14864	1.61377	-1.48985	3.53819
NCI_Canonical_NF_kappaB_Main_Pathway	NCI 1.2	-3.28761	14.7029	-0.395183	0.311057	-9.71588	3.40903	-2.06902	-6.76368	-7.20904	-2.94872	-1.81163	-10.3867	-4.41599	3.58124	-6.1847	5.39793	8.57682	0.223746	8.07925	3.66566	0.496505	-9.78509	-0.748205	2.77803	0.573738	5.32552	0.0881084	3.51617	4.39854	8.0306	11.0583	-2.10331	11.0097	6.69241	-10.0636	0.0225777	-1.52794	0.271668	0.108466	-4.15507	4.02815	5.42962	-0.811335	-2.02042	0.50219	-9.3883	-3.23922	0.520385
NCI_Caspase_Cascade_in_Apoptosis_Main_Pathway	NCI 1.2	-0.327627	8.50092	-1.35195	-4.73204	-6.98558	3.50295	-2.17439	-5.31526	-1.883	0.103653	-0.69753	-2.09134	-1.22055	0.965142	-2.99885	1.80993	2.78181	-0.432463	7.60425	0.0246737	-0.250448	-2.00199	-0.0481768	1.28887	-1.38918	1.90524	4.08813	3.69446	1.09034	2.7329	1.71448	0.5373	5.66512	6.0849	-5.25028	-0.733723	-2.79077	-1.33173	-1.32717	-1.35941	0.30785	2.54489	3.25052	-5.43554	3.33229	-6.88647	-1.15332	0.145907
NCI_Caspase_Cascade_in_Apoptosis_Pathway_(neuron_apoptosis)	NCI 1.2	-1.00715	26.1325	-4.15601	-14.5466	-21.4742	10.7683	-6.68423	-16.3395	-5.78849	0.318637	-2.14426	-6.42893	-3.75207	2.96692	-9.21869	5.56387	8.55148	-1.32942	23.376	0.0758488	-0.769895	-6.15426	-0.148099	3.96209	-4.27045	5.85685	12.5672	11.357	3.35177	8.40114	5.27044	1.6517	17.415	18.7054	-16.1398	-2.25552	-8.57903	-4.09383	-4.07982	-4.17893	0.946353	7.82318	9.99234	-16.7092	10.2437	-21.1695	-3.5454	0.448528
NCI_Cellular_roles_of_Anthrax_toxin_Main_Pathway	NCI 1.2	-8.87149	18.6032	-16.0165	5.35622	-7.71973	-1.3337	-9.00786	-13.2621	-8.34613	-6.30207	-5.78607	-17.9778	-0.741099	0.822975	-14.3681	12.5596	5.4847	9.51908	17.6751	7.02671	6.71427	-10.003	-2.35577	11.3594	9.08494	4.16445	4.8359	-12.3107	-5.18627	3.52006	13.8866	7.28581	8.76356	1.69621	-10.3027	15.5559	-2.98148	-1.46785	-7.88354	-10.7824	8.70935	11.5776	1.2812	-11.5695	4.92085	-15.154	-3.91675	1.29915
NCI_Cellular_roles_of_Anthrax_toxin_Pathway_(monocyte_activation)	NCI 1.2	-13.3509	29.4851	-18.068	4.34723	-54.7167	0.813813	-54.7167	-10.1964	3.32077	12.4726	6.45637	-25.7876	-2.93569	5.96772	-27.9737	16.935	22.1447	16.9422	16.9707	-8.47868	2.01117	-22.3262	-4.84326	12.5877	-7.19783	13.9215	21.9144	-17.073	-3.12641	-1.38564	13.6131	21.0833	-0.180064	20.3768	-29.5297	-16.9895	-20.8572	4.18104	-11.1457	-16.44	7.51039	9.92345	-6.61328	-9.30238	13.6742	-22.7423	-2.48071	-20.8248
NCI_Ceramide_signaling_Main_Pathway	NCI 1.2	-0.645602	4.43726	-1.50381	-0.270271	-4.98294	0.481186	-3.54322	-2.31902	-1.63137	0.240666	-0.172014	-3.53474	-1.09062	1.79761	-2.62446	2.10846	2.66855	1.34232	4.2888	1.16817	-0.00791878	-3.07047	-0.338573	1.82951	-0.290448	2.02484	0.636544	1.27613	0.102674	0.439066	2.54556	0.104835	2.84582	2.30178	-3.79905	-0.213062	-1.30724	-0.0652415	-0.782068	-1.38443	0.341053	0.780323	0.481406	-1.99977	1.05647	-2.77025	-0.872767	-0.217885
NCI_Ceramide_signaling_Pathway_(cell_survival)	NCI 1.2	-1.77541	12.2025	-4.13548	-0.743244	-13.7031	1.32326	-9.74385	-6.3773	-4.48628	0.661831	-0.473038	-9.72053	-2.99921	4.94343	-7.21727	5.79826	7.33852	3.69138	11.7942	3.21247	-0.0217766	-8.4438	-0.931076	5.03115	-0.798732	5.56832	1.7505	3.50936	0.282354	1.20743	7.00028	0.288297	7.82601	6.3299	-10.4474	-0.585922	-3.59492	-0.179414	-2.15069	-3.80719	0.937896	2.14589	1.32387	-5.49938	2.9053	-7.61819	-2.40011	-0.599184
NCI_Ceramide_signaling_Pathway_(ganglioside_biosynthetic_process)	NCI 1.2	-1.67097	11.4847	-3.89222	-0.699524	-12.897	1.24542	-9.17068	-6.00216	-4.22238	0.6229	-0.445212	-9.14873	-2.82279	4.65264	-6.79273	5.45719	6.90684	3.47424	11.1004	3.0235	-0.0204957	-7.94711	-0.876307	4.7352	-0.751747	5.24077	1.64753	3.30293	0.265744	1.13641	6.5885	0.271338	7.36566	5.95756	-9.83282	-0.551456	-3.38345	-0.16886	-2.02418	-3.58324	0.882725	2.01966	1.24599	-5.17589	2.7344	-7.17006	-2.25893	-0.563938
NCI_Ceramide_signaling_Pathway_(negative_regulation_of_cell_cycle)	NCI 1.2	-1.67097	11.4847	-3.89222	-0.699524	-12.897	1.24542	-9.17068	-6.00216	-4.22238	0.6229	-0.445212	-9.14873	-2.82279	4.65264	-6.79273	5.45719	6.90684	3.47424	11.1004	3.0235	-0.0204957	-7.94711	-0.876307	4.7352	-0.751747	5.24077	1.64753	3.30293	0.265744	1.13641	6.5885	0.271338	7.36566	5.95756	-9.83282	-0.551456	-3.38345	-0.16886	-2.02418	-3.58324	0.882725	2.01966	1.24599	-5.17589	2.7344	-7.17006	-2.25893	-0.563938
NCI_HIV_1_Nef_Negative_effector_of_Fas_and_TNF_alpha_Main_Pathway	NCI 1.2	-0.962932	6.61828	-2.24297	-0.403116	-7.43218	0.717701	-5.2848	-3.45887	-2.43324	0.358959	-0.256563	-5.27215	-1.62669	2.68118	-3.91445	3.14482	3.98021	2.00211	6.39686	1.74236	-0.0118111	-4.57969	-0.50499	2.72876	-0.43321	3.02011	0.949421	1.90338	0.153141	0.654878	3.79676	0.156364	4.24462	3.43317	-5.66637	-0.317788	-1.94979	-0.0973093	-1.16647	-2.06492	0.508689	1.16387	0.718029	-2.98271	1.57576	-4.1319	-1.30175	-0.324981
NCI_HIV_1_Nef_Negative_effector_of_Fas_and_TNF_alpha_Pathway_(protein_ubiquitination)	NCI 1.2	-2.27252	15.6191	-5.29342	-0.951353	-17.5399	1.69377	-12.4721	-8.16294	-5.74244	0.847144	-0.605488	-12.4423	-3.83899	6.32759	-9.23811	7.42178	9.39331	4.72497	15.0966	4.11196	-0.0278741	-10.8081	-1.19178	6.43988	-1.02238	7.12745	2.24063	4.49198	0.361413	1.54551	8.96036	0.36902	10.0173	8.10228	-13.3726	-0.74998	-4.6015	-0.22965	-2.75288	-4.87321	1.20051	2.74674	1.69455	-7.03921	3.71878	-9.75128	-3.07214	-0.766955
NCI_IL12_mediated_signaling_events_Main_Pathway	NCI 1.2	-2.90296	5.89214	-6.03253	2.23969	3.12627	-0.806375	2.45053	-5.61991	-4.81381	-4.94175	-3.88205	-6.04898	-0.00376418	-0.350927	-3.8687	4.36763	-0.0270079	2.7717	7.04652	4.7981	3.25848	-2.31944	-0.600633	4.30817	5.70985	0.35886	-0.33715	-4.219	-2.31065	2.02831	5.49944	1.05704	4.62089	-1.78254	-1.53193	10.3886	1.17131	-1.31835	-2.6739	-3.50025	3.58387	4.77207	1.53942	-4.84927	0.788089	-4.96705	-1.72935	3.41264
NCI_IL1_mediated_signaling_events_Main_Pathway	NCI 1.2	-3.99964	13.0117	-7.68927	4.10401	6.92077	-2.38132	5.82386	-8.33153	-5.22649	-8.31384	-6.45527	-11.6947	3.10432	-2.75425	-7.45089	10.4954	3.29381	4.0595	11.7737	8.09276	6.1473	-1.44762	-1.84068	8.07333	8.09336	1.80672	1.42014	-4.11902	-1.81159	3.39925	8.05121	1.65188	4.94619	-2.30217	-3.91093	16.056	-4.16176	-2.77182	-9.28706	-7.57528	9.08548	10.7988	5.07786	-9.83987	3.19651	-8.21356	0.453886	2.32087
NCI_IL8_and_CXCR1_mediated_signaling_events_Main_Pathway	NCI 1.2	-3.25263	-1.44058	0.83138	1.06633	-3.61061	5.94574	17.8343	-0.95288	-5.97542	-3.52091	2.14055	-5.73022	-1.73926	0.981851	-1.37899	1.71861	5.27803	-0.786696	5.86857	3.82486	0.507758	-3.35295	-3.81711	-2.92248	2.05265	-1.21301	-2.4719	-4.34531	5.17041	14.6908	9.41228	-7.67801	8.30628	1.86908	-2.82218	1.94621	2.44755	-1.7439	-0.195963	-3.58267	7.14847	3.72229	-4.87679	0.124925	-3.49298	-4.67041	-6.27016	-2.44534
NCI_IL8_and_CXCR1_mediated_signaling_events_Pathway_(cAMP_biosynthetic_process)	NCI 1.2	-8.13157	-3.60144	2.07845	2.66583	-9.02652	14.8644	44.5857	-2.3822	-14.9385	-8.80228	5.35138	-14.3256	-4.34816	2.45463	-3.44747	4.29652	13.1951	-1.96674	14.6714	9.56214	1.26939	-8.38236	-9.54277	-7.30619	5.13163	-3.03253	-6.17976	-10.8633	12.926	36.7269	23.5307	-19.195	20.7657	4.67269	-7.05545	4.86552	6.11887	-4.35976	-0.489907	-8.95668	17.8712	9.30572	-12.192	0.312313	-8.73246	-11.676	-15.6754	-6.11335
NCI_IL8_and_CXCR2_mediated_signaling_events_Main_Pathway	NCI 1.2	-2.90413	-1.28623	0.742303	0.952081	-3.22376	5.3087	15.9235	-0.850786	-5.33519	-3.14367	1.91121	-5.11627	-1.55291	0.876653	-1.23124	1.53447	4.71253	-0.702407	5.2398	3.41505	0.453355	-2.9937	-3.40813	-2.60935	1.83273	-1.08305	-2.20706	-3.87975	4.61644	13.1167	8.40382	-6.85537	7.41632	1.66882	-2.5198	1.73768	2.18531	-1.55706	-0.174967	-3.19882	6.38256	3.32347	-4.35428	0.11154	-3.11874	-4.17001	-5.59836	-2.18334
NCI_IL8_and_CXCR2_mediated_signaling_events_Pathway_(Pathway_degradation_of_CXCL8)	NCI 1.2	-5.08223	-2.2509	1.29903	1.66614	-5.64157	9.29022	27.8661	-1.48888	-9.33659	-5.50142	3.34461	-8.95347	-2.7176	1.53414	-2.15467	2.68532	8.24693	-1.22921	9.16964	5.97634	0.793372	-5.23898	-5.96423	-4.56637	3.20727	-1.89533	-3.86235	-6.78955	8.07876	22.9543	14.7067	-11.9969	12.9786	2.92043	-4.40966	3.04095	3.82429	-2.72485	-0.306192	-5.59793	11.1695	5.81607	-7.61999	0.195196	-5.45779	-7.29751	-9.79713	-3.82084
NCI_IL8_and_CXCR2_mediated_signaling_events_Pathway_(cAMP_biosynthetic_process)	NCI 1.2	-5.80826	-2.57246	1.48461	1.90416	-6.44751	10.6174	31.847	-1.70157	-10.6704	-6.28734	3.82241	-10.2325	-3.10583	1.75331	-2.46248	3.06894	9.42506	-1.40481	10.4796	6.8301	0.906711	-5.9874	-6.81626	-5.21871	3.66545	-2.16609	-4.41412	-7.75949	9.23287	26.2335	16.8076	-13.7107	14.8326	3.33764	-5.03961	3.47537	4.37062	-3.11411	-0.349933	-6.39763	12.7651	6.64694	-8.70856	0.223081	-6.23747	-8.34001	-11.1967	-4.36668
NCI_Insulin_Pathway_Main_Pathway	NCI 1.2	4.97264	2.1826	-2.07258	4.97206	3.89982	3.09351	1.16375	3.52387	0.0398923	-1.18875	-1.35225	4.27097	1.48892	-5.69221	-1.39324	-0.457486	-2.80785	-1.37589	0.739236	-1.12549	4.71224	3.78619	0.566393	3.37153	-2.89422	0.3345	2.04435	3.3407	-0.12629	3.60651	4.81046	-2.15707	2.54453	2.42397	0.552087	-0.455253	0.193304	-3.0129	-0.252529	5.43998	4.28322	3.15909	2.81226	-3.39282	-0.211075	-2.53424	0.349582	0.941243
NCI_Integrin_linked_kinase_signaling_Main_Pathway	NCI 1.2	0.255858	0.505884	0.028936	0.0572225	0.390908	-0.395926	0.187274	0.343828	-0.211162	0.0291035	0.182855	0.566251	0.0178883	0.0980132	-0.0305558	0.162893	0.481858	-0.280498	0.999039	0.228131	0.0962075	-0.034207	0.152464	0.701847	-0.452321	0.154157	0.541449	0.494889	0.0875238	0.374369	0.167613	-0.0691238	1.03296	0.605032	-0.245688	-0.278838	0.697928	-0.0733794	0.421968	0.0239606	0.336911	0.823149	0.197101	0.135615	0.147598	-1.24908	0.162684	0.52984
NCI_Integrin_linked_kinase_signaling_Pathway_(DNA_biosynthetic_process)	NCI 1.2	0.872244	1.7246	0.0986456	0.195077	1.33264	-1.34975	0.638433	1.17214	-0.71987	0.0992163	0.623368	1.9304	0.0609829	0.334136	-0.104168	0.555316	1.6427	-0.956244	3.40581	0.77772	0.32798	-0.116615	0.519765	2.39266	-1.542	0.525537	1.84585	1.68712	0.298377	1.27626	0.571409	-0.235649	3.52146	2.06261	-0.837572	-0.950586	2.3793	-0.250157	1.43853	0.081684	1.14856	2.80619	0.671935	0.462325	0.503174	-4.25824	0.554605	1.80627
NCI_Integrin_linked_kinase_signaling_Pathway_(centrosome_localization)	NCI 1.2	0.685335	1.35505	0.0775073	0.153274	1.04708	-1.06052	0.501626	0.920967	-0.565612	0.0779557	0.489789	1.51674	0.0479151	0.262535	-0.0818459	0.436319	1.29069	-0.751335	2.676	0.611066	0.257699	-0.0916259	0.408387	1.87995	-1.21157	0.412922	1.45031	1.3256	0.234439	1.00277	0.448964	-0.185153	2.76686	1.62062	-0.658092	-0.746889	1.86945	-0.196552	1.13027	0.0641803	0.902439	2.20486	0.527949	0.363256	0.395351	-3.34576	0.435761	1.41921
NCI_LPA_receptor_mediated_events_Main_Pathway	NCI 1.2	-1.39001	-0.615631	0.355291	0.455697	-1.54299	2.54092	7.62149	-0.407214	-2.5536	-1.50466	0.914766	-2.44881	-0.743275	0.419595	-0.589312	0.734448	2.25557	-0.336195	2.50794	1.63455	0.216991	-1.43288	-1.63124	-1.24892	0.877202	-0.518381	-1.05637	-1.85697	2.20958	6.2781	4.02234	-3.2812	3.54969	0.798751	-1.20606	0.831712	1.04596	-0.745257	-0.0837447	-1.53106	3.0549	1.59072	-2.0841	0.0533868	-1.49273	-1.9959	-2.67956	-1.04502
NCI_PAR1_mediated_thrombin_signaling_events_Main_Pathway	NCI 1.2	4.46793	3.38622	-0.147134	5.97574	5.72402	0.510813	1.23291	4.71569	-0.26533	-1.40163	1.95215	5.84932	1.68451	-4.99734	1.44429	-0.675122	0.348933	-4.16901	1.86428	0.972917	5.53718	4.29262	1.50481	5.53056	-0.934431	1.19867	3.48772	4.3652	1.04317	-0.712193	6.88291	-3.55311	4.51824	0.355893	1.43259	-2.87219	0.897183	-3.0314	0.652279	6.01309	5.73484	2.38429	1.42704	-0.461496	0.54775	-0.942814	0.59549	3.67776
NCI_PAR1_mediated_thrombin_signaling_events_Pathway_(cAMP_biosynthetic_process)	NCI 1.2	9.38265	7.11107	-0.308981	12.5491	12.0204	1.07271	2.58911	9.90295	-0.557192	-2.94343	4.09951	12.2836	3.53746	-10.4944	3.03302	-1.41776	0.73276	-8.75492	3.915	2.04312	11.6281	9.01449	3.1601	11.6142	-1.9623	2.51721	7.32421	9.16692	2.19066	-1.49561	14.4541	-7.46152	9.48831	0.747375	3.00844	-6.03161	1.88408	-6.36593	1.36979	12.6275	12.0432	5.007	2.99678	-0.969142	1.15027	-1.97991	1.25053	7.7233
NCI_PLK1_signaling_events_Main_Pathway	NCI 1.2	0.144268	-0.477546	0.160366	0.152806	-0.743996	0.132779	0.29107	-0.319228	0.0585115	0.0662495	0.169321	0.804406	-0.467385	0.0915546	0.21888	0.410481	0.245817	-0.0268776	1.14257	0.235239	0.8907	0.0582617	-0.00972276	-0.357759	-0.242968	0.204266	0.134099	0.667193	0.504288	0.721814	0.296866	-0.356736	1.23037	0.117836	-0.0566985	-0.0750372	1.01562	-0.554744	0.0716792	-0.485491	0.175296	0.025744	0.0587613	-0.447744	0.0850276	0.384862	0.0948052	0.373541
NCI_PLK1_signaling_events_Pathway_(G2_M_transition_of_mitotic_cell_cycle)	NCI 1.2	1.29841	-4.29791	1.44329	1.37526	-6.69597	1.19501	2.61963	-2.87305	0.526604	0.596245	1.52389	7.23965	-4.20646	0.823991	1.96992	3.69433	2.21236	-0.241899	10.2831	2.11715	8.0163	0.524355	-0.0875048	-3.21983	-2.18671	1.8384	1.20689	6.00474	4.53859	6.49633	2.67179	-3.21063	11.0733	1.06052	-0.510286	-0.675335	9.14055	-4.9927	0.645113	-4.36942	1.57766	0.231696	0.528851	-4.02969	0.765249	3.46375	0.853247	3.36186
NCI_PLK1_signaling_events_Pathway_(regulation_of_attachment_of_spindle_microtubules_to_kinetochore)	NCI 1.2	0.376958	-1.24778	0.419021	0.399268	-1.94399	0.346939	0.760539	-0.834111	0.152885	0.173103	0.44242	2.10183	-1.22123	0.239223	0.571913	1.07255	0.642297	-0.0702286	2.98542	0.614658	2.32731	0.152232	-0.0254046	-0.934789	-0.634853	0.533728	0.350388	1.74331	1.31766	1.88603	0.775681	-0.932118	3.21484	0.307893	-0.148148	-0.196065	2.65371	-1.44949	0.187291	-1.26854	0.458031	0.0672667	0.153537	-1.16991	0.222169	1.00561	0.247717	0.976025
NCI_Posttranslational_regulation_of_adherens_junction_stability_and_dissassembly_Main_Pathway	NCI 1.2	0.383174	0.082562	0.108938	-0.309239	-2.87887	5.59195	2.20981	-1.24846	-0.526397	1.02189	-3.12118	-1.07569	1.3787	0.582399	0.96545	-0.845297	0.352308	0.482486	0.334279	0.999537	-1.26589	-1.01342	-1.91239	1.70672	1.14306	-0.051137	0.0220683	3.16679	0.204602	2.05541	2.63925	-0.272811	1.14121	-0.288381	0.0619507	0.736796	0.0286377	1.48591	3.01368	0.141967	1.60702	-1.36836	-1.12498	-0.581634	0.0733205	1.90805	-0.26264	0.0428677
NCI_Posttranslational_regulation_of_adherens_junction_stability_and_dissassembly_Pathway_(axonogenesis)	NCI 1.2	0.677924	0.146071	0.192736	-0.547116	-5.09339	9.89345	3.90966	-2.20882	-0.931318	1.80795	-5.52209	-1.90314	2.43925	1.0304	1.7081	-1.49553	0.623313	0.853629	0.591417	1.76841	-2.23966	-1.79298	-3.38346	3.01959	2.02234	-0.0904732	0.0390439	5.60279	0.361988	3.63649	4.66943	-0.482666	2.01907	-0.510212	0.109605	1.30356	0.0506668	2.62893	5.33189	0.251173	2.84319	-2.42094	-1.99035	-1.02904	0.129721	3.37578	-0.464671	0.0758429
NCI_Regulation_of_Ras_family_activation_Main_Pathway	NCI 1.2	1.87895	4.35197	-1.42322	-1.72395	-1.79938	0.0447102	-1.36522	-1.78857	0.758955	-3.60293	1.43339	-1.75672	-0.373357	4.94126	-0.0113967	0.869437	0.783724	-0.00737033	3.27133	-2.75102	-0.598607	-2.30449	0.4531	1.78793	-2.19905	5.17958	-0.682745	1.59561	-2.57244	-2.28329	-1.49704	-3.60381	2.02652	0.117504	1.99567	0.106015	2.50937	0.463222	-1.41093	-2.0111	-1.74291	1.34593	-0.400933	4.42035	-0.677759	0.584004	2.38707	0.0941104
NCI_Signaling_events_mediated_by_HDAC_Class_I_Main_Pathway	NCI 1.2	-0.551583	3.79106	-1.28481	-0.230911	-4.25727	0.41111	-3.02721	-1.9813	-1.3938	0.205617	-0.146963	-3.01997	-0.931794	1.53582	-2.24226	1.8014	2.27993	1.14684	3.66422	0.998049	-0.00676556	-2.62332	-0.289266	1.56308	-0.24815	1.72996	0.543843	1.09029	0.0877215	0.375125	2.17485	0.089568	2.43138	1.96657	-3.24579	-0.182034	-1.11687	-0.0557403	-0.668175	-1.18282	0.291385	0.666683	0.411298	-1.70855	0.902618	-2.36682	-0.745665	-0.186154
NCI_Signaling_events_mediated_by_Hepatocyte_Growth_Factor_Receptor_c_Met__Main_Pathway	NCI 1.2	2.94003	1.29044	-1.22539	2.93968	2.30573	1.82901	0.688057	2.08346	0.023586	-0.702837	-0.799503	2.52517	0.880308	-3.36547	-0.823739	-0.270484	-1.66012	-0.813485	0.437067	-0.665433	2.78607	2.23855	0.334875	1.99339	-1.71118	0.19777	1.2087	1.97516	-0.0746676	2.13232	2.84414	-1.27535	1.50443	1.43315	0.326417	-0.269164	0.114289	-1.78135	-0.149305	3.21634	2.53242	1.86778	1.66272	-2.00597	-0.124796	-1.49835	0.206687	0.556501
NCI_Signaling_events_regulated_by_Ret_tyrosine_kinase_Main_Pathway	NCI 1.2	0.568581	0.122511	0.16165	-0.458871	-4.27187	8.29773	3.27907	-1.85256	-0.781105	1.51635	-4.63143	-1.59618	2.04582	0.864205	1.4326	-1.25431	0.522779	0.715947	0.496027	1.48318	-1.87842	-1.50379	-2.83774	2.53256	1.69615	-0.0758807	0.0327465	4.69911	0.303603	3.04996	3.9163	-0.404817	1.69341	-0.427919	0.0919268	1.09331	0.0424947	2.20491	4.47191	0.210661	2.38461	-2.03046	-1.66932	-0.863069	0.108798	2.8313	-0.389724	0.0636102
NCI_Signaling_events_regulated_by_Ret_tyrosine_kinase_Pathway_(MAPKKK_cascade)	NCI 1.2	3.5252	0.759571	1.00223	-2.845	-26.4856	51.4459	20.3302	-11.4859	-4.84285	9.40136	-28.7149	-9.89633	12.6841	5.35807	8.88214	-7.77673	3.24123	4.43887	3.07537	9.19574	-11.6462	-9.32349	-17.594	15.7019	10.5162	-0.470461	0.203028	29.1345	1.88234	18.9097	24.2811	-2.50986	10.4991	-2.6531	0.569946	6.77852	0.263467	13.6704	27.7258	1.3061	14.7846	-12.5889	-10.3498	-5.35103	0.674549	17.5541	-2.41629	0.394383
NCI_Signaling_events_regulated_by_Ret_tyrosine_kinase_Pathway_(activation_of_MAPKK_activity)	NCI 1.2	2.518	0.54255	0.715877	-2.03215	-18.9183	36.7471	14.5216	-8.2042	-3.45918	6.71525	-20.5106	-7.06881	9.06006	3.82719	6.34439	-5.55481	2.31516	3.17062	2.19669	6.56839	-8.31872	-6.65964	-12.5671	11.2156	7.51154	-0.336043	0.14502	20.8104	1.34453	13.507	17.3436	-1.79276	7.49939	-1.89507	0.407104	4.8418	0.188191	9.76458	19.8042	0.932928	10.5604	-8.99206	-7.39272	-3.82216	0.481821	12.5386	-1.72592	0.281702
NCI_Signaling_events_regulated_by_Ret_tyrosine_kinase_Pathway_(lamellipodium_assembly)	NCI 1.2	1.46883	0.316488	0.417595	-1.18542	-11.0357	21.4358	8.47092	-4.78578	-2.01786	3.91723	-11.9645	-4.12347	5.28503	2.23253	3.70089	-3.2403	1.35051	1.84953	1.2814	3.83156	-4.85259	-3.88479	-7.33082	6.54244	4.38173	-0.196025	0.0845951	12.1394	0.784307	7.87906	10.1171	-1.04578	4.37464	-1.10546	0.237478	2.82438	0.109778	5.69601	11.5524	0.544208	6.16025	-5.24537	-4.31242	-2.2296	0.281062	7.3142	-1.00679	0.164326
NCI_Signaling_events_regulated_by_Ret_tyrosine_kinase_Pathway_(tube_development)	NCI 1.2	3.5252	0.759571	1.00223	-2.845	-26.4856	51.4459	20.3302	-11.4859	-4.84285	9.40136	-28.7149	-9.89633	12.6841	5.35807	8.88214	-7.77673	3.24123	4.43887	3.07537	9.19574	-11.6462	-9.32349	-17.594	15.7019	10.5162	-0.470461	0.203028	29.1345	1.88234	18.9097	24.2811	-2.50986	10.4991	-2.6531	0.569946	6.77852	0.263467	13.6704	27.7258	1.3061	14.7846	-12.5889	-10.3498	-5.35103	0.674549	17.5541	-2.41629	0.394383
NCI_Syndecan_2_mediated_signaling_events_Pathway_(dendrite_morphogenesis)	NCI 1.2	-13.5526	-6.00241	3.46408	4.44305	-15.0442	24.7739	74.3096	-3.97033	-24.8976	-14.6705	8.91897	-23.8759	-7.24693	4.09105	-5.74579	7.16086	21.9918	-3.2779	24.4524	15.9369	2.11566	-13.9706	-15.9046	-12.177	8.55272	-5.05422	-10.2996	-18.1055	21.5434	61.2115	39.2178	-31.9917	34.6095	7.78782	-11.7591	8.10919	10.1981	-7.26626	-0.816511	-14.9278	29.7853	15.5095	-20.32	0.520522	-14.5541	-19.46	-26.1257	-10.1889
NCI_Syndecan_2_mediated_signaling_events_Pathway_(determination_of_left_right_symmetry)	NCI 1.2	-13.5526	-6.00241	3.46408	4.44305	-15.0442	24.7739	74.3096	-3.97033	-24.8976	-14.6705	8.91897	-23.8759	-7.24693	4.09105	-5.74579	7.16086	21.9918	-3.2779	24.4524	15.9369	2.11566	-13.9706	-15.9046	-12.177	8.55272	-5.05422	-10.2996	-18.1055	21.5434	61.2115	39.2178	-31.9917	34.6095	7.78782	-11.7591	8.10919	10.1981	-7.26626	-0.816511	-14.9278	29.7853	15.5095	-20.32	0.520522	-14.5541	-19.46	-26.1257	-10.1889
NCI_Syndecan_2_mediated_signaling_events_Pathway_(positive_regulation_of_cell_cell_adhesion)	NCI 1.2	-11.6165	-5.14492	2.96921	3.80833	-12.895	21.2348	63.6939	-3.40314	-21.3408	-12.5747	7.64483	-20.4651	-6.21166	3.50661	-4.92496	6.13788	18.8501	-2.80963	20.9592	13.6602	1.81342	-11.9748	-13.6325	-10.4374	7.3309	-4.33219	-8.82823	-15.519	18.4657	52.467	33.6153	-27.4215	29.6653	6.67527	-10.0792	6.95074	8.74124	-6.22822	-0.699867	-12.7953	25.5302	13.2939	-17.4171	0.446161	-12.4749	-16.68	-22.3934	-8.73335
NCI_Syndecan_3_mediated_signaling_events_Main_Pathway	NCI 1.2	-5.42104	-2.40096	1.38563	1.77722	-6.01768	9.90957	29.7238	-1.58813	-9.95903	-5.86819	3.56759	-9.55037	-2.89877	1.63642	-2.29832	2.86435	8.79672	-1.31116	9.78095	6.37476	0.846263	-5.58824	-6.36184	-4.87079	3.42109	-2.02169	-4.11984	-7.24219	8.61735	24.4846	15.6871	-12.7967	13.8438	3.11513	-4.70363	3.24368	4.07925	-2.9065	-0.326604	-5.97112	11.9141	6.20381	-8.12799	0.208209	-5.82164	-7.78401	-10.4503	-4.07556
NCI_Syndecan_3_mediated_signaling_events_Pathway_(limb_bud_formation)	NCI 1.2	-6.77631	-3.0012	1.73204	2.22152	-7.5221	12.387	37.1548	-1.98517	-12.4488	-7.33523	4.45948	-11.938	-3.62347	2.04552	-2.87289	3.58043	10.9959	-1.63895	12.2262	7.96845	1.05783	-6.9853	-7.95231	-6.08849	4.27636	-2.52711	-5.1498	-9.05274	10.7717	30.6057	19.6089	-15.9959	17.3048	3.89391	-5.87954	4.0546	5.09906	-3.63313	-0.408256	-7.4639	14.8926	7.75477	-10.16	0.260261	-7.27705	-9.73002	-13.0628	-5.09446
NCI_TNF_receptor_signaling_pathway__Main_Pathway	NCI 1.2	-1.25927	10.3851	0.559083	0.693105	-0.941329	4.00527	1.5651	-1.14913	-5.58435	-2.40473	-0.877196	-5.95372	-1.08807	1.17933	-2.77643	1.13796	5.64057	-0.324281	6.63513	4.19409	1.70634	-5.52345	-0.776636	4.35433	2.5351	3.77634	-1.80611	5.05081	4.03594	5.66893	5.39196	-3.5247	10.3844	3.28302	-5.24303	2.82213	0.695991	0.0475981	-0.398426	-2.03278	3.22346	2.08747	0.906055	-1.17728	-0.0479833	-5.62366	-3.29544	0.823673
NCI_TNF_receptor_signaling_pathway__Pathway_(JNK_cascade)	NCI 1.2	-1.1836	8.13497	-2.75699	-0.495496	-9.13539	0.882174	-6.4959	-4.25153	-2.99085	0.441221	-0.315358	-6.48035	-1.99947	3.29562	-4.81152	3.86551	4.89235	2.46092	7.8628	2.14165	-0.0145178	-5.6292	-0.620717	3.3541	-0.532488	3.71221	1.167	2.33957	0.188236	0.804955	4.66686	0.192198	5.21734	4.21994	-6.96492	-0.390614	-2.39661	-0.119609	-1.43379	-2.53813	0.625264	1.43059	0.882577	-3.66625	1.93687	-5.07879	-1.60007	-0.399456
NCI_TRAIL_signaling_Main_Pathway	NCI 1.2	3.32144	10.4068	1.09595	1.5005	2.91291	0.0221312	6.12082	-4.31091	-8.90973	-6.31516	-0.645373	-9.19718	-4.68783	6.75641	-0.488017	-5.84762	8.23033	-4.90132	7.96044	11.2308	-7.00713	-4.89077	-3.65414	5.37101	3.28311	-0.46954	-4.77711	8.99887	-0.665877	9.88326	3.65454	-5.14079	8.11657	-4.02777	-9.67611	5.85395	3.5011	5.65047	-0.377822	4.2065	-2.21082	-4.81285	9.36035	-4.41567	-2.10462	6.61654	-11.4775	-0.610928
NCI_Urokinase_type_plasminogen_activator_uPA_and_uPAR_mediated_signaling_Main_Pathway	NCI 1.2	-2.01185	6.39415	0.0662183	-1.6698	3.06924	2.64302	0.327217	-1.12165	-5.4837	-0.944269	0.533265	-5.97756	2.52979	-0.369968	0.111246	-0.647495	8.04058	-0.283122	6.79414	1.59204	-0.383571	-1.76975	1.66578	1.56825	3.296	4.27908	-4.20307	1.91268	4.58071	3.29843	3.12643	-3.51174	6.01351	5.35207	2.02773	2.40801	-1.86427	-0.295144	0.262272	-2.50943	3.09158	-0.201164	-2.5588	1.29329	2.28269	-3.3976	0.138156	0.187335
NCI_Urokinase_type_plasminogen_activator_uPA_and_uPAR_mediated_signaling_Pathway_(cell_adhesion)	NCI 1.2	-24.4775	77.7956	0.805656	-20.316	37.3424	32.1568	3.98114	-13.6467	-66.7184	-11.4886	6.48806	-72.727	30.7791	-4.50128	1.35349	-7.87785	97.827	-3.44465	82.662	19.3699	-4.66678	-21.532	20.267	19.0803	40.1014	52.0622	-51.1373	23.2709	55.732	40.1308	38.0383	-42.7261	73.1643	65.1168	24.6707	29.2974	-22.682	-3.59091	3.19098	-30.5314	37.6142	-2.44749	-31.1321	15.735	27.7727	-41.3374	1.68089	2.27924
NCI_Urokinase_type_plasminogen_activator_uPA_and_uPAR_mediated_signaling_Pathway_(cell_migration)	NCI 1.2	-14.6865	46.6773	0.483393	-12.1896	22.4054	19.2941	2.38869	-8.18805	-40.031	-6.89316	3.89284	-43.6362	18.4674	-2.70077	0.812093	-4.72671	58.6962	-2.06679	49.5972	11.6219	-2.80007	-12.9192	12.1602	11.4482	24.0608	31.2373	-30.6824	13.9625	33.4392	24.0785	22.823	-25.6357	43.8986	39.0701	14.8024	17.5785	-13.6092	-2.15455	1.91459	-18.3189	22.5685	-1.4685	-18.6793	9.44099	16.6636	-24.8025	1.00854	1.36755
NCI_Urokinase_type_plasminogen_activator_uPA_and_uPAR_mediated_signaling_Pathway_(cell_proliferation)	NCI 1.2	-12.2387	38.8978	0.402828	-10.158	18.6712	16.0784	1.99057	-6.82337	-33.3592	-5.7443	3.24403	-36.3635	15.3895	-2.25064	0.676744	-3.93893	48.9135	-1.72232	41.331	9.68494	-2.33339	-10.766	10.1335	9.54017	20.0507	26.0311	-25.5687	11.6355	27.866	20.0654	19.0191	-21.3631	36.5822	32.5584	12.3354	14.6487	-11.341	-1.79546	1.59549	-15.2657	18.8071	-1.22375	-15.5661	7.86749	13.8863	-20.6687	0.840447	1.13962
NCI_amb2_Integrin_signaling_Main_Pathway	NCI 1.2	2.3935	7.44313	-1.81073	2.44303	2.56511	-4.21879	-2.30928	1.39418	1.25561	-1.37913	2.89684	1.01959	8.9653	-2.67226	-2.15127	0.764092	3.22171	-3.23835	3.89112	-6.2861	5.17485	-0.585885	0.550321	5.2203	-2.75953	0.215309	3.52464	3.60564	2.20921	-0.956045	5.42344	1.29477	0.339782	4.05653	-2.48953	-3.00293	-6.98372	-3.34234	-2.42369	1.5786	5.83827	3.91133	1.28804	-0.978203	0.781813	-4.7881	0.133058	-6.41964
NCI_amb2_Integrin_signaling_Pathway_(dendritic_cell_antigen_processing_and_presentation)	NCI 1.2	-4.3265	15.3563	-3.76971	-10.9587	-0.601769	5.53808	-8.04761	-11.0171	-7.54794	1.13035	3.91249	-7.70858	16.5199	0.395768	4.02378	1.8315	24.916	3.65692	14.9767	-6.80587	-3.65072	-2.39274	3.00008	7.03479	9.49567	8.83878	-3.28722	-3.62035	10.151	2.80724	0.687711	-4.61264	4.7473	20.757	10.8231	-0.222583	-13.4725	-1.03037	3.72729	-11.2274	2.63607	0.463671	-17.211	4.83428	8.63811	-8.13942	8.71483	-2.67411
NCI_amb2_Integrin_signaling_Pathway_(leukocyte_adhesion)	NCI 1.2	-3.36505	11.9438	-2.932	-8.52346	-0.468043	4.30739	-6.25925	-8.56883	-5.87062	0.879163	3.04305	-5.99556	12.8488	0.30782	3.12961	1.4245	19.3791	2.84427	11.6486	-5.29345	-2.83945	-1.86102	2.33339	5.47151	7.38552	6.8746	-2.55673	-2.81583	7.89524	2.18341	0.534886	-3.58761	3.69234	16.1444	8.41794	-0.17312	-10.4786	-0.801398	2.899	-8.73245	2.05027	0.360633	-13.3863	3.76	6.71853	-6.33066	6.7782	-2.07987
NCI_amb2_Integrin_signaling_Pathway_(phagocytosis_triggered_by_activation_of_immune_response_cell_surface_activating_receptor)	NCI 1.2	-4.3265	15.3563	-3.76971	-10.9587	-0.601769	5.53808	-8.04761	-11.0171	-7.54794	1.13035	3.91249	-7.70858	16.5199	0.395768	4.02378	1.8315	24.916	3.65692	14.9767	-6.80587	-3.65072	-2.39274	3.00008	7.03479	9.49567	8.83878	-3.28722	-3.62035	10.151	2.80724	0.687711	-4.61264	4.7473	20.757	10.8231	-0.222583	-13.4725	-1.03037	3.72729	-11.2274	2.63607	0.463671	-17.211	4.83428	8.63811	-8.13942	8.71483	-2.67411
NCI_amb2_Integrin_signaling_Pathway_(positive_regulation_of_phagocytosis)	NCI 1.2	-3.36505	11.9438	-2.932	-8.52346	-0.468043	4.30739	-6.25925	-8.56883	-5.87062	0.879163	3.04305	-5.99556	12.8488	0.30782	3.12961	1.4245	19.3791	2.84427	11.6486	-5.29345	-2.83945	-1.86102	2.33339	5.47151	7.38552	6.8746	-2.55673	-2.81583	7.89524	2.18341	0.534886	-3.58761	3.69234	16.1444	8.41794	-0.17312	-10.4786	-0.801398	2.899	-8.73245	2.05027	0.360633	-13.3863	3.76	6.71853	-6.33066	6.7782	-2.07987
PAK_Pathway	Primary 1.4	-0.540133	4.51101	-1.27217	-1.98368	-0.326547	3.40558	1.99877	-2.53427	-2.02116	-2.54852	-0.996945	-3.56296	0.548362	2.20998	-0.580975	1.8514	3.59351	1.83168	5.38778	2.62697	-0.789145	-0.539201	0.0460791	1.50762	2.03913	1.46047	-0.905699	-0.843876	1.01679	3.65725	2.96621	-0.867489	4.70677	3.03778	-0.625025	3.17849	-1.41398	-0.862262	0.674176	-1.92459	1.87627	2.23562	-0.212449	-1.10594	-0.0237954	-2.99074	-0.38397	2.28307
PAK_Pathway_Actin_Organization	Primary 1.4	-0.741466	6.19247	-1.74637	-2.72309	-0.448266	4.675	2.7438	-3.4789	-2.77453	-3.49847	-1.36855	-4.89104	0.752762	3.03374	-0.797531	2.5415	4.93298	2.51443	7.39605	3.60616	-1.08329	-0.740186	0.0632549	2.06958	2.7992	2.00486	-1.24329	-1.15843	1.39579	5.02048	4.07185	-1.19084	6.4612	4.17009	-0.858	4.36326	-1.94104	-1.18367	0.925472	-2.64198	2.57564	3.06894	-0.291638	-1.51817	-0.032665	-4.10553	-0.527093	3.13408
PAK_Pathway_Cell_Survival	Primary 1.4	-0.741466	6.19247	-1.74637	-2.72309	-0.448266	4.675	2.7438	-3.4789	-2.77453	-3.49847	-1.36855	-4.89104	0.752762	3.03374	-0.797531	2.5415	4.93298	2.51443	7.39605	3.60616	-1.08329	-0.740186	0.0632549	2.06958	2.7992	2.00486	-1.24329	-1.15843	1.39579	5.02048	4.07185	-1.19084	6.4612	4.17009	-0.858	4.36326	-1.94104	-1.18367	0.925472	-2.64198	2.57564	3.06894	-0.291638	-1.51817	-0.032665	-4.10553	-0.527093	3.13408
PAK_Pathway_Lamelliopodia_and_Filopodia_Outgrowth	Primary 1.4	-0.712893	5.95384	-1.67907	-2.61815	-0.430992	4.49484	2.63807	-3.34484	-2.66761	-3.36366	-1.31581	-4.70256	0.723754	2.91683	-0.766798	2.44357	4.74288	2.41753	7.11104	3.46719	-1.04155	-0.711663	0.0608174	1.98983	2.69133	1.9276	-1.19538	-1.11379	1.34201	4.82701	3.91494	-1.14495	6.21221	4.0094	-0.824937	4.19512	-1.86624	-1.13805	0.889808	-2.54017	2.47639	2.95068	-0.280399	-1.45967	-0.0314062	-3.94732	-0.506781	3.0133
PPAR_Pathway	Primary 1.4	-0.36457	4.16269	-0.503807	0.0780237	-1.60998	1.27574	-0.948759	-0.720891	-1.94687	-0.381481	-0.17538	-2.63445	-0.380757	0.879822	-1.54879	0.786899	2.31524	0.530666	3.56483	1.65944	0.559409	-2.31918	-0.360141	2.16764	0.711366	1.72441	-0.353778	2.04849	0.967632	1.26874	1.8407	-0.971441	3.83512	1.50627	-2.5485	0.927351	-0.20756	-0.0506179	-0.556102	-0.910569	0.837245	0.460344	0.681645	-1.18314	0.451721	-2.25551	-1.23465	0.125474
Ras_Signaling	Cytoskeleton 1.2	0.489611	0.105496	0.139198	-0.395139	-3.67856	7.14527	2.82364	-1.59526	-0.672619	1.30574	-3.98818	-1.37449	1.76168	0.744177	1.23363	-1.0801	0.450171	0.61651	0.427134	1.27719	-1.61753	-1.29493	-2.44361	2.18081	1.46058	-0.0653417	0.0281984	4.04646	0.261436	2.62635	3.37237	-0.348592	1.45821	-0.368486	0.0791592	0.941461	0.0365927	1.89867	3.85081	0.181403	2.05342	-1.74846	-1.43747	-0.743199	0.0936874	2.43807	-0.335596	0.0547755
STAT3_Pathway	Primary 1.4	-0.988154	12.4684	-0.447583	-2.81689	-1.43009	8.27735	5.39638	-4.40384	-6.3422	-4.50768	-2.18705	-8.02486	1.15564	3.39318	-1.7701	3.75233	6.58871	4.60964	11.3667	6.14011	-1.27359	-1.31872	-0.718055	3.53968	6.42264	2.62152	-1.53329	0.731306	3.39903	10.5062	7.51236	-1.50223	11.0794	5.75548	-2.61181	6.36766	-1.25266	-1.63245	2.13862	-1.56347	4.09037	3.45121	2.20122	-1.88614	0.126695	-3.90136	-1.93693	4.43871
STAT3_Pathway_Growth_Arrest_and_Differentiation	Primary 1.4	0.530414	12.7382	3.66498	-1.53433	-0.221337	7.18995	7.80737	-1.51654	-9.75329	-2.86991	-2.47396	-6.71567	0.639231	1.97065	-1.23084	1.85996	2.38499	4.45662	8.83412	7.32231	-0.486228	-0.817052	-0.779985	2.70662	8.20211	1.9803	-1.64501	7.20264	3.83456	9.76969	6.72834	-2.40104	11.1647	1.72132	-3.33899	4.90913	1.12288	-1.22731	3.19713	3.53545	3.21715	-0.0385821	5.76786	-0.387487	-0.692841	1.84357	-2.28384	4.8173
TGF-Beta_Pathway	Primary 1.4	0.514293	8.4183	-0.560395	-0.203213	0.237476	3.05624	3.852	-4.23506	-3.85139	-4.00404	-1.71187	-4.11657	1.46107	1.12556	-1.81916	4.11036	2.16624	1.56765	6.70456	2.46192	-0.0389816	-0.930762	-1.25957	1.33968	3.43431	0.388723	0.529018	-0.10089	1.23486	6.82171	4.07012	-0.336233	6.16409	3.16278	-2.5858	5.22289	-1.2328	-2.87946	-0.735087	-0.40809	2.72359	3.36027	2.05943	-2.83073	0.0739965	-3.53764	-2.05865	0.391485
TNF_Signaling_Pathway	Primary 1.4	-0.495587	5.65866	-0.684863	0.106063	-2.18857	1.73421	-1.28972	-0.979961	-2.64653	-0.518576	-0.238407	-3.58121	-0.517591	1.19601	-2.10538	1.06969	3.14727	0.721375	4.84594	2.25581	0.760447	-3.15264	-0.489567	2.94663	0.967013	2.34412	-0.480917	2.78467	1.31537	1.72469	2.5022	-1.32055	5.21337	2.04758	-3.46437	1.26062	-0.282152	-0.0688087	-0.755951	-1.2378	1.13813	0.62578	0.926612	-1.60833	0.614058	-3.06609	-1.67835	0.170567
TRAF_Pathway	Primary 1.4	-4.17599	9.52675	-1.23359	0.393514	-0.137371	-2.09336	-1.81435	-1.48475	-6.21623	-2.61877	-4.91697	-7.66336	-0.911093	3.4818	-4.04924	6.2855	3.80879	2.73835	6.60027	5.80574	-0.0857395	-0.663037	-1.96474	5.84921	6.61969	1.6568	-2.47809	-0.663026	1.89172	4.65428	5.05586	-0.397602	5.73978	2.77285	-0.408298	8.38613	-2.66017	1.17175	-0.75008	-2.66102	2.20459	3.39058	2.12765	-1.21766	1.66402	-1.98677	-0.336214	5.41884
TRAF_Pathway_Apoptosis	Primary 1.4	-4.36268	21.912	-3.84119	2.77453	-10.7451	7.1594	-11.1929	-0.112808	-6.48573	0.470171	1.39508	-13.6015	0.239907	1.64004	-10.0894	3.34061	13.276	4.22111	14.5627	4.54288	4.38936	-11.9979	-2.75447	12.1874	3.52902	8.97051	2.22083	4.13669	5.16621	6.57837	7.89143	-0.368842	15.9784	8.55953	-13.2831	1.69972	-3.38213	1.16854	-4.50404	-6.4665	6.75966	3.49304	0.89755	-4.01174	3.65476	-12.716	-6.07197	-4.83045
Tumour_Infiltration_Pathway	Primary 1.4	-0.957126	2.86226	0.0132335	-1.26543	-0.442149	2.92328	1.42338	-0.674341	0.140346	-0.0447045	0.363181	-0.383859	-0.235725	0.444982	0.804086	1.74932	0.598611	0.831316	1.70238	0.347638	-1.02089	-0.545531	0.296926	-0.617873	0.636788	1.58738	-0.448319	-0.92885	1.32064	3.22674	0.374938	-0.905009	1.1564	1.79933	-0.384468	-0.539205	0.428987	-1.20941	1.35204	-0.292542	-0.439069	0.324839	-0.514596	0.465125	0.721168	0.83135	0.19156	0.613116
VEGFR2_Signaling	Cytoskeleton 1.2	-0.781197	2.48284	0.0257124	-0.648381	1.19178	1.02628	0.127058	-0.435534	-2.12931	-0.366658	0.207066	-2.32108	0.98231	-0.143658	0.0431964	-0.251421	3.12214	-0.109936	2.63815	0.618187	-0.14894	-0.68719	0.646819	0.608947	1.27983	1.66156	-1.63204	0.742689	1.77868	1.28077	1.21399	-1.3636	2.33503	2.0782	0.787364	0.935025	-0.723893	-0.114604	0.10184	-0.974408	1.20045	-0.0781114	-0.993578	0.50218	0.886362	-1.31928	0.0536456	0.0727418
biocarta__U_00DF_arrestins_in_gpcr_desensitization_Main_Pathway	Biocarta 1.2	0.0418214	5.88811	6.58403	0.0813648	1.46534	-6.64375	-0.990641	1.16366	-1.91516	0.00803587	0.941391	-0.0922141	0.218736	0.794755	5.18459	3.84225	6.37284	-4.38003	1.91786	1.92559	4.36922	-0.212245	0.832888	-0.474079	3.24935	1.1016	2.11936	-3.53224	1.93464	-6.71451	4.79705	1.61021	2.3457	-1.40244	2.90251	-4.85692	2.0459	-2.1453	0.522001	-0.782532	2.43593	-2.66205	-2.73602	4.37852	0.735254	2.01428	-2.31039	0.801674
biocarta_activation_of_camp_dependent_protein_kinase_pka_Main_Pathway	Biocarta 1.2	0.0402725	5.67003	6.34017	0.0783513	1.41107	-6.39768	-0.95395	1.12056	-1.84423	0.00773824	0.906525	-0.0887988	0.210634	0.765319	4.99257	3.69995	6.13681	-4.21781	1.84682	1.85427	4.2074	-0.204384	0.80204	-0.45652	3.129	1.0608	2.04087	-3.40142	1.86298	-6.46582	4.61938	1.55057	2.25882	-1.35049	2.79501	-4.67703	1.97013	-2.06585	0.502668	-0.75355	2.34571	-2.56345	-2.63469	4.21635	0.708022	1.93967	-2.22482	0.771982
biocarta_activation_of_csk_by_camp_dependent_protein_kinase_inhibits_signaling_through_the_t_cell_receptor_Main_Pathway	Biocarta 1.2	0.0265209	3.73392	4.17524	0.0515972	0.929243	-4.21311	-0.628211	0.737931	-1.21449	0.00509592	0.59698	-0.0584772	0.13871	0.503991	3.28779	2.43655	4.04131	-2.77758	1.2162	1.22111	2.77073	-0.134594	0.528173	-0.300635	2.06056	0.698576	1.34399	-2.23996	1.22684	-4.25798	3.04203	1.02111	1.48751	-0.88935	1.84061	-3.08	1.2974	-1.36044	0.331025	-0.49624	1.54474	-1.68813	-1.73504	2.77662	0.466259	1.27735	-1.46513	0.508379
biocarta_activation_of_pkc_through_g_protein_coupled_receptors_Main_Pathway	Biocarta 1.2	0.0988506	13.9174	15.5622	0.192317	3.46354	-15.7034	-2.34151	2.75047	-4.52674	0.0189939	2.22511	-0.217961	0.517012	1.87851	12.2545	9.08169	15.0631	-10.3528	4.53311	4.5514	10.3272	-0.50167	1.96864	-1.12055	7.68028	2.60378	5.0094	-8.34894	4.57278	-15.8707	11.3385	3.80594	5.54437	-3.31485	6.86047	-11.48	4.83576	-5.07071	1.23382	-1.84962	5.75765	-6.29211	-6.46695	10.3492	1.73787	4.76102	-5.46092	1.89487
biocarta_aspirin_blocks_signaling_pathway_involved_in_platelet_activation_Main_Pathway	Biocarta 1.2	0.554423	0.937711	3.38302	-6.3782	1.81842	6.54227	11.103	2.57435	-15.8894	-4.26498	4.99078	-1.98264	-8.39713	1.55341	4.60864	-1.24899	6.08831	7.41314	4.1137	10.607	6.33333	-3.04034	2.59012	-2.24512	12.809	1.50668	-7.89067	3.8647	6.12742	2.31721	9.15029	-7.29844	8.95067	-10.7242	-6.47953	10.9856	4.40808	-2.11641	10.5201	-0.23038	13.5016	1.61492	2.4527	7.94735	-3.55065	-6.63271	-2.52808	9.89406
biocarta_aspirin_blocks_signaling_pathway_involved_in_platelet_activation_Pathway_(vasoconstriction)	Biocarta 1.2	0.73923	1.25028	4.5107	-8.50427	2.42456	8.72303	14.804	3.43246	-21.1859	-5.68665	6.65438	-2.64352	-11.1962	2.07122	6.14486	-1.66532	8.11774	9.88419	5.48494	14.1427	8.44444	-4.05379	3.45349	-2.99349	17.0786	2.0089	-10.5209	5.15293	8.1699	3.08961	12.2004	-9.73125	11.9342	-14.299	-8.63937	14.6474	5.87744	-2.82188	14.0268	-0.307173	18.0022	2.15323	3.27027	10.5965	-4.7342	-8.84361	-3.37077	13.1921
biocarta_cell_cycle_g1_s_check_point_Main_Pathway	Biocarta 1.2	1.12367	9.05825	4.64963	-5.84089	-3.08156	5.52853	-0.229803	0.97028	1.6802	-0.701391	-7.44674	-7.407	1.03988	2.13797	3.62104	3.36821	4.32611	-1.09919	-1.38346	7.63743	-6.54768	4.16486	-2.70072	-2.46515	5.21374	0.779843	-3.52308	1.38384	4.33645	4.121	-1.7416	-0.390489	3.52721	4.121	3.03532	-3.94858	0.216936	0.0918449	4.612	-2.26879	3.47549	-6.59168	-1.99346	-2.16772	6.77611	2.63582	-2.43341	5.77905
biocarta_ceramide_signaling_Main_Pathway	Biocarta 1.2	-0.887703	6.10123	-2.06774	-0.371622	-6.85154	0.661631	-4.87192	-3.18865	-2.24314	0.330916	-0.236519	-4.86026	-1.49961	2.47172	-3.60864	2.89913	3.66926	1.84569	5.8971	1.60624	-0.0108883	-4.2219	-0.465538	2.51558	-0.399366	2.78416	0.875248	1.75468	0.141177	0.603716	3.50014	0.144148	3.91301	3.16495	-5.22369	-0.292961	-1.79746	-0.089707	-1.07534	-1.9036	0.468948	1.07294	0.661933	-2.74969	1.45265	-3.80909	-1.20005	-0.299592
biocarta_ceramide_signaling_Pathway_(Pathway_protein_ubiquitination_of_CHUK)	Biocarta 1.2	-2.36721	16.2699	-5.51398	-0.990992	-18.2708	1.76435	-12.9918	-8.50306	-5.98171	0.882442	-0.630717	-12.9607	-3.99895	6.59124	-9.62303	7.73102	9.78469	4.92184	15.7256	4.28329	-0.0290355	-11.2584	-1.24143	6.70821	-1.06498	7.42443	2.33399	4.67915	0.376471	1.60991	9.33371	0.384396	10.4347	8.43987	-13.9298	-0.781229	-4.79323	-0.239219	-2.86758	-5.07626	1.25053	2.86118	1.76515	-7.33251	3.87373	-10.1576	-3.20014	-0.798912
biocarta_chrebp_regulation_by_carbohydrates_and_camp_Main_Pathway	Biocarta 1.2	0.029388	4.13759	4.62661	0.0571753	1.0297	-4.66858	-0.696126	0.817707	-1.34579	0.00564683	0.661518	-0.0647991	0.153706	0.558476	3.64323	2.69996	4.47821	-3.07786	1.34768	1.35312	3.07026	-0.149145	0.585273	-0.333137	2.28333	0.774098	1.48928	-2.48212	1.35947	-4.7183	3.3709	1.1315	1.64833	-0.985495	2.0396	-3.41297	1.43766	-1.50751	0.366811	-0.549888	1.71173	-1.87063	-1.92261	3.07679	0.516665	1.41544	-1.62352	0.563338
biocarta_cyclins_and_cell_cycle_regulation_Main_Pathway	Biocarta 1.2	0.732826	5.90756	3.03237	-3.80928	-2.00972	3.60556	-0.149871	0.632791	1.09578	-0.457429	-4.85657	-4.83065	0.67818	1.39433	2.36155	2.19666	2.82137	-0.71686	-0.902257	4.98093	-4.27023	2.71621	-1.76134	-1.60771	3.40027	0.508593	-2.29766	0.902501	2.82812	2.68761	-1.13582	-0.254667	2.30035	2.68761	1.97956	-2.57516	0.14148	0.0598988	3.00783	-1.47964	2.26662	-4.29892	-1.30009	-1.41373	4.4192	1.71901	-1.58701	3.76895
biocarta_cystic_fibrosis_transmembrane_conductance_regulator_cftr_and_beta_2_adrenergic_receptor_b2ar_Main_Pathway	Biocarta 1.2	0.0543678	7.65454	8.55923	0.105774	1.90495	-8.63687	-1.28783	1.51276	-2.48971	0.0104466	1.22381	-0.119878	0.284356	1.03318	6.73997	4.99493	8.28469	-5.69404	2.49321	2.50327	5.67999	-0.275918	1.08275	-0.616303	4.22416	1.43208	2.75517	-4.59191	2.51503	-8.72886	6.23616	2.09327	3.04941	-1.82317	3.77326	-6.31399	2.65967	-2.78889	0.678601	-1.01729	3.16671	-3.46066	-3.55683	5.69207	0.95583	2.61856	-3.00351	1.04218
biocarta_g_protein_signaling_through_tubby_proteins_Main_Pathway	Biocarta 1.2	0.108736	15.3091	17.1185	0.211548	3.8099	-17.2737	-2.57567	3.02552	-4.97941	0.0208933	2.44762	-0.239757	0.568713	2.06636	13.4799	9.98985	16.5694	-11.3881	4.98643	5.00653	11.36	-0.551836	2.16551	-1.23261	8.44831	2.86416	5.51034	-9.18383	5.03005	-17.4577	12.4723	4.18654	6.09881	-3.64633	7.54652	-12.628	5.31934	-5.57778	1.3572	-2.03458	6.33342	-6.92132	-7.11365	11.3841	1.91166	5.23712	-6.00702	2.08435
biocarta_hiv_1_nef_negative_effector_of_fas_and_tnf_Main_Pathway	Biocarta 1.2	-1.05209	7.23109	-2.45066	-0.440441	-8.12034	0.784155	-5.77413	-3.77914	-2.65854	0.392196	-0.280319	-5.76031	-1.77731	2.92944	-4.2769	3.43601	4.34875	2.18749	6.98916	1.90369	-0.0129047	-5.00373	-0.551749	2.98143	-0.473322	3.29975	1.03733	2.07962	0.167321	0.715515	4.14832	0.170843	4.63764	3.75105	-6.19104	-0.347213	-2.13032	-0.106319	-1.27448	-2.25611	0.55579	1.27164	0.784513	-3.25889	1.72166	-4.51448	-1.42229	-0.355072
biocarta_hiv_1_nef_negative_effector_of_fas_and_tnf_Pathway_(Pathway_protein_ubiquitination_of_CHUK)	Biocarta 1.2	-2.18512	15.0184	-5.08982	-0.914762	-16.8653	1.62863	-11.9924	-7.84898	-5.52158	0.814562	-0.5822	-11.9637	-3.69134	6.08423	-8.8828	7.13632	9.03203	4.54324	14.5159	3.95381	-0.026802	-10.3924	-1.14594	6.19219	-0.983054	6.85332	2.15446	4.31921	0.347512	1.48607	8.61573	0.354827	9.63201	7.79065	-12.8583	-0.721134	-4.42452	-0.220817	-2.647	-4.68577	1.15433	2.64109	1.62937	-6.76847	3.57575	-9.37623	-2.95398	-0.737457
biocarta_induction_of_apoptosis_through_dr3_and_dr4_5_death_receptors_Main_Pathway	Biocarta 1.2	11.4862	22.5947	2.11912	-5.45141	-2.97409	2.12939	2.69472	-9.70946	-5.02495	-1.66752	-5.58689	7.024	11.2466	1.16183	0.954915	-1.71995	-0.655701	-5.19918	22.8113	0.909271	3.15825	-2.09785	2.16047	0.401252	-4.99968	2.31956	18.0057	12.0612	2.91577	8.30871	9.3593	-0.808893	17.5911	15.9823	-8.12797	-1.13823	2.34829	-11.3318	-2.26399	8.30193	3.78854	4.58055	20.1232	-5.66938	1.85201	-16.0087	-4.00307	-2.71017
biocarta_induction_of_apoptosis_through_dr3_and_dr4_5_death_receptors_Pathway_(Pathway_degradation_of_CASP3_CASP10_CASP10)	Biocarta 1.2	18.1865	35.7749	3.35528	-8.6314	-4.70898	3.37154	4.26664	-15.3733	-7.95618	-2.64024	-8.84592	11.1213	17.8071	1.83956	1.51195	-2.72325	-1.03819	-8.23204	36.1179	1.43968	5.00056	-3.3216	3.42074	0.635315	-7.91616	3.67264	28.5091	19.0969	4.61664	13.1555	14.8189	-1.28075	27.8525	25.3052	-12.8693	-1.80219	3.71813	-17.9421	-3.58465	13.1447	5.99852	7.25253	31.8618	-8.97651	2.93235	-25.3472	-6.3382	-4.2911
biocarta_induction_of_apoptosis_through_dr3_and_dr4_5_death_receptors_Pathway_(apoptosis)	Biocarta 1.2	12.8376	25.2529	2.36843	-6.09275	-3.32399	2.37991	3.01174	-10.8518	-5.61612	-1.8637	-6.24418	7.85035	12.5697	1.29851	1.06726	-1.92229	-0.732843	-5.81085	25.495	1.01624	3.52981	-2.34466	2.41464	0.448458	-5.58788	2.59245	20.1241	13.4802	3.2588	9.2862	10.4604	-0.904056	19.6606	17.8625	-9.0842	-1.27213	2.62456	-12.665	-2.53034	9.27862	4.23425	5.11944	22.4907	-6.33636	2.06989	-17.8921	-4.47402	-3.02901
biocarta_keratinocyte_differentiation_Pathway_(Pathway_protein_ubiquitination_of_CHUK)	Biocarta 1.2	-3.15628	21.6933	-7.35197	-1.32132	-24.361	2.35246	-17.3224	-11.3374	-7.97561	1.17659	-0.840956	-17.2809	-5.33193	8.78833	-12.8307	10.308	13.0463	6.56246	20.9675	5.71106	-0.038714	-15.0112	-1.65525	8.94428	-1.41997	9.89924	3.11199	6.23886	0.501962	2.14655	12.4449	0.512528	13.9129	11.2532	-18.5731	-1.04164	-6.39097	-0.318958	-3.82344	-6.76834	1.66737	3.81491	2.35354	-9.77668	5.16498	-13.5434	-4.26686	-1.06522
biocarta_nf_kb_signaling_Main_Pathway	Biocarta 1.2	-2.08843	16.8493	-3.90936	1.26199	-6.41241	-0.768943	-3.77249	-7.01187	-2.89752	-2.61177	-2.71443	-13.0998	1.56379	0.86608	-9.10496	11.0686	9.70853	3.81297	13.3287	5.49854	2.8618	-4.85694	-2.11598	7.57171	1.11892	5.95822	3.58165	3.70165	1.32814	2.18266	7.31443	0.729617	5.37523	4.56142	-10.5771	4.34423	-9.59282	-1.65372	-9.25335	-7.19594	6.75813	8.07399	5.05971	-9.32971	5.02654	-8.75946	1.24498	-2.53951
biocarta_nf_kb_signaling_Pathway_(Pathway_protein_ubiquitination_of_CHUK)	Biocarta 1.2	-2.43651	19.6575	-4.56092	1.47232	-7.48114	-0.897101	-4.40124	-8.18051	-3.38044	-3.04706	-3.16684	-15.2832	1.82443	1.01043	-10.6224	12.9134	11.3266	4.44846	15.5502	6.41496	3.33877	-5.66644	-2.46864	8.83366	1.30541	6.95125	4.17859	4.31859	1.5495	2.54644	8.5335	0.851219	6.2711	5.32165	-12.3399	5.06827	-11.1916	-1.92934	-10.7956	-8.39527	7.88449	9.41965	5.90299	-10.8847	5.86429	-10.2194	1.45248	-2.96277
biocarta_nfat_and_hypertrophy_of_the_heart__Main_Pathway	Biocarta 1.2	2.05658	1.10633	-0.470904	2.5827	1.40042	9.41199	8.52215	-2.73641	-3.0581	-3.07794	-1.29154	-1.82755	0.296429	-1.82285	-1.69749	-3.70047	1.82187	4.69693	9.12325	7.92331	4.2785	-1.97128	-1.4639	7.00278	5.41762	-1.7285	-2.28602	2.61016	-0.426906	9.94567	10.7563	-2.25836	9.57605	-0.453481	-1.96706	5.20195	0.531785	-0.205013	0.151404	0.0670107	2.75435	-2.76522	5.2731	-1.1944	-5.6464	-2.97708	-1.57964	5.49988
biocarta_role_of_U_00DF_arrestins_in_the_activation_and_targeting_of_map_kinases_Main_Pathway	Biocarta 1.2	0.0388342	5.46753	6.11374	0.075553	1.36068	-6.16919	-0.919881	1.08054	-1.77836	0.00746188	0.874149	-0.0856274	0.203112	0.737987	4.81427	3.56781	5.91764	-4.06717	1.78087	1.78805	4.05713	-0.197084	0.773396	-0.440216	3.01725	1.02291	1.96798	-3.27994	1.79645	-6.2349	4.4544	1.49519	2.17815	-1.30226	2.69519	-4.50999	1.89976	-1.99207	0.484715	-0.726637	2.26193	-2.4719	-2.54059	4.06576	0.682736	1.8704	-2.14536	0.744411
biocarta_signal_transduction_through_il1r_Main_Pathway	Biocarta 1.2	-3.85151	12.5298	-7.40449	3.95201	6.66445	-2.29313	5.60817	-8.02296	-5.03291	-8.00592	-6.21619	-11.2616	2.98934	-2.65224	-7.17493	10.1067	3.17182	3.90915	11.3376	7.79303	5.91963	-1.394	-1.77251	7.77432	7.79361	1.7398	1.36754	-3.96647	-1.7445	3.27335	7.75302	1.5907	4.76299	-2.2169	-3.76608	15.4613	-4.00762	-2.66916	-8.94309	-7.29472	8.74898	10.3988	4.88979	-9.47543	3.07812	-7.90936	0.437076	2.23491
biocarta_sodd_tnfr1_signaling_Main_Pathway	Biocarta 1.2	-3.15628	21.6933	-7.35197	-1.32132	-24.361	2.35246	-17.3224	-11.3374	-7.97561	1.17659	-0.840956	-17.2809	-5.33193	8.78833	-12.8307	10.308	13.0463	6.56246	20.9675	5.71106	-0.038714	-15.0112	-1.65525	8.94428	-1.41997	9.89924	3.11199	6.23886	0.501962	2.14655	12.4449	0.512528	13.9129	11.2532	-18.5731	-1.04164	-6.39097	-0.318958	-3.82344	-6.76834	1.66737	3.81491	2.35354	-9.77668	5.16498	-13.5434	-4.26686	-1.06522
biocarta_stress_induction_of_hsp_regulation_Main_Pathway	Biocarta 1.2	-5.29649	21.272	-6.78468	4.29097	-10.3291	-2.62036	-10.9375	-6.61525	1.86274	-1.19585	-1.81607	-17.1322	5.31418	-2.84895	-14.4325	15.9545	13.4648	6.82914	12.2369	2.31962	5.26853	-4.32307	-3.76241	9.91219	0.575823	7.05503	10.3742	-3.59285	0.835976	1.61342	7.38851	7.31095	-1.00436	5.84756	-13.3138	2.5112	-17.4892	-1.16411	-15.7302	-11.9969	12.0735	13.4549	4.50914	-11.1649	8.75149	-11.7713	4.2018	-9.77245
biocarta_stress_induction_of_hsp_regulation_Pathway_(Pathway_degradation_of_HSPB1)	Biocarta 1.2	-13.7709	55.3072	-17.6402	11.1565	-26.8556	-6.81295	-28.4376	-17.1997	4.84311	-3.1092	-4.72179	-44.5438	13.8169	-7.40728	-37.5245	41.4816	35.0084	17.7558	31.8158	6.03101	13.6982	-11.24	-9.78228	25.7717	1.49714	18.3431	26.9728	-9.34142	2.17354	4.19489	19.2101	19.0085	-2.61132	15.2037	-34.6158	6.52911	-45.4718	-3.02668	-40.8984	-31.192	31.3912	34.9827	11.7238	-29.0287	22.7539	-30.6054	10.9247	-25.4084
biocarta_stress_induction_of_hsp_regulation_Pathway_(cell_survival)	Biocarta 1.2	-13.7709	55.3072	-17.6402	11.1565	-26.8556	-6.81295	-28.4376	-17.1997	4.84311	-3.1092	-4.72179	-44.5438	13.8169	-7.40728	-37.5245	41.4816	35.0084	17.7558	31.8158	6.03101	13.6982	-11.24	-9.78228	25.7717	1.49714	18.3431	26.9728	-9.34142	2.17354	4.19489	19.2101	19.0085	-2.61132	15.2037	-34.6158	6.52911	-45.4718	-3.02668	-40.8984	-31.192	31.3912	34.9827	11.7238	-29.0287	22.7539	-30.6054	10.9247	-25.4084
biocarta_the_41bb_dependent_immune_response_Main_Pathway	Biocarta 1.2	-12.4711	13.6375	4.17598	5.4502	4.23018	26.5471	14.3455	0.689013	-9.98419	2.4118	1.13787	-1.64172	-2.73377	-10.8145	-6.67984	8.43196	-0.00413769	10.3952	12.1523	5.96816	8.73209	3.48143	1.30961	8.87607	8.57233	7.02894	-2.52896	-4.75903	6.32901	27.661	17.1703	-0.21009	13.7128	2.41863	-6.10088	-9.17279	-2.38062	-9.23333	2.81036	-1.99137	9.09644	2.42681	-0.804717	2.79172	5.5649	9.21985	0.563255	-1.84087
biocarta_thrombin_signaling_and_protease_activated_receptors_Main_Pathway	Biocarta 1.2	0.341183	0.577053	2.08186	-3.92505	1.11903	4.02602	6.8326	1.58421	-9.77811	-2.62461	3.07125	-1.22009	-5.16746	0.955947	2.83609	-0.768611	3.74665	4.56193	2.53151	6.52741	3.89743	-1.87098	1.59392	-1.38161	7.88244	0.927186	-4.8558	2.37827	3.77072	1.42597	5.63095	-4.49135	5.5081	-6.59952	-3.9874	6.76034	2.71267	-1.30241	6.47393	-0.141772	8.30871	0.993798	1.50935	4.89068	-2.18502	-4.08167	-1.55574	6.08865
biocarta_tnf_stress_related_signaling_Main_Pathway	Biocarta 1.2	-1.23507	8.48867	-2.87686	-0.517039	-9.53258	0.92053	-6.77833	-4.43638	-3.12089	0.460404	-0.32907	-6.76211	-2.08641	3.43891	-5.02071	4.03357	5.10506	2.56792	8.20467	2.23476	-0.015149	-5.87395	-0.647705	3.49993	-0.555639	3.87362	1.21774	2.44129	0.19642	0.839953	4.86976	0.200554	5.44418	4.40341	-7.26774	-0.407598	-2.50081	-0.12481	-1.49613	-2.64848	0.652449	1.49279	0.92095	-3.82566	2.02108	-5.29961	-1.66964	-0.416824
biocarta_tnfr1_signaling_Main_Pathway	Biocarta 1.2	-1.77541	12.2025	-4.13548	-0.743244	-13.7031	1.32326	-9.74385	-6.3773	-4.48628	0.661831	-0.473038	-9.72053	-2.99921	4.94343	-7.21727	5.79826	7.33852	3.69138	11.7942	3.21247	-0.0217766	-8.4438	-0.931076	5.03115	-0.798732	5.56832	1.7505	3.50936	0.282354	1.20743	7.00028	0.288297	7.82601	6.3299	-10.4474	-0.585922	-3.59492	-0.179414	-2.15069	-3.80719	0.937896	2.14589	1.32387	-5.49938	2.9053	-7.61819	-2.40011	-0.599184
biocarta_tumor_suppressor_arf_inhibits_ribosomal_biogenesis_Main_Pathway	Biocarta 1.2	3.74556	30.1942	15.4988	-19.4696	-10.2719	18.4284	-0.766008	3.23427	5.60066	-2.33797	-24.8225	-24.69	3.46625	7.12657	12.0701	11.2274	14.4204	-3.66395	-4.61154	25.4581	-21.8256	13.8829	-9.0024	-8.21718	17.3791	2.59948	-11.7436	4.61278	14.4548	13.7367	-5.80532	-1.30163	11.7574	13.7367	10.1177	-13.1619	0.723119	0.30615	15.3733	-7.56263	11.585	-21.9723	-6.64488	-7.22572	22.587	8.78606	-8.11138	19.2635
biocarta_tumor_suppressor_arf_inhibits_ribosomal_biogenesis_Pathway_(Pathway_degradation_of_CDKN2A)	Biocarta 1.2	16.855	135.874	69.7444	-87.6134	-46.2234	82.9279	-3.44704	14.5542	25.203	-10.5209	-111.701	-111.105	15.5981	32.0696	54.3155	50.5232	64.8916	-16.4878	-20.7519	114.561	-98.2152	62.4729	-40.5108	-36.9773	78.2061	11.6976	-52.8462	20.7575	65.0467	61.815	-26.124	-5.85734	52.9081	61.815	45.5298	-59.2288	3.25403	1.37767	69.18	-34.0318	52.1323	-98.8752	-29.902	-32.5157	101.642	39.5373	-36.5012	86.6857
biocarta_tumor_suppressor_arf_inhibits_ribosomal_biogenesis_Pathway_(ribosome_biogenesis)	Biocarta 1.2	11.2367	90.5825	46.4963	-58.4089	-30.8156	55.2853	-2.29803	9.7028	16.802	-7.01391	-74.4674	-74.07	10.3988	21.3797	36.2104	33.6821	43.2611	-10.9919	-13.8346	76.3743	-65.4768	41.6486	-27.0072	-24.6515	52.1374	7.79843	-35.2308	13.8384	43.3645	41.21	-17.416	-3.90489	35.2721	41.21	30.3532	-39.4858	2.16936	0.918449	46.12	-22.6879	34.7549	-65.9168	-19.9346	-21.6772	67.7611	26.3582	-24.3341	57.7905
mTOR_Pathway	Primary 1.4	-0.162559	0.94103	-0.00804744	0.068354	-0.405416	0.240082	-0.28938	-0.10248	-0.679001	-0.124066	-0.113992	-0.593991	0.0409403	0.411565	-0.409109	0.19754	0.799654	0.0405955	1.07088	0.590988	0.142478	-0.649365	0.0213756	0.540937	0.11552	0.546669	0.0742768	0.510895	0.258047	0.444236	0.576859	-0.358616	1.14377	0.236594	-0.753924	0.339545	-0.266872	-0.00907182	-0.057344	-0.244058	0.219757	0.0815138	0.0381188	-0.327986	0.2078	-0.347102	-0.200983	0.252677
p38_Signaling_Pathway	Primary 1.4	-0.416881	5.68799	0.0186196	-1.3568	-0.238765	3.92159	3.01222	-1.97997	-3.21957	-2.29386	-1.15677	-3.60424	0.678513	1.72237	-0.637123	1.66722	3.14844	2.01293	5.46204	3.1532	-0.627697	-0.501017	-0.225521	1.59985	3.10669	1.23062	-0.802167	0.492798	1.67402	5.16098	3.58847	-0.981021	5.46937	2.50191	-1.09805	3.28362	-0.585513	-0.817856	1.18033	-0.628849	1.91479	1.55536	1.01925	-0.85461	0.0164084	-1.53467	-0.834733	2.4683
p53_Signaling_Pathway	Primary 1.4	0.259308	2.09037	1.07299	-1.3479	-0.71113	1.27581	-0.0530313	0.223911	0.387738	-0.16186	-1.71848	-1.70931	0.239971	0.493378	0.835624	0.77728	0.998332	-0.253658	-0.31926	1.76248	-1.511	0.961121	-0.623243	-0.568882	1.20317	0.179964	-0.813018	0.319347	1.00072	0.951	-0.401907	-0.0901129	0.813971	0.951	0.700458	-0.911212	0.0500621	0.021195	1.06431	-0.523567	0.802036	-1.52116	-0.46003	-0.500242	1.56372	0.608266	-0.561557	1.33363
p53_Signaling_Pathway_Apoptosis	Primary 1.4	0.43218	3.48394	1.78832	-2.2465	-1.18522	2.12636	-0.0883856	0.373185	0.64623	-0.269766	-2.86413	-2.84885	0.399952	0.822297	1.39271	1.29547	1.66389	-0.422764	-0.5321	2.93747	-2.51834	1.60187	-1.03874	-0.948136	2.00529	0.299939	-1.35503	0.532244	1.66787	1.585	-0.669845	-0.150188	1.35662	1.585	1.16743	-1.51869	0.0834368	0.0353249	1.77385	-0.872611	1.33673	-2.53526	-0.766717	-0.833737	2.6062	1.01378	-0.935929	2.22271
p53_Signaling_Pathway_Cancer	Primary 1.4	0.43218	3.48394	1.78832	-2.2465	-1.18522	2.12636	-0.0883856	0.373185	0.64623	-0.269766	-2.86413	-2.84885	0.399952	0.822297	1.39271	1.29547	1.66389	-0.422764	-0.5321	2.93747	-2.51834	1.60187	-1.03874	-0.948136	2.00529	0.299939	-1.35503	0.532244	1.66787	1.585	-0.669845	-0.150188	1.35662	1.585	1.16743	-1.51869	0.0834368	0.0353249	1.77385	-0.872611	1.33673	-2.53526	-0.766717	-0.833737	2.6062	1.01378	-0.935929	2.22271
p53_Signaling_Pathway_Gene_Expression_Anti-Apoptosis_via_TP53	Primary 1.4	0.43218	3.48394	1.78832	-2.2465	-1.18522	2.12636	-0.0883856	0.373185	0.64623	-0.269766	-2.86413	-2.84885	0.399952	0.822297	1.39271	1.29547	1.66389	-0.422764	-0.5321	2.93747	-2.51834	1.60187	-1.03874	-0.948136	2.00529	0.299939	-1.35503	0.532244	1.66787	1.585	-0.669845	-0.150188	1.35662	1.585	1.16743	-1.51869	0.0834368	0.0353249	1.77385	-0.872611	1.33673	-2.53526	-0.766717	-0.833737	2.6062	1.01378	-0.935929	2.22271
p53_Signaling_Pathway_Gene_Expression_Cell_Cycle_and_Cell_Growth_via_TP53	Primary 1.4	0.43218	3.48394	1.78832	-2.2465	-1.18522	2.12636	-0.0883856	0.373185	0.64623	-0.269766	-2.86413	-2.84885	0.399952	0.822297	1.39271	1.29547	1.66389	-0.422764	-0.5321	2.93747	-2.51834	1.60187	-1.03874	-0.948136	2.00529	0.299939	-1.35503	0.532244	1.66787	1.585	-0.669845	-0.150188	1.35662	1.585	1.16743	-1.51869	0.0834368	0.0353249	1.77385	-0.872611	1.33673	-2.53526	-0.766717	-0.833737	2.6062	1.01378	-0.935929	2.22271
p53_Signaling_Pathway_Gene_Expression_Cell_Fate_and_Development_via_TP53	Primary 1.4	0.43218	3.48394	1.78832	-2.2465	-1.18522	2.12636	-0.0883856	0.373185	0.64623	-0.269766	-2.86413	-2.84885	0.399952	0.822297	1.39271	1.29547	1.66389	-0.422764	-0.5321	2.93747	-2.51834	1.60187	-1.03874	-0.948136	2.00529	0.299939	-1.35503	0.532244	1.66787	1.585	-0.669845	-0.150188	1.35662	1.585	1.16743	-1.51869	0.0834368	0.0353249	1.77385	-0.872611	1.33673	-2.53526	-0.766717	-0.833737	2.6062	1.01378	-0.935929	2.22271
p53_Signaling_Pathway_Gene_Expression_Cell_Signaling_via_TP53	Primary 1.4	0.43218	3.48394	1.78832	-2.2465	-1.18522	2.12636	-0.0883856	0.373185	0.64623	-0.269766	-2.86413	-2.84885	0.399952	0.822297	1.39271	1.29547	1.66389	-0.422764	-0.5321	2.93747	-2.51834	1.60187	-1.03874	-0.948136	2.00529	0.299939	-1.35503	0.532244	1.66787	1.585	-0.669845	-0.150188	1.35662	1.585	1.16743	-1.51869	0.0834368	0.0353249	1.77385	-0.872611	1.33673	-2.53526	-0.766717	-0.833737	2.6062	1.01378	-0.935929	2.22271
p53_Signaling_Pathway_Gene_Expression_DNA_Replication_and_Repair_via_TP53	Primary 1.4	0.43218	3.48394	1.78832	-2.2465	-1.18522	2.12636	-0.0883856	0.373185	0.64623	-0.269766	-2.86413	-2.84885	0.399952	0.822297	1.39271	1.29547	1.66389	-0.422764	-0.5321	2.93747	-2.51834	1.60187	-1.03874	-0.948136	2.00529	0.299939	-1.35503	0.532244	1.66787	1.585	-0.669845	-0.150188	1.35662	1.585	1.16743	-1.51869	0.0834368	0.0353249	1.77385	-0.872611	1.33673	-2.53526	-0.766717	-0.833737	2.6062	1.01378	-0.935929	2.22271
p53_Signaling_Pathway_Gene_Expression_ECM_and_Adhesion_via_TP53	Primary 1.4	0.43218	3.48394	1.78832	-2.2465	-1.18522	2.12636	-0.0883856	0.373185	0.64623	-0.269766	-2.86413	-2.84885	0.399952	0.822297	1.39271	1.29547	1.66389	-0.422764	-0.5321	2.93747	-2.51834	1.60187	-1.03874	-0.948136	2.00529	0.299939	-1.35503	0.532244	1.66787	1.585	-0.669845	-0.150188	1.35662	1.585	1.16743	-1.51869	0.0834368	0.0353249	1.77385	-0.872611	1.33673	-2.53526	-0.766717	-0.833737	2.6062	1.01378	-0.935929	2.22271
p53_Signaling_Pathway_Gene_Expression_Infection_and_Immune_Response_via_TP53	Primary 1.4	0.43218	3.48394	1.78832	-2.2465	-1.18522	2.12636	-0.0883856	0.373185	0.64623	-0.269766	-2.86413	-2.84885	0.399952	0.822297	1.39271	1.29547	1.66389	-0.422764	-0.5321	2.93747	-2.51834	1.60187	-1.03874	-0.948136	2.00529	0.299939	-1.35503	0.532244	1.66787	1.585	-0.669845	-0.150188	1.35662	1.585	1.16743	-1.51869	0.0834368	0.0353249	1.77385	-0.872611	1.33673	-2.53526	-0.766717	-0.833737	2.6062	1.01378	-0.935929	2.22271
p53_Signaling_Pathway_Normal_Cell_Cycle_Progression	Primary 1.4	0.43218	3.48394	1.78832	-2.2465	-1.18522	2.12636	-0.0883856	0.373185	0.64623	-0.269766	-2.86413	-2.84885	0.399952	0.822297	1.39271	1.29547	1.66389	-0.422764	-0.5321	2.93747	-2.51834	1.60187	-1.03874	-0.948136	2.00529	0.299939	-1.35503	0.532244	1.66787	1.585	-0.669845	-0.150188	1.35662	1.585	1.16743	-1.51869	0.0834368	0.0353249	1.77385	-0.872611	1.33673	-2.53526	-0.766717	-0.833737	2.6062	1.01378	-0.935929	2.22271
pyridoxal_5-phosphate_salvage	Metabolism 1.4	-11.6988	-10.8444	8.69352	-0.542759	-1.1698	-13.1374	-11.1675	-9.71777	-1.12791	-3.23014	-8.51303	0.759171	-6.47308	-8.7943	-9.74959	-0.322932	4.21581	-17.5918	20.491	17.1151	7.00369	-4.11709	3.5215	-3.08647	-9.49705	-1.65476	-6.28965	-6.91756	3.62429	-4.92666	-6.28965	-3.11734	9.61536	1.9949	-5.71725	3.07239	-2.5859	-11.6483	11.9553	-0.552653	2.48291	2.35562	-2.91541	-1.85208	-0.58051	-20.7186	3.68311	-3.84893
reactome_ABC_family_proteins_mediated_transport_Main_Pathway	Reactome 1.3	0.412431	12.2189	-0.116971	0.570268	-0.752503	-1.95928	-3.54426	-2.44267	-11.6047	-6.49569	-5.1018	-6.45987	-3.59735	1.48005	-14.886	-1.17177	10.8	-1.29321	8.17826	12.6229	-1.75094	-2.33673	7.38381	0.391282	4.21325	9.13189	-7.31634	16.849	-2.17311	-0.755495	1.37363	-7.26406	12.9553	-5.09542	-4.87162	3.06195	4.14367	5.258	5.28413	-4.63879	2.37398	1.5298	3.60245	0.707211	3.71053	-6.34559	3.59172	10.9351
reactome_Attachment_of_GPI_anchor_to_uPAR_Main_Pathway	Reactome 1.3	-6.16386	17.9847	4.11499	2.2519	16.6057	8.24341	9.75382	5.16847	-21.0456	-6.05404	-1.13189	-23.4601	-3.32891	-2.32489	-3.44372	-5.20772	17.0099	-5.1332	20.4499	15.1072	1.65067	-6.83524	5.68578	1.1425	7.69063	13.4736	-18.6288	13.5936	13.7341	14.3917	15.6144	-13.6985	26.6088	7.15019	-0.249896	12.7786	3.7517	-0.508593	-2.35973	-1.85747	13.4843	-1.5126	3.86865	1.90928	3.26446	-9.57662	-7.99445	3.65093
reactome_Chk1_Chk2_Cds1_mediated_inactivation_of_Cyclin_B_Cdk1_complex_Main_Pathway	Reactome 1.3	2.33714	-7.73625	2.59793	2.47546	-12.0527	2.15102	4.71534	-5.17149	0.947886	1.07324	2.743	13.0314	-7.57163	1.48318	3.54586	6.64979	3.98224	-0.435417	18.5096	3.81088	14.4293	0.94384	-0.157509	-5.79569	-3.93609	3.30911	2.1724	10.8085	8.16946	11.6934	4.80922	-5.77913	19.932	1.90894	-0.918516	-1.2156	16.453	-8.98686	1.1612	-7.86495	2.8398	0.417053	0.951932	-7.25345	1.37745	6.23476	1.53584	6.05136
reactome_Cyclin_A_B1_associated_events_during_G2_M_transition_Main_Pathway	Reactome 1.3	0.556462	-1.84196	0.618555	0.589395	-2.8697	0.512148	1.1227	-1.23131	0.225687	0.255534	0.653096	3.10271	-1.80277	0.353139	0.844252	1.58328	0.948152	-0.103671	4.40704	0.907352	3.43556	0.224724	-0.0375021	-1.37993	-0.937163	0.787884	0.517239	2.57346	1.94511	2.78414	1.14505	-1.37598	4.74572	0.454509	-0.218694	-0.289429	3.91738	-2.13973	0.276477	-1.87261	0.676142	0.0992984	0.226651	-1.72701	0.327964	1.48447	0.365677	1.4408
reactome_Cyclin_A_Cdk2_associated_events_at_S_phase_entry_Main_Pathway	Reactome 1.3	0.898901	-2.97548	0.999204	0.9521	-4.63567	0.827316	1.81359	-1.98903	0.364572	0.412785	1.055	5.01207	-2.91217	0.570456	1.36379	2.55761	1.53163	-0.167468	7.11907	1.46572	5.54975	0.363015	-0.0605803	-2.22911	-1.51388	1.27274	0.83554	4.15713	3.1421	4.49746	1.8497	-2.22274	7.66616	0.734206	-0.353275	-0.46754	6.32807	-3.45648	0.446616	-3.02498	1.09223	0.160405	0.366128	-2.78979	0.529788	2.39798	0.590709	2.32744
reactome_Cyclin_E_associated_events_during_G1_S_transition_Main_Pathway	Reactome 1.3	0.973809	-3.22344	1.08247	1.03144	-5.02198	0.896259	1.96473	-2.15479	0.394953	0.447184	1.14292	5.42974	-3.15485	0.617993	1.47744	2.77075	1.65927	-0.181424	7.71233	1.58787	6.01223	0.393266	-0.0656286	-2.41487	-1.64004	1.3788	0.905169	4.50355	3.40394	4.87225	2.00384	-2.40797	8.30501	0.79539	-0.382715	-0.506501	6.85541	-3.74452	0.483834	-3.27706	1.18325	0.173772	0.396638	-3.02227	0.573936	2.59782	0.639935	2.5214
reactome_DAP12_interactions_Main_Pathway	Reactome 1.3	-1.63598	11.1952	4.34581	0.0112417	-3.39318	4.337	1.85281	-0.900819	-12.4042	-1.12607	-9.23708	-5.81834	0.264509	4.14946	5.13762	1.41967	6.63449	-22.4198	1.96415	2.02496	-7.5465	-3.22604	-1.63185	-8.22351	6.05082	3.57249	-13.8619	2.54134	0.215578	5.1183	-4.61584	-6.72378	7.2339	-2.83661	5.10708	9.46867	6.07827	10.2284	5.88725	-2.92594	-4.40337	9.25254	-2.5242	-1.7257	4.91627	-7.79103	1.63797	7.62453
reactome_Dissolution_of_Fibrin_Clot_Main_Pathway	Reactome 1.3	-5.64865	17.9528	0.185921	-4.6883	8.61748	7.4208	0.918725	-3.14925	-15.3965	-2.65122	1.49724	-16.7832	7.10286	-1.03876	0.312343	-1.81797	22.5755	-0.794919	19.0758	4.46997	-1.07695	-4.96891	4.677	4.40316	9.25416	12.0144	-11.8009	5.37021	12.8612	9.26097	8.77806	-9.85987	16.8841	15.027	5.69325	6.76095	-5.2343	-0.828672	0.736379	-7.04572	8.6802	-0.564806	-7.18433	3.63115	6.40908	-9.53941	0.387899	0.525979
reactome_Eukaryotic_Translation_Elongation_Main_Pathway	Reactome 1.3	-1.23066	-6.82476	0.739823	13.3322	11.361	3.35317	3.67844	8.36814	8.44839	5.18308	1.01595	10.0433	1.31915	9.02316	4.81384	-5.94624	4.06521	10.9727	1.05637	6.54524	11.8884	4.98447	10.8117	3.16733	7.30666	6.93	4.18638	2.88685	0.94751	1.4227	15.695	5.78859	-10.7787	-1.37956	4.22598	4.83258	2.91018	4.88257	3.70761	11.7873	-1.75204	0.587395	7.72932	6.73759	7.88432	12.5864	4.36072	7.95493
reactome_G2_M_DNA_replication_checkpoint_Main_Pathway	Reactome 1.3	2.33714	-7.73625	2.59793	2.47546	-12.0527	2.15102	4.71534	-5.17149	0.947886	1.07324	2.743	13.0314	-7.57163	1.48318	3.54586	6.64979	3.98224	-0.435417	18.5096	3.81088	14.4293	0.94384	-0.157509	-5.79569	-3.93609	3.30911	2.1724	10.8085	8.16946	11.6934	4.80922	-5.77913	19.932	1.90894	-0.918516	-1.2156	16.453	-8.98686	1.1612	-7.86495	2.8398	0.417053	0.951932	-7.25345	1.37745	6.23476	1.53584	6.05136
reactome_Hyaluronan_biosynthesis_and_export_Main_Pathway	Reactome 1.3	2.35539	-29.7745	6.1906	20.6014	11.0088	25.0108	40.1561	4.38129	26.673	-6.31131	8.2609	2.95495	-4.56344	14.0079	0.137527	8.25255	-20.1877	-47.1523	18.304	-2.58535	15.2324	18.1335	-4.82962	19.4444	23.3517	-14.4949	6.67785	-3.21113	15.9655	24.0769	25.8103	-8.96668	28.102	1.00958	-7.60825	8.66406	3.00942	4.20949	-5.90893	11.7723	1.12401	-9.59658	-1.40346	-4.21353	7.99248	6.42259	-3.92855	-1.27048
reactome_Interleukin_1_processing_Main_Pathway	Reactome 1.3	-14.8558	48.3294	-28.5602	15.2435	25.7057	-8.84492	21.6315	-30.9457	-19.4127	-30.88	-23.9767	-43.4374	11.5303	-10.2301	-27.6747	38.983	12.2342	15.0781	43.7307	30.0588	22.8328	-5.37687	-6.83681	29.9867	30.061	6.71067	5.27481	-15.2992	-6.72877	12.6258	29.9045	6.13557	18.3715	-8.5509	-14.5263	59.6366	-15.458	-10.2953	-34.4948	-28.1368	33.7461	40.1097	18.8606	-36.5481	11.8727	-30.5075	1.68586	8.62037
reactome_Interleukin_1_signaling_Main_Pathway	Reactome 1.3	-1.73103	7.20146	-3.12826	2.10287	3.83375	-1.43818	3.30579	-3.79467	-1.81096	-4.08111	-3.14886	-6.13957	2.34115	-1.92055	-3.90508	5.97897	2.49423	1.83416	5.75814	3.97799	3.19241	-0.0656971	-1.12168	4.17991	3.57543	1.20296	1.21928	-1.23927	-0.343885	1.66518	3.63667	0.777654	1.68499	-0.947029	-2.27021	7.50811	-3.65415	-1.50616	-5.817	-4.1617	5.26285	6.0288	3.14632	-5.27203	2.0606	-3.99435	1.10648	0.240576
reactome_NCAM1_interactions_Main_Pathway	Reactome 1.3	0.550813	0.118683	0.156598	-0.444532	-4.13838	8.03843	3.1766	-1.79467	-0.756696	1.46896	-4.4867	-1.5463	1.98189	0.837199	1.38783	-1.21511	0.506442	0.693574	0.480526	1.43683	-1.81972	-1.4568	-2.74906	2.45341	1.64315	-0.0735095	0.0317232	4.55226	0.294115	2.95465	3.79392	-0.392166	1.64049	-0.414547	0.0890541	1.05914	0.0411668	2.136	4.33216	0.204078	2.3101	-1.96701	-1.61716	-0.836099	0.105398	2.74282	-0.377545	0.0616224
reactome_NOD1_2_Signaling_Pathway_Main_Pathway	Reactome 1.3	-1.5712	4.675	1.97504	0.651403	0.0221365	1.91487	3.77064	-1.72917	-3.11803	-2.65295	-1.14459	-2.69561	-1.77146	0.0511343	-0.816527	0.989005	2.60559	-1.86303	-0.238766	1.07165	0.397234	-2.93323	-0.0668069	-0.620443	0.885821	1.05969	-0.897431	0.791865	3.25688	5.56447	4.71753	-1.79094	4.22425	1.70003	-2.04388	0.340784	0.797937	0.309764	1.27074	-1.12325	2.60783	3.0287	-1.35989	1.46657	-1.21329	-3.08089	-1.18899	0.734331
reactome_Oncogene_Induced_Senescence_Main_Pathway	Reactome 1.3	0.766137	6.17608	3.1702	-3.98243	-2.10107	3.76945	-0.156684	0.661555	1.14559	-0.478221	-5.07732	-5.05023	0.709006	1.45771	2.46889	2.29651	2.94962	-0.749444	-0.943269	5.20734	-4.46433	2.83968	-1.8414	-1.68079	3.55482	0.531711	-2.4021	0.943524	2.95667	2.80977	-1.18745	-0.266243	2.40491	2.80977	2.06954	-2.69222	0.147911	0.0626215	3.14455	-1.5469	2.36965	-4.49433	-1.35918	-1.47799	4.62007	1.79715	-1.65915	3.94026
reactome_Oxidative_Stress_Induced_Senescence_Main_Pathway	Reactome 1.3	0.208086	1.67745	0.861043	-1.08165	-0.57066	1.0238	-0.042556	0.179682	0.311148	-0.129887	-1.37903	-1.37167	0.19257	0.395921	0.670562	0.623743	0.801131	-0.203553	-0.256196	1.41434	-1.21253	0.77127	-0.500133	-0.45651	0.965508	0.144415	-0.652422	0.256266	0.803046	0.763148	-0.322518	-0.0723129	0.653186	0.763148	0.562096	-0.731219	0.0401733	0.0170083	0.854075	-0.420146	0.643609	-1.22068	-0.36916	-0.401429	1.25483	0.488114	-0.450632	1.07019
reactome_Polo_like_kinase_mediated_events_Main_Pathway	Reactome 1.3	0.973809	-3.22344	1.08247	1.03144	-5.02198	0.896259	1.96473	-2.15479	0.394953	0.447184	1.14292	5.42974	-3.15485	0.617993	1.47744	2.77075	1.65927	-0.181424	7.71233	1.58787	6.01223	0.393266	-0.0656286	-2.41487	-1.64004	1.3788	0.905169	4.50355	3.40394	4.87225	2.00384	-2.40797	8.30501	0.79539	-0.382715	-0.506501	6.85541	-3.74452	0.483834	-3.27706	1.18325	0.173772	0.396638	-3.02227	0.573936	2.59782	0.639935	2.5214
reactome_Senescence_Associated_Secretory_Phenotype_SASP__Main_Pathway	Reactome 1.3	-1.61021	-0.713157	0.411574	0.527887	-1.78743	2.94344	8.82886	-0.471723	-2.95813	-1.74303	1.05968	-2.83674	-0.861022	0.486065	-0.682668	0.850796	2.61289	-0.389453	2.90523	1.89349	0.251365	-1.65987	-1.88966	-1.44677	1.01616	-0.600501	-1.22372	-2.15115	2.55961	7.27265	4.65955	-3.801	4.11202	0.925285	-1.39712	0.963469	1.21166	-0.863318	-0.0970112	-1.7736	3.53885	1.84272	-2.41425	0.0618441	-1.7292	-2.31208	-3.10404	-1.21056
reactome_TRP_channels_Main_Pathway	Reactome 1.3	-0.442491	1.73011	-7.06102	-0.142767	-0.450183	3.63973	-7.06102	1.09785	0.384223	-7.06102	8.86203	-0.7853	5.37289	-7.06102	1.76124	-3.44032	-0.146333	-7.06102	7.6143	0.337071	2.64406	0.263674	0.918739	1.68747	4.04376	0.835863	-7.06102	6.39914	0.232961	-7.06102	0.632599	1.75348	5.06408	2.72668	-3.0311	-1.02466	-0.351319	-1.32451	5.6604	-0.51226	3.31309	-3.41601	2.16537	-3.33601	-7.06102	0.430825	-2.91536	0.756931
reactome_Thrombin_signalling_through_proteinase_activated_receptors_PARs__Main_Pathway	Reactome 1.3	8.72413	5.19464	3.53663	5.62209	9.29717	1.98038	8.34688	8.55361	-9.38072	-2.94721	2.50958	7.31829	-1.36073	-6.8103	2.5122	-1.42584	2.76233	-3.7809	3.17868	6.90106	13.6009	5.15953	3.14973	6.24713	4.19159	1.01131	1.33428	8.55438	3.04719	0.365738	15.9198	-8.05159	8.45071	-8.48102	-0.922485	1.52952	2.53683	-5.65574	2.67215	9.8019	15.8633	2.49567	6.55656	1.19586	-1.38229	-5.95163	-1.86152	7.12994
[truncated: 144 more columns]

## Sheet: PAL_NEG_INTERSECTION
Pathway	Database	Norm_GTEX-1192X-0011-R9b-SM-DO934	Norm_GTEX-11DZ1-0011-R9a-SM-DO933	Norm_GTEX-11EMC-0011-R9b-SM-DO921	Norm_GTEX-11GSP-0011-R9b-SM-5NQ77	Norm_GTEX-11ONC-0011-R9b-SM-5NQ8J	Norm_GTEX-11UD2-0011-R9b-SM-DO926	Norm_GTEX-11WQK-0011-R9b-SM-5BC6N	Norm_GTEX-11ZTS-0011-R9b-SM-DO93Q	Norm_GTEX-11ZUS-0011-R9b-SM-5BC76	Norm_GTEX-11ZVC-0011-R9a-SM-57WC5	Norm_GTEX-12126-0011-R9b-SM-5BC6P	Norm_GTEX-12WSC-0011-R9a-SM-5GU4U	Norm_GTEX-12WSD-0011-R9a-SM-5GU6W	Norm_GTEX-12WSH-0011-R9b-SM-5LZUG	Norm_GTEX-131XW-0011-R9a-SM-5N9EO	Norm_GTEX-131YS-0011-R9b-SM-5EQLY	Norm_GTEX-139T4-0011-R9b-SM-5HL6S	Norm_GTEX-139UW-0011-R9b-SM-5LZYT	Norm_GTEX-13CIG-0011-R9a-SM-5K7VU	Norm_GTEX-13CZV-0011-R9a-SM-5LZXT	Norm_GTEX-13FLV-0011-R9b-SM-5L3DA	Norm_GTEX-13FTY-0011-R9b-SM-5KM2U	Norm_GTEX-13FXS-0011-R9a-SM-5K7UI	Norm_GTEX-13JUV-0011-R9a-SM-5LZX3	Norm_GTEX-13N1W-0011-R9b-SM-5MR4R	Norm_GTEX-13N2G-0011-R9b-SM-5MR4E	Norm_GTEX-13NYB-0011-R9b-SM-5MR5P	Norm_GTEX-13NYS-0011-R9b-SM-5MR44	Norm_GTEX-13NZA-0011-R9b-SM-5MR5I	Norm_GTEX-13O1R-0011-R9b-SM-5KM33	Norm_GTEX-13OVJ-0011-R9b-SM-5L3GD	Norm_GTEX-13OVL-0011-R9a-SM-5P9GX	Norm_GTEX-13OW5-0011-R9b-SM-5O9CL	Norm_GTEX-13PL6-0011-R9b-SM-5O9CH	Norm_GTEX-13PLJ-0011-R9b-SM-5O9DV	Norm_GTEX-13PVQ-0011-R9b-SM-5LU3B	Norm_GTEX-13QJC-0011-R9b-SM-5PNX3	Norm_GTEX-13RTJ-0011-R9a-SM-5Q5AY	Norm_GTEX-13S7M-0011-R9a-SM-5O9DW	Norm_GTEX-13SLW-0011-R9a-SM-5O9BT	Norm_GTEX-13SLX-0011-R9b-SM-5SI6X	Norm_GTEX-13VXU-0011-R9b-SM-5SI73	Norm_GTEX-13X6I-0011-R9b-SM-5PNZJ	Norm_GTEX-145LU-0011-R9b-SM-5SI66	Norm_GTEX-147GR-0011-R9a-SM-5S2UY	Norm_GTEX-148VJ-0011-R9b-SM-5SI77	Norm_GTEX-14ABY-0011-R9a-SM-5PNZK	Norm_GTEX-14BIL-0011-R9a-SM-5SI7A
1D-imyoi-inositol_hexakisphosphate_biosynthesis_II_mammalian	Metabolism 1.4	3.19203	0.110631	2.0676	0.981128	-1.0132	-4.11473	-0.834607	-2.70388	2.42001	2.77409	-4.28544	-1.70096	5.8123	1.87695	-2.33849	10.7789	1.29113	-2.83312	1.00554	-0.126158	0.117108	1.00752	-2.80547	-4.64453	-3.67349	-0.36088	2.1949	3.85361	-7.2531	-1.08569	4.31413	-9.10675	2.9249	-6.16729	-4.2324	-2.59993	-0.155767	-2.59506	-2.56789	0.744972	-0.772916	1.95947	0.268164	-0.0993548	-3.15149	-0.907812	-4.01352	-1.90297
Akt_Signaling_Pathway_Synaptic_Transmission	Primary 1.4	2.59771	3.13878	-0.531318	2.64968	-2.37169	-5.23572	-2.55164	-0.511883	3.38275	-0.557039	1.24846	4.99815	8.52162	0.909709	-2.32991	9.38325	-7.58953	-7.88384	-2.38695	-5.15275	4.02818	0.346901	1.93752	-2.82325	-7.59071	-0.754037	7.3835	4.41101	0.384611	-5.07978	2.40669	2.11344	3.43585	1.00398	-8.98056	-3.10562	-1.91736	-8.81558	-5.32889	0.744331	3.26121	2.6076	0.965291	3.86061	-4.16871	-8.09644	-3.34795	-8.39793
CD40_Pathway	Primary 1.4	1.08488	-3.22797	-1.36372	-0.449778	-0.0152847	-1.32217	-2.60354	1.19395	2.15293	1.8318	0.79031	1.86125	1.22315	-0.035307	0.563792	-0.682885	-1.7991	1.28638	0.164862	-0.739951	-0.274281	2.02533	0.0461286	0.428401	-0.611639	-0.731691	0.619655	-0.546764	-2.2488	-3.84214	-3.25734	1.2366	-2.91674	-1.17383	1.41125	-0.235303	-0.550956	-0.213885	-0.877416	0.775574	-1.80065	-2.09124	0.938974	-1.01263	0.837751	2.12728	0.820968	-0.507038
CD40_Pathway_Gene_Expression_COX2_and_Prostaglandins_via_NFKB2	Primary 1.4	3.50499	-10.4288	-4.40585	-1.45313	-0.0493814	-4.27162	-8.41144	3.85738	6.95561	5.91811	2.55331	6.01327	3.95173	-0.114069	1.82148	-2.20624	-5.81246	4.15599	0.532631	-2.39061	-0.886138	6.54336	0.149031	1.38407	-1.97606	-2.36393	2.00196	-1.76647	-7.26535	-12.4131	-10.5237	3.99516	-9.42332	-3.79237	4.55942	-0.760211	-1.78001	-0.691013	-2.83473	2.5057	-5.81747	-6.75632	3.03361	-3.27158	2.70658	6.87275	2.65236	-1.63812
CD40_Pathway_Gene_Expression_Cell_Adhesion_Molecule_via_NFKB2	Primary 1.4	3.50499	-10.4288	-4.40585	-1.45313	-0.0493814	-4.27162	-8.41144	3.85738	6.95561	5.91811	2.55331	6.01327	3.95173	-0.114069	1.82148	-2.20624	-5.81246	4.15599	0.532631	-2.39061	-0.886138	6.54336	0.149031	1.38407	-1.97606	-2.36393	2.00196	-1.76647	-7.26535	-12.4131	-10.5237	3.99516	-9.42332	-3.79237	4.55942	-0.760211	-1.78001	-0.691013	-2.83473	2.5057	-5.81747	-6.75632	3.03361	-3.27158	2.70658	6.87275	2.65236	-1.63812
CD40_Pathway_Gene_Expression_Cell_Survival_via_NFKB2	Primary 1.4	3.50499	-10.4288	-4.40585	-1.45313	-0.0493814	-4.27162	-8.41144	3.85738	6.95561	5.91811	2.55331	6.01327	3.95173	-0.114069	1.82148	-2.20624	-5.81246	4.15599	0.532631	-2.39061	-0.886138	6.54336	0.149031	1.38407	-1.97606	-2.36393	2.00196	-1.76647	-7.26535	-12.4131	-10.5237	3.99516	-9.42332	-3.79237	4.55942	-0.760211	-1.78001	-0.691013	-2.83473	2.5057	-5.81747	-6.75632	3.03361	-3.27158	2.70658	6.87275	2.65236	-1.63812
CD40_Pathway_Gene_Expression_Co-Stimulatory_Molecules_via_NFKB2	Primary 1.4	3.50499	-10.4288	-4.40585	-1.45313	-0.0493814	-4.27162	-8.41144	3.85738	6.95561	5.91811	2.55331	6.01327	3.95173	-0.114069	1.82148	-2.20624	-5.81246	4.15599	0.532631	-2.39061	-0.886138	6.54336	0.149031	1.38407	-1.97606	-2.36393	2.00196	-1.76647	-7.26535	-12.4131	-10.5237	3.99516	-9.42332	-3.79237	4.55942	-0.760211	-1.78001	-0.691013	-2.83473	2.5057	-5.81747	-6.75632	3.03361	-3.27158	2.70658	6.87275	2.65236	-1.63812
CD40_Pathway_Gene_Expression_Immunoglobulin_Class_Switch_via_NFKB2	Primary 1.4	3.50499	-10.4288	-4.40585	-1.45313	-0.0493814	-4.27162	-8.41144	3.85738	6.95561	5.91811	2.55331	6.01327	3.95173	-0.114069	1.82148	-2.20624	-5.81246	4.15599	0.532631	-2.39061	-0.886138	6.54336	0.149031	1.38407	-1.97606	-2.36393	2.00196	-1.76647	-7.26535	-12.4131	-10.5237	3.99516	-9.42332	-3.79237	4.55942	-0.760211	-1.78001	-0.691013	-2.83473	2.5057	-5.81747	-6.75632	3.03361	-3.27158	2.70658	6.87275	2.65236	-1.63812
CD40_Pathway_Gene_Expression_Pro-Inflamatory_Cytokines_via_NFKB2	Primary 1.4	3.50499	-10.4288	-4.40585	-1.45313	-0.0493814	-4.27162	-8.41144	3.85738	6.95561	5.91811	2.55331	6.01327	3.95173	-0.114069	1.82148	-2.20624	-5.81246	4.15599	0.532631	-2.39061	-0.886138	6.54336	0.149031	1.38407	-1.97606	-2.36393	2.00196	-1.76647	-7.26535	-12.4131	-10.5237	3.99516	-9.42332	-3.79237	4.55942	-0.760211	-1.78001	-0.691013	-2.83473	2.5057	-5.81747	-6.75632	3.03361	-3.27158	2.70658	6.87275	2.65236	-1.63812
CD40_Pathway_Gene_Expression_Procoagulant_Activity_via_NFKB2	Primary 1.4	3.50499	-10.4288	-4.40585	-1.45313	-0.0493814	-4.27162	-8.41144	3.85738	6.95561	5.91811	2.55331	6.01327	3.95173	-0.114069	1.82148	-2.20624	-5.81246	4.15599	0.532631	-2.39061	-0.886138	6.54336	0.149031	1.38407	-1.97606	-2.36393	2.00196	-1.76647	-7.26535	-12.4131	-10.5237	3.99516	-9.42332	-3.79237	4.55942	-0.760211	-1.78001	-0.691013	-2.83473	2.5057	-5.81747	-6.75632	3.03361	-3.27158	2.70658	6.87275	2.65236	-1.63812
CREB_Pathway	Primary 1.4	0.413329	0.19287	0.254736	0.456003	0.0484368	-0.777603	-0.497482	0.0134262	0.103538	0.0343816	-0.295512	0.481616	1.26754	0.509501	-0.0455076	0.743399	-0.521942	-0.870858	-0.172244	-0.271144	0.200118	-0.114289	0.607583	0.0597928	-1.10777	0.427232	1.02222	0.0655778	-0.344576	0.0783295	0.349341	-0.210407	0.988196	0.198607	-0.713299	0.342352	-0.457214	-0.623099	-0.485791	0.180731	0.423344	-0.107438	0.162572	0.479567	-0.483286	-0.4978	-0.124584	-0.735169
D-imyoi-inositol_134-trisphosphate_biosynthesis	Metabolism 1.4	3.19203	0.110631	2.0676	0.981128	-1.0132	-4.11473	-0.834607	-2.70388	2.42001	2.77409	-4.28544	-1.70096	5.8123	1.87695	-2.33849	10.7789	1.29113	-2.83312	1.00554	-0.126158	0.117108	1.00752	-2.80547	-4.64453	-3.67349	-0.36088	2.1949	3.85361	-7.2531	-1.08569	4.31413	-9.10675	2.9249	-6.16729	-4.2324	-2.59993	-0.155767	-2.59506	-2.56789	0.744972	-0.772916	1.95947	0.268164	-0.0993548	-3.15149	-0.907812	-4.01352	-1.90297
GABA_shunt	Metabolism 1.4	26.0889	39.3561	-3.45291	41.8772	22.4219	-45.6349	3.08378	29.7458	38.0912	-4.44394	24.5328	43.9831	32.6745	-16.9952	-23.0806	40.3491	-53.3672	-102.184	-31.9872	-33.307	32.0902	-3.88912	0.804279	24.8498	-45.3193	-15.9016	42.2202	27.7038	-31.7067	6.51961	54.96	25.5816	1.68842	-7.04947	-40.0634	-18.837	-33.1233	-30.8482	-26.7955	27.3663	7.33857	23.462	28.4493	10.6514	-21.6909	-38.6455	-14.815	-40.292
Gamma-Aminobutyric_Acid_A_Receptor_Pathway	Cytoskeleton 1.2	5.92143	6.11764	-0.033053	7.88876	-4.18516	-10.4594	-7.85528	-0.592959	8.48886	-0.562505	2.96111	9.83082	17.972	2.10956	-3.92236	17.7658	-17.6028	-15.4748	-7.36453	-12.2805	9.15184	1.08052	5.37813	-5.46454	-15.1906	-0.112288	15.7204	6.76495	0.17815	-11.9495	6.02701	6.78608	5.54678	3.12276	-17.491	-6.31707	-6.45877	-19.9316	-10.5606	1.49253	8.21943	6.67824	1.85772	10.1248	-8.16164	-13.7079	-6.80269	-18.8733
Glucocorticoid_Receptor_Signaling_Pathway	Primary 1.4	-0.710056	-11.6227	0.773706	0.280565	-0.327871	-4.21958	-5.31824	5.84712	5.3174	5.52816	2.36348	5.68352	-2.01722	-1.554	2.51161	-5.67495	-2.99081	-2.16437	-9.25662	-3.39903	0.0538198	1.28505	1.73902	-1.84963	-4.74156	-0.536688	-0.730387	0.139293	-1.70491	-9.41836	-5.61939	0.464218	-8.51042	-4.36668	3.57007	-7.21095	1.70207	3.97552	1.01489	0.563427	-3.76031	-4.63934	-2.84334	3.90823	-0.102163	4.88422	2.84227	-0.540502
Glucocorticoid_Receptor_Signaling_Pathway_Inflammatory_Cytokines	Primary 1.4	-6.27441	-12.125	-2.43909	-1.39029	-2.42686	-2.6988	-6.20883	3.36582	5.11235	5.46842	1.22197	3.40325	-3.25136	-3.27782	1.41643	1.02599	-2.10877	1.33886	-10.1275	-2.43263	-0.474361	3.62841	0.737565	-3.70302	-2.47992	-1.38345	-1.72024	-9.02991	-2.12494	-7.37971	-7.30902	3.91806	-11.2029	-1.7227	7.33591	-4.78997	-2.09425	1.72246	0.959578	-4.97082	-3.93776	-1.18646	-10.1579	3.56549	1.05167	4.01582	4.94987	1.18482
Inside-out_Signaling_through_Integrins	Cytoskeleton 1.2	-3.88606	-0.764746	-2.52342	1.30024	1.44215	-3.76183	13.8603	-2.66108	4.69534	-4.51452	8.51508	1.24463	-3.00816	11.1293	-0.529653	9.29601	5.39016	-3.62825	-2.33773	0.384966	0.0306037	4.60944	-2.70437	-3.0047	13.3966	4.42831	3.69902	4.51055	5.71646	5.23962	-0.459484	8.04292	2.45498	-6.25933	2.13118	15.1702	-2.27625	-4.43222	1.27746	1.496	1.20482	-1.4823	-3.82245	0.834214	-5.99588	3.872	-4.58048	-0.133784
Intermediate_Filaments_in_Epithelial_Cells	Cytoskeleton 1.2	-18.0714	-14.8012	-18.0714	7.36271	10.1942	-18.0714	24.284	-18.0714	18.7211	13.6022	18.6068	13.7377	11.3434	12.1221	15.5127	13.9724	-0.141692	-6.41733	-10.2524	-18.0714	-18.0714	16.8806	-18.0714	-14.8012	-18.0714	-18.0714	-18.0714	-18.0714	-18.0714	20.0921	13.3092	16.4817	1.11914	5.30232	2.93167	23.2866	-18.0714	11.5254	4.14691	2.14196	13.5194	10.43	-12.1324	15.8274	-13.6372	20.6173	-18.0714	14.5153
KEGG_Adrenergic_signaling_in_cardiomyocytes_Main_Pathway	KEGG Adjusted 1.4	0.532192	0.420207	-0.43862	0.784556	0.223856	-0.97626	-0.282246	0.417435	0.451868	-0.262546	0.178646	0.462927	1.16067	-0.298845	-0.456606	0.471989	-0.836717	-0.252511	-0.83506	-0.692548	1.10257	-0.248531	0.0522671	0.535482	-0.807179	-0.0393072	1.0574	0.762127	-0.607836	-0.344643	1.04089	0.495646	0.0470321	-0.557574	-1.20411	-0.343763	-0.563738	-0.264799	-0.371919	0.658217	0.896234	0.745664	0.491817	-0.0705463	-0.646318	-0.754211	-0.313234	-1.0875
KEGG_Alanine_aspartate_and_glutamate_metabolism_Main_Pathway	KEGG Adjusted 1.4	5.55448	6.2961	-1.63254	8.36938	4.71246	-8.81381	-1.28142	5.56727	6.066	-1.41261	3.89729	8.41654	6.47003	-3.80553	-4.98775	6.48014	-9.09731	-17.4866	-5.71095	-6.2268	8.18655	-0.483581	1.06878	4.44336	-8.11262	-2.0237	7.98992	5.22717	-5.49717	0.119205	10.2333	4.69696	-0.729153	-2.17474	-7.24282	-3.96419	-5.89358	-5.67822	-5.70565	5.65618	2.78049	4.93248	5.55074	1.37452	-3.06938	-7.91257	-2.46469	-7.6621
KEGG_Alcoholism_Main_Pathway	KEGG Adjusted 1.4	1.81817	1.95129	-0.645797	3.15152	2.42166	-3.22612	0.433452	2.49034	1.39004	-0.160728	0.868427	2.38614	3.07124	-1.42156	-2.61182	0.186088	-2.9311	-2.67869	-1.16625	-2.95106	3.30288	-0.276705	0.23248	2.28737	-4.89666	-0.149212	2.82409	2.45404	-0.211242	0.222968	3.76152	1.54276	0.0810728	0.347879	-4.27381	-1.07845	-1.49806	-1.68206	-1.18304	2.99991	1.95628	1.69415	3.3129	-0.826565	-0.978431	-2.5221	-1.15938	-4.74259
KEGG_Arachidonic_acid_metabolism_Main_Pathway	KEGG Adjusted 1.4	1.65288	1.13809	-0.347265	3.49234	2.81676	-2.7117	2.04802	2.07513	2.33848	0.230074	0.9727	1.5978	2.81228	-2.7117	-0.112595	0.228765	0.633093	-2.7117	-2.7117	-2.7117	1.5265	0.241804	0.505943	3.28896	-2.7117	-0.0632084	2.29034	1.93276	-0.29752	-0.97802	4.24006	0.842533	0.187662	0.898375	-2.7117	0.0474428	-0.842759	-2.7117	-1.95566	3.64325	0.301714	0.916426	3.07871	-0.356648	-0.0710724	-0.648834	-0.577138	-2.07675
KEGG_Circadian_entrainment_Main_Pathway	KEGG Adjusted 1.4	1.78002	1.91035	-0.632249	3.08541	2.37085	-3.15844	0.424359	2.43809	1.36088	-0.157356	0.850208	2.33608	3.00681	-1.39174	-2.55702	0.182184	-2.86961	-2.62249	-1.14178	-2.88915	3.23359	-0.2709	0.227603	2.23938	-4.79394	-0.146081	2.76484	2.40256	-0.206811	0.21829	3.6826	1.51039	0.079372	0.340581	-4.18415	-1.05582	-1.46663	-1.64677	-1.15822	2.93698	1.91523	1.65861	3.2434	-0.809224	-0.957905	-2.46919	-1.13506	-4.64309
KEGG_Complement_and_coagulation_cascades_Main_Pathway	KEGG Adjusted 1.4	-0.723776	0.0630215	-0.252466	-1.85097	0.799412	0.291585	-1.5517	-1.63564	-1.53643	-1.2422	-1.49191	-0.991709	0.4397	-0.370183	-0.606104	-2.4158	-1.29611	4.20482	-4.65883	-1.80648	-0.861135	-2.57074	1.4641	0.528499	3.31849	0.0416585	0.18437	-2.36943	-0.111596	0.482568	0.732234	2.3818	-1.95337	0.0424828	0.905695	1.90488	1.54086	1.388	1.25257	1.46539	0.500415	-0.135796	-3.73998	1.75714	-0.00967628	3.26811	2.00798	2.37074
KEGG_Endocrine_and_other_factor_regulated_calcium_reabsorption_Main_Pathway	KEGG Adjusted 1.4	-3.48341	0.732787	-3.48341	1.56471	-3.48341	-3.48341	8.25116	-1.18864	4.41845	-3.48341	5.82389	4.9988	3.09197	1.67342	4.18858	0.869306	3.94998	4.58982	-0.978916	5.37479	-1.58392	5.36891	-1.57516	3.17628	-3.48341	-3.48341	-0.267626	1.29676	-3.48341	7.96773	-3.48341	2.92902	1.69535	-3.48341	-1.75507	-0.285053	-3.48341	-0.0385759	-3.48341	1.37713	-3.48341	4.14054	-0.655329	1.15194	-3.48341	-3.48341	-1.78296	-0.741583
KEGG_Fructose_and_mannose_metabolism_Main_Pathway	KEGG Adjusted 1.4	-2.14743	-4.64309	-0.156356	-2.50248	0.129563	0.80027	0.122596	-1.00759	0.766922	0.284661	0.52733	-3.18959	-1.41872	-0.0101957	2.26522	-0.356746	0.512347	3.05038	-3.77525	-0.854448	-2.28634	1.99099	0.358683	-0.695628	2.46576	-0.47614	-2.85096	-2.18054	-0.336844	-1.99536	-4.29836	1.07285	-1.95937	-1.14327	1.86572	2.04226	-0.881205	1.2281	-0.191295	-2.78447	-1.46701	0.0333163	-3.57496	1.98985	0.615739	1.85614	1.24453	1.40135
KEGG_Glycolysis_Gluconeogenesis_Main_Pathway	KEGG Adjusted 1.4	-1.00106	-2.16445	-0.0728876	-1.16657	0.0603978	0.373058	0.0571502	-0.469701	0.357512	0.132699	0.245823	-1.48688	-0.66136	-0.00475286	1.05597	-0.166303	0.238838	1.42198	-1.75989	-0.398314	-1.06581	0.928129	0.167205	-0.324277	1.14945	-0.22196	-1.32902	-1.01649	-0.157025	-0.930167	-2.00375	0.500125	-0.913388	-0.532951	0.869736	0.952029	-0.410787	0.572496	-0.0891752	-1.29802	-0.683869	0.0155309	-1.66652	0.927601	0.287036	0.865269	0.580155	0.65326
KEGG_Inositol_phosphate_metabolism_Main_Pathway	KEGG Adjusted 1.4	0.804713	0.0278902	0.521244	0.247343	-0.255429	-1.03733	-0.210405	-0.68165	0.610086	0.699349	-1.08036	-0.428815	1.46529	0.473181	-0.589536	2.71737	0.325496	-0.714232	0.253497	-0.0318046	0.029523	0.253997	-0.70726	-1.17089	-0.92609	-0.0909781	0.553336	0.971499	-1.82851	-0.273704	1.0876	-2.29582	0.737371	-1.55478	-1.06699	-0.655443	-0.039269	-0.654217	-0.647367	0.187808	-0.194853	0.493983	0.0676044	-0.0250474	-0.794493	-0.22886	-1.01181	-0.479741
KEGG_Long_term_potentiation_Main_Pathway	KEGG Adjusted 1.4	2.13902	2.29563	-0.759761	3.70767	2.84901	-3.79543	0.509944	2.92981	1.63534	-0.189092	1.02168	2.80722	3.61323	-1.67243	-3.07272	0.218927	-3.44835	-3.15139	-1.37206	-3.47184	3.88574	-0.325535	0.273506	2.69102	-5.76078	-0.175543	3.32246	2.88711	-0.24852	0.262315	4.42531	1.81501	0.0953798	0.40927	-5.02801	-1.26876	-1.76243	-1.97889	-1.39181	3.52931	2.3015	1.99312	3.89753	-0.972429	-1.1511	-2.96718	-1.36398	-5.57951
KEGG_Measles_Main_Pathway	KEGG Adjusted 1.4	1.98108	-5.89456	-2.49026	-0.821334	-0.0279112	-2.4144	-4.75429	2.18026	3.93143	3.34502	1.44318	3.39881	2.23359	-0.0644737	1.02953	-1.24701	-3.2853	2.34904	0.301052	-1.35121	-0.500861	3.69842	0.0842348	0.782298	-1.11691	-1.33613	1.13154	-0.998438	-4.1065	-7.01607	-5.94819	2.25814	-5.32622	-2.14351	2.57706	-0.429684	-1.00609	-0.390572	-1.60224	1.41627	-3.28814	-3.81879	1.71465	-1.84915	1.52981	3.8846	1.49916	-0.925896
KEGG_MicroRNAs_in_cancer_Main_Pathway	KEGG Adjusted 1.4	-0.111623	-0.899827	-0.461884	0.580221	0.306116	-0.549191	0.0228281	-0.0963855	-0.166907	0.0696746	0.739742	0.735795	-0.103299	-0.212381	-0.359706	-0.334591	-0.429746	0.109191	0.13743	-0.758685	0.650432	-0.413728	0.268283	0.244883	-0.517921	-0.0774678	0.349975	-0.137467	-0.430773	-0.409371	0.173006	0.0387903	-0.350385	-0.409371	-0.301522	0.392243	-0.0215499	-0.00912366	-0.458146	0.225376	-0.345247	0.654803	0.198026	0.215336	-0.673123	-0.261836	0.24173	-0.574078
KEGG_NOD_like_receptor_signaling_Main_Pathway	KEGG Adjusted 1.4	1.09795	-3.26687	-1.38015	-0.455197	-0.0154689	-1.3381	-2.63491	1.20834	2.17887	1.85387	0.799832	1.88368	1.23789	-0.0357324	0.570585	-0.691112	-1.82077	1.30188	0.166848	-0.748866	-0.277585	2.04973	0.0466843	0.433563	-0.619008	-0.740507	0.62712	-0.553351	-2.27589	-3.88843	-3.29659	1.2515	-2.95188	-1.18797	1.42825	-0.238138	-0.557594	-0.216462	-0.887987	0.784918	-1.82234	-2.11644	0.950287	-1.02483	0.847844	2.15291	0.830859	-0.513147
KEGG_Neuroactive_ligand_receptor_interaction_Main_Pathway	KEGG Adjusted 1.4	5.88984	7.00893	1.2191	8.38418	4.65934	-9.3069	0.250658	5.36573	5.25687	-2.97112	4.68135	7.35058	10.0382	-3.9379	-5.90854	3.64566	-4.63158	-10.0457	-4.57536	-5.45139	9.52337	0.475427	1.83364	6.07246	-10.4909	1.73137	9.65938	9.36338	-1.04298	-3.62682	11.761	2.5314	2.25338	-0.253627	-10.1704	-2.26695	-3.67007	-7.16509	-5.65252	7.56388	7.08789	4.2785	7.75779	-1.16445	-4.78034	-10.3686	-2.7606	-8.52599
KEGG_Nicotine_addiction_Main_Pathway	KEGG Adjusted 1.4	16.3019	15.843	-0.875813	20.2882	3.26627	-22.1889	-2.60964	8.13827	17.3534	-0.950822	10.9356	19.2362	28.1327	-5.81231	-17.1468	15.7518	-28.5634	-23.3942	-12.6653	-18.6454	15.0282	0.277883	2.7069	5.67652	-32.9444	0.495543	28.2832	12.7975	-3.55122	-1.39256	18.3093	9.3621	1.2654	0.967891	-30.1222	-9.13151	-9.60526	-17.9168	-14.78	11.7309	11.2702	13.23	12.5419	4.84974	-12.4167	-21.6354	-8.10925	-38.11
KEGG_Olfactory_transduction_Main_Pathway	KEGG Adjusted 1.4	-0.0632895	-0.102975	0.0364378	0.11886	0.196122	-0.152928	-0.284488	0.103502	0.0842209	-0.00275124	-0.178122	-0.154492	0.00485337	0.189818	0.217315	-0.274287	-0.18534	0.17954	-0.00742815	0.100144	-0.0724217	-0.159842	0.193378	0.11103	0.195403	0.0948767	-0.070107	0.158007	0.0542544	-0.615357	0.121944	0.00567843	-0.0474985	-0.159042	0.145767	0.0582037	0.0822232	-0.0576479	-0.0673299	-0.0523264	-0.0823417	-0.0557954	-0.0415769	0.0930718	0.137815	0.223954	0.112039	0.163745
KEGG_Pentose_phosphate_Main_Pathway	KEGG Adjusted 1.4	-2.42074	-5.23403	-0.176256	-2.82098	0.146053	0.902122	0.1382	-1.13582	0.86453	0.320891	0.594445	-3.59554	-1.59929	-0.0114933	2.55352	-0.40215	0.577555	3.43861	-4.25574	-0.963195	-2.57733	2.24438	0.404333	-0.784162	2.77959	-0.53674	-3.21381	-2.45806	-0.379715	-2.24931	-4.84543	1.20939	-2.20874	-1.28877	2.10318	2.30218	-0.993359	1.3844	-0.215642	-3.13886	-1.65372	0.0375566	-4.02995	2.24311	0.694105	2.09238	1.40292	1.5797
KEGG_Phosphatidylinositol_signaling_system_Main_Pathway	KEGG Adjusted 1.4	0.684006	0.0237067	0.443057	0.210242	-0.217115	-0.881728	-0.178844	-0.579403	0.518573	0.594447	-0.918309	-0.364492	1.24549	0.402204	-0.501105	2.30976	0.276671	-0.607097	0.215472	-0.0270339	0.0250946	0.215897	-0.601171	-0.995257	-0.787176	-0.0773314	0.470335	0.825774	-1.55424	-0.232648	0.924457	-1.95145	0.626765	-1.32156	-0.906943	-0.557127	-0.0333786	-0.556085	-0.550262	0.159637	-0.165625	0.419886	0.0574637	-0.0212903	-0.675319	-0.194531	-0.86004	-0.40778
KEGG_Primary_bile_acid_biosynthesis_Main_Pathway	KEGG Adjusted 1.4	-1.62509	3.23085	-3.49731	-9.50297	-0.225393	-12.3819	-0.878072	3.48493	-8.83985	-1.32791	1.46256	-3.55382	3.06766	-2.537	4.93953	0.467007	3.48048	-4.07987	-5.27374	0.995262	-3.24934	-4.5296	-2.34796	-1.72922	-2.08058	-1.73448	-6.24264	1.16213	-3.31039	0.546896	-3.37206	-6.88365	4.59527	1.18328	-0.923882	-6.27591	3.48048	-12.3819	4.02041	0.971765	-4.35702	6.79474	3.71917	-3.53257	0.397154	-12.3819	3.9673	2.03766
KEGG_Ras_signaling_Main_Pathway	KEGG Adjusted 1.4	-0.25622	-0.59345	0.194076	0.235085	0.245369	-0.00609685	0.186166	0.243896	-0.103494	0.491309	-0.195462	0.239552	0.0509124	-0.673808	0.0015541	-0.11856	-0.106871	0.00100505	-0.44609	0.37514	0.0816283	0.314249	-0.0617863	-0.243808	0.29987	-0.706307	0.0931015	-0.217583	0.350787	0.311357	0.204141	0.491429	-0.276344	-0.0160233	-0.272137	-0.0144567	-0.342186	-0.0631666	0.192399	0.274241	0.237669	-0.183536	0.0546726	-0.602775	0.0924216	-0.079637	-0.32551	-0.0128332
KEGG_Retinol_metabolism_Main_Pathway	KEGG Adjusted 1.4	1.57659	1.08556	-0.331237	3.33116	2.68675	-2.58655	1.9535	1.97935	2.23055	0.219455	0.927806	1.52406	2.68248	-2.58655	-0.107398	0.218207	0.603873	-2.58655	-2.58655	-2.58655	1.45605	0.230644	0.482592	3.13717	-2.58655	-0.0602911	2.18464	1.84355	-0.283788	-0.932881	4.04436	0.803647	0.179	0.856912	-2.58655	0.0452531	-0.803863	-2.58655	-1.8654	3.4751	0.287788	0.874129	2.93662	-0.340187	-0.0677921	-0.618888	-0.550501	-1.9809
KEGG_Serotonergic_synapse_Main_Pathway	KEGG Adjusted 1.4	1.68984	2.78352	-1.03456	2.77363	1.66305	-5.81555	-0.802236	2.51397	2.06472	-0.94607	1.6893	1.90097	3.5575	0.738995	-2.662	2.30778	-3.02737	-5.81555	-1.87381	-3.1765	2.61691	-0.882796	0.644131	1.91903	-3.98783	0.653484	3.50202	3.51388	0.400049	-0.296587	3.97546	1.69045	1.2383	-0.160619	-4.93744	-1.24109	-2.74679	-0.307475	-3.00451	2.52463	1.75408	1.49143	2.23508	0.921694	-1.40323	-5.81555	-1.27544	-5.81555
KEGG_Staphylococcus_aureus_infection_Main_Pathway	KEGG Adjusted 1.4	-1.12185	0.0976834	-0.391323	-2.869	1.23909	0.451957	-2.40514	-2.53525	-2.38146	-1.92541	-2.31247	-1.53715	0.681534	-0.573783	-0.939461	-3.74449	-2.00897	6.51747	-7.22118	-2.80004	-1.33476	-3.98465	2.26935	0.819174	5.14366	0.0645707	0.285774	-3.67262	-0.172974	0.74798	1.13496	3.6918	-3.02773	0.0658483	1.40383	2.95256	2.38833	2.15141	1.94148	2.27136	0.775643	-0.210484	-5.79697	2.72356	-0.0149982	5.06558	3.11237	3.67465
KEGG_Taurine_and_hypotaurine_metabolism_Main_Pathway	KEGG Adjusted 1.4	11.8586	17.8891	-1.5695	19.0351	10.1918	-20.7431	1.40172	13.5208	17.3142	-2.01997	11.1513	19.9923	14.8521	-7.72508	-10.4912	18.3405	-24.2578	-46.4471	-14.5396	-15.1396	14.5865	-1.76778	0.365581	11.2953	-20.5997	-7.22799	19.191	12.5926	-14.4121	2.96346	24.9818	11.628	0.767463	-3.2043	-18.2107	-8.56228	-15.056	-14.0219	-12.1798	12.4392	3.33571	10.6645	12.9315	4.84154	-9.85949	-17.5661	-6.73407	-18.3146
KEGG_Tyrosine_metabolism_Main_Pathway	KEGG Adjusted 1.4	-0.0865195	1.3992	0.664021	14.2415	-1.13602	-8.82304	-2.63655	1.47898	-1.70179	9.43971	9.51919	14.2725	0.810644	-3.77596	-2.93322	1.4354	-8.82304	-2.45175	-0.964631	-0.22061	2.78696	-2.79689	0.0818668	-3.1836	0.0176878	-8.82304	6.3192	15.3654	16.7269	-8.82304	1.47898	6.96208	-8.82304	-8.82304	-8.82304	-1.80402	-4.80595	-1.17649	-6.64282	-2.93322	-4.93585	-3.26071	7.50764	-8.82304	-3.78387	-2.87431	-6.33169	-2.51755
KEGG_Vitamin_B6_metabolism_Main_Pathway	KEGG Adjusted 1.4	11.6988	10.8444	-8.69352	0.542759	1.1698	13.1374	11.1675	9.71777	1.12791	3.23014	8.51303	-0.759171	6.47308	8.7943	9.74959	0.322932	-4.21581	17.5918	-20.491	-17.1151	-7.00369	4.11709	-3.5215	3.08647	9.49705	1.65476	6.28965	6.91756	-3.62429	4.92666	6.28965	3.11734	-9.61536	-1.9949	5.71725	-3.07239	2.5859	11.6483	-11.9553	0.552653	-2.48291	-2.35562	2.91541	1.85208	0.58051	20.7186	-3.68311	3.84893
KEGG_beta_Alanine_metabolism_Main_Pathway	KEGG Adjusted 1.4	5.11547	7.71687	-0.67704	8.21121	4.39645	-8.94802	0.604663	5.83252	7.46887	-0.871361	4.81035	8.62414	6.40677	-3.33239	-4.5256	7.91159	-10.4642	-20.036	-6.272	-6.53079	6.2922	-0.762572	0.157702	4.8725	-8.88613	-3.11796	8.27848	5.43211	-6.21699	1.27835	10.7765	5.016	0.331063	-1.38225	-7.85558	-3.69353	-6.49476	-6.04866	-5.25401	5.36595	1.43893	4.60039	5.57829	2.08851	-4.25311	-7.57755	-2.90489	-7.9004
[truncated: 129 more rows]
[truncated: 144 more columns]
