# Supplementary material for: Transcriptomic Portraits and Molecular Pathway Activation Features of Adult Spinal Intramedullary Astrocytomas
Source: Front Oncol. 2022 Mar 21;12:837570. doi: 10.3389/fonc.2022.837570 (PMC8978956; doi:10.3389/fonc.2022.837570)
Supplement: Supplementary Figure 1 — Kaplan-Meier plots for progression-free and overall survival. [file DataSheet_1.zip › Supplementary_Table_S5.xlsx]

## Sheet: DS_POS
Drug	Database	Drug type	Norm_GTEX-1192X-0011-R9b-SM-DO934	Norm_GTEX-11DZ1-0011-R9a-SM-DO933	Norm_GTEX-11EMC-0011-R9b-SM-DO921	Norm_GTEX-11GSP-0011-R9b-SM-5NQ77	Norm_GTEX-11ONC-0011-R9b-SM-5NQ8J	Norm_GTEX-11UD2-0011-R9b-SM-DO926	Norm_GTEX-11WQK-0011-R9b-SM-5BC6N	Norm_GTEX-11ZTS-0011-R9b-SM-DO93Q	Norm_GTEX-11ZUS-0011-R9b-SM-5BC76	Norm_GTEX-11ZVC-0011-R9a-SM-57WC5	Norm_GTEX-12126-0011-R9b-SM-5BC6P	Norm_GTEX-12WSC-0011-R9a-SM-5GU4U	Norm_GTEX-12WSD-0011-R9a-SM-5GU6W	Norm_GTEX-12WSH-0011-R9b-SM-5LZUG	Norm_GTEX-131XW-0011-R9a-SM-5N9EO	Norm_GTEX-131YS-0011-R9b-SM-5EQLY	Norm_GTEX-139T4-0011-R9b-SM-5HL6S	Norm_GTEX-139UW-0011-R9b-SM-5LZYT	Norm_GTEX-13CIG-0011-R9a-SM-5K7VU	Norm_GTEX-13CZV-0011-R9a-SM-5LZXT	Norm_GTEX-13FLV-0011-R9b-SM-5L3DA	Norm_GTEX-13FTY-0011-R9b-SM-5KM2U	Norm_GTEX-13FXS-0011-R9a-SM-5K7UI	Norm_GTEX-13JUV-0011-R9a-SM-5LZX3	Norm_GTEX-13N1W-0011-R9b-SM-5MR4R	Norm_GTEX-13N2G-0011-R9b-SM-5MR4E	Norm_GTEX-13NYB-0011-R9b-SM-5MR5P	Norm_GTEX-13NYS-0011-R9b-SM-5MR44	Norm_GTEX-13NZA-0011-R9b-SM-5MR5I	Norm_GTEX-13O1R-0011-R9b-SM-5KM33	Norm_GTEX-13OVJ-0011-R9b-SM-5L3GD	Norm_GTEX-13OVL-0011-R9a-SM-5P9GX	Norm_GTEX-13OW5-0011-R9b-SM-5O9CL	Norm_GTEX-13PL6-0011-R9b-SM-5O9CH	Norm_GTEX-13PLJ-0011-R9b-SM-5O9DV	Norm_GTEX-13PVQ-0011-R9b-SM-5LU3B	Norm_GTEX-13QJC-0011-R9b-SM-5PNX3	Norm_GTEX-13RTJ-0011-R9a-SM-5Q5AY	Norm_GTEX-13S7M-0011-R9a-SM-5O9DW	Norm_GTEX-13SLW-0011-R9a-SM-5O9BT	Norm_GTEX-13SLX-0011-R9b-SM-5SI6X	Norm_GTEX-13VXU-0011-R9b-SM-5SI73	Norm_GTEX-13X6I-0011-R9b-SM-5PNZJ	Norm_GTEX-145LU-0011-R9b-SM-5SI66	Norm_GTEX-147GR-0011-R9a-SM-5S2UY	Norm_GTEX-148VJ-0011-R9b-SM-5SI77	Norm_GTEX-14ABY-0011-R9a-SM-5PNZK
Thalidomide	Oncobox 4.2	inhibitor	-1.99512	5.13053	-2.78797	0.693467	-7.52819	0.202754	-7.30953	-1.77877	0.00725193	1.23314	0.719784	-4.30563	-0.204838	1.00402	-4.31031	2.9144	3.56646	2.42358	3.29171	-0.771703	0.539509	-3.39417	-0.754348	2.26383	-0.613238	2.17033	3.0308	-2.32674	-0.228309	0.377686	2.66749	2.82972	0.821937	3.08926	-4.55413	-1.64995	-3.20669	0.430304	-1.7736	-2.57671	1.61055	1.99059	-0.751102	-1.66624	2.03234	-3.76405	-0.494686
Pomalidomide	Oncobox 4.2	inhibitor	-1.91749	4.62318	-2.67053	0.714977	-7.45863	0.0518228	-7.4351	-1.56934	0.248311	1.45919	0.819965	-3.92115	-0.296897	0.87263	-4.13663	2.63379	3.29061	2.31951	2.79102	-0.979839	0.467339	-3.27599	-0.713515	2.10395	-0.835649	2.06301	3.03094	-2.27149	-0.37264	0.0117235	2.34093	2.84121	0.369484	2.8789	-4.36012	-1.94072	-3.05107	0.5253	-1.7353	-2.40624	1.33076	1.74124	-0.749987	-1.4726	1.93786	-3.5087	-0.387859
Regorafenib	Oncobox 4.2	inhibitor	-0.30161	2.3506	-0.308676	-0.269455	-0.215782	1.15199	1.16486	-1.07134	-1.10315	-1.1133	-0.541086	-1.59358	0.4837	0.843019	-0.609585	1.20411	1.36686	0.489943	2.11633	1.27475	-0.127391	-0.389819	-0.241406	0.598045	1.25552	0.574024	-0.0155725	0.211773	0.657047	2.07808	1.55681	-0.230883	2.24871	0.964772	-0.863788	1.6634	-0.56634	-0.536571	0.131854	-0.430389	1.12712	0.840729	0.0676216	-0.846327	0.226913	-0.914211	-0.557481
Lenvatinib	Oncobox 4.2	inhibitor	-0.303491	1.42468	-0.274383	-0.140584	-0.00483495	0.680807	0.912277	-0.81243	-0.770226	-0.861337	-0.148827	-0.964951	0.273791	0.631104	-0.404316	0.89565	0.976191	0.349874	1.52268	0.795889	-0.0839067	-0.256859	-0.114472	0.294583	0.969152	0.395932	-0.00958697	0.0164053	0.462697	1.48087	0.954511	-0.147336	1.53346	0.648149	-0.501944	1.38299	-0.399589	-0.499019	0.0200397	-0.288298	0.639075	0.669693	0.005108	-0.513667	-0.0227563	-0.603636	-0.392106
Nintedanib (BIBF 1120)	Oncobox 4.2	inhibitor	-0.318775	1.31893	-0.280583	-0.180283	-0.0137244	0.644322	0.873385	-0.772081	-0.718484	-0.822889	-0.235733	-1.0217	0.265109	0.598944	-0.374407	0.859661	0.924362	0.328698	1.38676	0.753672	-0.0737223	-0.202218	-0.129258	0.314992	0.9373	0.377909	-0.0444788	-0.0436647	0.374663	1.39538	0.886082	-0.128726	1.44156	0.603637	-0.41749	1.32019	-0.367836	-0.399724	0.0378165	-0.290972	0.644688	0.625932	-0.0161823	-0.466574	0.028868	-0.54283	-0.332627
Sorafenib	Oncobox 4.2	inhibitor	-0.272336	1.35616	-0.323916	-0.10776	-0.0919314	0.65783	0.854587	-0.747525	-0.705592	-0.728618	-0.162851	-0.913896	0.354954	0.557685	-0.421671	0.73664	0.882073	0.339281	1.32609	0.655627	-0.0565793	-0.307215	-0.144965	0.34379	0.766384	0.38767	0.0459935	0.143722	0.412494	1.31345	0.993614	-0.0783671	1.37135	0.586725	-0.567812	1.20203	-0.428259	-0.409791	0.0548339	-0.26958	0.662881	0.613056	0.0029813	-0.5121	-0.0383148	-0.563584	-0.368288
Dovitinib	Oncobox 4.2	inhibitor	-0.314367	1.28979	-0.317478	-0.0997958	0.0111885	0.53577	0.817023	-0.758358	-0.712465	-0.742059	-0.115084	-0.896226	0.256133	0.534277	-0.404816	0.812924	0.903942	0.364792	1.38025	0.693016	-0.0109787	-0.262998	-0.083185	0.288277	0.855949	0.378227	0.0208134	0.0193946	0.398321	1.27393	0.870519	-0.0974648	1.33833	0.542335	-0.483482	1.26671	-0.400722	-0.431238	-0.0207208	-0.310785	0.60796	0.672582	0.0173764	-0.477782	-0.0194178	-0.570864	-0.331432
Denosumab	Oncobox 4.2	inhibitor	-0.532558	-0.532558	-0.532558	-0.532558	-0.532558	-0.532558	-0.532558	2.60735	-0.532558	-0.532558	-0.532558	-0.532558	-0.532558	4.40572	-0.532558	-0.532558	-0.532558	-0.532558	3.03295	-0.532558	-0.532558	-0.532558	-0.532558	0.958654	-0.532558	-0.532558	-0.532558	-0.532558	-0.532558	-0.532558	3.98685	-0.532558	-0.532558	-0.532558	-0.532558	-0.532558	-0.532558	2.76628	-0.532558	-0.532558	-0.532558	2.23771	0.986587	2.29851	-0.532558	-0.532558	-0.532558
Sunitinib	Oncobox 4.2	inhibitor	-0.293537	1.10393	-0.297838	-0.0801796	0.0152079	0.442401	0.717174	-0.650095	-0.596009	-0.64319	-0.0744578	-0.780336	0.229595	0.476211	-0.359834	0.716545	0.807962	0.301635	1.18188	0.577541	-0.00569903	-0.22928	-0.0737495	0.254101	0.749377	0.346946	0.029431	0.0266441	0.355432	1.0913	0.747848	-0.064085	1.14914	0.461243	-0.413071	1.11517	-0.364868	-0.369277	-0.0200148	-0.27747	0.533198	0.583275	-0.00381414	-0.408231	-0.0259127	-0.482664	-0.285261
Copanlisib	Oncobox 4.2	inhibitor	0.0535875	0.997832	-0.0510724	-0.00513638	-0.0520447	0.350154	0.323644	-0.257575	-0.422312	-0.330323	-0.393964	-0.664665	0.247078	0.166588	-0.238819	0.452705	0.475186	0.224894	0.708279	0.528138	0.158952	-0.156162	-0.104209	0.321886	0.313752	0.140319	-0.00297693	0.0791829	0.168275	0.690609	0.801955	-0.103496	0.77248	0.191066	-0.348451	0.419137	-0.171245	-0.101574	0.0234044	-0.201629	0.623698	0.367478	0.129081	-0.280849	0.180775	-0.401261	-0.205914
Tivozanib	Oncobox 4.2	inhibitor	-0.227457	0.988937	-0.246315	-0.0541156	0.0406221	0.384168	0.64794	-0.527099	-0.475918	-0.570837	-0.0349329	-0.633369	0.23717	0.44128	-0.322658	0.624645	0.667484	0.20259	0.989129	0.454641	-0.0237772	-0.171317	-0.0749141	0.219646	0.615051	0.314389	0.0347555	0.0878517	0.335934	0.989505	0.660748	-0.0391408	1.03031	0.431059	-0.372862	0.966443	-0.320986	-0.352313	0.00123558	-0.178469	0.455938	0.470044	0.00455585	-0.342299	-0.0565735	-0.429017	-0.280144
Midostaurin	Oncobox 4.2	inhibitor	-0.254309	0.783769	-0.215628	-0.144369	-0.0306816	0.360148	0.598552	-0.447461	-0.485499	-0.501814	-0.0601748	-0.631698	0.0786298	0.426922	-0.271258	0.485942	0.706543	0.241602	0.761083	0.477503	-0.0300093	-0.218124	-0.0862627	0.168247	0.608254	0.335321	-0.0567346	0.0611726	0.274743	0.810509	0.618766	-0.133368	0.890451	0.266851	-0.269537	0.860647	-0.200012	-0.23171	0.0425544	-0.215014	0.442267	0.336925	-0.108526	-0.250136	-0.0187986	-0.366714	-0.219934
Pazopanib	Oncobox 4.2	inhibitor	-0.234641	0.872147	-0.233778	-0.0713276	0.0246397	0.371555	0.607165	-0.501705	-0.433752	-0.524999	-0.0225662	-0.593933	0.193587	0.421373	-0.277561	0.567979	0.635985	0.200795	0.897817	0.426699	-0.0525028	-0.151573	-0.0791689	0.179589	0.616255	0.288298	0.00604326	0.0641397	0.313357	0.904721	0.569766	-0.0440855	0.937116	0.383564	-0.294999	0.911049	-0.291761	-0.313588	0.00549972	-0.189195	0.397592	0.411458	-0.0378251	-0.304991	-0.058464	-0.363021	-0.254346
Lenalidomide	Oncobox 4.2	inhibitor	-0.31892	-0.0911958	-0.325819	-0.301599	-0.292063	-0.226293	-0.282461	1.22214	-0.343913	-0.341313	-0.316706	-0.434879	-0.269918	2.28543	-0.325293	-0.156355	-0.163273	-0.199455	1.68088	-0.171335	-0.275646	-0.316312	-0.289019	0.583766	-0.156678	-0.220646	-0.299446	-0.298768	-0.242708	-0.189089	2.11077	-0.277694	-0.138022	-0.20283	-0.307416	-0.116507	-0.323172	1.40307	-0.276633	-0.33232	-0.207124	1.21922	0.527587	1.1163	-0.234706	-0.356378	-0.266795
Perifosine	Oncobox 4.2	inhibitor	0.0198059	0.724037	-0.17966	0.0424916	0.000510938	0.170276	0.186261	-0.224469	-0.365723	-0.338077	-0.155331	-0.492595	0.227837	-0.0133739	-0.294027	0.209598	0.376145	0.242589	0.649934	0.241454	0.329691	-0.2817	0.0608693	0.290531	0.0831246	0.152414	0.0719814	-0.121615	0.0631385	0.477699	0.68719	0.0242239	0.623211	0.229927	-0.331987	0.314283	-0.165251	-0.0880227	-0.0579356	-0.240389	0.592706	0.533952	0.0647632	-0.222852	0.103275	-0.429374	-0.0572784
Imatinib	Oncobox 4.2	inhibitor	-0.112506	0.655041	-0.0334367	-0.173265	-0.148191	0.496359	0.373455	-0.299035	-0.245239	-0.260462	-0.282627	-0.529553	0.16771	0.286848	-0.0515901	0.339449	0.465247	0.119727	0.486621	0.442339	-0.198835	-0.0400989	-0.14326	0.105441	0.485252	0.182011	-0.0704601	0.1533	0.262292	0.636726	0.370515	-0.0406719	0.614694	0.281163	-0.103547	0.446412	-0.160912	-0.107514	0.195284	-0.157333	0.341619	0.0459363	-0.103492	-0.238619	0.126112	-0.0868481	-0.180838
Foretinib	Oncobox 4.2	inhibitor	-0.0847165	0.732418	-0.131334	-0.0351738	0.0111456	0.340483	0.446485	-0.356437	-0.336131	-0.372471	-0.0686081	-0.413375	0.199006	0.260747	-0.186173	0.425406	0.449315	0.145395	0.715406	0.327804	0.00139789	-0.0992072	-0.0590485	0.178759	0.406902	0.184753	0.0341485	0.100164	0.240684	0.704752	0.496299	-0.0474297	0.725287	0.331407	-0.257839	0.603445	-0.204896	-0.243288	0.0433265	-0.0894732	0.369993	0.335636	0.0336088	-0.243585	-0.0103908	-0.305594	-0.187679
Dasatinib	Oncobox 4.2	inhibitor	-0.0682925	0.612805	0.00388904	-0.196781	-0.0856277	0.468752	0.396788	-0.142854	-0.295256	-0.309821	-0.434358	-0.677163	0.201629	0.162007	-0.0884202	0.23443	0.431324	0.13554	0.41357	0.437201	-0.081965	-0.0533261	-0.161006	0.259473	0.23333	0.162762	-0.124831	-0.11075	0.0102068	0.688773	0.552442	-0.19352	0.603374	0.373154	-0.116364	0.277997	-0.0660435	-0.0377951	0.159421	-0.0816429	0.455507	0.162036	-0.041887	-0.132835	0.193052	-0.196939	-0.113352
Erdafitinib	Oncobox 4.2	inhibitor	-0.06885	0.552534	-0.0406052	-0.0692564	-0.0294746	0.309252	0.305112	-0.310725	-0.336474	-0.336338	-0.126261	-0.371018	0.0802042	0.20973	-0.126756	0.327671	0.340207	0.149078	0.624863	0.36919	-0.0314039	-0.105286	-0.0353032	0.114994	0.352897	0.107634	-0.0156302	-0.0477343	0.14934	0.576148	0.384745	-0.10325	0.596341	0.264585	-0.206944	0.471941	-0.107828	-0.185431	0.01454	-0.0991036	0.241482	0.258235	0.0429331	-0.208676	0.0357077	-0.240615	-0.13776
Alpelisib	Oncobox 4.2	inhibitor	0.0542403	0.596427	0.0197638	-0.0476131	-0.0496535	0.26898	0.215285	-0.124812	-0.232386	-0.189068	-0.250987	-0.41169	0.12906	0.111207	-0.0844813	0.236606	0.294807	0.122369	0.383697	0.385686	0.0370533	-0.0596796	-0.0874064	0.178877	0.243156	0.0725489	-0.045983	0.096404	0.125645	0.416509	0.450928	-0.0779945	0.461024	0.0944766	-0.182123	0.214076	-0.0753423	-0.0436328	0.0711369	-0.10341	0.365559	0.105999	0.0811223	-0.155503	0.122969	-0.186542	-0.145619
Entrectinib	Oncobox 4.2	inhibitor	-0.0864075	0.52112	-0.0570541	-0.0742458	-0.034774	0.24337	0.234687	-0.28491	-0.303266	-0.269697	-0.14142	-0.35596	0.087981	0.20121	-0.120629	0.305827	0.330221	0.160108	0.542245	0.308866	-0.0411816	-0.109518	0.000261604	0.11678	0.247997	0.157267	-0.00145854	-0.0382299	0.11627	0.468164	0.320364	-0.0800944	0.515268	0.240024	-0.184703	0.375684	-0.101714	-0.113563	0.0315298	-0.118041	0.20916	0.249843	0.017902	-0.162369	0.0559542	-0.233579	-0.0743725
Vandetanib	Oncobox 4.2	inhibitor	-0.145827	0.539931	-0.10168	-0.0477321	-0.0382656	0.290341	0.473051	-0.304254	-0.321165	-0.314378	-0.0191318	-0.416018	0.104688	0.254945	-0.163241	0.335882	0.428707	0.101716	0.587498	0.289821	-0.0416637	-0.122417	-0.0902458	0.0842465	0.365659	0.15725	-0.0347723	0.0235024	0.240847	0.654682	0.423831	-0.104758	0.63229	0.266722	-0.19861	0.512422	-0.134664	-0.188896	0.00973045	-0.141788	0.288992	0.23996	-0.0529861	-0.174525	-0.0395802	-0.260995	-0.207607
Cabozantinib	Oncobox 4.2	inhibitor	-0.0595686	0.458077	-0.09083	-0.0170317	-0.0327198	0.323068	0.374518	-0.259056	-0.203138	-0.22558	-0.0786471	-0.280519	0.129943	0.211577	-0.10469	0.280097	0.305453	0.0976158	0.463714	0.241028	-0.0298761	-0.0616965	-0.0783041	0.127125	0.319442	0.134715	0.0191348	0.133225	0.175592	0.524625	0.350616	-0.0221702	0.50303	0.207253	-0.13974	0.453482	-0.121237	-0.136839	0.0779691	-0.0552729	0.254104	0.187417	-0.0136873	-0.169625	-0.0207673	-0.138465	-0.140191
Axitinib	Oncobox 4.2	inhibitor	-0.10254	0.489217	-0.110503	-0.0369489	0.0233933	0.190293	0.332548	-0.264778	-0.223277	-0.289895	-0.00561849	-0.304212	0.104823	0.217151	-0.146451	0.322577	0.319136	0.0969834	0.478766	0.221873	-0.0284155	-0.0703507	-0.0464681	0.0877657	0.313639	0.136989	0.00944184	0.0271282	0.168956	0.492004	0.296957	-0.0225316	0.507493	0.217243	-0.169814	0.467537	-0.147378	-0.184525	0.000619009	-0.0850204	0.214443	0.23065	0.00253407	-0.162375	-0.0359445	-0.210272	-0.149136
Afatinib	Oncobox 4.2	inhibitor	-0.0864877	0.390696	-0.0280962	-0.0687985	-0.0778579	0.251672	0.299052	-0.216132	-0.292992	-0.200662	-0.0806697	-0.331682	0.0585966	0.137174	-0.094904	0.203875	0.305458	0.0950151	0.444822	0.25255	-0.0352784	-0.118327	-0.0552107	0.0540274	0.212206	0.0912755	-0.04942	-0.0205992	0.151553	0.454179	0.323845	-0.136366	0.452963	0.197897	-0.164489	0.271839	-0.0503874	-0.0971515	0.0251752	-0.123758	0.225166	0.163446	-0.0240411	-0.120283	0.0149018	-0.208872	-0.130249
Masitinib	Oncobox 4.2	inhibitor	-0.110484	0.414553	-0.131526	-0.0819912	0.0202293	0.213057	0.265655	-0.224045	-0.221203	-0.277307	-0.0715608	-0.353043	0.127452	0.184116	-0.135606	0.211164	0.332098	0.112418	0.425294	0.184915	-0.00965697	-0.0900905	-0.0196447	0.129878	0.216932	0.174	-0.0153021	-0.0405325	0.0725145	0.452897	0.321907	-0.0519617	0.476536	0.231827	-0.12961	0.404146	-0.141031	-0.142525	0.0214903	-0.0915706	0.230369	0.224066	-0.0446404	-0.126434	0.00400756	-0.185567	-0.0902976
Bosutinib	Oncobox 4.2	inhibitor	0.00562921	0.380705	0.0973839	-0.126072	-0.106625	0.388037	0.278156	-0.0163279	-0.122382	-0.0833344	-0.296336	-0.385571	0.132273	0.0796817	0.0260562	0.0731589	0.252115	0.0320578	0.151542	0.294793	-0.140334	-0.0035301	-0.152039	0.112009	0.135227	0.0691116	-0.118208	0.0471488	0.103772	0.413658	0.322714	-0.148194	0.314313	0.235567	-0.0131143	0.00666515	-0.00552248	0.0227403	0.15725	-0.0552374	0.272009	-0.0519256	-0.0683626	-0.0723921	0.152837	-0.0522287	-0.110524
Duvelisib	Oncobox 4.2	inhibitor	0.0419821	0.537117	-0.0895123	0.118804	0.019217	0.0596328	0.121943	-0.110432	-0.205938	-0.152039	-0.172347	-0.301034	0.215783	0.0358572	-0.250105	0.242031	0.177126	0.122192	0.358241	0.154387	0.201236	-0.153945	-0.0449667	0.238557	-0.0281772	0.0524185	0.106569	0.0156062	-0.00297258	0.306219	0.540477	-0.0487771	0.353575	0.107877	-0.321489	0.170707	-0.149805	-0.0731609	-0.129142	-0.0725737	0.324453	0.347304	0.137007	-0.180812	0.0490735	-0.322979	-0.10174
Trebananib	Oncobox 4.2	inhibitor	-0.00433785	0.425305	-0.042805	-0.057632	-0.0234849	0.242066	0.224127	-0.225867	-0.224296	-0.203045	-0.100959	-0.246519	0.0711155	0.095783	-0.0798905	0.198068	0.176536	0.118581	0.390443	0.190587	-0.0210517	-0.0603079	-0.0539674	0.08612	0.208168	0.0440251	-0.00290651	0.00803256	0.088999	0.378074	0.26109	-0.0435433	0.373586	0.178648	-0.141283	0.28954	-0.0720134	-0.126177	0.0222899	-0.0527487	0.176353	0.171754	0.067563	-0.13568	0.000982942	-0.194359	-0.100996
Crizotinib	Oncobox 4.2	inhibitor	-0.0145235	0.360333	-0.0271796	-0.0286715	-0.0085868	0.192595	0.178121	-0.166325	-0.197302	-0.163312	-0.086232	-0.206316	0.07584	0.0981792	-0.0684506	0.195195	0.204592	0.09153	0.367094	0.201758	0.000953713	-0.051803	-0.00701309	0.0868763	0.161732	0.0854697	0.0069413	0.0207747	0.0938193	0.329445	0.236986	-0.0522769	0.356588	0.168948	-0.129587	0.240352	-0.0580393	-0.0909942	0.0404367	-0.0458799	0.180621	0.168263	0.0432636	-0.117678	0.0300246	-0.153189	-0.0662579
Larotrectinib	Oncobox 4.2	inhibitor	-0.0643032	0.331002	-0.0377595	-0.0482026	-0.0219098	0.165574	0.16246	-0.188589	-0.197227	-0.176797	-0.101318	-0.235103	0.0567695	0.142989	-0.0741511	0.199948	0.22505	0.111667	0.352872	0.208849	-0.034962	-0.0743832	-0.000508219	0.0828068	0.167522	0.108672	-0.00718938	-0.0363414	0.0727505	0.310546	0.210732	-0.061742	0.34061	0.157037	-0.104277	0.252195	-0.0675865	-0.063238	0.0223898	-0.0867658	0.131769	0.16691	-0.00485645	-0.101636	0.0395239	-0.144913	-0.0418336
Idelalisib	Oncobox 4.2	inhibitor	-0.000652778	0.401405	-0.0708362	0.0424767	-0.00239119	0.0811736	0.108359	-0.132763	-0.189926	-0.141254	-0.142978	-0.252974	0.118017	0.0553804	-0.154338	0.216099	0.180378	0.102525	0.324581	0.142452	0.121899	-0.096482	-0.0168022	0.143009	0.0705966	0.0677698	0.0430061	-0.0172211	0.0426296	0.2741	0.351027	-0.0255015	0.311456	0.0965892	-0.166328	0.205061	-0.0959023	-0.0579407	-0.0477325	-0.0982195	0.258139	0.261479	0.0479585	-0.125346	0.0578059	-0.21472	-0.0602948
Brigatinib	Oncobox 4.2	inhibitor	-0.0749087	0.29623	-0.0156852	-0.0467867	-0.0685816	0.202914	0.254321	-0.164035	-0.240456	-0.152334	-0.0592427	-0.269448	0.0458252	0.109355	-0.0719082	0.154481	0.255933	0.0657103	0.357056	0.198844	-0.0252351	-0.102092	-0.0480443	0.0429051	0.164459	0.0768159	-0.0462526	-0.017474	0.132576	0.372535	0.270311	-0.119023	0.365409	0.159693	-0.127616	0.2085	-0.0375717	-0.0716907	0.0232845	-0.10483	0.184524	0.126089	-0.033109	-0.0882777	0.0101701	-0.168189	-0.108343
Binimetinib (MEK162)	Oncobox 4.2	inhibitor	0.0613805	0.349735	-0.106509	0.20336	0.103333	0.0206327	0.305026	-0.0306707	-0.0800231	-0.159345	0.0740363	-0.10676	0.229153	0.0150317	-0.231185	0.144856	0.0737853	-0.0575368	0.327657	0.0142962	0.231049	-0.0732322	-0.049243	0.220405	-0.0396103	0.0313632	0.145191	0.102535	0.0964084	0.287284	0.501446	0.0257551	0.299836	0.162227	-0.360101	0.164491	-0.168718	-0.128862	-0.14937	0.0617276	0.240551	0.266486	0.166139	-0.199702	-0.0299418	-0.285798	-0.101528
Selumetinib	Oncobox 4.2	inhibitor	0.0613805	0.349735	-0.106509	0.20336	0.103333	0.0206327	0.305026	-0.0306707	-0.0800231	-0.159345	0.0740363	-0.10676	0.229153	0.0150317	-0.231185	0.144856	0.0737853	-0.0575368	0.327657	0.0142962	0.231049	-0.0732322	-0.049243	0.220405	-0.0396103	0.0313632	0.145191	0.102535	0.0964084	0.287284	0.501446	0.0257551	0.299836	0.162227	-0.360101	0.164491	-0.168718	-0.128862	-0.14937	0.0617276	0.240551	0.266486	0.166139	-0.199702	-0.0299418	-0.285798	-0.101528
Trametinib (Mekinst)	Oncobox 4.2	inhibitor	0.0613805	0.349735	-0.106509	0.20336	0.103333	0.0206327	0.305026	-0.0306707	-0.0800231	-0.159345	0.0740363	-0.10676	0.229153	0.0150317	-0.231185	0.144856	0.0737853	-0.0575368	0.327657	0.0142962	0.231049	-0.0732322	-0.049243	0.220405	-0.0396103	0.0313632	0.145191	0.102535	0.0964084	0.287284	0.501446	0.0257551	0.299836	0.162227	-0.360101	0.164491	-0.168718	-0.128862	-0.14937	0.0617276	0.240551	0.266486	0.166139	-0.199702	-0.0299418	-0.285798	-0.101528
Lapatinib	Oncobox 4.2	inhibitor	-0.0741951	0.297539	-0.0162713	-0.0547678	-0.0705888	0.207795	0.256239	-0.164203	-0.238202	-0.153551	-0.0618136	-0.272293	0.0450026	0.107561	-0.0700478	0.153115	0.254284	0.0663331	0.347779	0.19733	-0.0323475	-0.100008	-0.0537303	0.0384633	0.167645	0.0712204	-0.0497499	-0.0203084	0.130248	0.370594	0.264937	-0.122037	0.362212	0.157506	-0.122989	0.205476	-0.0346015	-0.0696437	0.0229447	-0.107039	0.185806	0.120531	-0.0346227	-0.087784	0.00946325	-0.1641	-0.110354
Gilteritinib	Oncobox 4.2	inhibitor	-0.0285914	0.275085	0.000603477	-0.0643056	-0.03701	0.112485	0.0870332	-0.109613	-0.112602	-0.110244	-0.102841	-0.199211	0.044505	0.0698998	-0.0319758	0.147726	0.164092	0.0546556	0.213731	0.174736	-0.0395333	-0.0190965	-0.0184352	0.0266928	0.137486	0.0604405	-0.0119561	-0.00588897	0.0747335	0.199045	0.115988	-0.0235803	0.215426	0.114174	-0.0693479	0.118213	-0.0467282	-0.0534764	0.0302286	-0.0718982	0.123249	0.0618864	0.00877998	-0.0966871	0.0754708	-0.0768903	-0.0506408
Acalabrutinib	Oncobox 4.2	inhibitor	-0.0294901	0.267712	-0.0386989	-0.0362502	-0.0435021	0.0740411	0.0231312	-0.124967	-0.152727	-0.132726	-0.0958465	-0.214716	0.0502893	0.0576975	-0.0749058	0.145768	0.1113	0.0868134	0.236927	0.12248	-0.000679766	-0.0615443	-0.0366414	0.113223	0.104857	0.00610355	-0.0129166	-0.0508395	0.0297339	0.16813	0.173049	-0.028123	0.189142	0.11841	-0.090851	0.170206	-0.0739404	-0.0131831	-0.0340816	-0.0583345	0.0954161	0.144872	0.0896758	-0.088764	0.0495865	-0.141235	-0.0217124
Ibrutinib	Oncobox 4.2	inhibitor	-0.0294901	0.267712	-0.0386989	-0.0362502	-0.0435021	0.0740411	0.0231312	-0.124967	-0.152727	-0.132726	-0.0958465	-0.214716	0.0502893	0.0576975	-0.0749058	0.145768	0.1113	0.0868134	0.236927	0.12248	-0.000679766	-0.0615443	-0.0366414	0.113223	0.104857	0.00610355	-0.0129166	-0.0508395	0.0297339	0.16813	0.173049	-0.028123	0.189142	0.11841	-0.090851	0.170206	-0.0739404	-0.0131831	-0.0340816	-0.0583345	0.0954161	0.144872	0.0896758	-0.088764	0.0495865	-0.141235	-0.0217124
Venetoclax	Oncobox 4.2	inhibitor	-0.0105453	0.370525	-0.094223	0.00918206	-0.0645438	0.046527	0.0140773	-0.154002	-0.138987	-0.160693	-0.0238789	-0.193091	0.0415596	0.0764983	-0.173435	0.170791	0.137124	0.0364394	0.307373	0.0792992	0.0553874	-0.124747	-0.0222432	0.152862	0.0649303	0.0950141	0.0392164	0.0391972	0.0365978	0.1789	0.238776	-0.0131573	0.28371	0.104864	-0.211768	0.192223	-0.082181	-0.0474484	-0.0564266	-0.0509067	0.145579	0.208016	0.078344	-0.119869	0.0159217	-0.247717	-0.0493608
Erlotinib	Oncobox 4.2	inhibitor	-0.0633191	0.191713	-0.00359376	-0.0322709	-0.060486	0.160809	0.22028	-0.118148	-0.185928	-0.102679	-0.0403148	-0.20658	0.0268875	0.0874366	-0.0480801	0.105353	0.201062	0.0371929	0.262201	0.147469	-0.0276628	-0.0844859	-0.0446136	0.0213261	0.120494	0.0527436	-0.0493604	-0.0162311	0.111041	0.293341	0.211879	-0.114845	0.273488	0.11797	-0.0851255	0.146029	-0.0155255	-0.0505619	0.0132045	-0.0885219	0.147181	0.0841756	-0.0426831	-0.0584175	0.00341734	-0.123092	-0.0901867
Dacomitinib	Oncobox 4.2	inhibitor	-0.0634501	0.198819	-0.00601774	-0.033936	-0.061136	0.163416	0.218931	-0.115618	-0.185738	-0.105574	-0.0389067	-0.207534	0.0301171	0.0792161	-0.0476463	0.101048	0.201348	0.0413883	0.259692	0.147358	-0.0224815	-0.082901	-0.0484827	0.0245663	0.123932	0.0511517	-0.0493037	-0.017807	0.110171	0.292615	0.214053	-0.10895	0.27522	0.117608	-0.0855186	0.145907	-0.0198407	-0.0465057	0.0188578	-0.0885824	0.14528	0.0844188	-0.0445835	-0.0570909	0.00143538	-0.122988	-0.0915715
Gefitinib	Oncobox 4.2	inhibitor	-0.0634501	0.198819	-0.00601774	-0.033936	-0.061136	0.163416	0.218931	-0.115618	-0.185738	-0.105574	-0.0389067	-0.207534	0.0301171	0.0792161	-0.0476463	0.101048	0.201348	0.0413883	0.259692	0.147358	-0.0224815	-0.082901	-0.0484827	0.0245663	0.123932	0.0511517	-0.0493037	-0.017807	0.110171	0.292615	0.214053	-0.10895	0.27522	0.117608	-0.0855186	0.145907	-0.0198407	-0.0465057	0.0188578	-0.0885824	0.14528	0.0844188	-0.0445835	-0.0570909	0.00143538	-0.122988	-0.0915715
Osimertinib	Oncobox 4.2	inhibitor	-0.0634501	0.198819	-0.00601774	-0.033936	-0.061136	0.163416	0.218931	-0.115618	-0.185738	-0.105574	-0.0389067	-0.207534	0.0301171	0.0792161	-0.0476463	0.101048	0.201348	0.0413883	0.259692	0.147358	-0.0224815	-0.082901	-0.0484827	0.0245663	0.123932	0.0511517	-0.0493037	-0.017807	0.110171	0.292615	0.214053	-0.10895	0.27522	0.117608	-0.0855186	0.145907	-0.0198407	-0.0465057	0.0188578	-0.0885824	0.14528	0.0844188	-0.0445835	-0.0570909	0.00143538	-0.122988	-0.0915715
Dabrafenib	Oncobox 4.2	inhibitor	-0.0088385	0.236865	-0.0545579	-0.0107397	-0.0499728	0.0871506	0.0850712	-0.0780795	-0.116224	-0.0978738	-0.0264835	-0.138335	0.094122	0.0636653	-0.0934599	0.0432287	0.0992074	0.0513254	0.156663	0.0661757	0.00805975	-0.0840936	-0.0253569	0.083009	0.00463832	0.0488891	0.0267704	0.034262	0.0438192	0.155745	0.21532	-0.00105192	0.186253	0.107896	-0.167574	0.0953104	-0.083585	-0.0489572	0.0015969	-0.0258516	0.122946	0.0956558	0.0295684	-0.0969914	-0.00498441	-0.120669	-0.0604244
Nilotinib	Oncobox 4.2	inhibitor	0.0243157	0.180819	0.0964458	-0.121053	-0.0910991	0.171655	0.019507	0.00805804	0.026977	-0.000893782	-0.186232	-0.161854	0.0372574	0.0469592	0.0835694	0.0580919	0.0917201	-0.0172831	-0.0284947	0.168307	-0.147881	0.074557	-0.0746128	-0.0328976	0.119689	0.0122645	-0.0706218	0.0600357	0.0911742	0.106095	-0.00632803	-0.00816435	0.0805189	0.0794439	0.060162	-0.0717807	0.00103912	0.019057	0.128046	-0.0421723	0.0889095	-0.149481	-0.053531	-0.0525029	0.139095	0.0738781	-0.0532937
Ponatinib	Oncobox 4.2	inhibitor	0.0243157	0.180819	0.0964458	-0.121053	-0.0910991	0.171655	0.019507	0.00805804	0.026977	-0.000893782	-0.186232	-0.161854	0.0372574	0.0469592	0.0835694	0.0580919	0.0917201	-0.0172831	-0.0284947	0.168307	-0.147881	0.074557	-0.0746128	-0.0328976	0.119689	0.0122645	-0.0706218	0.0600357	0.0911742	0.106095	-0.00632803	-0.00816435	0.0805189	0.0794439	0.060162	-0.0717807	0.00103912	0.019057	0.128046	-0.0421723	0.0889095	-0.149481	-0.053531	-0.0525029	0.139095	0.0738781	-0.0532937
CYT387 (Momelotinib)	Oncobox 4.2	inhibitor	-0.0201896	0.160806	-0.0390738	-0.00505858	0.0147616	0.0888463	0.0925429	-0.0932457	-0.106251	-0.0933943	-0.0488034	-0.121972	0.0307875	0.0419662	-0.0410996	0.0766805	0.0839224	0.0654206	0.180536	0.110905	0.022766	-0.0348289	0.00221556	0.0575126	0.0804963	0.0334276	-0.00475607	-0.0322149	0.0313224	0.157336	0.136548	-0.000489165	0.17406	0.053935	-0.0536339	0.14931	-0.0156992	-0.0457338	0.00682502	-0.0506338	0.0881106	0.0805484	0.0228137	-0.0632759	0.00641512	-0.0872889	-0.0374249
Ruxolitinib	Oncobox 4.2	inhibitor	-0.0201896	0.160806	-0.0390738	-0.00505858	0.0147616	0.0888463	0.0925429	-0.0932457	-0.106251	-0.0933943	-0.0488034	-0.121972	0.0307875	0.0419662	-0.0410996	0.0766805	0.0839224	0.0654206	0.180536	0.110905	0.022766	-0.0348289	0.00221556	0.0575126	0.0804963	0.0334276	-0.00475607	-0.0322149	0.0313224	0.157336	0.136548	-0.000489165	0.17406	0.053935	-0.0536339	0.14931	-0.0156992	-0.0457338	0.00682502	-0.0506338	0.0881106	0.0805484	0.0228137	-0.0632759	0.00641512	-0.0872889	-0.0374249
Lorlatinib	Oncobox 4.2	inhibitor	-0.0221043	0.190118	-0.0192946	-0.0260432	-0.0128641	0.0777963	0.0722267	-0.0963209	-0.10604	-0.0929007	-0.040102	-0.120857	0.0312115	0.058221	-0.0464783	0.105879	0.105171	0.048441	0.189373	0.100018	-0.00621959	-0.0351348	0.000769822	0.033973	0.0804756	0.048595	0.00573084	-0.00188847	0.0435193	0.157617	0.109632	-0.0183524	0.174658	0.0829869	-0.0804257	0.123488	-0.0341277	-0.0503247	0.00913993	-0.0312749	0.0773911	0.0829325	0.0227584	-0.0607335	0.0164303	-0.088666	-0.0325388
Cobimetinib	Oncobox 4.2	inhibitor	0.0196891	0.177948	-0.0811776	0.109504	0.0500696	0.00718731	0.145247	-0.0285576	-0.0574594	-0.0876495	0.0565841	-0.0657607	0.114189	0.00849778	-0.137343	0.0695556	0.0453105	-0.00981153	0.184553	-0.0128357	0.135606	-0.0639522	-0.0178935	0.130924	-0.0349033	0.0223429	0.0835923	0.0293368	0.039943	0.142745	0.271102	0.0208538	0.155165	0.0824724	-0.200025	0.10618	-0.0978872	-0.0659775	-0.09284	0.0184343	0.125413	0.171731	0.0855909	-0.0992778	-0.030037	-0.170875	-0.0485999
Tivantinib	Oncobox 4.2	inhibitor	0.00758077	0.170215	-0.007885	-0.00262828	0.00427733	0.114799	0.105894	-0.070004	-0.0912626	-0.0704112	-0.04613	-0.085459	0.0446285	0.0399582	-0.0219722	0.0893161	0.0994211	0.043089	0.177722	0.10174	0.0071733	-0.0166682	-0.00778291	0.0529033	0.0812564	0.0368746	0.00121046	0.0226631	0.0502999	0.171827	0.127354	-0.0339245	0.18193	0.0859613	-0.0491612	0.116864	-0.0239117	-0.0406695	0.0312968	-0.014605	0.103229	0.0853301	0.0205052	-0.0569446	0.0135942	-0.0645225	-0.0337191
Napabucasin	Oncobox 4.2	inhibitor	-0.0273197	0.0605764	-0.0455974	-0.0228023	0.0151745	0.0331887	0.0404836	-0.0603044	-0.0501077	-0.0591471	-0.0295438	-0.0806498	0.0186409	0.0263768	-0.0182561	0.0395735	0.0391667	0.0492055	0.0878174	0.0622182	-0.000689839	-0.0135517	0.00185557	0.0212084	0.0460022	0.0105083	-0.011782	-0.0616078	0.000695401	0.0577532	0.0468291	0.0144493	0.0716176	0.013954	-0.0123553	0.0948221	-0.0113119	-0.0277175	-0.00190046	-0.0508492	0.0397822	0.0372686	-0.00468865	-0.0461283	0.0119593	-0.0457346	-0.0207358
Buserelin	Oncobox 4.2	activator	-0.0792141	-0.100189	-0.00984728	-0.110966	-0.0614332	0.0911234	-0.0194014	-0.0745091	-0.0619238	0.0451449	-0.0703046	-0.08619	-0.116983	0.0575189	0.0713077	-0.0435276	0.0594244	0.111666	0.0486884	0.0503963	-0.11836	-0.0105274	-0.0135447	-0.0903005	0.109752	-0.0161767	-0.115547	-0.123825	0.00843156	0.0329575	-0.164834	-0.013262	-0.0282436	0.0151199	0.121519	0.0312522	0.0437328	0.0868315	0.0687281	-0.109237	-0.0781627	-0.0457897	-0.0974263	0.0158299	0.0595241	0.13596	0.0311723
Goserelin	Oncobox 4.2	activator	-0.0792141	-0.100189	-0.00984728	-0.110966	-0.0614332	0.0911234	-0.0194014	-0.0745091	-0.0619238	0.0451449	-0.0703046	-0.08619	-0.116983	0.0575189	0.0713077	-0.0435276	0.0594244	0.111666	0.0486884	0.0503963	-0.11836	-0.0105274	-0.0135447	-0.0903005	0.109752	-0.0161767	-0.115547	-0.123825	0.00843156	0.0329575	-0.164834	-0.013262	-0.0282436	0.0151199	0.121519	0.0312522	0.0437328	0.0868315	0.0687281	-0.109237	-0.0781627	-0.0457897	-0.0974263	0.0158299	0.0595241	0.13596	0.0311723
Everolimus	Oncobox 4.2	inhibitor	0.00590094	0.06859	-0.0464541	-0.0183237	0.0300142	0.0629088	0.0407688	-0.0281184	-0.0407056	-0.0776789	-0.0654369	-0.0825472	0.0112087	0.00189171	-0.0284003	0.029523	0.0402016	0.0244751	0.0837793	0.0442295	0.0294288	0.00434809	0.000503287	0.0644871	0.0245281	0.0491997	-0.0144852	-0.0481762	-0.0665016	0.0947638	0.0782482	-0.0484294	0.115314	0.052837	0.00619282	0.0761515	0.0201779	-0.0300804	0.0106632	0.0178066	0.0738474	0.0660361	-0.00049647	-0.0192681	0.017479	-0.0436378	0.00623794
Sirolimus	Oncobox 4.2	inhibitor	0.00590094	0.06859	-0.0464541	-0.0183237	0.0300142	0.0629088	0.0407688	-0.0281184	-0.0407056	-0.0776789	-0.0654369	-0.0825472	0.0112087	0.00189171	-0.0284003	0.029523	0.0402016	0.0244751	0.0837793	0.0442295	0.0294288	0.00434809	0.000503287	0.0644871	0.0245281	0.0491997	-0.0144852	-0.0481762	-0.0665016	0.0947638	0.0782482	-0.0484294	0.115314	0.052837	0.00619282	0.0761515	0.0201779	-0.0300804	0.0106632	0.0178066	0.0738474	0.0660361	-0.00049647	-0.0192681	0.017479	-0.0436378	0.00623794
Temsirolimus	Oncobox 4.2	inhibitor	0.00590094	0.06859	-0.0464541	-0.0183237	0.0300142	0.0629088	0.0407688	-0.0281184	-0.0407056	-0.0776789	-0.0654369	-0.0825472	0.0112087	0.00189171	-0.0284003	0.029523	0.0402016	0.0244751	0.0837793	0.0442295	0.0294288	0.00434809	0.000503287	0.0644871	0.0245281	0.0491997	-0.0144852	-0.0481762	-0.0665016	0.0947638	0.0782482	-0.0484294	0.115314	0.052837	0.00619282	0.0761515	0.0201779	-0.0300804	0.0106632	0.0178066	0.0738474	0.0660361	-0.00049647	-0.0192681	0.017479	-0.0436378	0.00623794
Alectinib	Oncobox 4.2	inhibitor	-0.0114586	0.0974115	-0.00966741	-0.0128507	-0.0074456	0.0394984	0.0353899	-0.0484167	-0.0547173	-0.0467605	-0.020336	-0.0619137	0.0157081	0.0301394	-0.0242619	0.0534335	0.0545847	0.024322	0.0973635	0.0514863	-0.0027536	-0.0191908	0.00043835	0.0183388	0.0405266	0.0256642	0.00305111	0.000333003	0.0224048	0.0799192	0.0562579	-0.0100727	0.0901885	0.0420849	-0.0420977	0.062593	-0.017731	-0.025185	0.0044266	-0.0162476	0.0392449	0.04167	0.0114745	-0.0311867	0.00873467	-0.0452008	-0.0167719
Ceritinib (Zykadia, LDK378)	Oncobox 4.2	inhibitor	-0.0114586	0.0974115	-0.00966741	-0.0128507	-0.0074456	0.0394984	0.0353899	-0.0484167	-0.0547173	-0.0467605	-0.020336	-0.0619137	0.0157081	0.0301394	-0.0242619	0.0534335	0.0545847	0.024322	0.0973635	0.0514863	-0.0027536	-0.0191908	0.00043835	0.0183388	0.0405266	0.0256642	0.00305111	0.000333003	0.0224048	0.0799192	0.0562579	-0.0100727	0.0901885	0.0420849	-0.0420977	0.062593	-0.017731	-0.025185	0.0044266	-0.0162476	0.0392449	0.04167	0.0114745	-0.0311867	0.00873467	-0.0452008	-0.0167719
Ganetespib (STA-9090)	Oncobox 4.2	inhibitor	0.010329	0.104249	0.00150497	-0.0206524	0.00249972	0.0463797	0.0268412	-0.0287643	-0.0357333	-0.0280856	-0.0240685	-0.0551881	0.0295924	0.0225304	-0.00297454	0.0440289	0.0487123	0.0214626	0.0916125	0.048193	-0.0142376	0.00847134	-0.00825862	0.0215196	0.0479847	0.0176858	-0.00545338	0.0113299	0.0259475	0.0685236	0.0328249	-0.0054837	0.0799741	0.0533267	-0.00789503	0.0451862	-0.0115544	-0.0254725	0.0093029	-0.0107218	0.0361272	0.0133918	0.0166738	-0.0267099	0.0257519	-0.0288638	-0.0165353
Encorafenib	Oncobox 4.2	inhibitor	-0.0192932	0.0587643	-0.0176939	-0.0456519	-0.0301889	0.0365239	0.0173396	-0.0451028	-0.0556165	-0.0429063	-0.0121981	-0.062407	0.00313038	0.0439058	-0.0119817	0.0143183	0.051149	0.0409457	0.0587286	0.030563	-0.0100985	-0.0286411	0.0111487	-0.00334313	0.0289014	0.0219185	-0.012214	-0.0273318	0.01945	0.0484722	0.0302473	-0.00192565	0.0729529	0.0230985	-0.0214946	0.0527995	-0.019925	-0.00986276	0.0170424	-0.0447615	0.0421806	0.035492	-0.0234659	-0.0117797	0.00523457	-0.0185665	-0.00977564
Vemurafenib	Oncobox 4.2	inhibitor	-0.0192932	0.0587643	-0.0176939	-0.0456519	-0.0301889	0.0365239	0.0173396	-0.0451028	-0.0556165	-0.0429063	-0.0121981	-0.062407	0.00313038	0.0439058	-0.0119817	0.0143183	0.051149	0.0409457	0.0587286	0.030563	-0.0100985	-0.0286411	0.0111487	-0.00334313	0.0289014	0.0219185	-0.012214	-0.0273318	0.01945	0.0484722	0.0302473	-0.00192565	0.0729529	0.0230985	-0.0214946	0.0527995	-0.019925	-0.00986276	0.0170424	-0.0447615	0.0421806	0.035492	-0.0234659	-0.0117797	0.00523457	-0.0185665	-0.00977564
Levonorgestrel	Oncobox 4.2	activator	-0.0223097	0.0536139	-0.0424653	0.0117255	-0.0199494	-0.000726769	-0.0238687	-0.0306251	-0.0206759	-0.0186501	-0.0130571	-0.045899	0.00137687	-0.00616312	-0.0354865	0.0270934	0.0139982	0.0279932	0.041679	0.0174552	0.021967	-0.0234226	-0.00975852	0.0316387	0.0261507	0.00881924	0.0121464	-0.0323526	-0.0138352	0.00807475	0.0368905	0.0241089	0.0236412	0.00387932	-0.0261497	0.0387678	-0.0117689	0.000386636	-0.0140556	-0.0270164	0.0198717	0.0291873	0.00130256	-0.0275973	0.0103202	-0.0377815	-0.0111766
Megestrol	Oncobox 4.2	activator	-0.0223097	0.0536139	-0.0424653	0.0117255	-0.0199494	-0.000726769	-0.0238687	-0.0306251	-0.0206759	-0.0186501	-0.0130571	-0.045899	0.00137687	-0.00616312	-0.0354865	0.0270934	0.0139982	0.0279932	0.041679	0.0174552	0.021967	-0.0234226	-0.00975852	0.0316387	0.0261507	0.00881924	0.0121464	-0.0323526	-0.0138352	0.00807475	0.0368905	0.0241089	0.0236412	0.00387932	-0.0261497	0.0387678	-0.0117689	0.000386636	-0.0140556	-0.0270164	0.0198717	0.0291873	0.00130256	-0.0275973	0.0103202	-0.0377815	-0.0111766
Histrelin	Oncobox 4.2	activator	-0.0497649	-0.0651446	-0.00375176	-0.0690453	-0.0381365	0.0445889	-0.0181481	-0.0476805	-0.0356395	0.0302892	-0.0468979	-0.0494371	-0.0667922	0.0378294	0.041765	-0.0252993	0.0362665	0.0614378	0.0258116	0.0231394	-0.0707434	-0.00815027	-0.0043765	-0.0599382	0.0572976	-0.00751981	-0.0672501	-0.0770078	0.00321664	0.0148234	-0.106029	-0.000605059	-0.0169767	0.0138517	0.0706673	0.0199175	0.0253825	0.0510061	0.0404655	-0.0714177	-0.0427232	-0.0243971	-0.0586373	0.0100077	0.0356224	0.0841165	0.0173693
Leuprolide	Oncobox 4.2	activator	-0.0497649	-0.0651446	-0.00375176	-0.0690453	-0.0381365	0.0445889	-0.0181481	-0.0476805	-0.0356395	0.0302892	-0.0468979	-0.0494371	-0.0667922	0.0378294	0.041765	-0.0252993	0.0362665	0.0614378	0.0258116	0.0231394	-0.0707434	-0.00815027	-0.0043765	-0.0599382	0.0572976	-0.00751981	-0.0672501	-0.0770078	0.00321664	0.0148234	-0.106029	-0.000605059	-0.0169767	0.0138517	0.0706673	0.0199175	0.0253825	0.0510061	0.0404655	-0.0714177	-0.0427232	-0.0243971	-0.0586373	0.0100077	0.0356224	0.0841165	0.0173693
Triptorelin	Oncobox 4.2	activator	-0.0497649	-0.0651446	-0.00375176	-0.0690453	-0.0381365	0.0445889	-0.0181481	-0.0476805	-0.0356395	0.0302892	-0.0468979	-0.0494371	-0.0667922	0.0378294	0.041765	-0.0252993	0.0362665	0.0614378	0.0258116	0.0231394	-0.0707434	-0.00815027	-0.0043765	-0.0599382	0.0572976	-0.00751981	-0.0672501	-0.0770078	0.00321664	0.0148234	-0.106029	-0.000605059	-0.0169767	0.0138517	0.0706673	0.0199175	0.0253825	0.0510061	0.0404655	-0.0714177	-0.0427232	-0.0243971	-0.0586373	0.0100077	0.0356224	0.0841165	0.0173693
Acitretin	Oncobox 4.2	inhibitor	-0.00594261	-0.0400722	0.0355153	-0.00958256	0.00462382	-0.0100008	0.0664993	-0.036063	-0.013591	0.0146157	-0.00430359	-0.00662341	-0.021385	0.0425472	0.0222581	0.0547174	0.0518641	-0.0341359	0.0594768	0.0366381	-0.0312095	-0.015157	0.0318477	-0.0397894	0.00740931	0.0124792	-0.0197201	0.000815553	0.0377048	0.0217568	-0.022918	-0.0591613	0.0250486	0.0223722	0.0136716	-0.0137126	0.0299261	-0.0189884	-0.0160531	-0.0277186	0.0492276	0.0234956	-0.00955786	-0.00622923	0.0224377	-0.00342797	-0.00261745
Alitretinoin	Oncobox 4.2	inhibitor	-0.00594261	-0.0400722	0.0355153	-0.00958256	0.00462382	-0.0100008	0.0664993	-0.036063	-0.013591	0.0146157	-0.00430359	-0.00662341	-0.021385	0.0425472	0.0222581	0.0547174	0.0518641	-0.0341359	0.0594768	0.0366381	-0.0312095	-0.015157	0.0318477	-0.0397894	0.00740931	0.0124792	-0.0197201	0.000815553	0.0377048	0.0217568	-0.022918	-0.0591613	0.0250486	0.0223722	0.0136716	-0.0137126	0.0299261	-0.0189884	-0.0160531	-0.0277186	0.0492276	0.0234956	-0.00955786	-0.00622923	0.0224377	-0.00342797	-0.00261745
Dienogest	Oncobox 4.2	activator	-0.0209764	0.0354317	-0.0442062	0.0147797	-0.0171073	-0.0128747	-0.035068	-0.0194526	-0.00825885	-0.0123691	-0.00744393	-0.0324905	-0.000409255	-0.0219293	-0.0308414	0.0127885	0.00262874	0.0254674	0.0167436	0.00604711	0.0285684	-0.0191085	-0.0130614	0.0286292	0.0191045	0.00188969	0.0127505	-0.0365785	-0.0215986	-0.0124789	0.0231642	0.032751	0.00191474	-0.00775476	-0.0185687	0.0265443	-0.0124401	0.0100703	-0.0114335	-0.0241297	0.00893895	0.0219757	-0.00483408	-0.0234852	0.00894044	-0.0283771	-0.00812675
Medroxyprogesterone acetate (MPA)	Oncobox 4.2	activator	-0.0541069	-0.0506204	-0.0488571	-0.0274034	-0.0426935	0.0151694	-0.0642616	-0.0145156	-0.00776677	0.0272324	-0.0176252	-0.0417804	-0.0574569	-0.0182303	0.0116932	-0.03812	0.011119	0.0690693	-0.00917145	0.0161973	-0.013598	-0.0134755	-0.0174036	-0.00774103	0.0512896	-0.0110425	-0.0391416	-0.0842748	-0.0257778	-0.042162	-0.061564	0.0283095	-0.050172	-0.0286812	0.0497404	0.00170231	0.0101054	0.0698296	0.0275569	-0.0591925	-0.0472037	-0.0223703	-0.0597402	0.00320484	0.0303494	0.0479908	0.0185029
Bexarotene	Oncobox 4.2	inhibitor	-0.00483845	-0.0193498	0.0227888	-0.00982632	0.00245338	-0.00341661	0.0479209	-0.0233005	-0.009946	0.00646757	-0.000863812	-0.00635718	-0.0112569	0.0196091	0.0174807	0.0346596	0.0394858	-0.0192105	0.0411005	0.0273998	-0.0158402	-0.0090592	0.0180661	-0.0249614	0.0108011	0.00703908	-0.0147586	-0.00164272	0.0271622	0.0152689	-0.0140453	-0.0357278	0.0217261	0.0164593	0.00953985	-0.0104491	0.0161806	-0.0080983	-0.00324407	-0.0209808	0.0340025	0.0180962	-0.0102808	-0.00254887	0.0138414	-0.00249475	-0.00394065
Fulvestrant	Oncobox 4.2	inhibitor	-0.018524	0.00702922	-0.031097	0.0132	0.00349322	0.0166738	0.0367499	-0.0472428	-0.0494078	-0.0222728	0.024102	-0.0084381	-0.00184225	0.0393624	-0.0363723	0.0233325	0.0254148	0.0255063	0.0941197	0.00547384	0.0153595	-0.0389332	0.0244158	0.0239543	-0.000323631	0.01923	0.012901	-0.00479273	-0.0010469	0.045616	0.0579383	-0.026675	0.0556782	0.0179554	-0.0417055	0.0679962	-0.0068486	-0.0267644	-0.0280713	-0.00762662	0.0175945	0.0653845	0.017082	-0.00637566	-0.0324118	-0.0509579	0.00343948
Tamoxifen	Oncobox 4.2	inhibitor	-0.018524	0.00702922	-0.031097	0.0132	0.00349322	0.0166738	0.0367499	-0.0472428	-0.0494078	-0.0222728	0.024102	-0.0084381	-0.00184225	0.0393624	-0.0363723	0.0233325	0.0254148	0.0255063	0.0941197	0.00547384	0.0153595	-0.0389332	0.0244158	0.0239543	-0.000323631	0.01923	0.012901	-0.00479273	-0.0010469	0.045616	0.0579383	-0.026675	0.0556782	0.0179554	-0.0417055	0.0679962	-0.0068486	-0.0267644	-0.0280713	-0.00762662	0.0175945	0.0653845	0.017082	-0.00637566	-0.0324118	-0.0509579	0.00343948
Tretinoin	Oncobox 4.2	inhibitor	-0.00260124	-0.0201269	0.018181	-0.00450763	0.00239067	-0.00534591	0.0331095	-0.0179345	-0.00672156	0.00761158	-0.00265536	-0.00339621	-0.0105673	0.0212145	0.0108563	0.0271993	0.0256157	-0.0172644	0.0292264	0.0181419	-0.0151946	-0.00744106	0.0159558	-0.0199353	0.00353146	0.00610463	-0.00975295	0.00018888	0.0184767	0.0107995	-0.0112234	-0.0291838	0.0118419	0.0107421	0.00708442	-0.00689295	0.0145454	-0.00961154	-0.00865816	-0.0136572	0.0247452	0.0115283	-0.00425549	-0.00338106	0.0112468	-0.0015557	-0.00150784
Apalutamide, ARN-509	Oncobox 4.2	inhibitor	-0.00133326	0.0181822	0.00174089	-0.0030542	-0.00284204	0.0121479	0.0111993	-0.0111724	-0.012417	-0.00628096	-0.00561318	-0.0134085	0.00178612	0.0157661	-0.00464507	0.0143049	0.0113694	0.00252577	0.0249354	0.0114081	-0.00660142	-0.00431417	0.00330293	0.00300946	0.00704625	0.00692955	-0.00060409	0.00422589	0.00776338	0.0205536	0.0137263	-0.00864207	0.0217264	0.0116341	-0.007581	0.0122236	0.000671165	-0.00968363	-0.00262206	-0.00288675	0.0109328	0.00721154	0.00613664	-0.0041121	0.00137974	-0.00940433	-0.00304988
Bicalutamide	Oncobox 4.2	inhibitor	-0.00133326	0.0181822	0.00174089	-0.0030542	-0.00284204	0.0121479	0.0111993	-0.0111724	-0.012417	-0.00628096	-0.00561318	-0.0134085	0.00178612	0.0157661	-0.00464507	0.0143049	0.0113694	0.00252577	0.0249354	0.0114081	-0.00660142	-0.00431417	0.00330293	0.00300946	0.00704625	0.00692955	-0.00060409	0.00422589	0.00776338	0.0205536	0.0137263	-0.00864207	0.0217264	0.0116341	-0.007581	0.0122236	0.000671165	-0.00968363	-0.00262206	-0.00288675	0.0109328	0.00721154	0.00613664	-0.0041121	0.00137974	-0.00940433	-0.00304988
Cyproterone acetate	Oncobox 4.2	inhibitor	-0.00133326	0.0181822	0.00174089	-0.0030542	-0.00284204	0.0121479	0.0111993	-0.0111724	-0.012417	-0.00628096	-0.00561318	-0.0134085	0.00178612	0.0157661	-0.00464507	0.0143049	0.0113694	0.00252577	0.0249354	0.0114081	-0.00660142	-0.00431417	0.00330293	0.00300946	0.00704625	0.00692955	-0.00060409	0.00422589	0.00776338	0.0205536	0.0137263	-0.00864207	0.0217264	0.0116341	-0.007581	0.0122236	0.000671165	-0.00968363	-0.00262206	-0.00288675	0.0109328	0.00721154	0.00613664	-0.0041121	0.00137974	-0.00940433	-0.00304988
Enzalutamide	Oncobox 4.2	inhibitor	-0.00133326	0.0181822	0.00174089	-0.0030542	-0.00284204	0.0121479	0.0111993	-0.0111724	-0.012417	-0.00628096	-0.00561318	-0.0134085	0.00178612	0.0157661	-0.00464507	0.0143049	0.0113694	0.00252577	0.0249354	0.0114081	-0.00660142	-0.00431417	0.00330293	0.00300946	0.00704625	0.00692955	-0.00060409	0.00422589	0.00776338	0.0205536	0.0137263	-0.00864207	0.0217264	0.0116341	-0.007581	0.0122236	0.000671165	-0.00968363	-0.00262206	-0.00288675	0.0109328	0.00721154	0.00613664	-0.0041121	0.00137974	-0.00940433	-0.00304988
Flutamide	Oncobox 4.2	inhibitor	-0.00133326	0.0181822	0.00174089	-0.0030542	-0.00284204	0.0121479	0.0111993	-0.0111724	-0.012417	-0.00628096	-0.00561318	-0.0134085	0.00178612	0.0157661	-0.00464507	0.0143049	0.0113694	0.00252577	0.0249354	0.0114081	-0.00660142	-0.00431417	0.00330293	0.00300946	0.00704625	0.00692955	-0.00060409	0.00422589	0.00776338	0.0205536	0.0137263	-0.00864207	0.0217264	0.0116341	-0.007581	0.0122236	0.000671165	-0.00968363	-0.00262206	-0.00288675	0.0109328	0.00721154	0.00613664	-0.0041121	0.00137974	-0.00940433	-0.00304988
Nilutamide	Oncobox 4.2	inhibitor	-0.00133326	0.0181822	0.00174089	-0.0030542	-0.00284204	0.0121479	0.0111993	-0.0111724	-0.012417	-0.00628096	-0.00561318	-0.0134085	0.00178612	0.0157661	-0.00464507	0.0143049	0.0113694	0.00252577	0.0249354	0.0114081	-0.00660142	-0.00431417	0.00330293	0.00300946	0.00704625	0.00692955	-0.00060409	0.00422589	0.00776338	0.0205536	0.0137263	-0.00864207	0.0217264	0.0116341	-0.007581	0.0122236	0.000671165	-0.00968363	-0.00262206	-0.00288675	0.0109328	0.00721154	0.00613664	-0.0041121	0.00137974	-0.00940433	-0.00304988
Ipilimumab	Oncobox 4.2	inhibitor	-0.00478563	0.0143113	6.61673e-05	-0.00632714	-0.00221075	0.0146164	0.00711692	-0.0033717	0.000701729	-0.000223523	0.0018159	-0.0019193	-0.00117862	0.00222491	0.00402043	0.00874661	0.00299306	0.00415658	0.00851189	0.00173819	-0.00510446	-0.00272765	0.00148463	-0.00308936	0.00318394	0.00793688	-0.00224159	-0.00464425	0.00660318	0.0161337	0.00187469	-0.00452505	0.00578199	0.00899667	-0.00192234	-0.00269603	0.00214494	-0.00604707	0.00676022	-0.00146271	-0.00219535	0.00162419	-0.00257298	0.00232563	0.00360584	0.00415675	0.000957802
Ethinylestradiol	Oncobox 4.2	activator	0.0129759	0.029311	0.0263592	-0.0240078	-0.0099537	0.00697913	-0.0235979	0.0312871	0.03122	0.00626129	-0.0310159	-0.0167833	0.00855381	-0.0244706	0.0298429	-0.00683359	-0.000928543	-0.013003	-0.0563251	0.0144948	-0.0195117	0.0338407	-0.0232473	-0.0147556	0.0161007	-0.00796436	-0.0147608	0.00330067	0.0111478	-0.0154436	-0.0338619	0.0223453	-0.0193459	0.00202073	0.0301996	-0.0475846	-0.00144802	0.0196612	0.0345364	-0.00156509	-0.00225174	-0.0511013	-0.0158656	0.000370644	0.0333404	0.0334031	-0.00790844
[truncated: 145 more columns]

## Sheet: DS_NEG
Drug	Database	Drug type	Norm_GTEX-1192X-0011-R9b-SM-DO934	Norm_GTEX-11DZ1-0011-R9a-SM-DO933	Norm_GTEX-11EMC-0011-R9b-SM-DO921	Norm_GTEX-11GSP-0011-R9b-SM-5NQ77	Norm_GTEX-11ONC-0011-R9b-SM-5NQ8J	Norm_GTEX-11UD2-0011-R9b-SM-DO926	Norm_GTEX-11WQK-0011-R9b-SM-5BC6N	Norm_GTEX-11ZTS-0011-R9b-SM-DO93Q	Norm_GTEX-11ZUS-0011-R9b-SM-5BC76	Norm_GTEX-11ZVC-0011-R9a-SM-57WC5	Norm_GTEX-12126-0011-R9b-SM-5BC6P	Norm_GTEX-12WSC-0011-R9a-SM-5GU4U	Norm_GTEX-12WSD-0011-R9a-SM-5GU6W	Norm_GTEX-12WSH-0011-R9b-SM-5LZUG	Norm_GTEX-131XW-0011-R9a-SM-5N9EO	Norm_GTEX-131YS-0011-R9b-SM-5EQLY	Norm_GTEX-139T4-0011-R9b-SM-5HL6S	Norm_GTEX-139UW-0011-R9b-SM-5LZYT	Norm_GTEX-13CIG-0011-R9a-SM-5K7VU	Norm_GTEX-13CZV-0011-R9a-SM-5LZXT	Norm_GTEX-13FLV-0011-R9b-SM-5L3DA	Norm_GTEX-13FTY-0011-R9b-SM-5KM2U	Norm_GTEX-13FXS-0011-R9a-SM-5K7UI	Norm_GTEX-13JUV-0011-R9a-SM-5LZX3	Norm_GTEX-13N1W-0011-R9b-SM-5MR4R	Norm_GTEX-13N2G-0011-R9b-SM-5MR4E	Norm_GTEX-13NYB-0011-R9b-SM-5MR5P	Norm_GTEX-13NYS-0011-R9b-SM-5MR44	Norm_GTEX-13NZA-0011-R9b-SM-5MR5I	Norm_GTEX-13O1R-0011-R9b-SM-5KM33	Norm_GTEX-13OVJ-0011-R9b-SM-5L3GD	Norm_GTEX-13OVL-0011-R9a-SM-5P9GX	Norm_GTEX-13OW5-0011-R9b-SM-5O9CL	Norm_GTEX-13PL6-0011-R9b-SM-5O9CH	Norm_GTEX-13PLJ-0011-R9b-SM-5O9DV	Norm_GTEX-13PVQ-0011-R9b-SM-5LU3B	Norm_GTEX-13QJC-0011-R9b-SM-5PNX3	Norm_GTEX-13RTJ-0011-R9a-SM-5Q5AY	Norm_GTEX-13S7M-0011-R9a-SM-5O9DW	Norm_GTEX-13SLW-0011-R9a-SM-5O9BT	Norm_GTEX-13SLX-0011-R9b-SM-5SI6X	Norm_GTEX-13VXU-0011-R9b-SM-5SI73	Norm_GTEX-13X6I-0011-R9b-SM-5PNZJ	Norm_GTEX-145LU-0011-R9b-SM-5SI66	Norm_GTEX-147GR-0011-R9a-SM-5S2UY	Norm_GTEX-148VJ-0011-R9b-SM-5SI77	Norm_GTEX-14ABY-0011-R9a-SM-5PNZK
Abemaciclib (LY2835219)	Oncobox 4.2	inhibitor	-0.0146574	-0.0516436	-0.0320398	0.0334474	0.0253179	-0.0290745	-0.00522461	-0.00261234	-0.0147256	-0.00121623	0.0422517	0.0289671	-0.00821257	-0.00922919	-0.0194973	-0.0116727	-0.0181432	0.0046082	0.00472785	-0.0384755	0.0366304	-0.0251896	0.0171474	0.00927548	-0.0321394	-0.0046007	0.0148516	-0.0156311	-0.017495	-0.0211026	0.0112038	0.00470789	-0.011942	-0.0272022	-0.0175731	0.0188663	-0.00381035	-0.00296256	-0.0250113	0.00488936	-0.017492	0.0410466	0.000284658	0.0102692	-0.0339442	-0.021508	0.0108515
Arsenic trioxide	Oncobox 4.2	inhibitor	-0.0168279	-0.0420626	-0.0388288	0.0356159	0.0215985	-0.0154177	0.0174219	-0.0172185	-0.0389189	-0.0115834	0.0486836	0.031241	-0.00394639	-0.00261991	-0.034442	-0.0131099	-0.00283272	0.0186132	0.0479774	-0.0252511	0.0474724	-0.0427815	0.0216799	0.0293063	-0.0251467	0.00185631	0.0235713	-0.00571028	-0.0225127	0.00412403	0.0423004	-0.00836296	0.0228291	-0.0234911	-0.0406342	0.0460186	-0.00177647	-0.0036025	-0.0241409	0.00698596	-0.00782316	0.0564416	0.0141838	0.00993057	-0.0518938	-0.0363511	0.0126988
Brentuximab vedotin	Oncobox 4.2	inhibitor	-0.748859	1.40856	0.806121	0.377633	0.231276	0.392558	1.05961	0.893182	-2.18605	-0.601835	-0.0606829	-0.729878	0.921321	-0.0776604	0.225996	0.64741	0.572912	0.125014	1.68289	0.154115	-0.0786241	-0.429843	-0.0993104	1.11648	1.12535	0.100885	-0.856185	0.64238	0.152047	-0.856185	0.156619	-1.13291	1.77237	-1.21595	0.131397	-0.167059	0.631209	0.690624	0.214238	0.355455	-0.0240625	-0.161101	0.0844184	0.0445139	-0.76401	-0.559221	-0.606072
Degarelix	Oncobox 4.2	inhibitor	0.0497649	0.0651446	0.00375176	0.0690453	0.0381365	-0.0445889	0.0181481	0.0476805	0.0356395	-0.0302892	0.0468979	0.0494371	0.0667922	-0.0378294	-0.041765	0.0252993	-0.0362665	-0.0614378	-0.0258116	-0.0231394	0.0707434	0.00815027	0.0043765	0.0599382	-0.0572976	0.00751981	0.0672501	0.0770078	-0.00321664	-0.0148234	0.106029	0.000605059	0.0169767	-0.0138517	-0.0706673	-0.0199175	-0.0253825	-0.0510061	-0.0404655	0.0714177	0.0427232	0.0243971	0.0586373	-0.0100077	-0.0356224	-0.0841165	-0.0173693
Estramustine	Oncobox 4.2	activator	0.0177443	-0.034977	0.0332131	-0.0118686	-0.00425128	-0.0269164	-0.0502878	0.0623342	0.0627746	0.0362268	-0.0181737	0.0229909	-0.00268499	-0.043378	0.0424203	-0.0381688	-0.0333943	-0.0311164	-0.116857	-0.0148159	-0.0148307	0.0422141	-0.0208813	-0.0274609	-0.0116671	-0.0211741	-0.014233	0.00513598	-0.00353504	-0.0688779	-0.0713598	0.0277405	-0.0766128	-0.028953	0.0510927	-0.0858835	0.0100622	0.0363137	0.029587	0.00896076	-0.0273491	-0.077141	-0.0235232	0.0162071	0.0317492	0.0633325	0.00348276
Flavopiridol (Alvocidib)	Oncobox 4.2	inhibitor	-0.0395435	-0.143987	-0.0748022	0.0879145	0.0586622	-0.0760077	0.0261278	-0.015285	-0.0468598	-0.00437731	0.118905	0.0802119	-0.0247587	-0.0269441	-0.0496417	-0.0261506	-0.0329632	0.00932076	0.0350406	-0.0931849	0.103974	-0.0720201	0.0448682	0.0169805	-0.0777322	-0.0119943	0.0369169	-0.0450253	-0.0375055	-0.0357495	0.0383757	-0.00461479	-0.0179236	-0.0649681	-0.0483736	0.0519611	-0.00307422	-0.00922476	-0.0663732	0.00669563	-0.0306271	0.119695	-0.00169574	0.0283283	-0.0959928	-0.0589373	0.0215793
Fluoxymesterone	Oncobox 4.2	activator	0.00133326	-0.0181822	-0.00174089	0.0030542	0.00284204	-0.0121479	-0.0111993	0.0111724	0.012417	0.00628096	0.00561318	0.0134085	-0.00178612	-0.0157661	0.00464507	-0.0143049	-0.0113694	-0.00252577	-0.0249354	-0.0114081	0.00660142	0.00431417	-0.00330293	-0.00300946	-0.00704625	-0.00692955	0.00060409	-0.00422589	-0.00776338	-0.0205536	-0.0137263	0.00864207	-0.0217264	-0.0116341	0.007581	-0.0122236	-0.000671165	0.00968363	0.00262206	0.00288675	-0.0109328	-0.00721154	-0.00613664	0.0041121	-0.00137974	0.00940433	0.00304988
Methyltestosterone	Oncobox 4.2	activator	0.00133326	-0.0181822	-0.00174089	0.0030542	0.00284204	-0.0121479	-0.0111993	0.0111724	0.012417	0.00628096	0.00561318	0.0134085	-0.00178612	-0.0157661	0.00464507	-0.0143049	-0.0113694	-0.00252577	-0.0249354	-0.0114081	0.00660142	0.00431417	-0.00330293	-0.00300946	-0.00704625	-0.00692955	0.00060409	-0.00422589	-0.00776338	-0.0205536	-0.0137263	0.00864207	-0.0217264	-0.0116341	0.007581	-0.0122236	-0.000671165	0.00968363	0.00262206	0.00288675	-0.0109328	-0.00721154	-0.00613664	0.0041121	-0.00137974	0.00940433	0.00304988
Palbociclib	Oncobox 4.2	inhibitor	-0.0146574	-0.0516436	-0.0320398	0.0334474	0.0253179	-0.0290745	-0.00522461	-0.00261234	-0.0147256	-0.00121623	0.0422517	0.0289671	-0.00821257	-0.00922919	-0.0194973	-0.0116727	-0.0181432	0.0046082	0.00472785	-0.0384755	0.0366304	-0.0251896	0.0171474	0.00927548	-0.0321394	-0.0046007	0.0148516	-0.0156311	-0.017495	-0.0211026	0.0112038	0.00470789	-0.011942	-0.0272022	-0.0175731	0.0188663	-0.00381035	-0.00296256	-0.0250113	0.00488936	-0.017492	0.0410466	0.000284658	0.0102692	-0.0339442	-0.021508	0.0108515
Ribociclib	Oncobox 4.2	inhibitor	-0.0146574	-0.0516436	-0.0320398	0.0334474	0.0253179	-0.0290745	-0.00522461	-0.00261234	-0.0147256	-0.00121623	0.0422517	0.0289671	-0.00821257	-0.00922919	-0.0194973	-0.0116727	-0.0181432	0.0046082	0.00472785	-0.0384755	0.0366304	-0.0251896	0.0171474	0.00927548	-0.0321394	-0.0046007	0.0148516	-0.0156311	-0.017495	-0.0211026	0.0112038	0.00470789	-0.011942	-0.0272022	-0.0175731	0.0188663	-0.00381035	-0.00296256	-0.0250113	0.00488936	-0.017492	0.0410466	0.000284658	0.0102692	-0.0339442	-0.021508	0.0108515
Rigosertib	Oncobox 4.2	inhibitor	-0.00325456	-0.027331	-0.0137585	0.0175199	0.00869285	-0.0163978	0.000879552	-0.0031065	-0.0049714	0.00213581	0.0223196	0.022625	-0.00341292	-0.00631446	-0.0106521	-0.00977026	-0.0127367	0.0032599	0.00488814	-0.0226183	0.0201201	-0.012381	0.00804723	0.00711247	-0.0157099	-0.00218921	0.0105955	-0.00368138	-0.012595	-0.0118073	0.00539169	0.00092637	-0.00969717	-0.0122104	-0.00908935	0.0117248	3.09285e-05	-0.000644135	-0.0137054	0.00644164	-0.0102471	0.019674	0.00598385	0.00616543	-0.02015	-0.00760331	0.00731987
Toremifene	Oncobox 4.2	inhibitor	-0.0131069	-0.022205	-0.0287832	0.0223428	0.00930363	-0.00437165	0.0222488	-0.028757	-0.0310306	-0.00915618	0.032424	0.0158288	-0.00532419	0.0162501	-0.0294091	0.00252816	0.00121494	0.0171984	0.0538163	-0.0146063	0.024693	-0.0322559	0.0193782	0.0179958	-0.0126624	0.00637247	0.0148175	-0.00487655	-0.0120173	0.0147182	0.0360359	-0.0164509	0.0210782	-0.00238195	-0.0305926	0.0474626	-0.00286717	-0.015605	-0.0288831	0.00150456	0.000350111	0.0513445	0.0139651	0.000955914	-0.0353224	-0.0332995	0.0065237
[truncated: 145 more columns]

## Sheet: DS_POS_INTERSECTION
Drug	Database	Drug type	Norm_GTEX-1192X-0011-R9b-SM-DO934	Norm_GTEX-11DZ1-0011-R9a-SM-DO933	Norm_GTEX-11EMC-0011-R9b-SM-DO921	Norm_GTEX-11GSP-0011-R9b-SM-5NQ77	Norm_GTEX-11ONC-0011-R9b-SM-5NQ8J	Norm_GTEX-11UD2-0011-R9b-SM-DO926	Norm_GTEX-11WQK-0011-R9b-SM-5BC6N	Norm_GTEX-11ZTS-0011-R9b-SM-DO93Q	Norm_GTEX-11ZUS-0011-R9b-SM-5BC76	Norm_GTEX-11ZVC-0011-R9a-SM-57WC5	Norm_GTEX-12126-0011-R9b-SM-5BC6P	Norm_GTEX-12WSC-0011-R9a-SM-5GU4U	Norm_GTEX-12WSD-0011-R9a-SM-5GU6W	Norm_GTEX-12WSH-0011-R9b-SM-5LZUG	Norm_GTEX-131XW-0011-R9a-SM-5N9EO	Norm_GTEX-131YS-0011-R9b-SM-5EQLY	Norm_GTEX-139T4-0011-R9b-SM-5HL6S	Norm_GTEX-139UW-0011-R9b-SM-5LZYT	Norm_GTEX-13CIG-0011-R9a-SM-5K7VU	Norm_GTEX-13CZV-0011-R9a-SM-5LZXT	Norm_GTEX-13FLV-0011-R9b-SM-5L3DA	Norm_GTEX-13FTY-0011-R9b-SM-5KM2U	Norm_GTEX-13FXS-0011-R9a-SM-5K7UI	Norm_GTEX-13JUV-0011-R9a-SM-5LZX3	Norm_GTEX-13N1W-0011-R9b-SM-5MR4R	Norm_GTEX-13N2G-0011-R9b-SM-5MR4E	Norm_GTEX-13NYB-0011-R9b-SM-5MR5P	Norm_GTEX-13NYS-0011-R9b-SM-5MR44	Norm_GTEX-13NZA-0011-R9b-SM-5MR5I	Norm_GTEX-13O1R-0011-R9b-SM-5KM33	Norm_GTEX-13OVJ-0011-R9b-SM-5L3GD	Norm_GTEX-13OVL-0011-R9a-SM-5P9GX	Norm_GTEX-13OW5-0011-R9b-SM-5O9CL	Norm_GTEX-13PL6-0011-R9b-SM-5O9CH	Norm_GTEX-13PLJ-0011-R9b-SM-5O9DV	Norm_GTEX-13PVQ-0011-R9b-SM-5LU3B	Norm_GTEX-13QJC-0011-R9b-SM-5PNX3	Norm_GTEX-13RTJ-0011-R9a-SM-5Q5AY	Norm_GTEX-13S7M-0011-R9a-SM-5O9DW	Norm_GTEX-13SLW-0011-R9a-SM-5O9BT	Norm_GTEX-13SLX-0011-R9b-SM-5SI6X	Norm_GTEX-13VXU-0011-R9b-SM-5SI73	Norm_GTEX-13X6I-0011-R9b-SM-5PNZJ	Norm_GTEX-145LU-0011-R9b-SM-5SI66	Norm_GTEX-147GR-0011-R9a-SM-5S2UY	Norm_GTEX-148VJ-0011-R9b-SM-5SI77	Norm_GTEX-14ABY-0011-R9a-SM-5PNZK
Thalidomide	Oncobox 4.2	inhibitor	-1.99512	5.13053	-2.78797	0.693467	-7.52819	0.202754	-7.30953	-1.77877	0.00725193	1.23314	0.719784	-4.30563	-0.204838	1.00402	-4.31031	2.9144	3.56646	2.42358	3.29171	-0.771703	0.539509	-3.39417	-0.754348	2.26383	-0.613238	2.17033	3.0308	-2.32674	-0.228309	0.377686	2.66749	2.82972	0.821937	3.08926	-4.55413	-1.64995	-3.20669	0.430304	-1.7736	-2.57671	1.61055	1.99059	-0.751102	-1.66624	2.03234	-3.76405	-0.494686
Pomalidomide	Oncobox 4.2	inhibitor	-1.91749	4.62318	-2.67053	0.714977	-7.45863	0.0518228	-7.4351	-1.56934	0.248311	1.45919	0.819965	-3.92115	-0.296897	0.87263	-4.13663	2.63379	3.29061	2.31951	2.79102	-0.979839	0.467339	-3.27599	-0.713515	2.10395	-0.835649	2.06301	3.03094	-2.27149	-0.37264	0.0117235	2.34093	2.84121	0.369484	2.8789	-4.36012	-1.94072	-3.05107	0.5253	-1.7353	-2.40624	1.33076	1.74124	-0.749987	-1.4726	1.93786	-3.5087	-0.387859
Regorafenib	Oncobox 4.2	inhibitor	-0.30161	2.3506	-0.308676	-0.269455	-0.215782	1.15199	1.16486	-1.07134	-1.10315	-1.1133	-0.541086	-1.59358	0.4837	0.843019	-0.609585	1.20411	1.36686	0.489943	2.11633	1.27475	-0.127391	-0.389819	-0.241406	0.598045	1.25552	0.574024	-0.0155725	0.211773	0.657047	2.07808	1.55681	-0.230883	2.24871	0.964772	-0.863788	1.6634	-0.56634	-0.536571	0.131854	-0.430389	1.12712	0.840729	0.0676216	-0.846327	0.226913	-0.914211	-0.557481
Lenvatinib	Oncobox 4.2	inhibitor	-0.303491	1.42468	-0.274383	-0.140584	-0.00483495	0.680807	0.912277	-0.81243	-0.770226	-0.861337	-0.148827	-0.964951	0.273791	0.631104	-0.404316	0.89565	0.976191	0.349874	1.52268	0.795889	-0.0839067	-0.256859	-0.114472	0.294583	0.969152	0.395932	-0.00958697	0.0164053	0.462697	1.48087	0.954511	-0.147336	1.53346	0.648149	-0.501944	1.38299	-0.399589	-0.499019	0.0200397	-0.288298	0.639075	0.669693	0.005108	-0.513667	-0.0227563	-0.603636	-0.392106
Nintedanib (BIBF 1120)	Oncobox 4.2	inhibitor	-0.318775	1.31893	-0.280583	-0.180283	-0.0137244	0.644322	0.873385	-0.772081	-0.718484	-0.822889	-0.235733	-1.0217	0.265109	0.598944	-0.374407	0.859661	0.924362	0.328698	1.38676	0.753672	-0.0737223	-0.202218	-0.129258	0.314992	0.9373	0.377909	-0.0444788	-0.0436647	0.374663	1.39538	0.886082	-0.128726	1.44156	0.603637	-0.41749	1.32019	-0.367836	-0.399724	0.0378165	-0.290972	0.644688	0.625932	-0.0161823	-0.466574	0.028868	-0.54283	-0.332627
Sorafenib	Oncobox 4.2	inhibitor	-0.272336	1.35616	-0.323916	-0.10776	-0.0919314	0.65783	0.854587	-0.747525	-0.705592	-0.728618	-0.162851	-0.913896	0.354954	0.557685	-0.421671	0.73664	0.882073	0.339281	1.32609	0.655627	-0.0565793	-0.307215	-0.144965	0.34379	0.766384	0.38767	0.0459935	0.143722	0.412494	1.31345	0.993614	-0.0783671	1.37135	0.586725	-0.567812	1.20203	-0.428259	-0.409791	0.0548339	-0.26958	0.662881	0.613056	0.0029813	-0.5121	-0.0383148	-0.563584	-0.368288
Dovitinib	Oncobox 4.2	inhibitor	-0.314367	1.28979	-0.317478	-0.0997958	0.0111885	0.53577	0.817023	-0.758358	-0.712465	-0.742059	-0.115084	-0.896226	0.256133	0.534277	-0.404816	0.812924	0.903942	0.364792	1.38025	0.693016	-0.0109787	-0.262998	-0.083185	0.288277	0.855949	0.378227	0.0208134	0.0193946	0.398321	1.27393	0.870519	-0.0974648	1.33833	0.542335	-0.483482	1.26671	-0.400722	-0.431238	-0.0207208	-0.310785	0.60796	0.672582	0.0173764	-0.477782	-0.0194178	-0.570864	-0.331432
Denosumab	Oncobox 4.2	inhibitor	-0.532558	-0.532558	-0.532558	-0.532558	-0.532558	-0.532558	-0.532558	2.60735	-0.532558	-0.532558	-0.532558	-0.532558	-0.532558	4.40572	-0.532558	-0.532558	-0.532558	-0.532558	3.03295	-0.532558	-0.532558	-0.532558	-0.532558	0.958654	-0.532558	-0.532558	-0.532558	-0.532558	-0.532558	-0.532558	3.98685	-0.532558	-0.532558	-0.532558	-0.532558	-0.532558	-0.532558	2.76628	-0.532558	-0.532558	-0.532558	2.23771	0.986587	2.29851	-0.532558	-0.532558	-0.532558
Sunitinib	Oncobox 4.2	inhibitor	-0.293537	1.10393	-0.297838	-0.0801796	0.0152079	0.442401	0.717174	-0.650095	-0.596009	-0.64319	-0.0744578	-0.780336	0.229595	0.476211	-0.359834	0.716545	0.807962	0.301635	1.18188	0.577541	-0.00569903	-0.22928	-0.0737495	0.254101	0.749377	0.346946	0.029431	0.0266441	0.355432	1.0913	0.747848	-0.064085	1.14914	0.461243	-0.413071	1.11517	-0.364868	-0.369277	-0.0200148	-0.27747	0.533198	0.583275	-0.00381414	-0.408231	-0.0259127	-0.482664	-0.285261
Copanlisib	Oncobox 4.2	inhibitor	0.0535875	0.997832	-0.0510724	-0.00513638	-0.0520447	0.350154	0.323644	-0.257575	-0.422312	-0.330323	-0.393964	-0.664665	0.247078	0.166588	-0.238819	0.452705	0.475186	0.224894	0.708279	0.528138	0.158952	-0.156162	-0.104209	0.321886	0.313752	0.140319	-0.00297693	0.0791829	0.168275	0.690609	0.801955	-0.103496	0.77248	0.191066	-0.348451	0.419137	-0.171245	-0.101574	0.0234044	-0.201629	0.623698	0.367478	0.129081	-0.280849	0.180775	-0.401261	-0.205914
Tivozanib	Oncobox 4.2	inhibitor	-0.227457	0.988937	-0.246315	-0.0541156	0.0406221	0.384168	0.64794	-0.527099	-0.475918	-0.570837	-0.0349329	-0.633369	0.23717	0.44128	-0.322658	0.624645	0.667484	0.20259	0.989129	0.454641	-0.0237772	-0.171317	-0.0749141	0.219646	0.615051	0.314389	0.0347555	0.0878517	0.335934	0.989505	0.660748	-0.0391408	1.03031	0.431059	-0.372862	0.966443	-0.320986	-0.352313	0.00123558	-0.178469	0.455938	0.470044	0.00455585	-0.342299	-0.0565735	-0.429017	-0.280144
Midostaurin	Oncobox 4.2	inhibitor	-0.254309	0.783769	-0.215628	-0.144369	-0.0306816	0.360148	0.598552	-0.447461	-0.485499	-0.501814	-0.0601748	-0.631698	0.0786298	0.426922	-0.271258	0.485942	0.706543	0.241602	0.761083	0.477503	-0.0300093	-0.218124	-0.0862627	0.168247	0.608254	0.335321	-0.0567346	0.0611726	0.274743	0.810509	0.618766	-0.133368	0.890451	0.266851	-0.269537	0.860647	-0.200012	-0.23171	0.0425544	-0.215014	0.442267	0.336925	-0.108526	-0.250136	-0.0187986	-0.366714	-0.219934
Pazopanib	Oncobox 4.2	inhibitor	-0.234641	0.872147	-0.233778	-0.0713276	0.0246397	0.371555	0.607165	-0.501705	-0.433752	-0.524999	-0.0225662	-0.593933	0.193587	0.421373	-0.277561	0.567979	0.635985	0.200795	0.897817	0.426699	-0.0525028	-0.151573	-0.0791689	0.179589	0.616255	0.288298	0.00604326	0.0641397	0.313357	0.904721	0.569766	-0.0440855	0.937116	0.383564	-0.294999	0.911049	-0.291761	-0.313588	0.00549972	-0.189195	0.397592	0.411458	-0.0378251	-0.304991	-0.058464	-0.363021	-0.254346
Lenalidomide	Oncobox 4.2	inhibitor	-0.31892	-0.0911958	-0.325819	-0.301599	-0.292063	-0.226293	-0.282461	1.22214	-0.343913	-0.341313	-0.316706	-0.434879	-0.269918	2.28543	-0.325293	-0.156355	-0.163273	-0.199455	1.68088	-0.171335	-0.275646	-0.316312	-0.289019	0.583766	-0.156678	-0.220646	-0.299446	-0.298768	-0.242708	-0.189089	2.11077	-0.277694	-0.138022	-0.20283	-0.307416	-0.116507	-0.323172	1.40307	-0.276633	-0.33232	-0.207124	1.21922	0.527587	1.1163	-0.234706	-0.356378	-0.266795
Perifosine	Oncobox 4.2	inhibitor	0.0198059	0.724037	-0.17966	0.0424916	0.000510938	0.170276	0.186261	-0.224469	-0.365723	-0.338077	-0.155331	-0.492595	0.227837	-0.0133739	-0.294027	0.209598	0.376145	0.242589	0.649934	0.241454	0.329691	-0.2817	0.0608693	0.290531	0.0831246	0.152414	0.0719814	-0.121615	0.0631385	0.477699	0.68719	0.0242239	0.623211	0.229927	-0.331987	0.314283	-0.165251	-0.0880227	-0.0579356	-0.240389	0.592706	0.533952	0.0647632	-0.222852	0.103275	-0.429374	-0.0572784
Imatinib	Oncobox 4.2	inhibitor	-0.112506	0.655041	-0.0334367	-0.173265	-0.148191	0.496359	0.373455	-0.299035	-0.245239	-0.260462	-0.282627	-0.529553	0.16771	0.286848	-0.0515901	0.339449	0.465247	0.119727	0.486621	0.442339	-0.198835	-0.0400989	-0.14326	0.105441	0.485252	0.182011	-0.0704601	0.1533	0.262292	0.636726	0.370515	-0.0406719	0.614694	0.281163	-0.103547	0.446412	-0.160912	-0.107514	0.195284	-0.157333	0.341619	0.0459363	-0.103492	-0.238619	0.126112	-0.0868481	-0.180838
Foretinib	Oncobox 4.2	inhibitor	-0.0847165	0.732418	-0.131334	-0.0351738	0.0111456	0.340483	0.446485	-0.356437	-0.336131	-0.372471	-0.0686081	-0.413375	0.199006	0.260747	-0.186173	0.425406	0.449315	0.145395	0.715406	0.327804	0.00139789	-0.0992072	-0.0590485	0.178759	0.406902	0.184753	0.0341485	0.100164	0.240684	0.704752	0.496299	-0.0474297	0.725287	0.331407	-0.257839	0.603445	-0.204896	-0.243288	0.0433265	-0.0894732	0.369993	0.335636	0.0336088	-0.243585	-0.0103908	-0.305594	-0.187679
Dasatinib	Oncobox 4.2	inhibitor	-0.0682925	0.612805	0.00388904	-0.196781	-0.0856277	0.468752	0.396788	-0.142854	-0.295256	-0.309821	-0.434358	-0.677163	0.201629	0.162007	-0.0884202	0.23443	0.431324	0.13554	0.41357	0.437201	-0.081965	-0.0533261	-0.161006	0.259473	0.23333	0.162762	-0.124831	-0.11075	0.0102068	0.688773	0.552442	-0.19352	0.603374	0.373154	-0.116364	0.277997	-0.0660435	-0.0377951	0.159421	-0.0816429	0.455507	0.162036	-0.041887	-0.132835	0.193052	-0.196939	-0.113352
Erdafitinib	Oncobox 4.2	inhibitor	-0.06885	0.552534	-0.0406052	-0.0692564	-0.0294746	0.309252	0.305112	-0.310725	-0.336474	-0.336338	-0.126261	-0.371018	0.0802042	0.20973	-0.126756	0.327671	0.340207	0.149078	0.624863	0.36919	-0.0314039	-0.105286	-0.0353032	0.114994	0.352897	0.107634	-0.0156302	-0.0477343	0.14934	0.576148	0.384745	-0.10325	0.596341	0.264585	-0.206944	0.471941	-0.107828	-0.185431	0.01454	-0.0991036	0.241482	0.258235	0.0429331	-0.208676	0.0357077	-0.240615	-0.13776
Alpelisib	Oncobox 4.2	inhibitor	0.0542403	0.596427	0.0197638	-0.0476131	-0.0496535	0.26898	0.215285	-0.124812	-0.232386	-0.189068	-0.250987	-0.41169	0.12906	0.111207	-0.0844813	0.236606	0.294807	0.122369	0.383697	0.385686	0.0370533	-0.0596796	-0.0874064	0.178877	0.243156	0.0725489	-0.045983	0.096404	0.125645	0.416509	0.450928	-0.0779945	0.461024	0.0944766	-0.182123	0.214076	-0.0753423	-0.0436328	0.0711369	-0.10341	0.365559	0.105999	0.0811223	-0.155503	0.122969	-0.186542	-0.145619
Entrectinib	Oncobox 4.2	inhibitor	-0.0864075	0.52112	-0.0570541	-0.0742458	-0.034774	0.24337	0.234687	-0.28491	-0.303266	-0.269697	-0.14142	-0.35596	0.087981	0.20121	-0.120629	0.305827	0.330221	0.160108	0.542245	0.308866	-0.0411816	-0.109518	0.000261604	0.11678	0.247997	0.157267	-0.00145854	-0.0382299	0.11627	0.468164	0.320364	-0.0800944	0.515268	0.240024	-0.184703	0.375684	-0.101714	-0.113563	0.0315298	-0.118041	0.20916	0.249843	0.017902	-0.162369	0.0559542	-0.233579	-0.0743725
Vandetanib	Oncobox 4.2	inhibitor	-0.145827	0.539931	-0.10168	-0.0477321	-0.0382656	0.290341	0.473051	-0.304254	-0.321165	-0.314378	-0.0191318	-0.416018	0.104688	0.254945	-0.163241	0.335882	0.428707	0.101716	0.587498	0.289821	-0.0416637	-0.122417	-0.0902458	0.0842465	0.365659	0.15725	-0.0347723	0.0235024	0.240847	0.654682	0.423831	-0.104758	0.63229	0.266722	-0.19861	0.512422	-0.134664	-0.188896	0.00973045	-0.141788	0.288992	0.23996	-0.0529861	-0.174525	-0.0395802	-0.260995	-0.207607
Cabozantinib	Oncobox 4.2	inhibitor	-0.0595686	0.458077	-0.09083	-0.0170317	-0.0327198	0.323068	0.374518	-0.259056	-0.203138	-0.22558	-0.0786471	-0.280519	0.129943	0.211577	-0.10469	0.280097	0.305453	0.0976158	0.463714	0.241028	-0.0298761	-0.0616965	-0.0783041	0.127125	0.319442	0.134715	0.0191348	0.133225	0.175592	0.524625	0.350616	-0.0221702	0.50303	0.207253	-0.13974	0.453482	-0.121237	-0.136839	0.0779691	-0.0552729	0.254104	0.187417	-0.0136873	-0.169625	-0.0207673	-0.138465	-0.140191
Axitinib	Oncobox 4.2	inhibitor	-0.10254	0.489217	-0.110503	-0.0369489	0.0233933	0.190293	0.332548	-0.264778	-0.223277	-0.289895	-0.00561849	-0.304212	0.104823	0.217151	-0.146451	0.322577	0.319136	0.0969834	0.478766	0.221873	-0.0284155	-0.0703507	-0.0464681	0.0877657	0.313639	0.136989	0.00944184	0.0271282	0.168956	0.492004	0.296957	-0.0225316	0.507493	0.217243	-0.169814	0.467537	-0.147378	-0.184525	0.000619009	-0.0850204	0.214443	0.23065	0.00253407	-0.162375	-0.0359445	-0.210272	-0.149136
Afatinib	Oncobox 4.2	inhibitor	-0.0864877	0.390696	-0.0280962	-0.0687985	-0.0778579	0.251672	0.299052	-0.216132	-0.292992	-0.200662	-0.0806697	-0.331682	0.0585966	0.137174	-0.094904	0.203875	0.305458	0.0950151	0.444822	0.25255	-0.0352784	-0.118327	-0.0552107	0.0540274	0.212206	0.0912755	-0.04942	-0.0205992	0.151553	0.454179	0.323845	-0.136366	0.452963	0.197897	-0.164489	0.271839	-0.0503874	-0.0971515	0.0251752	-0.123758	0.225166	0.163446	-0.0240411	-0.120283	0.0149018	-0.208872	-0.130249
Masitinib	Oncobox 4.2	inhibitor	-0.110484	0.414553	-0.131526	-0.0819912	0.0202293	0.213057	0.265655	-0.224045	-0.221203	-0.277307	-0.0715608	-0.353043	0.127452	0.184116	-0.135606	0.211164	0.332098	0.112418	0.425294	0.184915	-0.00965697	-0.0900905	-0.0196447	0.129878	0.216932	0.174	-0.0153021	-0.0405325	0.0725145	0.452897	0.321907	-0.0519617	0.476536	0.231827	-0.12961	0.404146	-0.141031	-0.142525	0.0214903	-0.0915706	0.230369	0.224066	-0.0446404	-0.126434	0.00400756	-0.185567	-0.0902976
Bosutinib	Oncobox 4.2	inhibitor	0.00562921	0.380705	0.0973839	-0.126072	-0.106625	0.388037	0.278156	-0.0163279	-0.122382	-0.0833344	-0.296336	-0.385571	0.132273	0.0796817	0.0260562	0.0731589	0.252115	0.0320578	0.151542	0.294793	-0.140334	-0.0035301	-0.152039	0.112009	0.135227	0.0691116	-0.118208	0.0471488	0.103772	0.413658	0.322714	-0.148194	0.314313	0.235567	-0.0131143	0.00666515	-0.00552248	0.0227403	0.15725	-0.0552374	0.272009	-0.0519256	-0.0683626	-0.0723921	0.152837	-0.0522287	-0.110524
Duvelisib	Oncobox 4.2	inhibitor	0.0419821	0.537117	-0.0895123	0.118804	0.019217	0.0596328	0.121943	-0.110432	-0.205938	-0.152039	-0.172347	-0.301034	0.215783	0.0358572	-0.250105	0.242031	0.177126	0.122192	0.358241	0.154387	0.201236	-0.153945	-0.0449667	0.238557	-0.0281772	0.0524185	0.106569	0.0156062	-0.00297258	0.306219	0.540477	-0.0487771	0.353575	0.107877	-0.321489	0.170707	-0.149805	-0.0731609	-0.129142	-0.0725737	0.324453	0.347304	0.137007	-0.180812	0.0490735	-0.322979	-0.10174
Trebananib	Oncobox 4.2	inhibitor	-0.00433785	0.425305	-0.042805	-0.057632	-0.0234849	0.242066	0.224127	-0.225867	-0.224296	-0.203045	-0.100959	-0.246519	0.0711155	0.095783	-0.0798905	0.198068	0.176536	0.118581	0.390443	0.190587	-0.0210517	-0.0603079	-0.0539674	0.08612	0.208168	0.0440251	-0.00290651	0.00803256	0.088999	0.378074	0.26109	-0.0435433	0.373586	0.178648	-0.141283	0.28954	-0.0720134	-0.126177	0.0222899	-0.0527487	0.176353	0.171754	0.067563	-0.13568	0.000982942	-0.194359	-0.100996
Crizotinib	Oncobox 4.2	inhibitor	-0.0145235	0.360333	-0.0271796	-0.0286715	-0.0085868	0.192595	0.178121	-0.166325	-0.197302	-0.163312	-0.086232	-0.206316	0.07584	0.0981792	-0.0684506	0.195195	0.204592	0.09153	0.367094	0.201758	0.000953713	-0.051803	-0.00701309	0.0868763	0.161732	0.0854697	0.0069413	0.0207747	0.0938193	0.329445	0.236986	-0.0522769	0.356588	0.168948	-0.129587	0.240352	-0.0580393	-0.0909942	0.0404367	-0.0458799	0.180621	0.168263	0.0432636	-0.117678	0.0300246	-0.153189	-0.0662579
Larotrectinib	Oncobox 4.2	inhibitor	-0.0643032	0.331002	-0.0377595	-0.0482026	-0.0219098	0.165574	0.16246	-0.188589	-0.197227	-0.176797	-0.101318	-0.235103	0.0567695	0.142989	-0.0741511	0.199948	0.22505	0.111667	0.352872	0.208849	-0.034962	-0.0743832	-0.000508219	0.0828068	0.167522	0.108672	-0.00718938	-0.0363414	0.0727505	0.310546	0.210732	-0.061742	0.34061	0.157037	-0.104277	0.252195	-0.0675865	-0.063238	0.0223898	-0.0867658	0.131769	0.16691	-0.00485645	-0.101636	0.0395239	-0.144913	-0.0418336
Idelalisib	Oncobox 4.2	inhibitor	-0.000652778	0.401405	-0.0708362	0.0424767	-0.00239119	0.0811736	0.108359	-0.132763	-0.189926	-0.141254	-0.142978	-0.252974	0.118017	0.0553804	-0.154338	0.216099	0.180378	0.102525	0.324581	0.142452	0.121899	-0.096482	-0.0168022	0.143009	0.0705966	0.0677698	0.0430061	-0.0172211	0.0426296	0.2741	0.351027	-0.0255015	0.311456	0.0965892	-0.166328	0.205061	-0.0959023	-0.0579407	-0.0477325	-0.0982195	0.258139	0.261479	0.0479585	-0.125346	0.0578059	-0.21472	-0.0602948
Brigatinib	Oncobox 4.2	inhibitor	-0.0749087	0.29623	-0.0156852	-0.0467867	-0.0685816	0.202914	0.254321	-0.164035	-0.240456	-0.152334	-0.0592427	-0.269448	0.0458252	0.109355	-0.0719082	0.154481	0.255933	0.0657103	0.357056	0.198844	-0.0252351	-0.102092	-0.0480443	0.0429051	0.164459	0.0768159	-0.0462526	-0.017474	0.132576	0.372535	0.270311	-0.119023	0.365409	0.159693	-0.127616	0.2085	-0.0375717	-0.0716907	0.0232845	-0.10483	0.184524	0.126089	-0.033109	-0.0882777	0.0101701	-0.168189	-0.108343
Binimetinib (MEK162)	Oncobox 4.2	inhibitor	0.0613805	0.349735	-0.106509	0.20336	0.103333	0.0206327	0.305026	-0.0306707	-0.0800231	-0.159345	0.0740363	-0.10676	0.229153	0.0150317	-0.231185	0.144856	0.0737853	-0.0575368	0.327657	0.0142962	0.231049	-0.0732322	-0.049243	0.220405	-0.0396103	0.0313632	0.145191	0.102535	0.0964084	0.287284	0.501446	0.0257551	0.299836	0.162227	-0.360101	0.164491	-0.168718	-0.128862	-0.14937	0.0617276	0.240551	0.266486	0.166139	-0.199702	-0.0299418	-0.285798	-0.101528
Selumetinib	Oncobox 4.2	inhibitor	0.0613805	0.349735	-0.106509	0.20336	0.103333	0.0206327	0.305026	-0.0306707	-0.0800231	-0.159345	0.0740363	-0.10676	0.229153	0.0150317	-0.231185	0.144856	0.0737853	-0.0575368	0.327657	0.0142962	0.231049	-0.0732322	-0.049243	0.220405	-0.0396103	0.0313632	0.145191	0.102535	0.0964084	0.287284	0.501446	0.0257551	0.299836	0.162227	-0.360101	0.164491	-0.168718	-0.128862	-0.14937	0.0617276	0.240551	0.266486	0.166139	-0.199702	-0.0299418	-0.285798	-0.101528
Trametinib (Mekinst)	Oncobox 4.2	inhibitor	0.0613805	0.349735	-0.106509	0.20336	0.103333	0.0206327	0.305026	-0.0306707	-0.0800231	-0.159345	0.0740363	-0.10676	0.229153	0.0150317	-0.231185	0.144856	0.0737853	-0.0575368	0.327657	0.0142962	0.231049	-0.0732322	-0.049243	0.220405	-0.0396103	0.0313632	0.145191	0.102535	0.0964084	0.287284	0.501446	0.0257551	0.299836	0.162227	-0.360101	0.164491	-0.168718	-0.128862	-0.14937	0.0617276	0.240551	0.266486	0.166139	-0.199702	-0.0299418	-0.285798	-0.101528
Lapatinib	Oncobox 4.2	inhibitor	-0.0741951	0.297539	-0.0162713	-0.0547678	-0.0705888	0.207795	0.256239	-0.164203	-0.238202	-0.153551	-0.0618136	-0.272293	0.0450026	0.107561	-0.0700478	0.153115	0.254284	0.0663331	0.347779	0.19733	-0.0323475	-0.100008	-0.0537303	0.0384633	0.167645	0.0712204	-0.0497499	-0.0203084	0.130248	0.370594	0.264937	-0.122037	0.362212	0.157506	-0.122989	0.205476	-0.0346015	-0.0696437	0.0229447	-0.107039	0.185806	0.120531	-0.0346227	-0.087784	0.00946325	-0.1641	-0.110354
Gilteritinib	Oncobox 4.2	inhibitor	-0.0285914	0.275085	0.000603477	-0.0643056	-0.03701	0.112485	0.0870332	-0.109613	-0.112602	-0.110244	-0.102841	-0.199211	0.044505	0.0698998	-0.0319758	0.147726	0.164092	0.0546556	0.213731	0.174736	-0.0395333	-0.0190965	-0.0184352	0.0266928	0.137486	0.0604405	-0.0119561	-0.00588897	0.0747335	0.199045	0.115988	-0.0235803	0.215426	0.114174	-0.0693479	0.118213	-0.0467282	-0.0534764	0.0302286	-0.0718982	0.123249	0.0618864	0.00877998	-0.0966871	0.0754708	-0.0768903	-0.0506408
Acalabrutinib	Oncobox 4.2	inhibitor	-0.0294901	0.267712	-0.0386989	-0.0362502	-0.0435021	0.0740411	0.0231312	-0.124967	-0.152727	-0.132726	-0.0958465	-0.214716	0.0502893	0.0576975	-0.0749058	0.145768	0.1113	0.0868134	0.236927	0.12248	-0.000679766	-0.0615443	-0.0366414	0.113223	0.104857	0.00610355	-0.0129166	-0.0508395	0.0297339	0.16813	0.173049	-0.028123	0.189142	0.11841	-0.090851	0.170206	-0.0739404	-0.0131831	-0.0340816	-0.0583345	0.0954161	0.144872	0.0896758	-0.088764	0.0495865	-0.141235	-0.0217124
Ibrutinib	Oncobox 4.2	inhibitor	-0.0294901	0.267712	-0.0386989	-0.0362502	-0.0435021	0.0740411	0.0231312	-0.124967	-0.152727	-0.132726	-0.0958465	-0.214716	0.0502893	0.0576975	-0.0749058	0.145768	0.1113	0.0868134	0.236927	0.12248	-0.000679766	-0.0615443	-0.0366414	0.113223	0.104857	0.00610355	-0.0129166	-0.0508395	0.0297339	0.16813	0.173049	-0.028123	0.189142	0.11841	-0.090851	0.170206	-0.0739404	-0.0131831	-0.0340816	-0.0583345	0.0954161	0.144872	0.0896758	-0.088764	0.0495865	-0.141235	-0.0217124
Venetoclax	Oncobox 4.2	inhibitor	-0.0105453	0.370525	-0.094223	0.00918206	-0.0645438	0.046527	0.0140773	-0.154002	-0.138987	-0.160693	-0.0238789	-0.193091	0.0415596	0.0764983	-0.173435	0.170791	0.137124	0.0364394	0.307373	0.0792992	0.0553874	-0.124747	-0.0222432	0.152862	0.0649303	0.0950141	0.0392164	0.0391972	0.0365978	0.1789	0.238776	-0.0131573	0.28371	0.104864	-0.211768	0.192223	-0.082181	-0.0474484	-0.0564266	-0.0509067	0.145579	0.208016	0.078344	-0.119869	0.0159217	-0.247717	-0.0493608
Erlotinib	Oncobox 4.2	inhibitor	-0.0633191	0.191713	-0.00359376	-0.0322709	-0.060486	0.160809	0.22028	-0.118148	-0.185928	-0.102679	-0.0403148	-0.20658	0.0268875	0.0874366	-0.0480801	0.105353	0.201062	0.0371929	0.262201	0.147469	-0.0276628	-0.0844859	-0.0446136	0.0213261	0.120494	0.0527436	-0.0493604	-0.0162311	0.111041	0.293341	0.211879	-0.114845	0.273488	0.11797	-0.0851255	0.146029	-0.0155255	-0.0505619	0.0132045	-0.0885219	0.147181	0.0841756	-0.0426831	-0.0584175	0.00341734	-0.123092	-0.0901867
Dacomitinib	Oncobox 4.2	inhibitor	-0.0634501	0.198819	-0.00601774	-0.033936	-0.061136	0.163416	0.218931	-0.115618	-0.185738	-0.105574	-0.0389067	-0.207534	0.0301171	0.0792161	-0.0476463	0.101048	0.201348	0.0413883	0.259692	0.147358	-0.0224815	-0.082901	-0.0484827	0.0245663	0.123932	0.0511517	-0.0493037	-0.017807	0.110171	0.292615	0.214053	-0.10895	0.27522	0.117608	-0.0855186	0.145907	-0.0198407	-0.0465057	0.0188578	-0.0885824	0.14528	0.0844188	-0.0445835	-0.0570909	0.00143538	-0.122988	-0.0915715
Gefitinib	Oncobox 4.2	inhibitor	-0.0634501	0.198819	-0.00601774	-0.033936	-0.061136	0.163416	0.218931	-0.115618	-0.185738	-0.105574	-0.0389067	-0.207534	0.0301171	0.0792161	-0.0476463	0.101048	0.201348	0.0413883	0.259692	0.147358	-0.0224815	-0.082901	-0.0484827	0.0245663	0.123932	0.0511517	-0.0493037	-0.017807	0.110171	0.292615	0.214053	-0.10895	0.27522	0.117608	-0.0855186	0.145907	-0.0198407	-0.0465057	0.0188578	-0.0885824	0.14528	0.0844188	-0.0445835	-0.0570909	0.00143538	-0.122988	-0.0915715
Osimertinib	Oncobox 4.2	inhibitor	-0.0634501	0.198819	-0.00601774	-0.033936	-0.061136	0.163416	0.218931	-0.115618	-0.185738	-0.105574	-0.0389067	-0.207534	0.0301171	0.0792161	-0.0476463	0.101048	0.201348	0.0413883	0.259692	0.147358	-0.0224815	-0.082901	-0.0484827	0.0245663	0.123932	0.0511517	-0.0493037	-0.017807	0.110171	0.292615	0.214053	-0.10895	0.27522	0.117608	-0.0855186	0.145907	-0.0198407	-0.0465057	0.0188578	-0.0885824	0.14528	0.0844188	-0.0445835	-0.0570909	0.00143538	-0.122988	-0.0915715
Dabrafenib	Oncobox 4.2	inhibitor	-0.0088385	0.236865	-0.0545579	-0.0107397	-0.0499728	0.0871506	0.0850712	-0.0780795	-0.116224	-0.0978738	-0.0264835	-0.138335	0.094122	0.0636653	-0.0934599	0.0432287	0.0992074	0.0513254	0.156663	0.0661757	0.00805975	-0.0840936	-0.0253569	0.083009	0.00463832	0.0488891	0.0267704	0.034262	0.0438192	0.155745	0.21532	-0.00105192	0.186253	0.107896	-0.167574	0.0953104	-0.083585	-0.0489572	0.0015969	-0.0258516	0.122946	0.0956558	0.0295684	-0.0969914	-0.00498441	-0.120669	-0.0604244
Nilotinib	Oncobox 4.2	inhibitor	0.0243157	0.180819	0.0964458	-0.121053	-0.0910991	0.171655	0.019507	0.00805804	0.026977	-0.000893782	-0.186232	-0.161854	0.0372574	0.0469592	0.0835694	0.0580919	0.0917201	-0.0172831	-0.0284947	0.168307	-0.147881	0.074557	-0.0746128	-0.0328976	0.119689	0.0122645	-0.0706218	0.0600357	0.0911742	0.106095	-0.00632803	-0.00816435	0.0805189	0.0794439	0.060162	-0.0717807	0.00103912	0.019057	0.128046	-0.0421723	0.0889095	-0.149481	-0.053531	-0.0525029	0.139095	0.0738781	-0.0532937
Ponatinib	Oncobox 4.2	inhibitor	0.0243157	0.180819	0.0964458	-0.121053	-0.0910991	0.171655	0.019507	0.00805804	0.026977	-0.000893782	-0.186232	-0.161854	0.0372574	0.0469592	0.0835694	0.0580919	0.0917201	-0.0172831	-0.0284947	0.168307	-0.147881	0.074557	-0.0746128	-0.0328976	0.119689	0.0122645	-0.0706218	0.0600357	0.0911742	0.106095	-0.00632803	-0.00816435	0.0805189	0.0794439	0.060162	-0.0717807	0.00103912	0.019057	0.128046	-0.0421723	0.0889095	-0.149481	-0.053531	-0.0525029	0.139095	0.0738781	-0.0532937
CYT387 (Momelotinib)	Oncobox 4.2	inhibitor	-0.0201896	0.160806	-0.0390738	-0.00505858	0.0147616	0.0888463	0.0925429	-0.0932457	-0.106251	-0.0933943	-0.0488034	-0.121972	0.0307875	0.0419662	-0.0410996	0.0766805	0.0839224	0.0654206	0.180536	0.110905	0.022766	-0.0348289	0.00221556	0.0575126	0.0804963	0.0334276	-0.00475607	-0.0322149	0.0313224	0.157336	0.136548	-0.000489165	0.17406	0.053935	-0.0536339	0.14931	-0.0156992	-0.0457338	0.00682502	-0.0506338	0.0881106	0.0805484	0.0228137	-0.0632759	0.00641512	-0.0872889	-0.0374249
Ruxolitinib	Oncobox 4.2	inhibitor	-0.0201896	0.160806	-0.0390738	-0.00505858	0.0147616	0.0888463	0.0925429	-0.0932457	-0.106251	-0.0933943	-0.0488034	-0.121972	0.0307875	0.0419662	-0.0410996	0.0766805	0.0839224	0.0654206	0.180536	0.110905	0.022766	-0.0348289	0.00221556	0.0575126	0.0804963	0.0334276	-0.00475607	-0.0322149	0.0313224	0.157336	0.136548	-0.000489165	0.17406	0.053935	-0.0536339	0.14931	-0.0156992	-0.0457338	0.00682502	-0.0506338	0.0881106	0.0805484	0.0228137	-0.0632759	0.00641512	-0.0872889	-0.0374249
Lorlatinib	Oncobox 4.2	inhibitor	-0.0221043	0.190118	-0.0192946	-0.0260432	-0.0128641	0.0777963	0.0722267	-0.0963209	-0.10604	-0.0929007	-0.040102	-0.120857	0.0312115	0.058221	-0.0464783	0.105879	0.105171	0.048441	0.189373	0.100018	-0.00621959	-0.0351348	0.000769822	0.033973	0.0804756	0.048595	0.00573084	-0.00188847	0.0435193	0.157617	0.109632	-0.0183524	0.174658	0.0829869	-0.0804257	0.123488	-0.0341277	-0.0503247	0.00913993	-0.0312749	0.0773911	0.0829325	0.0227584	-0.0607335	0.0164303	-0.088666	-0.0325388
Cobimetinib	Oncobox 4.2	inhibitor	0.0196891	0.177948	-0.0811776	0.109504	0.0500696	0.00718731	0.145247	-0.0285576	-0.0574594	-0.0876495	0.0565841	-0.0657607	0.114189	0.00849778	-0.137343	0.0695556	0.0453105	-0.00981153	0.184553	-0.0128357	0.135606	-0.0639522	-0.0178935	0.130924	-0.0349033	0.0223429	0.0835923	0.0293368	0.039943	0.142745	0.271102	0.0208538	0.155165	0.0824724	-0.200025	0.10618	-0.0978872	-0.0659775	-0.09284	0.0184343	0.125413	0.171731	0.0855909	-0.0992778	-0.030037	-0.170875	-0.0485999
Tivantinib	Oncobox 4.2	inhibitor	0.00758077	0.170215	-0.007885	-0.00262828	0.00427733	0.114799	0.105894	-0.070004	-0.0912626	-0.0704112	-0.04613	-0.085459	0.0446285	0.0399582	-0.0219722	0.0893161	0.0994211	0.043089	0.177722	0.10174	0.0071733	-0.0166682	-0.00778291	0.0529033	0.0812564	0.0368746	0.00121046	0.0226631	0.0502999	0.171827	0.127354	-0.0339245	0.18193	0.0859613	-0.0491612	0.116864	-0.0239117	-0.0406695	0.0312968	-0.014605	0.103229	0.0853301	0.0205052	-0.0569446	0.0135942	-0.0645225	-0.0337191
Napabucasin	Oncobox 4.2	inhibitor	-0.0273197	0.0605764	-0.0455974	-0.0228023	0.0151745	0.0331887	0.0404836	-0.0603044	-0.0501077	-0.0591471	-0.0295438	-0.0806498	0.0186409	0.0263768	-0.0182561	0.0395735	0.0391667	0.0492055	0.0878174	0.0622182	-0.000689839	-0.0135517	0.00185557	0.0212084	0.0460022	0.0105083	-0.011782	-0.0616078	0.000695401	0.0577532	0.0468291	0.0144493	0.0716176	0.013954	-0.0123553	0.0948221	-0.0113119	-0.0277175	-0.00190046	-0.0508492	0.0397822	0.0372686	-0.00468865	-0.0461283	0.0119593	-0.0457346	-0.0207358
Buserelin	Oncobox 4.2	activator	-0.0792141	-0.100189	-0.00984728	-0.110966	-0.0614332	0.0911234	-0.0194014	-0.0745091	-0.0619238	0.0451449	-0.0703046	-0.08619	-0.116983	0.0575189	0.0713077	-0.0435276	0.0594244	0.111666	0.0486884	0.0503963	-0.11836	-0.0105274	-0.0135447	-0.0903005	0.109752	-0.0161767	-0.115547	-0.123825	0.00843156	0.0329575	-0.164834	-0.013262	-0.0282436	0.0151199	0.121519	0.0312522	0.0437328	0.0868315	0.0687281	-0.109237	-0.0781627	-0.0457897	-0.0974263	0.0158299	0.0595241	0.13596	0.0311723
Goserelin	Oncobox 4.2	activator	-0.0792141	-0.100189	-0.00984728	-0.110966	-0.0614332	0.0911234	-0.0194014	-0.0745091	-0.0619238	0.0451449	-0.0703046	-0.08619	-0.116983	0.0575189	0.0713077	-0.0435276	0.0594244	0.111666	0.0486884	0.0503963	-0.11836	-0.0105274	-0.0135447	-0.0903005	0.109752	-0.0161767	-0.115547	-0.123825	0.00843156	0.0329575	-0.164834	-0.013262	-0.0282436	0.0151199	0.121519	0.0312522	0.0437328	0.0868315	0.0687281	-0.109237	-0.0781627	-0.0457897	-0.0974263	0.0158299	0.0595241	0.13596	0.0311723
Everolimus	Oncobox 4.2	inhibitor	0.00590094	0.06859	-0.0464541	-0.0183237	0.0300142	0.0629088	0.0407688	-0.0281184	-0.0407056	-0.0776789	-0.0654369	-0.0825472	0.0112087	0.00189171	-0.0284003	0.029523	0.0402016	0.0244751	0.0837793	0.0442295	0.0294288	0.00434809	0.000503287	0.0644871	0.0245281	0.0491997	-0.0144852	-0.0481762	-0.0665016	0.0947638	0.0782482	-0.0484294	0.115314	0.052837	0.00619282	0.0761515	0.0201779	-0.0300804	0.0106632	0.0178066	0.0738474	0.0660361	-0.00049647	-0.0192681	0.017479	-0.0436378	0.00623794
Sirolimus	Oncobox 4.2	inhibitor	0.00590094	0.06859	-0.0464541	-0.0183237	0.0300142	0.0629088	0.0407688	-0.0281184	-0.0407056	-0.0776789	-0.0654369	-0.0825472	0.0112087	0.00189171	-0.0284003	0.029523	0.0402016	0.0244751	0.0837793	0.0442295	0.0294288	0.00434809	0.000503287	0.0644871	0.0245281	0.0491997	-0.0144852	-0.0481762	-0.0665016	0.0947638	0.0782482	-0.0484294	0.115314	0.052837	0.00619282	0.0761515	0.0201779	-0.0300804	0.0106632	0.0178066	0.0738474	0.0660361	-0.00049647	-0.0192681	0.017479	-0.0436378	0.00623794
Temsirolimus	Oncobox 4.2	inhibitor	0.00590094	0.06859	-0.0464541	-0.0183237	0.0300142	0.0629088	0.0407688	-0.0281184	-0.0407056	-0.0776789	-0.0654369	-0.0825472	0.0112087	0.00189171	-0.0284003	0.029523	0.0402016	0.0244751	0.0837793	0.0442295	0.0294288	0.00434809	0.000503287	0.0644871	0.0245281	0.0491997	-0.0144852	-0.0481762	-0.0665016	0.0947638	0.0782482	-0.0484294	0.115314	0.052837	0.00619282	0.0761515	0.0201779	-0.0300804	0.0106632	0.0178066	0.0738474	0.0660361	-0.00049647	-0.0192681	0.017479	-0.0436378	0.00623794
Alectinib	Oncobox 4.2	inhibitor	-0.0114586	0.0974115	-0.00966741	-0.0128507	-0.0074456	0.0394984	0.0353899	-0.0484167	-0.0547173	-0.0467605	-0.020336	-0.0619137	0.0157081	0.0301394	-0.0242619	0.0534335	0.0545847	0.024322	0.0973635	0.0514863	-0.0027536	-0.0191908	0.00043835	0.0183388	0.0405266	0.0256642	0.00305111	0.000333003	0.0224048	0.0799192	0.0562579	-0.0100727	0.0901885	0.0420849	-0.0420977	0.062593	-0.017731	-0.025185	0.0044266	-0.0162476	0.0392449	0.04167	0.0114745	-0.0311867	0.00873467	-0.0452008	-0.0167719
Ceritinib (Zykadia, LDK378)	Oncobox 4.2	inhibitor	-0.0114586	0.0974115	-0.00966741	-0.0128507	-0.0074456	0.0394984	0.0353899	-0.0484167	-0.0547173	-0.0467605	-0.020336	-0.0619137	0.0157081	0.0301394	-0.0242619	0.0534335	0.0545847	0.024322	0.0973635	0.0514863	-0.0027536	-0.0191908	0.00043835	0.0183388	0.0405266	0.0256642	0.00305111	0.000333003	0.0224048	0.0799192	0.0562579	-0.0100727	0.0901885	0.0420849	-0.0420977	0.062593	-0.017731	-0.025185	0.0044266	-0.0162476	0.0392449	0.04167	0.0114745	-0.0311867	0.00873467	-0.0452008	-0.0167719
Ganetespib (STA-9090)	Oncobox 4.2	inhibitor	0.010329	0.104249	0.00150497	-0.0206524	0.00249972	0.0463797	0.0268412	-0.0287643	-0.0357333	-0.0280856	-0.0240685	-0.0551881	0.0295924	0.0225304	-0.00297454	0.0440289	0.0487123	0.0214626	0.0916125	0.048193	-0.0142376	0.00847134	-0.00825862	0.0215196	0.0479847	0.0176858	-0.00545338	0.0113299	0.0259475	0.0685236	0.0328249	-0.0054837	0.0799741	0.0533267	-0.00789503	0.0451862	-0.0115544	-0.0254725	0.0093029	-0.0107218	0.0361272	0.0133918	0.0166738	-0.0267099	0.0257519	-0.0288638	-0.0165353
Encorafenib	Oncobox 4.2	inhibitor	-0.0192932	0.0587643	-0.0176939	-0.0456519	-0.0301889	0.0365239	0.0173396	-0.0451028	-0.0556165	-0.0429063	-0.0121981	-0.062407	0.00313038	0.0439058	-0.0119817	0.0143183	0.051149	0.0409457	0.0587286	0.030563	-0.0100985	-0.0286411	0.0111487	-0.00334313	0.0289014	0.0219185	-0.012214	-0.0273318	0.01945	0.0484722	0.0302473	-0.00192565	0.0729529	0.0230985	-0.0214946	0.0527995	-0.019925	-0.00986276	0.0170424	-0.0447615	0.0421806	0.035492	-0.0234659	-0.0117797	0.00523457	-0.0185665	-0.00977564
Vemurafenib	Oncobox 4.2	inhibitor	-0.0192932	0.0587643	-0.0176939	-0.0456519	-0.0301889	0.0365239	0.0173396	-0.0451028	-0.0556165	-0.0429063	-0.0121981	-0.062407	0.00313038	0.0439058	-0.0119817	0.0143183	0.051149	0.0409457	0.0587286	0.030563	-0.0100985	-0.0286411	0.0111487	-0.00334313	0.0289014	0.0219185	-0.012214	-0.0273318	0.01945	0.0484722	0.0302473	-0.00192565	0.0729529	0.0230985	-0.0214946	0.0527995	-0.019925	-0.00986276	0.0170424	-0.0447615	0.0421806	0.035492	-0.0234659	-0.0117797	0.00523457	-0.0185665	-0.00977564
Levonorgestrel	Oncobox 4.2	activator	-0.0223097	0.0536139	-0.0424653	0.0117255	-0.0199494	-0.000726769	-0.0238687	-0.0306251	-0.0206759	-0.0186501	-0.0130571	-0.045899	0.00137687	-0.00616312	-0.0354865	0.0270934	0.0139982	0.0279932	0.041679	0.0174552	0.021967	-0.0234226	-0.00975852	0.0316387	0.0261507	0.00881924	0.0121464	-0.0323526	-0.0138352	0.00807475	0.0368905	0.0241089	0.0236412	0.00387932	-0.0261497	0.0387678	-0.0117689	0.000386636	-0.0140556	-0.0270164	0.0198717	0.0291873	0.00130256	-0.0275973	0.0103202	-0.0377815	-0.0111766
Megestrol	Oncobox 4.2	activator	-0.0223097	0.0536139	-0.0424653	0.0117255	-0.0199494	-0.000726769	-0.0238687	-0.0306251	-0.0206759	-0.0186501	-0.0130571	-0.045899	0.00137687	-0.00616312	-0.0354865	0.0270934	0.0139982	0.0279932	0.041679	0.0174552	0.021967	-0.0234226	-0.00975852	0.0316387	0.0261507	0.00881924	0.0121464	-0.0323526	-0.0138352	0.00807475	0.0368905	0.0241089	0.0236412	0.00387932	-0.0261497	0.0387678	-0.0117689	0.000386636	-0.0140556	-0.0270164	0.0198717	0.0291873	0.00130256	-0.0275973	0.0103202	-0.0377815	-0.0111766
[truncated: 145 more columns]

## Sheet: DS_NEG_INTERSECTION 
Drug	Database	Drug type	Norm_GTEX-1192X-0011-R9b-SM-DO934	Norm_GTEX-11DZ1-0011-R9a-SM-DO933	Norm_GTEX-11EMC-0011-R9b-SM-DO921	Norm_GTEX-11GSP-0011-R9b-SM-5NQ77	Norm_GTEX-11ONC-0011-R9b-SM-5NQ8J	Norm_GTEX-11UD2-0011-R9b-SM-DO926	Norm_GTEX-11WQK-0011-R9b-SM-5BC6N	Norm_GTEX-11ZTS-0011-R9b-SM-DO93Q	Norm_GTEX-11ZUS-0011-R9b-SM-5BC76	Norm_GTEX-11ZVC-0011-R9a-SM-57WC5	Norm_GTEX-12126-0011-R9b-SM-5BC6P	Norm_GTEX-12WSC-0011-R9a-SM-5GU4U	Norm_GTEX-12WSD-0011-R9a-SM-5GU6W	Norm_GTEX-12WSH-0011-R9b-SM-5LZUG	Norm_GTEX-131XW-0011-R9a-SM-5N9EO	Norm_GTEX-131YS-0011-R9b-SM-5EQLY	Norm_GTEX-139T4-0011-R9b-SM-5HL6S	Norm_GTEX-139UW-0011-R9b-SM-5LZYT	Norm_GTEX-13CIG-0011-R9a-SM-5K7VU	Norm_GTEX-13CZV-0011-R9a-SM-5LZXT	Norm_GTEX-13FLV-0011-R9b-SM-5L3DA	Norm_GTEX-13FTY-0011-R9b-SM-5KM2U	Norm_GTEX-13FXS-0011-R9a-SM-5K7UI	Norm_GTEX-13JUV-0011-R9a-SM-5LZX3	Norm_GTEX-13N1W-0011-R9b-SM-5MR4R	Norm_GTEX-13N2G-0011-R9b-SM-5MR4E	Norm_GTEX-13NYB-0011-R9b-SM-5MR5P	Norm_GTEX-13NYS-0011-R9b-SM-5MR44	Norm_GTEX-13NZA-0011-R9b-SM-5MR5I	Norm_GTEX-13O1R-0011-R9b-SM-5KM33	Norm_GTEX-13OVJ-0011-R9b-SM-5L3GD	Norm_GTEX-13OVL-0011-R9a-SM-5P9GX	Norm_GTEX-13OW5-0011-R9b-SM-5O9CL	Norm_GTEX-13PL6-0011-R9b-SM-5O9CH	Norm_GTEX-13PLJ-0011-R9b-SM-5O9DV	Norm_GTEX-13PVQ-0011-R9b-SM-5LU3B	Norm_GTEX-13QJC-0011-R9b-SM-5PNX3	Norm_GTEX-13RTJ-0011-R9a-SM-5Q5AY	Norm_GTEX-13S7M-0011-R9a-SM-5O9DW	Norm_GTEX-13SLW-0011-R9a-SM-5O9BT	Norm_GTEX-13SLX-0011-R9b-SM-5SI6X	Norm_GTEX-13VXU-0011-R9b-SM-5SI73	Norm_GTEX-13X6I-0011-R9b-SM-5PNZJ	Norm_GTEX-145LU-0011-R9b-SM-5SI66	Norm_GTEX-147GR-0011-R9a-SM-5S2UY	Norm_GTEX-148VJ-0011-R9b-SM-5SI77	Norm_GTEX-14ABY-0011-R9a-SM-5PNZK
Abemaciclib (LY2835219)	Oncobox 4.2	inhibitor	-0.0146574	-0.0516436	-0.0320398	0.0334474	0.0253179	-0.0290745	-0.00522461	-0.00261234	-0.0147256	-0.00121623	0.0422517	0.0289671	-0.00821257	-0.00922919	-0.0194973	-0.0116727	-0.0181432	0.0046082	0.00472785	-0.0384755	0.0366304	-0.0251896	0.0171474	0.00927548	-0.0321394	-0.0046007	0.0148516	-0.0156311	-0.017495	-0.0211026	0.0112038	0.00470789	-0.011942	-0.0272022	-0.0175731	0.0188663	-0.00381035	-0.00296256	-0.0250113	0.00488936	-0.017492	0.0410466	0.000284658	0.0102692	-0.0339442	-0.021508	0.0108515
Arsenic trioxide	Oncobox 4.2	inhibitor	-0.0168279	-0.0420626	-0.0388288	0.0356159	0.0215985	-0.0154177	0.0174219	-0.0172185	-0.0389189	-0.0115834	0.0486836	0.031241	-0.00394639	-0.00261991	-0.034442	-0.0131099	-0.00283272	0.0186132	0.0479774	-0.0252511	0.0474724	-0.0427815	0.0216799	0.0293063	-0.0251467	0.00185631	0.0235713	-0.00571028	-0.0225127	0.00412403	0.0423004	-0.00836296	0.0228291	-0.0234911	-0.0406342	0.0460186	-0.00177647	-0.0036025	-0.0241409	0.00698596	-0.00782316	0.0564416	0.0141838	0.00993057	-0.0518938	-0.0363511	0.0126988
Degarelix	Oncobox 4.2	inhibitor	0.0497649	0.0651446	0.00375176	0.0690453	0.0381365	-0.0445889	0.0181481	0.0476805	0.0356395	-0.0302892	0.0468979	0.0494371	0.0667922	-0.0378294	-0.041765	0.0252993	-0.0362665	-0.0614378	-0.0258116	-0.0231394	0.0707434	0.00815027	0.0043765	0.0599382	-0.0572976	0.00751981	0.0672501	0.0770078	-0.00321664	-0.0148234	0.106029	0.000605059	0.0169767	-0.0138517	-0.0706673	-0.0199175	-0.0253825	-0.0510061	-0.0404655	0.0714177	0.0427232	0.0243971	0.0586373	-0.0100077	-0.0356224	-0.0841165	-0.0173693
Estramustine	Oncobox 4.2	activator	0.0177443	-0.034977	0.0332131	-0.0118686	-0.00425128	-0.0269164	-0.0502878	0.0623342	0.0627746	0.0362268	-0.0181737	0.0229909	-0.00268499	-0.043378	0.0424203	-0.0381688	-0.0333943	-0.0311164	-0.116857	-0.0148159	-0.0148307	0.0422141	-0.0208813	-0.0274609	-0.0116671	-0.0211741	-0.014233	0.00513598	-0.00353504	-0.0688779	-0.0713598	0.0277405	-0.0766128	-0.028953	0.0510927	-0.0858835	0.0100622	0.0363137	0.029587	0.00896076	-0.0273491	-0.077141	-0.0235232	0.0162071	0.0317492	0.0633325	0.00348276
Flavopiridol (Alvocidib)	Oncobox 4.2	inhibitor	-0.0395435	-0.143987	-0.0748022	0.0879145	0.0586622	-0.0760077	0.0261278	-0.015285	-0.0468598	-0.00437731	0.118905	0.0802119	-0.0247587	-0.0269441	-0.0496417	-0.0261506	-0.0329632	0.00932076	0.0350406	-0.0931849	0.103974	-0.0720201	0.0448682	0.0169805	-0.0777322	-0.0119943	0.0369169	-0.0450253	-0.0375055	-0.0357495	0.0383757	-0.00461479	-0.0179236	-0.0649681	-0.0483736	0.0519611	-0.00307422	-0.00922476	-0.0663732	0.00669563	-0.0306271	0.119695	-0.00169574	0.0283283	-0.0959928	-0.0589373	0.0215793
Fluoxymesterone	Oncobox 4.2	activator	0.00133326	-0.0181822	-0.00174089	0.0030542	0.00284204	-0.0121479	-0.0111993	0.0111724	0.012417	0.00628096	0.00561318	0.0134085	-0.00178612	-0.0157661	0.00464507	-0.0143049	-0.0113694	-0.00252577	-0.0249354	-0.0114081	0.00660142	0.00431417	-0.00330293	-0.00300946	-0.00704625	-0.00692955	0.00060409	-0.00422589	-0.00776338	-0.0205536	-0.0137263	0.00864207	-0.0217264	-0.0116341	0.007581	-0.0122236	-0.000671165	0.00968363	0.00262206	0.00288675	-0.0109328	-0.00721154	-0.00613664	0.0041121	-0.00137974	0.00940433	0.00304988
Methyltestosterone	Oncobox 4.2	activator	0.00133326	-0.0181822	-0.00174089	0.0030542	0.00284204	-0.0121479	-0.0111993	0.0111724	0.012417	0.00628096	0.00561318	0.0134085	-0.00178612	-0.0157661	0.00464507	-0.0143049	-0.0113694	-0.00252577	-0.0249354	-0.0114081	0.00660142	0.00431417	-0.00330293	-0.00300946	-0.00704625	-0.00692955	0.00060409	-0.00422589	-0.00776338	-0.0205536	-0.0137263	0.00864207	-0.0217264	-0.0116341	0.007581	-0.0122236	-0.000671165	0.00968363	0.00262206	0.00288675	-0.0109328	-0.00721154	-0.00613664	0.0041121	-0.00137974	0.00940433	0.00304988
Palbociclib	Oncobox 4.2	inhibitor	-0.0146574	-0.0516436	-0.0320398	0.0334474	0.0253179	-0.0290745	-0.00522461	-0.00261234	-0.0147256	-0.00121623	0.0422517	0.0289671	-0.00821257	-0.00922919	-0.0194973	-0.0116727	-0.0181432	0.0046082	0.00472785	-0.0384755	0.0366304	-0.0251896	0.0171474	0.00927548	-0.0321394	-0.0046007	0.0148516	-0.0156311	-0.017495	-0.0211026	0.0112038	0.00470789	-0.011942	-0.0272022	-0.0175731	0.0188663	-0.00381035	-0.00296256	-0.0250113	0.00488936	-0.017492	0.0410466	0.000284658	0.0102692	-0.0339442	-0.021508	0.0108515
Ribociclib	Oncobox 4.2	inhibitor	-0.0146574	-0.0516436	-0.0320398	0.0334474	0.0253179	-0.0290745	-0.00522461	-0.00261234	-0.0147256	-0.00121623	0.0422517	0.0289671	-0.00821257	-0.00922919	-0.0194973	-0.0116727	-0.0181432	0.0046082	0.00472785	-0.0384755	0.0366304	-0.0251896	0.0171474	0.00927548	-0.0321394	-0.0046007	0.0148516	-0.0156311	-0.017495	-0.0211026	0.0112038	0.00470789	-0.011942	-0.0272022	-0.0175731	0.0188663	-0.00381035	-0.00296256	-0.0250113	0.00488936	-0.017492	0.0410466	0.000284658	0.0102692	-0.0339442	-0.021508	0.0108515
Rigosertib	Oncobox 4.2	inhibitor	-0.00325456	-0.027331	-0.0137585	0.0175199	0.00869285	-0.0163978	0.000879552	-0.0031065	-0.0049714	0.00213581	0.0223196	0.022625	-0.00341292	-0.00631446	-0.0106521	-0.00977026	-0.0127367	0.0032599	0.00488814	-0.0226183	0.0201201	-0.012381	0.00804723	0.00711247	-0.0157099	-0.00218921	0.0105955	-0.00368138	-0.012595	-0.0118073	0.00539169	0.00092637	-0.00969717	-0.0122104	-0.00908935	0.0117248	3.09285e-05	-0.000644135	-0.0137054	0.00644164	-0.0102471	0.019674	0.00598385	0.00616543	-0.02015	-0.00760331	0.00731987
Toremifene	Oncobox 4.2	inhibitor	-0.0131069	-0.022205	-0.0287832	0.0223428	0.00930363	-0.00437165	0.0222488	-0.028757	-0.0310306	-0.00915618	0.032424	0.0158288	-0.00532419	0.0162501	-0.0294091	0.00252816	0.00121494	0.0171984	0.0538163	-0.0146063	0.024693	-0.0322559	0.0193782	0.0179958	-0.0126624	0.00637247	0.0148175	-0.00487655	-0.0120173	0.0147182	0.0360359	-0.0164509	0.0210782	-0.00238195	-0.0305926	0.0474626	-0.00286717	-0.015605	-0.0288831	0.00150456	0.000350111	0.0513445	0.0139651	0.000955914	-0.0353224	-0.0332995	0.0065237
[truncated: 145 more columns]
