# Supplementary material for: Transcriptomic Portraits and Molecular Pathway Activation Features of Adult Spinal Intramedullary Astrocytomas
Source: Front Oncol. 2022 Mar 21;12:837570. doi: 10.3389/fonc.2022.837570 (PMC8978956; doi:10.3389/fonc.2022.837570)
Supplement: Supplementary Figure 1 — Kaplan-Meier plots for progression-free and overall survival. [file DataSheet_1.zip › Supplementary_Table_S1_clinical.xlsx]

## Sheet: clinical_annotations
Patient ID	Sample ID		Mutation Status														Sex	Age	Verified Diagnosis	Length in segments	Upper cervical	Cervical	Cervicothoracic	Pectoral	Thoracic-lumbar	Pain	Sensitive disorders	Movement disorders	Dysfunction of the pelvic organs	Polysymptomatika	Onset of the disease	First symptom Pain	The first symptom of Scoliosis	First symptom Movement disorders	First symptom Sensitive disorders	First symptom Dysfunction of the pelvic organs	Scoliosis	Sample RNA integrity number (RIN)	Duration of the disease (months)	Damage before the onset of the disease	Romberg's pose at initial examination	Karnovsky at the initial examination	Karnovsky at discharge	Pain on initial examination	LB Headaches	LB Pain in the cervical spine	LB Thoracic pain	LB Pain in the lumbar spine	IB Pain in the trunk
		ATRX	EGFR	FGFR2	H3F3A	IDH1	IDH2	NF1	NF2	NTRK1	PDGFRA	PIK3CA	PIK3R1	PTEN	PTPN13	TP53
BT_20	BT_20_S5_R1_001, BT_20_S19_R1_001																female	20	Intramedullary tumor at the Th11-Th12 level.	1	No	No	No	Yes	No	No	Yes	Yes	Yes	Yes	Sharp	Yes	No	No	No	No	No	1.0, 1.0	6	No	changed	N/A	N/A	Local / Irradiating	No	No	No	Yes	No
BT_24	BT_24_S2_R1_001	c.4089G>A (p.W1603X)						c.5755G>A(E1919K)									male	69	Intramedullary tumor (astrocytoma) at the level of C0-C3 vertebrae.	3	Yes	No	No	No	No	Yes	Yes	Yes	Yes	Yes	Sharp	Yes	No	No	No	No	No	-	6	No	changed	70	80	Local	No	Yes	No	No	No
BT_3	BT_3_S3_R1_001														c.2638G>T (p.Ala880Ser) rs61757791		female	21	Intramedullary tumor (anaplastic astrocytoma) at the T4-T8 level.	4	No	No	No	Yes	No	No	Yes	Yes	No	Yes	Gradual	No	No	Yes	Yes	No	No	1.1	24	No	changed	N/A	N/A	No	No	No	No	No	No
BT_21	BT_21_S11_R1_001																male	23	Intramedullary tumor at the Th2-L1 level	2	No	No	No	No	Yes	Yes	No	No	Yes	Yes	Gradual	Yes	No	No	No	No	No	-	18	No	norm	80		Yes	No	No	Yes	No	No
BT_7	BT_7_S4_R1_001, BT_7_S7_R1_001																female	31	Intramedullary piloid astrocytoma at the level of C3-C7 vertebrae	4	No	Yes	No	No	No	No	Yes	Yes	No	Yes	Gradual	Yes	No	No	No	No	No	1.0, 1.0	156	No	norm	70	70	Yes	No	No	No	No	No
BT_12	BT_12_S12_R1_001																female	21	Intramedullary piloid astrocytoma at the level of Th1-Th2 vertebrae	1	No	No	No	Yes	No	Yes	Yes	No	No	Yes	Gradual	Yes	No	No	No	No	No	1.3	36	No	norm	80	80	Yes	No	No	Yes	No	No
BT_2	BT_2_S2_R1_001																female	56	Intramedullary tumor at the level of Th6-8 vertebrae	2	No	No	No	Yes	No	Yes	Yes	Yes	No	Yes	Gradual	Yes	No	No	No	No	No	1.5	36	No	changed	70	60	Yes	No	No	Yes	No	No
BT_11	BT_11_S11_R1_001	c. 5820delTA				c.395G>A (p.R132H) rs121913500 COSM28746										c.817C>T (p.R273C) COSM10659 rs121913343	female	32	Intramedullary tumors (astrocytomas) at the level of C3-5 vertebrae	2	No	Yes	No	No	No	Yes	Yes	Yes	No	Yes	Gradual	Yes	No	No	No	No	No	1	24	No	norm	70	70	No	No	Yes	No	No	No
BT_4	BT_4_S2_R1_001, BT_4_S4_R1_001																male	24	Intramedullary tumor at the level of Th4 vertebra, syringomyelia at the level of Th1-Th4 vertebra	4	No	No	No	Yes	No	Yes	Yes	No	No	Yes	Gradual	No	No	No	Yes	No	No	1.4, 1.4	72	No	norm	90	90	Yes	No	No	No	No	No
BT_23	BT_23_S7_R1_001																female	48	Intramedullary astrocytoma at the level of Th5-Th8 vertebrae	3	No	No	No	Yes	No	Yes	Yes	No	Yes	Yes	Gradual	Yes	No	No	No	No	No	1.1	6	No	norm	70	70	Local	Yes	No	Yes	No	No
BT_5	BT_5_S3_R1_001, BT_5_S5_R1_001																female	33	intramedullary tumor (piloid astrocytoma) at the level of C0-Th1 vertebrae.	8	Yes	Yes	Yes	No	No	Yes	Yes	Yes	No	Yes	Sharp	Yes	No	No	No	No	No	1.2, 1.2	2	No	changed	70	70	Yes	No	Yes	No	Yes	Yes
BT_25	BT_25_S1_R1_001, BT_25_S2_R1_001																male	49	Intramedullary tumor at the level of Th7-Th8 vertebrae (astrocytoma).	1	No	No	No	Yes	No	Yes	Yes	Yes	Yes	Yes	Gradual	Yes	No	No	Yes	No	No	1.4, 1.4	120	No	norm	70	40	Local / Irradiating	No	No	Yes	Yes	Yes
BT_22	BT_22_S20_R1_001																male	26	Intramedullary tumor at the C0-C2 level: piloid astrocytoma, Grade II-III.	2	Yes	No	No	No	No	Yes	Yes	Yes	No	Yes	Gradual	Yes	No	No	No	No	No	1	8	No	changed	N/A	N/A	Local	No	Yes	No	No	No
BT_14	BT_14_S13_R1_001				c.83A>T (K27M) COSM327928											c.742C>T (p.R248W) rs121912651 COSM10656	male	45	Intramedullary tumor (astrocytoma) of the cone of the spinal cord at the level of the Th12-L1 vertebrae.	1	No	No	No	No	Yes	Yes	Yes	Yes	Yes	Yes	Gradual	Yes	No	No	No	No	No	1.8	36	No	norm	80	80	Local	No	No	No	Yes	No
BT_19	BT_19_S18_R1_001														c.2194G>A(a732T) rs200458008		male	25	Intramedullary piloid astracytoma at the level of Th2-Th7 vertebrae, pansiringomyelia. Condition after microsurgical removal of intramedullary tumor from 28.07.2016.	5	No	No	No	Yes	No	No	Yes	Yes	Yes	Yes	Gradual	No	No	No	Yes	No	No	1.5	24	No	changed	50	50	No	No	No	No	No	No
BT_16	BT_16_S5_R1_001, BT_16_S15_R1_001																female	23	Intramedullary mass at the level of Th4-Th5 vertebrae, syringomyelia.	1	No	No	No	Yes	No	Yes	Yes	Yes	No	Yes	Gradual	Yes	No	No	No	No	No	1.0, 1.0	36	No	changed	70	70	Local / Irradiating	No	No	Yes	No	Yes
BT_9	BT_9_S9_R1_001	669T>A (p. C223X)															male	29	Intramedullary tumor (piloid astrocytoma) at the level of C2-C3 vertebrae.	1	Yes	No	No	No	No	Yes	Yes	Yes	No	Yes	Sharp	Yes	No	No	Yes	No	No	1,3	24	Yes	changed	80	80	Local	No	Yes	No	No	No
BT_17	BT_17_S2_R1_001					c.227T>C (p.Ile76Thr) rs761344510											male	24	Intramedullary tumor (piloid astrocytoma) at the level of C1-C6 vertebrae.	5	Yes	No	No	No	No	Yes	Yes	Yes	No	Yes	Sharp	Yes	No	No	Yes	No	No	1.8	24	Yes	changed	80	80	Local	No	Yes	No	No	No
BT_8	BT_8_S8_R1_001															c.949C>A (p.Q317K) rs764735889 COSM43769	male	37	Intramedullary tumor (piloid astrocytoma) at the level of C3-C4 vertebrae.	1	No	Yes	No	No	No	No	No	Yes	No	No	Gradual	No	No	Yes	No	No	No	1	36	No	changed	N/A	N/A	No	No	No	No	No	No
BT_15	BT_15_S14_R1_001				c.83A>T (K27M) COSM327928											c.817C>T (p.R273C) rs121913343 COSM10659	male	18	Intramedullary tumor (astrocytoma) at the level of C4-Th1 vertebrae.	4	No	No	Yes	No	No	Yes	No	Yes	Yes	Yes	Gradual	No	No	No	Yes	No	No	1.4	7	Yes	changed	N/A	N/A	Local	No	Yes	No	No	No
BT_1	BT_1_S3_R1_001								c.1036 delA								female	48	Astrocytoma at levels C5-C6. Status after deletion from 3.02.2009.	1	No	Yes	No	No	No	Yes	Yes	Yes	Yes	Yes	Gradual	Yes	No	No	No	No	No	-	17	No	changed	70	N/A	Local	No	Yes	No	No	No
BT_18	BT_18_S6_R1_001																female	26	Piloid astrocytoma at the level of C2-Th2 vertebrae.	7	No	No	Yes	No	No	Yes	Yes	Yes	Yes	Yes	Gradual	No	No	Yes	Yes	No	No	1.5	20	No	changed	N/A	N/A	Local	No	Yes	No	No	No
BT_6	BT_6_S6_R1_001				c.83A>T (K27M) COSM327928												male	25	Intramedullary glioblastoma at levels C1-C4	3	Yes	No	No	No	No	Yes	Yes	Yes	No	Yes	Sharp	Yes	No	No	No	No	No	1.4	2	No	changed	60	60	Yes	No	Yes	No	No	No
BT_13	BT_13_S2_R1_001				c.83A>T (K27M) COSM327928												male	25	Intramedullary glioblastoma at levels C1-C4	3	Yes	No	No	No	No	Yes	Yes	Yes	No	Yes	Sharp	Yes	No	No	No	No	No	-	2	No	changed	60	60	Yes	No	Yes	No	No	No
BT_10	BT_10_S10_R1_001								c.1446+1G>A COSM4448925								male	67	N/A	N/A	N/A	N/A	N/A	N/A	N/A	N/A	N/A	N/A	N/A	N/A	N/A	N/A	N/A	N/A	N/A	N/A	N/A	1.9	N/A	N/A	N/A	N/A	N/A	N/A	N/A	N/A	N/A	N/A	N/A
[truncated: 27 more columns]

## Sheet: PFS and OS
Patient	PFS	PFS_cens	OS	OS_cens
BT_20	5	1	12	1
BT_24	72	0	72	0
BT_3	35	1	67	1
BT_21	60	0	60	0
BT_7	60	0	60	0
BT_12	60	0	60	0
BT_2	60	0	60	0
BT_11	60	0	60	0
BT_4	72	0	72	0
BT_23	48	0	48	0
BT_5	48	0	48	0
BT_25	120	0	120	0
BT_22	7.5	1	144	0
BT_14	12	1	19	1
BT_19	72	0	72	0
BT_16	108	0	108	0
BT_9	84	0	84	0
BT_17	48	0	48	0
BT_8	8.4	1	156	0
BT_15	30	1	55	1
BT_1	156	0	156	0
BT_18	132	0	132	0
BT_6	9	1	21	1
BT_13	9	1	21	1
BT_10	NA	NA	NA	NA
