# Supplementary material for: Transcriptomic Portraits and Molecular Pathway Activation Features of Adult Spinal Intramedullary Astrocytomas
Source: Front Oncol. 2022 Mar 21;12:837570. doi: 10.3389/fonc.2022.837570 (PMC8978956; doi:10.3389/fonc.2022.837570)
Supplement: Supplementary Figure 1 — Kaplan-Meier plots for progression-free and overall survival. [file DataSheet_1.zip › Supplementary_Table_S6.xlsx]

## Sheet: DS_POS
Drug	Database	Drug type	Norm_12_4_12_5_S11_L006_R1_001	Norm_13_4_S4_R1_001	Norm_8_4_S10_L001_R1_001	Norm_B1_S19_R1_001	Norm_B2_S20_R1_001	Norm_B3_S21_R1_001	Norm_B4_S22_R1_001	Norm_B5_S23_R1_001	Norm_B6_S24_R1_001	Case_BT_20_S5_R1_001	Case_BT_1_S3_R1_001	Case_BT_10_S10_R1_001	Case_BT_11_S11_R1_001	Case_BT_12_S12_R1_001	Case_BT_14_S13_R1_001	Case_BT_15_S14_R1_001	Case_BT_16_S15_R1_001	Case_BT_16_S5_R1_001	Case_BT_17_S2_R1_001	Case_BT_18_S6_R1_001	Case_BT_19_S18_R1_001	Case_BT_2_S2_R1_001	Case_BT_20_S19_R1_001	Case_BT_21_S11_R1_001	Case_BT_22_S20_R1_001	Case_BT_13_S2_R1_001	Case_BT_23_S7_R1_001	Case_BT_24_S2_R1_001	Case_BT_25_S1_R1_001	Case_BT_25_S2_R1_001	Case_BT_3_S3_R1_001	Case_BT_4_S2_R1_001	Case_BT_4_S4_R1_001	Case_BT_5_S3_R1_001	Case_BT_5_S5_R1_001	Case_BT_6_S6_R1_001	Case_BT_7_S4_R1_001	Case_BT_7_S7_R1_001	Case_BT_8_S8_R1_001	Case_BT_9_S9_R1_001	Norm_geomean	Case_geomean
Thalidomide	Oncobox 4.2	inhibitor	4.95238	-3.1346	-2.71425	-2.90979	2.6946	-3.04694	-2.84974	-4.41991	11.4283	-1.67822	8.75611	10.2562	18.3416	17.5175	9.39248	13.5711	14.4199	14.1959	18.2102	14.7939	17.3755	12.9327	13.398	20.31	10.7056	12.2397	12.2077	14.7696	16.4688	16.9403	8.93062	18.7073	18.5474	21.5956	21.8583	10.9853	23.0304	23.151	9.24599	10.278	-7.56606e-10	14.5455
Pomalidomide	Oncobox 4.2	inhibitor	4.5968	-3.17235	-2.85024	-2.87539	2.2663	-3.08982	-2.9381	-3.65109	11.7139	-0.887518	7.75217	8.99152	16.416	15.6805	8.1162	12.3192	12.8289	12.5634	16.4842	13.1266	15.7249	11.5625	11.9409	18.2417	9.22698	10.9582	10.9328	13.3338	15.0082	15.4586	7.90045	17.0513	16.8655	19.6002	19.8574	9.63537	20.9491	21.0691	8.1917	9.47979	-6.9971e-10	13.0869
Regorafenib	Oncobox 4.2	inhibitor	1.61863	0.160006	0.706141	-0.563268	1.93948	0.153751	0.830538	-2.78074	-2.06455	-4.22294	3.87652	5.18488	8.17846	7.85948	5.47279	4.62132	6.68805	6.8643	7.20299	7.12132	7.1966	5.79753	6.30521	8.66246	6.29801	5.38277	5.34156	5.98123	5.96042	6.15276	4.50877	6.73894	6.938	8.29232	8.31121	5.3496	8.63146	8.58874	4.34135	3.19861	-2.82917e-10	6.05319
Lenvatinib	Oncobox 4.2	inhibitor	0.777781	0.142818	0.298692	-0.32229	1.34174	-0.0581567	0.770015	-1.57366	-1.37693	-2.75938	2.45022	3.24438	5.09457	4.86976	3.26317	3.02195	4.12298	4.22982	4.45786	4.57152	4.38763	3.70069	3.96546	5.97083	4.26341	3.22003	3.13774	3.86804	3.58492	3.62135	2.76436	3.92971	4.05665	5.12384	5.1747	3.46292	5.47898	5.4592	2.65444	1.71386	-1.68899e-10	3.76564
Nintedanib (BIBF 1120)	Oncobox 4.2	inhibitor	0.746145	0.0881323	0.298909	-0.2012	1.26087	-0.103797	0.700532	-1.4944	-1.29519	-2.46941	2.42636	3.15783	4.98179	4.72811	3.22626	2.94387	4.03739	4.14958	4.35897	4.40761	4.27002	3.52796	3.80511	5.64253	4.08019	3.17837	3.11369	3.80828	3.56453	3.61466	2.67782	3.88453	3.99148	5.004	5.02599	3.37887	5.30404	5.27307	2.6241	1.73354	-1.68443e-10	3.67819
Sorafenib	Oncobox 4.2	inhibitor	0.759854	0.0494792	0.23677	-0.218193	1.15319	-0.116697	0.666626	-1.43771	-1.09333	-2.65268	2.04327	2.94011	4.74251	4.53892	2.84811	2.66789	3.79175	3.87255	4.10102	4.10174	4.10269	3.16214	3.58415	5.1951	3.73416	2.95577	2.8981	3.61321	3.25383	3.2944	2.43685	3.72916	3.84386	4.71437	4.7322	3.05722	4.98754	4.99614	2.2725	1.61195	-1.63233e-10	3.4107
Dovitinib	Oncobox 4.2	inhibitor	0.691276	0.0492317	0.217303	-0.187496	1.13124	-0.120758	0.733366	-1.41018	-1.10398	-2.53985	2.14254	2.89378	4.62232	4.35577	2.84727	2.69469	3.68503	3.77627	3.94032	4.05208	3.93349	3.23183	3.51479	5.36068	3.78309	2.89751	2.81454	3.49812	3.23844	3.24449	2.36153	3.54903	3.64252	4.59705	4.64885	3.07724	4.98145	4.94073	2.31887	1.49406	-1.52567e-10	3.35854
Sunitinib	Oncobox 4.2	inhibitor	0.56354	0.00998038	0.157207	-0.1293	0.970339	-0.110121	0.632291	-1.15597	-0.937969	-2.19906	1.79545	2.46655	3.94335	3.72521	2.40803	2.28201	3.13695	3.21395	3.34311	3.45096	3.35267	2.73708	2.98258	4.59577	3.21953	2.45634	2.37922	2.99735	2.75701	2.75885	1.95837	3.01748	3.09582	3.91991	3.96331	2.59646	4.26163	4.22599	1.9373	1.25845	-1.31569e-10	2.85396
Copanlisib	Oncobox 4.2	inhibitor	0.857775	0.117251	0.496358	-0.64497	0.688395	0.0598777	0.20438	-0.977585	-0.801482	-1.44666	1.47284	2.21352	3.30064	3.25432	2.28867	1.90111	2.67143	2.79344	2.8069	2.85687	2.85954	2.28159	2.49257	2.94285	2.35254	2.26701	2.31251	2.24414	2.45961	2.60381	1.96156	3.03286	3.07798	3.32915	3.37255	2.29714	3.54064	3.55991	1.69331	1.64866	-1.03081e-10	2.47323
Tivozanib	Oncobox 4.2	inhibitor	0.451927	-0.0050182	0.143647	-0.17794	0.869696	-0.0635587	0.555102	-0.943255	-0.8306	-2.03548	1.40782	2.11557	3.22064	3.12291	1.99634	1.86702	2.60807	2.67837	2.77669	2.84612	2.795	2.23052	2.48384	3.79035	2.64282	1.9951	1.92544	2.44422	2.20804	2.21678	1.63771	2.51206	2.59382	3.22892	3.25113	2.14484	3.5136	3.48866	1.56066	1.03349	-1.06813e-10	2.34454
Pazopanib	Oncobox 4.2	inhibitor	0.361121	-0.0307016	0.0995342	-0.108679	0.782477	-0.0386211	0.488227	-0.808713	-0.744644	-1.75746	1.3166	1.87215	2.9411	2.82805	1.81217	1.65354	2.36291	2.4214	2.53005	2.60392	2.52153	2.03022	2.27	3.46229	2.44075	1.78797	1.73302	2.24376	2.00745	2.02246	1.4779	2.23004	2.30218	2.93016	2.95124	1.93779	3.18095	3.15922	1.42713	0.881475	-9.72011e-11	2.12726
Perifosine	Oncobox 4.2	inhibitor	0.610018	0.194692	0.28797	-0.24692	0.56147	-0.335964	0.286182	-0.842256	-0.515191	-1.08368	1.24126	1.9154	2.62905	2.59825	1.48548	1.6971	2.184	2.22578	2.28147	2.33263	2.29849	1.89106	1.98138	2.67709	2.0403	1.74007	1.75052	1.95482	1.91981	1.91547	1.45917	2.3729	2.3919	2.58176	2.6	1.87723	3.06391	3.07527	1.36981	1.33419	-7.26135e-11	1.99921
Vinblastine	Oncobox 4.2	inhibitor	0.610018	0.194692	0.28797	-0.24692	0.56147	-0.335964	0.286182	-0.842256	-0.515191	-1.08368	1.24126	1.9154	2.62905	2.59825	1.48548	1.6971	2.184	2.22578	2.28147	2.33263	2.29849	1.89106	1.98138	2.67709	2.0403	1.74007	1.75052	1.95482	1.91981	1.91547	1.45917	2.3729	2.3919	2.58176	2.6	1.87723	3.06391	3.07527	1.36981	1.33419	-7.26135e-11	1.99921
Vindesine	Oncobox 4.2	inhibitor	0.452007	0.194692	0.28797	-0.24692	0.56147	-0.335964	0.286182	-0.842256	-0.515191	-1.08368	1.24126	1.9154	2.62905	2.59825	1.48548	1.6971	2.184	2.22578	2.28147	2.33263	3.0471	1.89106	1.98138	2.90162	2.0403	1.74007	1.75052	1.95482	1.91981	1.91547	1.45917	2.3729	2.3919	2.58176	2.6	1.87723	3.06391	3.07527	1.36981	1.33419	-7.26135e-11	1.99921
Vinorelbine	Oncobox 4.2	inhibitor	0.610018	0.194692	0.28797	-0.24692	0.56147	0.0291413	0.286182	-0.842256	-0.515191	-1.08368	1.24126	1.9154	2.62905	2.59825	1.48548	1.6971	2.184	2.22578	2.28147	2.33263	2.29849	1.89106	1.98138	2.67709	2.0403	1.74007	1.75052	1.95482	1.91981	1.91547	1.45917	2.3729	2.3919	2.58176	2.6	1.87723	3.06391	3.07527	1.36981	1.33419	-7.26135e-11	1.99921
Vincristine	Oncobox 4.2	inhibitor	0.610018	0.211759	0.28797	-0.24692	0.56147	-0.335964	0.286182	-0.842256	-0.515191	-1.08368	1.24126	1.9154	2.62905	2.59825	1.48548	1.6971	2.184	2.22578	2.28147	2.33263	2.29849	1.89106	1.98138	2.67709	2.0403	1.74007	1.75052	2.01774	1.91981	1.91547	1.45917	2.3729	2.3919	2.58176	2.6	1.87723	3.06391	3.07527	1.36981	1.33419	-7.26135e-11	1.99813
Foretinib	Oncobox 4.2	inhibitor	0.390498	0.0678487	0.195409	-0.265799	0.630568	0.0104271	0.379382	-0.838654	-0.569679	-1.44765	1.25161	1.69698	2.62355	2.51946	1.70675	1.5352	2.13822	2.20073	2.28114	2.30192	2.27178	1.79802	2.06727	2.86987	2.09696	1.69362	1.65922	1.99788	1.82032	1.85117	1.43536	2.11257	2.16764	2.61513	2.62468	1.81911	2.70709	2.6933	1.36572	0.94213	-8.14472e-11	1.9264
Dasatinib	Oncobox 4.2	inhibitor	0.617061	0.170784	0.39251	-0.223176	0.629595	0.127625	0.0487568	-0.819886	-0.943268	-0.822823	1.23319	1.64297	2.59818	2.49977	1.88276	1.39212	2.10757	2.1888	2.27069	2.21235	2.31366	1.65366	1.89475	2.27104	1.80233	1.77377	1.79416	1.76913	1.97375	2.07784	1.39074	2.30295	2.35341	2.61055	2.59856	1.71534	2.6336	2.62219	1.33962	1.25759	-9.36724e-11	1.92248
Midostaurin	Oncobox 4.2	inhibitor	0.423218	-0.189126	0.0570782	0.357019	0.668394	-0.272325	0.311443	-0.825422	-0.530278	-1.80938	1.01112	1.62376	2.60938	2.62268	1.59784	1.38031	2.06542	2.0911	2.10654	2.28358	2.28847	1.91825	2.1114	2.84341	2.159	1.6367	1.59068	1.98988	1.74772	1.78881	1.3125	1.99008	2.04318	2.73249	2.73025	1.669	2.75547	2.73271	1.19983	0.91938	-8.71085e-11	1.87302
Imatinib	Oncobox 4.2	inhibitor	0.409198	-0.0832314	0.201406	-0.252478	0.488362	0.312188	0.103175	-0.578667	-0.599953	-1.02872	1.10639	1.43628	2.5055	2.40916	1.81624	1.2044	2.03594	2.10647	2.22134	2.2174	2.19191	1.56575	1.86355	2.29964	1.75318	1.63192	1.64227	1.77447	1.81721	1.95919	1.36495	2.12686	2.19658	2.50396	2.49484	1.57409	2.47384	2.48557	1.25823	0.947492	-8.90373e-11	1.81585
Erdafitinib	Oncobox 4.2	inhibitor	0.41666	0.17352	0.199158	-0.213611	0.559261	-0.0195356	0.281788	-0.76495	-0.63229	-1.00192	1.13362	1.37223	2.15347	2.04171	1.451	1.36841	1.76007	1.80842	1.92782	1.96759	1.8661	1.67047	1.69546	2.50854	1.82266	1.43206	1.40472	1.62428	1.57747	1.59889	1.28646	1.69967	1.75447	2.19368	2.22346	1.52512	2.29804	2.29997	1.22731	0.832389	-7.16981e-11	1.63838
Denosumab	Oncobox 4.2	inhibitor	-0.0637951	-0.0637951	-0.0637951	-0.0637951	-0.0637951	0.0809971	-0.0637951	0.150887	0.150887	2.82386	-0.0637951	-0.0637951	1.33711	-0.0637951	-0.0637951	-0.0637951	-0.0637951	-0.0637951	-0.0637951	2.99124	-0.0637951	0.937842	1.14403	-0.0637951	1.42924	-0.0637951	-0.0637951	-0.0637951	16.6149	17.6775	-0.0637951	-0.0637951	-0.0637951	-0.0637951	-0.0637951	-0.0637951	4.45047	3.17555	-0.0637951	-0.0637951	-1.02268e-09	1.59932
Entrectinib	Oncobox 4.2	inhibitor	0.399373	0.14416	0.176651	-0.291423	0.494966	-0.0171991	0.2417	-0.567216	-0.581011	-0.920506	1.00562	1.28031	1.9921	1.89611	1.37017	1.2967	1.63107	1.6759	1.78438	1.78983	1.74802	1.53082	1.53982	2.31443	1.59514	1.38175	1.33125	1.56304	1.55053	1.56637	1.11688	1.60061	1.65402	2.04312	2.06209	1.35953	2.1521	2.14235	1.11639	0.826332	-7.03518e-11	1.52309
Alpelisib	Oncobox 4.2	inhibitor	0.53566	0.0019045	0.312198	-0.345423	0.385717	0.178208	0.0572085	-0.601692	-0.523781	-0.764031	0.902905	1.30506	1.9805	1.99355	1.48467	1.07141	1.64633	1.72892	1.69439	1.73845	1.775	1.4235	1.5341	1.65515	1.37567	1.41523	1.45512	1.30248	1.51121	1.62922	1.24172	1.88868	1.91756	2.01782	2.03889	1.39023	2.03891	2.05375	1.06665	1.00774	-5.84745e-11	1.5058
Vandetanib	Oncobox 4.2	inhibitor	0.295112	0.00646206	0.0889119	-0.160885	0.518685	0.0661531	0.252105	-0.630503	-0.43604	-1.03524	0.928965	1.24039	2.00789	1.91292	1.20426	1.07902	1.57019	1.58755	1.72846	1.76385	1.69141	1.34676	1.54786	2.26934	1.62548	1.19954	1.17342	1.48631	1.33551	1.35341	1.08393	1.55537	1.59605	2.00131	2.00555	1.38331	2.1197	2.12446	0.981787	0.633996	-4.99394e-11	1.44428
Cabozantinib	Oncobox 4.2	inhibitor	0.248345	0.0266731	0.11651	-0.134061	0.379628	-0.00501544	0.27286	-0.512502	-0.392439	-0.880766	0.89383	1.10536	1.87838	1.77546	1.17472	1.06282	1.49234	1.53254	1.62236	1.60191	1.59592	1.16436	1.46869	1.83917	1.42386	1.19546	1.186	1.49873	1.28713	1.32249	1.03577	1.48781	1.53032	1.82201	1.80751	1.27874	1.83244	1.84935	0.946334	0.656658	-6.51239e-11	1.34545
Lenalidomide	Oncobox 4.2	inhibitor	0.103448	-0.0259718	0.00833261	-0.0042295	0.105163	-0.0190736	0.0371767	-0.124197	-0.0806488	1.20877	0.27454	0.393914	1.31023	0.538056	0.435345	0.343206	0.519674	0.545036	0.554976	2.04124	0.500094	0.907683	1.01554	0.664893	1.21319	0.346649	0.345644	0.489332	8.8697	9.42111	0.311634	0.501532	0.50442	0.622925	0.621511	0.429327	2.9632	2.31164	0.30126	0.205145	-5.4138e-10	1.28738
Bosutinib	Oncobox 4.2	inhibitor	0.394336	0.0696629	0.291463	-0.36261	0.329751	0.383273	-0.129012	-0.418399	-0.558465	-0.300009	0.832658	0.90923	1.63505	1.61376	1.31855	0.715315	1.3492	1.38797	1.48123	1.38618	1.48497	0.993597	1.23906	1.21803	1.04266	1.15607	1.19234	1.05132	1.26485	1.39263	0.955259	1.53642	1.57007	1.63722	1.61329	1.06005	1.56584	1.57319	0.894977	0.777106	-5.39026e-11	1.21669
Afatinib	Oncobox 4.2	inhibitor	0.33327	0.0816702	0.115927	-0.248244	0.390215	0.0655742	0.141	-0.534237	-0.345174	-0.665516	0.7817	0.979045	1.60416	1.51791	1.00915	0.915087	1.26162	1.2744	1.41873	1.43513	1.37322	1.1384	1.22721	1.79146	1.25664	1.02013	0.99985	1.17884	1.12827	1.14642	0.933407	1.30053	1.3298	1.61979	1.62693	1.13292	1.68305	1.69219	0.831664	0.605805	-3.85731e-11	1.18606
Axitinib	Oncobox 4.2	inhibitor	0.209753	0.00556827	0.0760292	-0.0994097	0.450141	0.0165471	0.248417	-0.509729	-0.397317	-0.926197	0.748989	1.03799	1.59263	1.53958	1.018	0.91469	1.29566	1.33141	1.38175	1.40331	1.3849	1.14156	1.25516	1.90692	1.32683	0.995935	0.969525	1.18602	1.10444	1.11347	0.83901	1.23718	1.27212	1.59342	1.60396	1.08488	1.72727	1.71232	0.812733	0.500173	-5.13259e-11	1.17042
Crizotinib	Oncobox 4.2	inhibitor	0.298698	0.108366	0.153794	-0.226533	0.322592	-0.0252706	0.197173	-0.474311	-0.354509	-0.595611	0.763871	0.928423	1.43309	1.35919	1.00068	0.933377	1.18497	1.21916	1.27513	1.27895	1.2726	1.08847	1.1571	1.57603	1.13287	1.009	0.988158	1.10523	1.07451	1.09412	0.871016	1.19898	1.22957	1.44362	1.45241	1.05102	1.48663	1.47236	0.832308	0.621016	-4.63926e-11	1.0994
Trebananib	Oncobox 4.2	inhibitor	0.276068	0.0948063	0.146915	-0.161604	0.364484	0.0154047	0.129653	-0.614176	-0.25155	-0.490054	0.738254	0.91302	1.48565	1.35355	0.968179	0.862778	1.1603	1.19877	1.29975	1.23739	1.24027	0.996263	1.12019	1.54104	1.15778	0.933159	0.94227	1.06207	1.02284	1.02172	0.918782	1.19094	1.2036	1.44946	1.46288	1.03848	1.5024	1.51315	0.785036	0.526017	-4.45911e-11	1.0806
Masitinib	Oncobox 4.2	inhibitor	0.198101	0.038388	0.0733868	-0.0403808	0.393275	-0.0951533	0.238384	-0.372176	-0.433825	-0.86409	0.605271	0.953766	1.42125	1.40687	0.875236	0.835828	1.16518	1.18949	1.24629	1.26477	1.2481	0.941465	1.09016	1.65596	1.17349	0.865009	0.836262	1.12241	0.974116	0.964927	0.689293	1.12156	1.15726	1.42601	1.44025	0.923298	1.5927	1.58264	0.654676	0.48506	-5.08847e-11	1.03894
Duvelisib	Oncobox 4.2	inhibitor	0.467318	0.178979	0.307079	-0.474246	0.407931	-0.146887	0.172543	-0.503754	-0.408964	-1.06218	0.500899	1.04623	1.40961	1.41199	0.818436	0.876549	1.10421	1.1356	1.18349	1.15588	1.20417	0.91441	1.00918	1.36139	1.03473	0.921246	0.939897	0.940735	1.03171	1.07311	0.736237	1.27852	1.30943	1.43943	1.48862	0.917329	1.71642	1.71111	0.610735	0.783621	-5.53811e-11	1.03288
Larotrectinib	Oncobox 4.2	inhibitor	0.247601	0.103806	0.121148	-0.188403	0.320455	-0.0272165	0.147469	-0.316065	-0.408796	-0.554521	0.680192	0.834148	1.3163	1.26125	0.902993	0.859663	1.06846	1.09636	1.1734	1.17426	1.14526	1.00841	1.02387	1.5247	1.06549	0.916262	0.88065	1.06145	1.03744	1.04695	0.718924	1.03292	1.06962	1.35011	1.35887	0.884526	1.42802	1.42244	0.746127	0.544813	-4.86799e-11	1.00694
Idelalisib	Oncobox 4.2	inhibitor	0.322115	0.115347	0.18416	-0.299547	0.302678	-0.118331	0.147171	-0.375892	-0.277701	-0.682629	0.569933	0.908453	1.32014	1.26078	0.804006	0.829703	1.0251	1.06452	1.11251	1.11842	1.08454	0.858092	0.958474	1.2877	0.976874	0.85178	0.857397	0.941663	0.948402	0.974589	0.719846	1.14418	1.16041	1.31133	1.33366	0.906909	1.50174	1.50615	0.62666	0.640921	-4.46067e-11	0.967433
Brigatinib	Oncobox 4.2	inhibitor	0.267832	0.0651172	0.0944657	-0.194132	0.305774	0.0509556	0.105865	-0.430618	-0.265259	-0.508893	0.615302	0.780795	1.29731	1.21113	0.784826	0.723553	0.998003	1.00066	1.12661	1.14343	1.08775	0.88443	0.983846	1.41235	0.997212	0.810036	0.792967	0.956928	0.895198	0.907962	0.74084	1.03459	1.0583	1.30106	1.30418	0.911999	1.33996	1.35244	0.653996	0.483997	-2.83493e-11	0.943905
Lapatinib	Oncobox 4.2	inhibitor	0.262201	0.0637675	0.0914533	-0.201561	0.306687	0.0611812	0.0908817	-0.41359	-0.261021	-0.471584	0.613013	0.763249	1.27076	1.19822	0.780029	0.703497	0.981798	0.985575	1.11513	1.12815	1.07269	0.877379	0.966569	1.39807	0.985118	0.793136	0.778507	0.930068	0.879076	0.893821	0.733777	1.02192	1.04383	1.27925	1.28178	0.894464	1.32291	1.33444	0.644825	0.475809	-2.7664e-11	0.930682
Binimetinib (MEK162)	Oncobox 4.2	inhibitor	0.308741	0.180257	0.239059	-0.00750127	0.393804	-0.233924	0.199166	-0.707342	-0.372259	-0.849729	0.580793	0.917622	1.19128	1.23042	0.549242	0.872956	0.962732	0.959097	0.997136	0.988057	1.0602	0.839394	0.889958	1.18034	0.99484	0.832068	0.821407	0.841469	0.784789	0.777168	0.623495	1.03121	1.05991	1.19817	1.18723	0.87539	1.30375	1.30827	0.574304	0.707096	-3.21274e-11	0.882502
Selumetinib	Oncobox 4.2	inhibitor	0.308741	0.180257	0.239059	-0.00750127	0.393804	-0.233924	0.199166	-0.707342	-0.372259	-0.849729	0.580793	0.917622	1.19128	1.23042	0.549242	0.872956	0.962732	0.959097	0.997136	0.988057	1.0602	0.839394	0.889958	1.18034	0.99484	0.832068	0.821407	0.841469	0.784789	0.777168	0.623495	1.03121	1.05991	1.19817	1.18723	0.87539	1.30375	1.30827	0.574304	0.707096	-3.21274e-11	0.882502
Trametinib (Mekinst)	Oncobox 4.2	inhibitor	0.308741	0.180257	0.239059	-0.00750127	0.393804	-0.233924	0.199166	-0.707342	-0.372259	-0.849729	0.580793	0.917622	1.19128	1.23042	0.549242	0.872956	0.962732	0.959097	0.997136	0.988057	1.0602	0.839394	0.889958	1.18034	0.99484	0.832068	0.821407	0.841469	0.784789	0.777168	0.623495	1.03121	1.05991	1.19817	1.18723	0.87539	1.30375	1.30827	0.574304	0.707096	-3.21274e-11	0.882502
Acalabrutinib	Oncobox 4.2	inhibitor	0.229227	0.0666474	0.116885	-0.0544793	0.247498	-0.074781	0.109163	-0.392034	-0.248126	-0.314382	0.491538	0.681991	1.00415	0.890431	0.70467	0.6034	0.852471	0.895566	0.93026	0.829321	0.832344	0.668214	0.704583	1.09452	0.767546	0.606546	0.613322	0.78444	0.81535	0.822335	0.595711	0.805442	0.812766	1.01552	1.02051	0.723167	1.12091	1.10766	0.569854	0.391989	-3.68136e-11	0.757726
Ibrutinib	Oncobox 4.2	inhibitor	0.229227	0.0666474	0.116885	-0.0544793	0.247498	-0.074781	0.109163	-0.392034	-0.248126	-0.314382	0.491538	0.681991	1.00415	0.890431	0.70467	0.6034	0.852471	0.895566	0.93026	0.829321	0.832344	0.668214	0.704583	1.09452	0.767546	0.606546	0.613322	0.78444	0.81535	0.822335	0.595711	0.805442	0.812766	1.01552	1.02051	0.723167	1.12091	1.10766	0.569854	0.391989	-3.68136e-11	0.757726
Gilteritinib	Oncobox 4.2	inhibitor	0.218791	0.00024562	0.0916265	-0.142928	0.210749	0.146347	0.0430059	-0.326608	-0.241228	-0.394809	0.501055	0.602142	0.974636	0.932857	0.773762	0.550241	0.824538	0.85587	0.873857	0.875315	0.883157	0.75736	0.738647	1.06601	0.725357	0.705299	0.694681	0.652084	0.770756	0.810487	0.568554	0.87487	0.890758	1.00954	1.02527	0.661821	1.04816	1.0308	0.575526	0.409426	-3.0761e-11	0.753514
Dacomitinib	Oncobox 4.2	inhibitor	0.188949	0.0454848	0.0662288	-0.142844	0.217447	0.0461988	0.0569129	-0.300739	-0.177638	-0.320267	0.451246	0.552725	0.953358	0.888952	0.548329	0.501357	0.711411	0.70575	0.816641	0.830746	0.780937	0.619063	0.720122	1.01105	0.729215	0.573219	0.564273	0.700966	0.633659	0.642732	0.539591	0.746489	0.761132	0.947946	0.945849	0.671945	0.971975	0.986677	0.465561	0.340762	-1.73364e-11	0.681604
Gefitinib	Oncobox 4.2	inhibitor	0.188949	0.0454848	0.0662288	-0.142844	0.217447	0.0461988	0.0569129	-0.300739	-0.177638	-0.320267	0.451246	0.552725	0.953358	0.888952	0.548329	0.501357	0.711411	0.70575	0.816641	0.830746	0.780937	0.619063	0.720122	1.01105	0.729215	0.573219	0.564273	0.700966	0.633659	0.642732	0.539591	0.746489	0.761132	0.947946	0.945849	0.671945	0.971975	0.986677	0.465561	0.340762	-1.73364e-11	0.681604
Osimertinib	Oncobox 4.2	inhibitor	0.188949	0.0454848	0.0662288	-0.142844	0.217447	0.0461988	0.0569129	-0.300739	-0.177638	-0.320267	0.451246	0.552725	0.953358	0.888952	0.548329	0.501357	0.711411	0.70575	0.816641	0.830746	0.780937	0.619063	0.720122	1.01105	0.729215	0.573219	0.564273	0.700966	0.633659	0.642732	0.539591	0.746489	0.761132	0.947946	0.945849	0.671945	0.971975	0.986677	0.465561	0.340762	-1.73364e-11	0.681604
Erlotinib	Oncobox 4.2	inhibitor	0.201233	0.060425	0.0790529	-0.169249	0.235203	0.0474835	0.0699541	-0.345619	-0.178484	-0.424978	0.388339	0.554516	0.936181	0.877251	0.537425	0.498601	0.706567	0.702094	0.807582	0.82987	0.77727	0.619053	0.713206	1.00075	0.693747	0.576692	0.568665	0.689192	0.636343	0.646282	0.505061	0.746336	0.763323	0.944439	0.942445	0.666726	0.967074	0.981198	0.441275	0.348998	-2.10387e-11	0.670569
Venetoclax	Oncobox 4.2	inhibitor	0.260041	0.0326825	0.0608414	0.0507232	0.255397	-0.099257	0.130305	-0.577759	-0.112975	-0.604616	0.320882	0.657189	0.971533	0.814409	0.48454	0.473975	0.732558	0.74541	0.796719	0.686921	0.770668	0.554686	0.665529	0.963458	0.623949	0.505745	0.511407	0.652703	0.651176	0.650392	0.467264	0.753112	0.76702	0.927753	0.910521	0.548485	1.07709	1.07557	0.400341	0.361499	-3.50252e-11	0.642421
Tivantinib	Oncobox 4.2	inhibitor	0.146926	0.0680123	0.0982916	-0.123512	0.148082	-0.035288	0.102942	-0.22316	-0.182294	-0.229626	0.438438	0.482257	0.757297	0.724344	0.533495	0.496341	0.622363	0.63962	0.664142	0.663386	0.669834	0.566065	0.641148	0.786308	0.603217	0.543512	0.537555	0.603649	0.561426	0.574692	0.473058	0.631285	0.645162	0.750609	0.749194	0.576015	0.762545	0.752457	0.462051	0.339498	-2.47207e-11	0.58325
CYT387 (Momelotinib)	Oncobox 4.2	inhibitor	0.128855	0.0288614	0.0619493	-0.0598655	0.135654	-0.0298174	0.100302	-0.200404	-0.165534	-0.222593	0.388601	0.467203	0.703578	0.660047	0.48522	0.458286	0.586972	0.599955	0.625357	0.629303	0.623051	0.54213	0.540906	0.738881	0.572654	0.484394	0.47863	0.562505	0.536549	0.546077	0.450772	0.596918	0.606712	0.701521	0.707491	0.523049	0.727514	0.728421	0.4143	0.312544	-2.03611e-11	0.543571
Ruxolitinib	Oncobox 4.2	inhibitor	0.128855	0.0288614	0.0619493	-0.0598655	0.135654	-0.0298174	0.100302	-0.200404	-0.165534	-0.222593	0.388601	0.467203	0.703578	0.660047	0.48522	0.458286	0.586972	0.599955	0.625357	0.629303	0.623051	0.54213	0.540906	0.738881	0.572654	0.484394	0.47863	0.562505	0.536549	0.546077	0.450772	0.596918	0.606712	0.701521	0.707491	0.523049	0.727514	0.728421	0.4143	0.312544	-2.03611e-11	0.543571
Lorlatinib	Oncobox 4.2	inhibitor	0.151772	0.0403535	0.0555028	-0.103021	0.17451	0.0100174	0.0942313	-0.251151	-0.172215	-0.365985	0.325432	0.446166	0.675794	0.634851	0.467181	0.437036	0.562609	0.579545	0.610983	0.615567	0.602763	0.522405	0.51595	0.789724	0.529656	0.465493	0.450603	0.501585	0.513087	0.519427	0.397958	0.56769	0.584404	0.693014	0.703219	0.475003	0.724087	0.719907	0.370258	0.281519	-2.16719e-11	0.516151
Nilotinib	Oncobox 4.2	inhibitor	0.15758	-0.089657	0.126711	-0.177903	0.0809181	0.383832	-0.170606	-0.15088	-0.159995	-0.0373077	0.338225	0.334827	0.610514	0.640409	0.723713	0.175827	0.576505	0.612401	0.605997	0.576139	0.618904	0.440748	0.481177	0.379645	0.324944	0.504263	0.53558	0.267625	0.542287	0.663922	0.443359	0.708333	0.724951	0.665498	0.655589	0.398721	0.577355	0.56589	0.43045	0.339968	-1.93717e-11	0.49979
Ponatinib	Oncobox 4.2	inhibitor	0.15758	-0.089657	0.126711	-0.177903	0.0809181	0.383832	-0.170606	-0.15088	-0.159995	-0.0373077	0.338225	0.334827	0.610514	0.640409	0.723713	0.175827	0.576505	0.612401	0.605997	0.576139	0.618904	0.440748	0.481177	0.379645	0.324944	0.504263	0.53558	0.267625	0.542287	0.663922	0.443359	0.708333	0.724951	0.665498	0.655589	0.398721	0.577355	0.56589	0.43045	0.339968	-1.93717e-11	0.49979
Dabrafenib	Oncobox 4.2	inhibitor	0.187583	0.0172335	0.0548696	-0.0143197	0.179343	-0.072232	0.0633249	-0.280659	-0.135143	-0.452027	0.212076	0.450687	0.637724	0.671609	0.346963	0.353442	0.552529	0.548666	0.587861	0.543692	0.631626	0.46551	0.492802	0.682632	0.49592	0.422521	0.422995	0.461589	0.430337	0.44603	0.347857	0.586695	0.608591	0.679018	0.673017	0.385135	0.713608	0.716138	0.29631	0.306585	-2.24724e-11	0.476805
Cobimetinib	Oncobox 4.2	inhibitor	0.155065	0.100778	0.106175	0.0190922	0.208306	-0.170272	0.117586	-0.377531	-0.1592	-0.418884	0.290846	0.47858	0.628386	0.630874	0.240212	0.487444	0.497364	0.487946	0.524808	0.511699	0.544497	0.42333	0.45987	0.652511	0.528579	0.412338	0.405644	0.472463	0.415714	0.396493	0.30648	0.519464	0.531931	0.628246	0.623467	0.452665	0.7018	0.70682	0.276439	0.36506	-1.83199e-11	0.458508
Ganetespib (STA-9090)	Oncobox 4.2	inhibitor	0.0645468	0.00453336	0.0514444	-0.0497744	0.0642155	0.0896929	0.0153162	-0.122765	-0.11721	-0.0338094	0.229338	0.274145	0.352054	0.344151	0.292537	0.213647	0.32373	0.337577	0.340428	0.29957	0.329513	0.26431	0.295117	0.376558	0.269558	0.265904	0.270233	0.268113	0.290099	0.302323	0.251946	0.32786	0.33272	0.366619	0.370004	0.273527	0.378918	0.37684	0.246536	0.166586	-7.73597e-12	0.290365
Napabucasin	Oncobox 4.2	inhibitor	0.0388093	0.00805119	0.0215418	0.0352216	0.0655171	-0.006003	0.0137022	-0.0636972	-0.113143	-0.0589083	0.207022	0.221256	0.320976	0.312893	0.241755	0.22988	0.283872	0.284522	0.315071	0.304587	0.307322	0.271012	0.222972	0.371809	0.272475	0.241562	0.242203	0.257086	0.278097	0.282621	0.18415	0.276378	0.279955	0.330459	0.334731	0.231598	0.35513	0.359789	0.192203	0.157245	-1.16673e-11	0.262831
Alectinib	Oncobox 4.2	inhibitor	0.0788834	0.0196324	0.028237	-0.0512883	0.0883271	0.00475679	0.0489519	-0.129879	-0.0876217	-0.188627	0.164055	0.22807	0.343955	0.322181	0.236497	0.222197	0.286592	0.294913	0.309969	0.31268	0.30681	0.265367	0.263724	0.401308	0.267998	0.236817	0.228694	0.255962	0.261539	0.26523	0.201249	0.288103	0.297172	0.353116	0.358335	0.240055	0.367985	0.365763	0.188435	0.143234	-1.10129e-11	0.262301
Ceritinib (Zykadia, LDK378)	Oncobox 4.2	inhibitor	0.0788834	0.0196324	0.028237	-0.0512883	0.0883271	0.00475679	0.0489519	-0.129879	-0.0876217	-0.188627	0.164055	0.22807	0.343955	0.322181	0.236497	0.222197	0.286592	0.294913	0.309969	0.31268	0.30681	0.265367	0.263724	0.401308	0.267998	0.236817	0.228694	0.255962	0.261539	0.26523	0.201249	0.288103	0.297172	0.353116	0.358335	0.240055	0.367985	0.365763	0.188435	0.143234	-1.10129e-11	0.262301
Everolimus	Oncobox 4.2	inhibitor	0.0592759	0.0369783	0.0411129	0.0684474	0.0858353	-0.0552163	0.0419613	-0.150561	-0.127834	-0.112157	0.167584	0.188519	0.295331	0.27074	0.224688	0.223307	0.2296	0.240585	0.236903	0.249768	0.259928	0.237884	0.253058	0.28786	0.244356	0.203435	0.201712	0.227724	0.198672	0.202169	0.155447	0.241901	0.254998	0.298765	0.30092	0.23665	0.297298	0.265425	0.169396	0.148298	-1.46296e-11	0.222997
Sirolimus	Oncobox 4.2	inhibitor	0.0592759	0.0369783	0.0411129	0.0684474	0.0858353	-0.0552163	0.0419613	-0.150561	-0.127834	-0.112157	0.167584	0.188519	0.295331	0.27074	0.224688	0.223307	0.2296	0.240585	0.236903	0.249768	0.259928	0.237884	0.253058	0.28786	0.244356	0.203435	0.201712	0.227724	0.198672	0.202169	0.155447	0.241901	0.254998	0.298765	0.30092	0.23665	0.297298	0.265425	0.169396	0.148298	-1.46296e-11	0.222997
Temsirolimus	Oncobox 4.2	inhibitor	0.0592759	0.0369783	0.0411129	0.0684474	0.0858353	-0.0552163	0.0419613	-0.150561	-0.127834	-0.112157	0.167584	0.188519	0.295331	0.27074	0.224688	0.223307	0.2296	0.240585	0.236903	0.249768	0.259928	0.237884	0.253058	0.28786	0.244356	0.203435	0.201712	0.227724	0.198672	0.202169	0.155447	0.241901	0.254998	0.298765	0.30092	0.23665	0.297298	0.265425	0.169396	0.148298	-1.46296e-11	0.222997
Buserelin	Oncobox 4.2	activator	-0.0531921	-0.0450905	-0.0998393	0.0089478	-0.0861674	0.128303	-0.0018513	0.0684232	0.0804668	0.259769	0.246358	0.097069	0.153408	0.133064	0.173672	0.120928	0.199936	0.203029	0.212795	0.225364	0.144877	0.172891	0.136674	0.273022	0.205082	0.170253	0.166928	0.225244	0.223022	0.235755	0.202552	0.159801	0.127201	0.146479	0.161521	0.166368	0.209728	0.236432	0.214737	0.0307606	1.80337e-12	0.182763
Goserelin	Oncobox 4.2	activator	-0.0531921	-0.0450905	-0.0998393	0.0089478	-0.0861674	0.128303	-0.0018513	0.0684232	0.0804668	0.259769	0.246358	0.097069	0.153408	0.133064	0.173672	0.120928	0.199936	0.203029	0.212795	0.225364	0.144877	0.172891	0.136674	0.273022	0.205082	0.170253	0.166928	0.225244	0.223022	0.235755	0.202552	0.159801	0.127201	0.146479	0.161521	0.166368	0.209728	0.236432	0.214737	0.0307606	1.80337e-12	0.182763
Encorafenib	Oncobox 4.2	inhibitor	0.0409749	-0.00945901	-0.00975149	0.000740442	0.0451161	-0.0279325	0.0184069	-0.0304699	-0.0276255	-0.0953354	0.0937689	0.14514	0.193818	0.224385	0.130928	0.129122	0.191353	0.194056	0.204376	0.204702	0.20553	0.202295	0.173151	0.281112	0.194005	0.135098	0.135009	0.173614	0.149387	0.150799	0.131745	0.183987	0.185783	0.224004	0.226305	0.134748	0.249495	0.252638	0.122329	0.0754205	-7.34987e-12	0.168805
Vemurafenib	Oncobox 4.2	inhibitor	0.0409749	-0.00945901	-0.00975149	0.000740442	0.0451161	-0.0279325	0.0184069	-0.0304699	-0.0276255	-0.0953354	0.0937689	0.14514	0.193818	0.224385	0.130928	0.129122	0.191353	0.194056	0.204376	0.204702	0.20553	0.202295	0.173151	0.281112	0.194005	0.135098	0.135009	0.173614	0.149387	0.150799	0.131745	0.183987	0.185783	0.224004	0.226305	0.134748	0.249495	0.252638	0.122329	0.0754205	-7.34987e-12	0.168805
Levonorgestrel	Oncobox 4.2	activator	0.0194716	-0.0381639	-0.0270834	0.0592406	-0.000255752	-0.037564	-0.0185335	0.00931861	0.0335696	0.0966267	0.158857	0.0921142	0.193004	0.158916	0.107319	0.125574	0.131039	0.127922	0.164786	0.138108	0.149302	0.115376	0.104611	0.180902	0.163412	0.107509	0.105594	0.144795	0.133534	0.134818	0.113348	0.154878	0.151396	0.184653	0.186382	0.112748	0.201405	0.201868	0.110884	0.0697042	-1.70397e-12	0.139248
Megestrol	Oncobox 4.2	activator	0.0194716	-0.0381639	-0.0270834	0.0592406	-0.000255752	-0.037564	-0.0185335	0.00931861	0.0335696	0.0966267	0.158857	0.0921142	0.193004	0.158916	0.107319	0.125574	0.131039	0.127922	0.164786	0.138108	0.149302	0.115376	0.104611	0.180902	0.163412	0.107509	0.105594	0.144795	0.133534	0.134818	0.113348	0.154878	0.151396	0.184653	0.186382	0.112748	0.201405	0.201868	0.110884	0.0697042	-1.70397e-12	0.139248

## Sheet: DS_NEG
Drug	Database	Drug type	Norm_12_4_12_5_S11_L006_R1_001	Norm_13_4_S4_R1_001	Norm_8_4_S10_L001_R1_001	Norm_B1_S19_R1_001	Norm_B2_S20_R1_001	Norm_B3_S21_R1_001	Norm_B4_S22_R1_001	Norm_B5_S23_R1_001	Norm_B6_S24_R1_001	Case_BT_20_S5_R1_001	Case_BT_1_S3_R1_001	Case_BT_10_S10_R1_001	Case_BT_11_S11_R1_001	Case_BT_12_S12_R1_001	Case_BT_14_S13_R1_001	Case_BT_15_S14_R1_001	Case_BT_16_S15_R1_001	Case_BT_16_S5_R1_001	Case_BT_17_S2_R1_001	Case_BT_18_S6_R1_001	Case_BT_19_S18_R1_001	Case_BT_2_S2_R1_001	Case_BT_20_S19_R1_001	Case_BT_21_S11_R1_001	Case_BT_22_S20_R1_001	Case_BT_13_S2_R1_001	Case_BT_23_S7_R1_001	Case_BT_24_S2_R1_001	Case_BT_25_S1_R1_001	Case_BT_25_S2_R1_001	Case_BT_3_S3_R1_001	Case_BT_4_S2_R1_001	Case_BT_4_S4_R1_001	Case_BT_5_S3_R1_001	Case_BT_5_S5_R1_001	Case_BT_6_S6_R1_001	Case_BT_7_S4_R1_001	Case_BT_7_S7_R1_001	Case_BT_8_S8_R1_001	Case_BT_9_S9_R1_001	Norm_geomean	Case_geomean
Abemaciclib (LY2835219)	Oncobox 4.2	inhibitor	-0.0428708	0.0376056	-0.0222339	0.0332637	-0.0124213	-0.107746	0.0476067	0.042592	0.0242045	-0.00582529	-0.0966941	-0.0728431	-0.136188	-0.153293	-0.185058	-0.0300098	-0.135383	-0.14351	-0.140824	-0.131285	-0.135688	-0.105054	-0.107597	-0.0874871	-0.0889916	-0.113624	-0.121363	-0.0538057	-0.121527	-0.15109	-0.114641	-0.165987	-0.16713	-0.143269	-0.142013	-0.103464	-0.133512	-0.12899	-0.113673	-0.0690933	1.8936e-12	-0.116563
Arsenic trioxide	Oncobox 4.2	inhibitor	-0.0322533	0.0411538	-0.0363864	-0.00517354	-0.00999955	-0.10596	0.0744394	0.0950027	-0.0208229	-0.0135214	-0.0663214	-0.0206731	-0.0824474	-0.0852377	-0.175045	0.0179944	-0.0866042	-0.0928548	-0.0904709	-0.0679722	-0.080071	-0.0507952	-0.0543515	-0.0035034	-0.0229158	-0.0804313	-0.0949971	0.0311709	-0.0784039	-0.112398	-0.0814872	-0.132136	-0.128356	-0.0887046	-0.0840297	-0.0573125	-0.0726467	-0.0666435	-0.0851264	-0.041385	2.97205e-13	-0.0694831
Degarelix	Oncobox 4.2	inhibitor	0.0348569	0.0246733	0.0623048	-0.00513543	0.0555614	-0.0916049	-3.75901e-05	-0.0289415	-0.051677	-0.154599	-0.140096	-0.0543787	-0.0818918	-0.0719622	-0.0951891	-0.0717693	-0.117825	-0.114129	-0.124223	-0.131792	-0.0834833	-0.0933736	-0.0703234	-0.1616	-0.112396	-0.0978782	-0.100333	-0.12712	-0.138593	-0.147185	-0.112884	-0.0913545	-0.0702191	-0.0779932	-0.0869967	-0.093648	-0.123363	-0.141448	-0.122788	-0.0198165	-4.5894e-13	-0.104828
Estramustine	Oncobox 4.2	activator	-0.0606975	-0.083068	-0.0347929	0.0920003	-0.113289	0.0919178	-0.117877	0.18023	0.0455761	0.394922	0.0551799	-0.155189	-0.183834	-0.178115	-0.0401236	-0.169642	-0.151815	-0.160643	-0.17257	-0.184793	-0.17277	-0.157265	-0.159188	-0.287254	-0.131365	-0.119825	-0.116565	-0.207832	-0.148765	-0.120464	-0.0357096	-0.129805	-0.134144	-0.200647	-0.204053	-0.147301	-0.23676	-0.24273	-0.030404	-0.0753212	1.87071e-11	-0.130824
Flavopiridol (Alvocidib)	Oncobox 4.2	inhibitor	-0.108836	0.0992159	-0.0684064	0.0811933	-0.0273268	-0.269088	0.119971	0.102933	0.0703446	-0.0172157	-0.200709	-0.184033	-0.298476	-0.33627	-0.460653	-0.047104	-0.314951	-0.340581	-0.325589	-0.305544	-0.313891	-0.237201	-0.228487	-0.150211	-0.177029	-0.251417	-0.275521	-0.0693146	-0.281733	-0.36614	-0.278549	-0.402698	-0.410455	-0.332581	-0.334404	-0.212143	-0.299264	-0.286164	-0.258428	-0.190408	3.83267e-12	-0.265393
Fluoxymesterone	Oncobox 4.2	activator	-0.0304078	-0.0193968	-0.0244017	0.0464649	-0.0407419	-0.00926088	-0.023633	0.0790333	0.0223439	0.136523	0.0309317	-0.0562693	-0.059573	-0.0636782	-0.0420567	-0.0389287	-0.0599418	-0.0671715	-0.0612142	-0.0628625	-0.0665292	-0.0573829	-0.0557091	-0.076358	-0.0233173	-0.0498772	-0.0520515	-0.0497367	-0.0611141	-0.0610425	-0.0177772	-0.0648253	-0.0670496	-0.0743787	-0.0746314	-0.0479746	-0.077025	-0.0765642	-0.0173213	-0.0374911	6.62184e-12	-0.0473266
Methyltestosterone	Oncobox 4.2	activator	-0.0304078	-0.0193968	-0.0244017	0.0464649	-0.0407419	-0.00926088	-0.023633	0.0790333	0.0223439	0.136523	0.0309317	-0.0562693	-0.059573	-0.0636782	-0.0420567	-0.0389287	-0.0599418	-0.0671715	-0.0612142	-0.0628625	-0.0665292	-0.0573829	-0.0557091	-0.076358	-0.0233173	-0.0498772	-0.0520515	-0.0497367	-0.0611141	-0.0610425	-0.0177772	-0.0648253	-0.0670496	-0.0743787	-0.0746314	-0.0479746	-0.077025	-0.0765642	-0.0173213	-0.0374911	6.62184e-12	-0.0473266
Palbociclib	Oncobox 4.2	inhibitor	-0.0428708	0.0376056	-0.0222339	0.0332637	-0.0124213	-0.107746	0.0476067	0.042592	0.0242045	-0.00582529	-0.0966941	-0.0728431	-0.136188	-0.153293	-0.185058	-0.0300098	-0.135383	-0.14351	-0.140824	-0.131285	-0.135688	-0.105054	-0.107597	-0.0874871	-0.0889916	-0.113624	-0.121363	-0.0538057	-0.121527	-0.15109	-0.114641	-0.165987	-0.16713	-0.143269	-0.142013	-0.103464	-0.133512	-0.12899	-0.113673	-0.0690933	1.8936e-12	-0.116563
Ribociclib	Oncobox 4.2	inhibitor	-0.0428708	0.0376056	-0.0222339	0.0332637	-0.0124213	-0.107746	0.0476067	0.042592	0.0242045	-0.00582529	-0.0966941	-0.0728431	-0.136188	-0.153293	-0.185058	-0.0300098	-0.135383	-0.14351	-0.140824	-0.131285	-0.135688	-0.105054	-0.107597	-0.0874871	-0.0889916	-0.113624	-0.121363	-0.0538057	-0.121527	-0.15109	-0.114641	-0.165987	-0.16713	-0.143269	-0.142013	-0.103464	-0.133512	-0.12899	-0.113673	-0.0690933	1.8936e-12	-0.116563
Rigosertib	Oncobox 4.2	inhibitor	-0.0202263	0.015103	-0.0165166	0.0251744	-0.012604	-0.0582379	0.0246188	0.0213443	0.0213443	0.00458895	-0.0455234	-0.043828	-0.0707822	-0.0782836	-0.0999308	-0.01848	-0.0740491	-0.0791834	-0.074209	-0.0715161	-0.0778643	-0.0650717	-0.0601316	-0.0566566	-0.0419667	-0.0640566	-0.0676372	-0.0202276	-0.0689841	-0.0858964	-0.0573163	-0.0911622	-0.0927501	-0.0835341	-0.0832823	-0.0488936	-0.0772683	-0.0729972	-0.0598916	-0.0415427	1.71177e-12	-0.0636934
Toremifene	Oncobox 4.2	inhibitor	0.00428309	0.0537524	5.53568e-05	-0.0227652	0.035509	-0.103494	0.0816926	-0.0547109	0.00567744	-0.202639	-0.102706	0.00837834	-0.021532	-0.0234725	-0.105498	0.0364276	-0.0277188	-0.0282948	-0.0238025	-0.0100465	-0.0214167	-0.0105077	-0.00636303	0.0423249	-0.0111352	-0.0291119	-0.033171	0.0511778	-0.0211651	-0.0498297	-0.0700618	-0.0573522	-0.0568984	-0.02121	-0.0201266	-0.00610488	0.00234092	0.00864628	-0.0675816	-0.0194103	-7.51437e-12	-0.0283789

## Sheet: DS_POS_INTERSECTION
Drug	Database	Drug type	Norm_12_4_12_5_S11_L006_R1_001	Norm_13_4_S4_R1_001	Norm_8_4_S10_L001_R1_001	Norm_B1_S19_R1_001	Norm_B2_S20_R1_001	Norm_B3_S21_R1_001	Norm_B4_S22_R1_001	Norm_B5_S23_R1_001	Norm_B6_S24_R1_001	Case_BT_20_S5_R1_001	Case_BT_1_S3_R1_001	Case_BT_10_S10_R1_001	Case_BT_11_S11_R1_001	Case_BT_12_S12_R1_001	Case_BT_14_S13_R1_001	Case_BT_15_S14_R1_001	Case_BT_16_S15_R1_001	Case_BT_16_S5_R1_001	Case_BT_17_S2_R1_001	Case_BT_18_S6_R1_001	Case_BT_19_S18_R1_001	Case_BT_2_S2_R1_001	Case_BT_20_S19_R1_001	Case_BT_21_S11_R1_001	Case_BT_22_S20_R1_001	Case_BT_13_S2_R1_001	Case_BT_23_S7_R1_001	Case_BT_24_S2_R1_001	Case_BT_25_S1_R1_001	Case_BT_25_S2_R1_001	Case_BT_3_S3_R1_001	Case_BT_4_S2_R1_001	Case_BT_4_S4_R1_001	Case_BT_5_S3_R1_001	Case_BT_5_S5_R1_001	Case_BT_6_S6_R1_001	Case_BT_7_S4_R1_001	Case_BT_7_S7_R1_001	Case_BT_8_S8_R1_001	Case_BT_9_S9_R1_001	Norm_geomean	Case_geomean
Thalidomide	Oncobox 4.2	inhibitor	4.95238	-3.1346	-2.71425	-2.90979	2.6946	-3.04694	-2.84974	-4.41991	11.4283	-1.67822	8.75611	10.2562	18.3416	17.5175	9.39248	13.5711	14.4199	14.1959	18.2102	14.7939	17.3755	12.9327	13.398	20.31	10.7056	12.2397	12.2077	14.7696	16.4688	16.9403	8.93062	18.7073	18.5474	21.5956	21.8583	10.9853	23.0304	23.151	9.24599	10.278	-7.56606e-10	14.5455
Pomalidomide	Oncobox 4.2	inhibitor	4.5968	-3.17235	-2.85024	-2.87539	2.2663	-3.08982	-2.9381	-3.65109	11.7139	-0.887518	7.75217	8.99152	16.416	15.6805	8.1162	12.3192	12.8289	12.5634	16.4842	13.1266	15.7249	11.5625	11.9409	18.2417	9.22698	10.9582	10.9328	13.3338	15.0082	15.4586	7.90045	17.0513	16.8655	19.6002	19.8574	9.63537	20.9491	21.0691	8.1917	9.47979	-6.9971e-10	13.0869
Regorafenib	Oncobox 4.2	inhibitor	1.61863	0.160006	0.706141	-0.563268	1.93948	0.153751	0.830538	-2.78074	-2.06455	-4.22294	3.87652	5.18488	8.17846	7.85948	5.47279	4.62132	6.68805	6.8643	7.20299	7.12132	7.1966	5.79753	6.30521	8.66246	6.29801	5.38277	5.34156	5.98123	5.96042	6.15276	4.50877	6.73894	6.938	8.29232	8.31121	5.3496	8.63146	8.58874	4.34135	3.19861	-2.82917e-10	6.05319
Lenvatinib	Oncobox 4.2	inhibitor	0.777781	0.142818	0.298692	-0.32229	1.34174	-0.0581567	0.770015	-1.57366	-1.37693	-2.75938	2.45022	3.24438	5.09457	4.86976	3.26317	3.02195	4.12298	4.22982	4.45786	4.57152	4.38763	3.70069	3.96546	5.97083	4.26341	3.22003	3.13774	3.86804	3.58492	3.62135	2.76436	3.92971	4.05665	5.12384	5.1747	3.46292	5.47898	5.4592	2.65444	1.71386	-1.68899e-10	3.76564
Nintedanib (BIBF 1120)	Oncobox 4.2	inhibitor	0.746145	0.0881323	0.298909	-0.2012	1.26087	-0.103797	0.700532	-1.4944	-1.29519	-2.46941	2.42636	3.15783	4.98179	4.72811	3.22626	2.94387	4.03739	4.14958	4.35897	4.40761	4.27002	3.52796	3.80511	5.64253	4.08019	3.17837	3.11369	3.80828	3.56453	3.61466	2.67782	3.88453	3.99148	5.004	5.02599	3.37887	5.30404	5.27307	2.6241	1.73354	-1.68443e-10	3.67819
Sorafenib	Oncobox 4.2	inhibitor	0.759854	0.0494792	0.23677	-0.218193	1.15319	-0.116697	0.666626	-1.43771	-1.09333	-2.65268	2.04327	2.94011	4.74251	4.53892	2.84811	2.66789	3.79175	3.87255	4.10102	4.10174	4.10269	3.16214	3.58415	5.1951	3.73416	2.95577	2.8981	3.61321	3.25383	3.2944	2.43685	3.72916	3.84386	4.71437	4.7322	3.05722	4.98754	4.99614	2.2725	1.61195	-1.63233e-10	3.4107
Dovitinib	Oncobox 4.2	inhibitor	0.691276	0.0492317	0.217303	-0.187496	1.13124	-0.120758	0.733366	-1.41018	-1.10398	-2.53985	2.14254	2.89378	4.62232	4.35577	2.84727	2.69469	3.68503	3.77627	3.94032	4.05208	3.93349	3.23183	3.51479	5.36068	3.78309	2.89751	2.81454	3.49812	3.23844	3.24449	2.36153	3.54903	3.64252	4.59705	4.64885	3.07724	4.98145	4.94073	2.31887	1.49406	-1.52567e-10	3.35854
Sunitinib	Oncobox 4.2	inhibitor	0.56354	0.00998038	0.157207	-0.1293	0.970339	-0.110121	0.632291	-1.15597	-0.937969	-2.19906	1.79545	2.46655	3.94335	3.72521	2.40803	2.28201	3.13695	3.21395	3.34311	3.45096	3.35267	2.73708	2.98258	4.59577	3.21953	2.45634	2.37922	2.99735	2.75701	2.75885	1.95837	3.01748	3.09582	3.91991	3.96331	2.59646	4.26163	4.22599	1.9373	1.25845	-1.31569e-10	2.85396
Copanlisib	Oncobox 4.2	inhibitor	0.857775	0.117251	0.496358	-0.64497	0.688395	0.0598777	0.20438	-0.977585	-0.801482	-1.44666	1.47284	2.21352	3.30064	3.25432	2.28867	1.90111	2.67143	2.79344	2.8069	2.85687	2.85954	2.28159	2.49257	2.94285	2.35254	2.26701	2.31251	2.24414	2.45961	2.60381	1.96156	3.03286	3.07798	3.32915	3.37255	2.29714	3.54064	3.55991	1.69331	1.64866	-1.03081e-10	2.47323
Tivozanib	Oncobox 4.2	inhibitor	0.451927	-0.0050182	0.143647	-0.17794	0.869696	-0.0635587	0.555102	-0.943255	-0.8306	-2.03548	1.40782	2.11557	3.22064	3.12291	1.99634	1.86702	2.60807	2.67837	2.77669	2.84612	2.795	2.23052	2.48384	3.79035	2.64282	1.9951	1.92544	2.44422	2.20804	2.21678	1.63771	2.51206	2.59382	3.22892	3.25113	2.14484	3.5136	3.48866	1.56066	1.03349	-1.06813e-10	2.34454
Pazopanib	Oncobox 4.2	inhibitor	0.361121	-0.0307016	0.0995342	-0.108679	0.782477	-0.0386211	0.488227	-0.808713	-0.744644	-1.75746	1.3166	1.87215	2.9411	2.82805	1.81217	1.65354	2.36291	2.4214	2.53005	2.60392	2.52153	2.03022	2.27	3.46229	2.44075	1.78797	1.73302	2.24376	2.00745	2.02246	1.4779	2.23004	2.30218	2.93016	2.95124	1.93779	3.18095	3.15922	1.42713	0.881475	-9.72011e-11	2.12726
Perifosine	Oncobox 4.2	inhibitor	0.610018	0.194692	0.28797	-0.24692	0.56147	-0.335964	0.286182	-0.842256	-0.515191	-1.08368	1.24126	1.9154	2.62905	2.59825	1.48548	1.6971	2.184	2.22578	2.28147	2.33263	2.29849	1.89106	1.98138	2.67709	2.0403	1.74007	1.75052	1.95482	1.91981	1.91547	1.45917	2.3729	2.3919	2.58176	2.6	1.87723	3.06391	3.07527	1.36981	1.33419	-7.26135e-11	1.99921
Foretinib	Oncobox 4.2	inhibitor	0.390498	0.0678487	0.195409	-0.265799	0.630568	0.0104271	0.379382	-0.838654	-0.569679	-1.44765	1.25161	1.69698	2.62355	2.51946	1.70675	1.5352	2.13822	2.20073	2.28114	2.30192	2.27178	1.79802	2.06727	2.86987	2.09696	1.69362	1.65922	1.99788	1.82032	1.85117	1.43536	2.11257	2.16764	2.61513	2.62468	1.81911	2.70709	2.6933	1.36572	0.94213	-8.14472e-11	1.9264
Dasatinib	Oncobox 4.2	inhibitor	0.617061	0.170784	0.39251	-0.223176	0.629595	0.127625	0.0487568	-0.819886	-0.943268	-0.822823	1.23319	1.64297	2.59818	2.49977	1.88276	1.39212	2.10757	2.1888	2.27069	2.21235	2.31366	1.65366	1.89475	2.27104	1.80233	1.77377	1.79416	1.76913	1.97375	2.07784	1.39074	2.30295	2.35341	2.61055	2.59856	1.71534	2.6336	2.62219	1.33962	1.25759	-9.36724e-11	1.92248
Midostaurin	Oncobox 4.2	inhibitor	0.423218	-0.189126	0.0570782	0.357019	0.668394	-0.272325	0.311443	-0.825422	-0.530278	-1.80938	1.01112	1.62376	2.60938	2.62268	1.59784	1.38031	2.06542	2.0911	2.10654	2.28358	2.28847	1.91825	2.1114	2.84341	2.159	1.6367	1.59068	1.98988	1.74772	1.78881	1.3125	1.99008	2.04318	2.73249	2.73025	1.669	2.75547	2.73271	1.19983	0.91938	-8.71085e-11	1.87302
Imatinib	Oncobox 4.2	inhibitor	0.409198	-0.0832314	0.201406	-0.252478	0.488362	0.312188	0.103175	-0.578667	-0.599953	-1.02872	1.10639	1.43628	2.5055	2.40916	1.81624	1.2044	2.03594	2.10647	2.22134	2.2174	2.19191	1.56575	1.86355	2.29964	1.75318	1.63192	1.64227	1.77447	1.81721	1.95919	1.36495	2.12686	2.19658	2.50396	2.49484	1.57409	2.47384	2.48557	1.25823	0.947492	-8.90373e-11	1.81585
Erdafitinib	Oncobox 4.2	inhibitor	0.41666	0.17352	0.199158	-0.213611	0.559261	-0.0195356	0.281788	-0.76495	-0.63229	-1.00192	1.13362	1.37223	2.15347	2.04171	1.451	1.36841	1.76007	1.80842	1.92782	1.96759	1.8661	1.67047	1.69546	2.50854	1.82266	1.43206	1.40472	1.62428	1.57747	1.59889	1.28646	1.69967	1.75447	2.19368	2.22346	1.52512	2.29804	2.29997	1.22731	0.832389	-7.16981e-11	1.63838
Denosumab	Oncobox 4.2	inhibitor	-0.0637951	-0.0637951	-0.0637951	-0.0637951	-0.0637951	0.0809971	-0.0637951	0.150887	0.150887	2.82386	-0.0637951	-0.0637951	1.33711	-0.0637951	-0.0637951	-0.0637951	-0.0637951	-0.0637951	-0.0637951	2.99124	-0.0637951	0.937842	1.14403	-0.0637951	1.42924	-0.0637951	-0.0637951	-0.0637951	16.6149	17.6775	-0.0637951	-0.0637951	-0.0637951	-0.0637951	-0.0637951	-0.0637951	4.45047	3.17555	-0.0637951	-0.0637951	-1.02268e-09	1.59932
Entrectinib	Oncobox 4.2	inhibitor	0.399373	0.14416	0.176651	-0.291423	0.494966	-0.0171991	0.2417	-0.567216	-0.581011	-0.920506	1.00562	1.28031	1.9921	1.89611	1.37017	1.2967	1.63107	1.6759	1.78438	1.78983	1.74802	1.53082	1.53982	2.31443	1.59514	1.38175	1.33125	1.56304	1.55053	1.56637	1.11688	1.60061	1.65402	2.04312	2.06209	1.35953	2.1521	2.14235	1.11639	0.826332	-7.03518e-11	1.52309
Alpelisib	Oncobox 4.2	inhibitor	0.53566	0.0019045	0.312198	-0.345423	0.385717	0.178208	0.0572085	-0.601692	-0.523781	-0.764031	0.902905	1.30506	1.9805	1.99355	1.48467	1.07141	1.64633	1.72892	1.69439	1.73845	1.775	1.4235	1.5341	1.65515	1.37567	1.41523	1.45512	1.30248	1.51121	1.62922	1.24172	1.88868	1.91756	2.01782	2.03889	1.39023	2.03891	2.05375	1.06665	1.00774	-5.84745e-11	1.5058
Vandetanib	Oncobox 4.2	inhibitor	0.295112	0.00646206	0.0889119	-0.160885	0.518685	0.0661531	0.252105	-0.630503	-0.43604	-1.03524	0.928965	1.24039	2.00789	1.91292	1.20426	1.07902	1.57019	1.58755	1.72846	1.76385	1.69141	1.34676	1.54786	2.26934	1.62548	1.19954	1.17342	1.48631	1.33551	1.35341	1.08393	1.55537	1.59605	2.00131	2.00555	1.38331	2.1197	2.12446	0.981787	0.633996	-4.99394e-11	1.44428
Cabozantinib	Oncobox 4.2	inhibitor	0.248345	0.0266731	0.11651	-0.134061	0.379628	-0.00501544	0.27286	-0.512502	-0.392439	-0.880766	0.89383	1.10536	1.87838	1.77546	1.17472	1.06282	1.49234	1.53254	1.62236	1.60191	1.59592	1.16436	1.46869	1.83917	1.42386	1.19546	1.186	1.49873	1.28713	1.32249	1.03577	1.48781	1.53032	1.82201	1.80751	1.27874	1.83244	1.84935	0.946334	0.656658	-6.51239e-11	1.34545
Lenalidomide	Oncobox 4.2	inhibitor	0.103448	-0.0259718	0.00833261	-0.0042295	0.105163	-0.0190736	0.0371767	-0.124197	-0.0806488	1.20877	0.27454	0.393914	1.31023	0.538056	0.435345	0.343206	0.519674	0.545036	0.554976	2.04124	0.500094	0.907683	1.01554	0.664893	1.21319	0.346649	0.345644	0.489332	8.8697	9.42111	0.311634	0.501532	0.50442	0.622925	0.621511	0.429327	2.9632	2.31164	0.30126	0.205145	-5.4138e-10	1.28738
Bosutinib	Oncobox 4.2	inhibitor	0.394336	0.0696629	0.291463	-0.36261	0.329751	0.383273	-0.129012	-0.418399	-0.558465	-0.300009	0.832658	0.90923	1.63505	1.61376	1.31855	0.715315	1.3492	1.38797	1.48123	1.38618	1.48497	0.993597	1.23906	1.21803	1.04266	1.15607	1.19234	1.05132	1.26485	1.39263	0.955259	1.53642	1.57007	1.63722	1.61329	1.06005	1.56584	1.57319	0.894977	0.777106	-5.39026e-11	1.21669
Afatinib	Oncobox 4.2	inhibitor	0.33327	0.0816702	0.115927	-0.248244	0.390215	0.0655742	0.141	-0.534237	-0.345174	-0.665516	0.7817	0.979045	1.60416	1.51791	1.00915	0.915087	1.26162	1.2744	1.41873	1.43513	1.37322	1.1384	1.22721	1.79146	1.25664	1.02013	0.99985	1.17884	1.12827	1.14642	0.933407	1.30053	1.3298	1.61979	1.62693	1.13292	1.68305	1.69219	0.831664	0.605805	-3.85731e-11	1.18606
Axitinib	Oncobox 4.2	inhibitor	0.209753	0.00556827	0.0760292	-0.0994097	0.450141	0.0165471	0.248417	-0.509729	-0.397317	-0.926197	0.748989	1.03799	1.59263	1.53958	1.018	0.91469	1.29566	1.33141	1.38175	1.40331	1.3849	1.14156	1.25516	1.90692	1.32683	0.995935	0.969525	1.18602	1.10444	1.11347	0.83901	1.23718	1.27212	1.59342	1.60396	1.08488	1.72727	1.71232	0.812733	0.500173	-5.13259e-11	1.17042
Crizotinib	Oncobox 4.2	inhibitor	0.298698	0.108366	0.153794	-0.226533	0.322592	-0.0252706	0.197173	-0.474311	-0.354509	-0.595611	0.763871	0.928423	1.43309	1.35919	1.00068	0.933377	1.18497	1.21916	1.27513	1.27895	1.2726	1.08847	1.1571	1.57603	1.13287	1.009	0.988158	1.10523	1.07451	1.09412	0.871016	1.19898	1.22957	1.44362	1.45241	1.05102	1.48663	1.47236	0.832308	0.621016	-4.63926e-11	1.0994
Trebananib	Oncobox 4.2	inhibitor	0.276068	0.0948063	0.146915	-0.161604	0.364484	0.0154047	0.129653	-0.614176	-0.25155	-0.490054	0.738254	0.91302	1.48565	1.35355	0.968179	0.862778	1.1603	1.19877	1.29975	1.23739	1.24027	0.996263	1.12019	1.54104	1.15778	0.933159	0.94227	1.06207	1.02284	1.02172	0.918782	1.19094	1.2036	1.44946	1.46288	1.03848	1.5024	1.51315	0.785036	0.526017	-4.45911e-11	1.0806
Masitinib	Oncobox 4.2	inhibitor	0.198101	0.038388	0.0733868	-0.0403808	0.393275	-0.0951533	0.238384	-0.372176	-0.433825	-0.86409	0.605271	0.953766	1.42125	1.40687	0.875236	0.835828	1.16518	1.18949	1.24629	1.26477	1.2481	0.941465	1.09016	1.65596	1.17349	0.865009	0.836262	1.12241	0.974116	0.964927	0.689293	1.12156	1.15726	1.42601	1.44025	0.923298	1.5927	1.58264	0.654676	0.48506	-5.08847e-11	1.03894
Duvelisib	Oncobox 4.2	inhibitor	0.467318	0.178979	0.307079	-0.474246	0.407931	-0.146887	0.172543	-0.503754	-0.408964	-1.06218	0.500899	1.04623	1.40961	1.41199	0.818436	0.876549	1.10421	1.1356	1.18349	1.15588	1.20417	0.91441	1.00918	1.36139	1.03473	0.921246	0.939897	0.940735	1.03171	1.07311	0.736237	1.27852	1.30943	1.43943	1.48862	0.917329	1.71642	1.71111	0.610735	0.783621	-5.53811e-11	1.03288
Larotrectinib	Oncobox 4.2	inhibitor	0.247601	0.103806	0.121148	-0.188403	0.320455	-0.0272165	0.147469	-0.316065	-0.408796	-0.554521	0.680192	0.834148	1.3163	1.26125	0.902993	0.859663	1.06846	1.09636	1.1734	1.17426	1.14526	1.00841	1.02387	1.5247	1.06549	0.916262	0.88065	1.06145	1.03744	1.04695	0.718924	1.03292	1.06962	1.35011	1.35887	0.884526	1.42802	1.42244	0.746127	0.544813	-4.86799e-11	1.00694
Idelalisib	Oncobox 4.2	inhibitor	0.322115	0.115347	0.18416	-0.299547	0.302678	-0.118331	0.147171	-0.375892	-0.277701	-0.682629	0.569933	0.908453	1.32014	1.26078	0.804006	0.829703	1.0251	1.06452	1.11251	1.11842	1.08454	0.858092	0.958474	1.2877	0.976874	0.85178	0.857397	0.941663	0.948402	0.974589	0.719846	1.14418	1.16041	1.31133	1.33366	0.906909	1.50174	1.50615	0.62666	0.640921	-4.46067e-11	0.967433
Brigatinib	Oncobox 4.2	inhibitor	0.267832	0.0651172	0.0944657	-0.194132	0.305774	0.0509556	0.105865	-0.430618	-0.265259	-0.508893	0.615302	0.780795	1.29731	1.21113	0.784826	0.723553	0.998003	1.00066	1.12661	1.14343	1.08775	0.88443	0.983846	1.41235	0.997212	0.810036	0.792967	0.956928	0.895198	0.907962	0.74084	1.03459	1.0583	1.30106	1.30418	0.911999	1.33996	1.35244	0.653996	0.483997	-2.83493e-11	0.943905
Lapatinib	Oncobox 4.2	inhibitor	0.262201	0.0637675	0.0914533	-0.201561	0.306687	0.0611812	0.0908817	-0.41359	-0.261021	-0.471584	0.613013	0.763249	1.27076	1.19822	0.780029	0.703497	0.981798	0.985575	1.11513	1.12815	1.07269	0.877379	0.966569	1.39807	0.985118	0.793136	0.778507	0.930068	0.879076	0.893821	0.733777	1.02192	1.04383	1.27925	1.28178	0.894464	1.32291	1.33444	0.644825	0.475809	-2.7664e-11	0.930682
Binimetinib (MEK162)	Oncobox 4.2	inhibitor	0.308741	0.180257	0.239059	-0.00750127	0.393804	-0.233924	0.199166	-0.707342	-0.372259	-0.849729	0.580793	0.917622	1.19128	1.23042	0.549242	0.872956	0.962732	0.959097	0.997136	0.988057	1.0602	0.839394	0.889958	1.18034	0.99484	0.832068	0.821407	0.841469	0.784789	0.777168	0.623495	1.03121	1.05991	1.19817	1.18723	0.87539	1.30375	1.30827	0.574304	0.707096	-3.21274e-11	0.882502
Selumetinib	Oncobox 4.2	inhibitor	0.308741	0.180257	0.239059	-0.00750127	0.393804	-0.233924	0.199166	-0.707342	-0.372259	-0.849729	0.580793	0.917622	1.19128	1.23042	0.549242	0.872956	0.962732	0.959097	0.997136	0.988057	1.0602	0.839394	0.889958	1.18034	0.99484	0.832068	0.821407	0.841469	0.784789	0.777168	0.623495	1.03121	1.05991	1.19817	1.18723	0.87539	1.30375	1.30827	0.574304	0.707096	-3.21274e-11	0.882502
Trametinib (Mekinst)	Oncobox 4.2	inhibitor	0.308741	0.180257	0.239059	-0.00750127	0.393804	-0.233924	0.199166	-0.707342	-0.372259	-0.849729	0.580793	0.917622	1.19128	1.23042	0.549242	0.872956	0.962732	0.959097	0.997136	0.988057	1.0602	0.839394	0.889958	1.18034	0.99484	0.832068	0.821407	0.841469	0.784789	0.777168	0.623495	1.03121	1.05991	1.19817	1.18723	0.87539	1.30375	1.30827	0.574304	0.707096	-3.21274e-11	0.882502
Acalabrutinib	Oncobox 4.2	inhibitor	0.229227	0.0666474	0.116885	-0.0544793	0.247498	-0.074781	0.109163	-0.392034	-0.248126	-0.314382	0.491538	0.681991	1.00415	0.890431	0.70467	0.6034	0.852471	0.895566	0.93026	0.829321	0.832344	0.668214	0.704583	1.09452	0.767546	0.606546	0.613322	0.78444	0.81535	0.822335	0.595711	0.805442	0.812766	1.01552	1.02051	0.723167	1.12091	1.10766	0.569854	0.391989	-3.68136e-11	0.757726
Ibrutinib	Oncobox 4.2	inhibitor	0.229227	0.0666474	0.116885	-0.0544793	0.247498	-0.074781	0.109163	-0.392034	-0.248126	-0.314382	0.491538	0.681991	1.00415	0.890431	0.70467	0.6034	0.852471	0.895566	0.93026	0.829321	0.832344	0.668214	0.704583	1.09452	0.767546	0.606546	0.613322	0.78444	0.81535	0.822335	0.595711	0.805442	0.812766	1.01552	1.02051	0.723167	1.12091	1.10766	0.569854	0.391989	-3.68136e-11	0.757726
Gilteritinib	Oncobox 4.2	inhibitor	0.218791	0.00024562	0.0916265	-0.142928	0.210749	0.146347	0.0430059	-0.326608	-0.241228	-0.394809	0.501055	0.602142	0.974636	0.932857	0.773762	0.550241	0.824538	0.85587	0.873857	0.875315	0.883157	0.75736	0.738647	1.06601	0.725357	0.705299	0.694681	0.652084	0.770756	0.810487	0.568554	0.87487	0.890758	1.00954	1.02527	0.661821	1.04816	1.0308	0.575526	0.409426	-3.0761e-11	0.753514
Dacomitinib	Oncobox 4.2	inhibitor	0.188949	0.0454848	0.0662288	-0.142844	0.217447	0.0461988	0.0569129	-0.300739	-0.177638	-0.320267	0.451246	0.552725	0.953358	0.888952	0.548329	0.501357	0.711411	0.70575	0.816641	0.830746	0.780937	0.619063	0.720122	1.01105	0.729215	0.573219	0.564273	0.700966	0.633659	0.642732	0.539591	0.746489	0.761132	0.947946	0.945849	0.671945	0.971975	0.986677	0.465561	0.340762	-1.73364e-11	0.681604
Gefitinib	Oncobox 4.2	inhibitor	0.188949	0.0454848	0.0662288	-0.142844	0.217447	0.0461988	0.0569129	-0.300739	-0.177638	-0.320267	0.451246	0.552725	0.953358	0.888952	0.548329	0.501357	0.711411	0.70575	0.816641	0.830746	0.780937	0.619063	0.720122	1.01105	0.729215	0.573219	0.564273	0.700966	0.633659	0.642732	0.539591	0.746489	0.761132	0.947946	0.945849	0.671945	0.971975	0.986677	0.465561	0.340762	-1.73364e-11	0.681604
Osimertinib	Oncobox 4.2	inhibitor	0.188949	0.0454848	0.0662288	-0.142844	0.217447	0.0461988	0.0569129	-0.300739	-0.177638	-0.320267	0.451246	0.552725	0.953358	0.888952	0.548329	0.501357	0.711411	0.70575	0.816641	0.830746	0.780937	0.619063	0.720122	1.01105	0.729215	0.573219	0.564273	0.700966	0.633659	0.642732	0.539591	0.746489	0.761132	0.947946	0.945849	0.671945	0.971975	0.986677	0.465561	0.340762	-1.73364e-11	0.681604
Erlotinib	Oncobox 4.2	inhibitor	0.201233	0.060425	0.0790529	-0.169249	0.235203	0.0474835	0.0699541	-0.345619	-0.178484	-0.424978	0.388339	0.554516	0.936181	0.877251	0.537425	0.498601	0.706567	0.702094	0.807582	0.82987	0.77727	0.619053	0.713206	1.00075	0.693747	0.576692	0.568665	0.689192	0.636343	0.646282	0.505061	0.746336	0.763323	0.944439	0.942445	0.666726	0.967074	0.981198	0.441275	0.348998	-2.10387e-11	0.670569
Venetoclax	Oncobox 4.2	inhibitor	0.260041	0.0326825	0.0608414	0.0507232	0.255397	-0.099257	0.130305	-0.577759	-0.112975	-0.604616	0.320882	0.657189	0.971533	0.814409	0.48454	0.473975	0.732558	0.74541	0.796719	0.686921	0.770668	0.554686	0.665529	0.963458	0.623949	0.505745	0.511407	0.652703	0.651176	0.650392	0.467264	0.753112	0.76702	0.927753	0.910521	0.548485	1.07709	1.07557	0.400341	0.361499	-3.50252e-11	0.642421
Tivantinib	Oncobox 4.2	inhibitor	0.146926	0.0680123	0.0982916	-0.123512	0.148082	-0.035288	0.102942	-0.22316	-0.182294	-0.229626	0.438438	0.482257	0.757297	0.724344	0.533495	0.496341	0.622363	0.63962	0.664142	0.663386	0.669834	0.566065	0.641148	0.786308	0.603217	0.543512	0.537555	0.603649	0.561426	0.574692	0.473058	0.631285	0.645162	0.750609	0.749194	0.576015	0.762545	0.752457	0.462051	0.339498	-2.47207e-11	0.58325
CYT387 (Momelotinib)	Oncobox 4.2	inhibitor	0.128855	0.0288614	0.0619493	-0.0598655	0.135654	-0.0298174	0.100302	-0.200404	-0.165534	-0.222593	0.388601	0.467203	0.703578	0.660047	0.48522	0.458286	0.586972	0.599955	0.625357	0.629303	0.623051	0.54213	0.540906	0.738881	0.572654	0.484394	0.47863	0.562505	0.536549	0.546077	0.450772	0.596918	0.606712	0.701521	0.707491	0.523049	0.727514	0.728421	0.4143	0.312544	-2.03611e-11	0.543571
Ruxolitinib	Oncobox 4.2	inhibitor	0.128855	0.0288614	0.0619493	-0.0598655	0.135654	-0.0298174	0.100302	-0.200404	-0.165534	-0.222593	0.388601	0.467203	0.703578	0.660047	0.48522	0.458286	0.586972	0.599955	0.625357	0.629303	0.623051	0.54213	0.540906	0.738881	0.572654	0.484394	0.47863	0.562505	0.536549	0.546077	0.450772	0.596918	0.606712	0.701521	0.707491	0.523049	0.727514	0.728421	0.4143	0.312544	-2.03611e-11	0.543571
Lorlatinib	Oncobox 4.2	inhibitor	0.151772	0.0403535	0.0555028	-0.103021	0.17451	0.0100174	0.0942313	-0.251151	-0.172215	-0.365985	0.325432	0.446166	0.675794	0.634851	0.467181	0.437036	0.562609	0.579545	0.610983	0.615567	0.602763	0.522405	0.51595	0.789724	0.529656	0.465493	0.450603	0.501585	0.513087	0.519427	0.397958	0.56769	0.584404	0.693014	0.703219	0.475003	0.724087	0.719907	0.370258	0.281519	-2.16719e-11	0.516151
Nilotinib	Oncobox 4.2	inhibitor	0.15758	-0.089657	0.126711	-0.177903	0.0809181	0.383832	-0.170606	-0.15088	-0.159995	-0.0373077	0.338225	0.334827	0.610514	0.640409	0.723713	0.175827	0.576505	0.612401	0.605997	0.576139	0.618904	0.440748	0.481177	0.379645	0.324944	0.504263	0.53558	0.267625	0.542287	0.663922	0.443359	0.708333	0.724951	0.665498	0.655589	0.398721	0.577355	0.56589	0.43045	0.339968	-1.93717e-11	0.49979
Ponatinib	Oncobox 4.2	inhibitor	0.15758	-0.089657	0.126711	-0.177903	0.0809181	0.383832	-0.170606	-0.15088	-0.159995	-0.0373077	0.338225	0.334827	0.610514	0.640409	0.723713	0.175827	0.576505	0.612401	0.605997	0.576139	0.618904	0.440748	0.481177	0.379645	0.324944	0.504263	0.53558	0.267625	0.542287	0.663922	0.443359	0.708333	0.724951	0.665498	0.655589	0.398721	0.577355	0.56589	0.43045	0.339968	-1.93717e-11	0.49979
Dabrafenib	Oncobox 4.2	inhibitor	0.187583	0.0172335	0.0548696	-0.0143197	0.179343	-0.072232	0.0633249	-0.280659	-0.135143	-0.452027	0.212076	0.450687	0.637724	0.671609	0.346963	0.353442	0.552529	0.548666	0.587861	0.543692	0.631626	0.46551	0.492802	0.682632	0.49592	0.422521	0.422995	0.461589	0.430337	0.44603	0.347857	0.586695	0.608591	0.679018	0.673017	0.385135	0.713608	0.716138	0.29631	0.306585	-2.24724e-11	0.476805
Cobimetinib	Oncobox 4.2	inhibitor	0.155065	0.100778	0.106175	0.0190922	0.208306	-0.170272	0.117586	-0.377531	-0.1592	-0.418884	0.290846	0.47858	0.628386	0.630874	0.240212	0.487444	0.497364	0.487946	0.524808	0.511699	0.544497	0.42333	0.45987	0.652511	0.528579	0.412338	0.405644	0.472463	0.415714	0.396493	0.30648	0.519464	0.531931	0.628246	0.623467	0.452665	0.7018	0.70682	0.276439	0.36506	-1.83199e-11	0.458508
Ganetespib (STA-9090)	Oncobox 4.2	inhibitor	0.0645468	0.00453336	0.0514444	-0.0497744	0.0642155	0.0896929	0.0153162	-0.122765	-0.11721	-0.0338094	0.229338	0.274145	0.352054	0.344151	0.292537	0.213647	0.32373	0.337577	0.340428	0.29957	0.329513	0.26431	0.295117	0.376558	0.269558	0.265904	0.270233	0.268113	0.290099	0.302323	0.251946	0.32786	0.33272	0.366619	0.370004	0.273527	0.378918	0.37684	0.246536	0.166586	-7.73597e-12	0.290365
Napabucasin	Oncobox 4.2	inhibitor	0.0388093	0.00805119	0.0215418	0.0352216	0.0655171	-0.006003	0.0137022	-0.0636972	-0.113143	-0.0589083	0.207022	0.221256	0.320976	0.312893	0.241755	0.22988	0.283872	0.284522	0.315071	0.304587	0.307322	0.271012	0.222972	0.371809	0.272475	0.241562	0.242203	0.257086	0.278097	0.282621	0.18415	0.276378	0.279955	0.330459	0.334731	0.231598	0.35513	0.359789	0.192203	0.157245	-1.16673e-11	0.262831
Alectinib	Oncobox 4.2	inhibitor	0.0788834	0.0196324	0.028237	-0.0512883	0.0883271	0.00475679	0.0489519	-0.129879	-0.0876217	-0.188627	0.164055	0.22807	0.343955	0.322181	0.236497	0.222197	0.286592	0.294913	0.309969	0.31268	0.30681	0.265367	0.263724	0.401308	0.267998	0.236817	0.228694	0.255962	0.261539	0.26523	0.201249	0.288103	0.297172	0.353116	0.358335	0.240055	0.367985	0.365763	0.188435	0.143234	-1.10129e-11	0.262301
Ceritinib (Zykadia, LDK378)	Oncobox 4.2	inhibitor	0.0788834	0.0196324	0.028237	-0.0512883	0.0883271	0.00475679	0.0489519	-0.129879	-0.0876217	-0.188627	0.164055	0.22807	0.343955	0.322181	0.236497	0.222197	0.286592	0.294913	0.309969	0.31268	0.30681	0.265367	0.263724	0.401308	0.267998	0.236817	0.228694	0.255962	0.261539	0.26523	0.201249	0.288103	0.297172	0.353116	0.358335	0.240055	0.367985	0.365763	0.188435	0.143234	-1.10129e-11	0.262301
Everolimus	Oncobox 4.2	inhibitor	0.0592759	0.0369783	0.0411129	0.0684474	0.0858353	-0.0552163	0.0419613	-0.150561	-0.127834	-0.112157	0.167584	0.188519	0.295331	0.27074	0.224688	0.223307	0.2296	0.240585	0.236903	0.249768	0.259928	0.237884	0.253058	0.28786	0.244356	0.203435	0.201712	0.227724	0.198672	0.202169	0.155447	0.241901	0.254998	0.298765	0.30092	0.23665	0.297298	0.265425	0.169396	0.148298	-1.46296e-11	0.222997
Sirolimus	Oncobox 4.2	inhibitor	0.0592759	0.0369783	0.0411129	0.0684474	0.0858353	-0.0552163	0.0419613	-0.150561	-0.127834	-0.112157	0.167584	0.188519	0.295331	0.27074	0.224688	0.223307	0.2296	0.240585	0.236903	0.249768	0.259928	0.237884	0.253058	0.28786	0.244356	0.203435	0.201712	0.227724	0.198672	0.202169	0.155447	0.241901	0.254998	0.298765	0.30092	0.23665	0.297298	0.265425	0.169396	0.148298	-1.46296e-11	0.222997
Temsirolimus	Oncobox 4.2	inhibitor	0.0592759	0.0369783	0.0411129	0.0684474	0.0858353	-0.0552163	0.0419613	-0.150561	-0.127834	-0.112157	0.167584	0.188519	0.295331	0.27074	0.224688	0.223307	0.2296	0.240585	0.236903	0.249768	0.259928	0.237884	0.253058	0.28786	0.244356	0.203435	0.201712	0.227724	0.198672	0.202169	0.155447	0.241901	0.254998	0.298765	0.30092	0.23665	0.297298	0.265425	0.169396	0.148298	-1.46296e-11	0.222997
Buserelin	Oncobox 4.2	activator	-0.0531921	-0.0450905	-0.0998393	0.0089478	-0.0861674	0.128303	-0.0018513	0.0684232	0.0804668	0.259769	0.246358	0.097069	0.153408	0.133064	0.173672	0.120928	0.199936	0.203029	0.212795	0.225364	0.144877	0.172891	0.136674	0.273022	0.205082	0.170253	0.166928	0.225244	0.223022	0.235755	0.202552	0.159801	0.127201	0.146479	0.161521	0.166368	0.209728	0.236432	0.214737	0.0307606	1.80337e-12	0.182763
Goserelin	Oncobox 4.2	activator	-0.0531921	-0.0450905	-0.0998393	0.0089478	-0.0861674	0.128303	-0.0018513	0.0684232	0.0804668	0.259769	0.246358	0.097069	0.153408	0.133064	0.173672	0.120928	0.199936	0.203029	0.212795	0.225364	0.144877	0.172891	0.136674	0.273022	0.205082	0.170253	0.166928	0.225244	0.223022	0.235755	0.202552	0.159801	0.127201	0.146479	0.161521	0.166368	0.209728	0.236432	0.214737	0.0307606	1.80337e-12	0.182763
Encorafenib	Oncobox 4.2	inhibitor	0.0409749	-0.00945901	-0.00975149	0.000740442	0.0451161	-0.0279325	0.0184069	-0.0304699	-0.0276255	-0.0953354	0.0937689	0.14514	0.193818	0.224385	0.130928	0.129122	0.191353	0.194056	0.204376	0.204702	0.20553	0.202295	0.173151	0.281112	0.194005	0.135098	0.135009	0.173614	0.149387	0.150799	0.131745	0.183987	0.185783	0.224004	0.226305	0.134748	0.249495	0.252638	0.122329	0.0754205	-7.34987e-12	0.168805
Vemurafenib	Oncobox 4.2	inhibitor	0.0409749	-0.00945901	-0.00975149	0.000740442	0.0451161	-0.0279325	0.0184069	-0.0304699	-0.0276255	-0.0953354	0.0937689	0.14514	0.193818	0.224385	0.130928	0.129122	0.191353	0.194056	0.204376	0.204702	0.20553	0.202295	0.173151	0.281112	0.194005	0.135098	0.135009	0.173614	0.149387	0.150799	0.131745	0.183987	0.185783	0.224004	0.226305	0.134748	0.249495	0.252638	0.122329	0.0754205	-7.34987e-12	0.168805
Levonorgestrel	Oncobox 4.2	activator	0.0194716	-0.0381639	-0.0270834	0.0592406	-0.000255752	-0.037564	-0.0185335	0.00931861	0.0335696	0.0966267	0.158857	0.0921142	0.193004	0.158916	0.107319	0.125574	0.131039	0.127922	0.164786	0.138108	0.149302	0.115376	0.104611	0.180902	0.163412	0.107509	0.105594	0.144795	0.133534	0.134818	0.113348	0.154878	0.151396	0.184653	0.186382	0.112748	0.201405	0.201868	0.110884	0.0697042	-1.70397e-12	0.139248
Megestrol	Oncobox 4.2	activator	0.0194716	-0.0381639	-0.0270834	0.0592406	-0.000255752	-0.037564	-0.0185335	0.00931861	0.0335696	0.0966267	0.158857	0.0921142	0.193004	0.158916	0.107319	0.125574	0.131039	0.127922	0.164786	0.138108	0.149302	0.115376	0.104611	0.180902	0.163412	0.107509	0.105594	0.144795	0.133534	0.134818	0.113348	0.154878	0.151396	0.184653	0.186382	0.112748	0.201405	0.201868	0.110884	0.0697042	-1.70397e-12	0.139248

## Sheet: DS_NEG_INTERSECTION
Drug	Database	Drug type	Norm_12_4_12_5_S11_L006_R1_001	Norm_13_4_S4_R1_001	Norm_8_4_S10_L001_R1_001	Norm_B1_S19_R1_001	Norm_B2_S20_R1_001	Norm_B3_S21_R1_001	Norm_B4_S22_R1_001	Norm_B5_S23_R1_001	Norm_B6_S24_R1_001	Case_BT_20_S5_R1_001	Case_BT_1_S3_R1_001	Case_BT_10_S10_R1_001	Case_BT_11_S11_R1_001	Case_BT_12_S12_R1_001	Case_BT_14_S13_R1_001	Case_BT_15_S14_R1_001	Case_BT_16_S15_R1_001	Case_BT_16_S5_R1_001	Case_BT_17_S2_R1_001	Case_BT_18_S6_R1_001	Case_BT_19_S18_R1_001	Case_BT_2_S2_R1_001	Case_BT_20_S19_R1_001	Case_BT_21_S11_R1_001	Case_BT_22_S20_R1_001	Case_BT_13_S2_R1_001	Case_BT_23_S7_R1_001	Case_BT_24_S2_R1_001	Case_BT_25_S1_R1_001	Case_BT_25_S2_R1_001	Case_BT_3_S3_R1_001	Case_BT_4_S2_R1_001	Case_BT_4_S4_R1_001	Case_BT_5_S3_R1_001	Case_BT_5_S5_R1_001	Case_BT_6_S6_R1_001	Case_BT_7_S4_R1_001	Case_BT_7_S7_R1_001	Case_BT_8_S8_R1_001	Case_BT_9_S9_R1_001	Norm_geomean	Case_geomean
Abemaciclib (LY2835219)	Oncobox 4.2	inhibitor	-0.0428708	0.0376056	-0.0222339	0.0332637	-0.0124213	-0.107746	0.0476067	0.042592	0.0242045	-0.00582529	-0.0966941	-0.0728431	-0.136188	-0.153293	-0.185058	-0.0300098	-0.135383	-0.14351	-0.140824	-0.131285	-0.135688	-0.105054	-0.107597	-0.0874871	-0.0889916	-0.113624	-0.121363	-0.0538057	-0.121527	-0.15109	-0.114641	-0.165987	-0.16713	-0.143269	-0.142013	-0.103464	-0.133512	-0.12899	-0.113673	-0.0690933	1.8936e-12	-0.116563
Arsenic trioxide	Oncobox 4.2	inhibitor	-0.0322533	0.0411538	-0.0363864	-0.00517354	-0.00999955	-0.10596	0.0744394	0.0950027	-0.0208229	-0.0135214	-0.0663214	-0.0206731	-0.0824474	-0.0852377	-0.175045	0.0179944	-0.0866042	-0.0928548	-0.0904709	-0.0679722	-0.080071	-0.0507952	-0.0543515	-0.0035034	-0.0229158	-0.0804313	-0.0949971	0.0311709	-0.0784039	-0.112398	-0.0814872	-0.132136	-0.128356	-0.0887046	-0.0840297	-0.0573125	-0.0726467	-0.0666435	-0.0851264	-0.041385	2.97205e-13	-0.0694831
Degarelix	Oncobox 4.2	inhibitor	0.0348569	0.0246733	0.0623048	-0.00513543	0.0555614	-0.0916049	-3.75901e-05	-0.0289415	-0.051677	-0.154599	-0.140096	-0.0543787	-0.0818918	-0.0719622	-0.0951891	-0.0717693	-0.117825	-0.114129	-0.124223	-0.131792	-0.0834833	-0.0933736	-0.0703234	-0.1616	-0.112396	-0.0978782	-0.100333	-0.12712	-0.138593	-0.147185	-0.112884	-0.0913545	-0.0702191	-0.0779932	-0.0869967	-0.093648	-0.123363	-0.141448	-0.122788	-0.0198165	-4.5894e-13	-0.104828
Estramustine	Oncobox 4.2	activator	-0.0606975	-0.083068	-0.0347929	0.0920003	-0.113289	0.0919178	-0.117877	0.18023	0.0455761	0.394922	0.0551799	-0.155189	-0.183834	-0.178115	-0.0401236	-0.169642	-0.151815	-0.160643	-0.17257	-0.184793	-0.17277	-0.157265	-0.159188	-0.287254	-0.131365	-0.119825	-0.116565	-0.207832	-0.148765	-0.120464	-0.0357096	-0.129805	-0.134144	-0.200647	-0.204053	-0.147301	-0.23676	-0.24273	-0.030404	-0.0753212	1.87071e-11	-0.130824
Flavopiridol (Alvocidib)	Oncobox 4.2	inhibitor	-0.108836	0.0992159	-0.0684064	0.0811933	-0.0273268	-0.269088	0.119971	0.102933	0.0703446	-0.0172157	-0.200709	-0.184033	-0.298476	-0.33627	-0.460653	-0.047104	-0.314951	-0.340581	-0.325589	-0.305544	-0.313891	-0.237201	-0.228487	-0.150211	-0.177029	-0.251417	-0.275521	-0.0693146	-0.281733	-0.36614	-0.278549	-0.402698	-0.410455	-0.332581	-0.334404	-0.212143	-0.299264	-0.286164	-0.258428	-0.190408	3.83267e-12	-0.265393
Fluoxymesterone	Oncobox 4.2	activator	-0.0304078	-0.0193968	-0.0244017	0.0464649	-0.0407419	-0.00926088	-0.023633	0.0790333	0.0223439	0.136523	0.0309317	-0.0562693	-0.059573	-0.0636782	-0.0420567	-0.0389287	-0.0599418	-0.0671715	-0.0612142	-0.0628625	-0.0665292	-0.0573829	-0.0557091	-0.076358	-0.0233173	-0.0498772	-0.0520515	-0.0497367	-0.0611141	-0.0610425	-0.0177772	-0.0648253	-0.0670496	-0.0743787	-0.0746314	-0.0479746	-0.077025	-0.0765642	-0.0173213	-0.0374911	6.62184e-12	-0.0473266
Methyltestosterone	Oncobox 4.2	activator	-0.0304078	-0.0193968	-0.0244017	0.0464649	-0.0407419	-0.00926088	-0.023633	0.0790333	0.0223439	0.136523	0.0309317	-0.0562693	-0.059573	-0.0636782	-0.0420567	-0.0389287	-0.0599418	-0.0671715	-0.0612142	-0.0628625	-0.0665292	-0.0573829	-0.0557091	-0.076358	-0.0233173	-0.0498772	-0.0520515	-0.0497367	-0.0611141	-0.0610425	-0.0177772	-0.0648253	-0.0670496	-0.0743787	-0.0746314	-0.0479746	-0.077025	-0.0765642	-0.0173213	-0.0374911	6.62184e-12	-0.0473266
Palbociclib	Oncobox 4.2	inhibitor	-0.0428708	0.0376056	-0.0222339	0.0332637	-0.0124213	-0.107746	0.0476067	0.042592	0.0242045	-0.00582529	-0.0966941	-0.0728431	-0.136188	-0.153293	-0.185058	-0.0300098	-0.135383	-0.14351	-0.140824	-0.131285	-0.135688	-0.105054	-0.107597	-0.0874871	-0.0889916	-0.113624	-0.121363	-0.0538057	-0.121527	-0.15109	-0.114641	-0.165987	-0.16713	-0.143269	-0.142013	-0.103464	-0.133512	-0.12899	-0.113673	-0.0690933	1.8936e-12	-0.116563
Ribociclib	Oncobox 4.2	inhibitor	-0.0428708	0.0376056	-0.0222339	0.0332637	-0.0124213	-0.107746	0.0476067	0.042592	0.0242045	-0.00582529	-0.0966941	-0.0728431	-0.136188	-0.153293	-0.185058	-0.0300098	-0.135383	-0.14351	-0.140824	-0.131285	-0.135688	-0.105054	-0.107597	-0.0874871	-0.0889916	-0.113624	-0.121363	-0.0538057	-0.121527	-0.15109	-0.114641	-0.165987	-0.16713	-0.143269	-0.142013	-0.103464	-0.133512	-0.12899	-0.113673	-0.0690933	1.8936e-12	-0.116563
Rigosertib	Oncobox 4.2	inhibitor	-0.0202263	0.015103	-0.0165166	0.0251744	-0.012604	-0.0582379	0.0246188	0.0213443	0.0213443	0.00458895	-0.0455234	-0.043828	-0.0707822	-0.0782836	-0.0999308	-0.01848	-0.0740491	-0.0791834	-0.074209	-0.0715161	-0.0778643	-0.0650717	-0.0601316	-0.0566566	-0.0419667	-0.0640566	-0.0676372	-0.0202276	-0.0689841	-0.0858964	-0.0573163	-0.0911622	-0.0927501	-0.0835341	-0.0832823	-0.0488936	-0.0772683	-0.0729972	-0.0598916	-0.0415427	1.71177e-12	-0.0636934
Toremifene	Oncobox 4.2	inhibitor	0.00428309	0.0537524	5.53568e-05	-0.0227652	0.035509	-0.103494	0.0816926	-0.0547109	0.00567744	-0.202639	-0.102706	0.00837834	-0.021532	-0.0234725	-0.105498	0.0364276	-0.0277188	-0.0282948	-0.0238025	-0.0100465	-0.0214167	-0.0105077	-0.00636303	0.0423249	-0.0111352	-0.0291119	-0.033171	0.0511778	-0.0211651	-0.0498297	-0.0700618	-0.0573522	-0.0568984	-0.02121	-0.0201266	-0.00610488	0.00234092	0.00864628	-0.0675816	-0.0194103	-7.51437e-12	-0.0283789
