# Supplementary material for: Transcriptomic Portraits and Molecular Pathway Activation Features of Adult Spinal Intramedullary Astrocytomas
Source: Front Oncol. 2022 Mar 21;12:837570. doi: 10.3389/fonc.2022.837570 (PMC8978956; doi:10.3389/fonc.2022.837570)
Supplement: Supplementary Figure 1 — Kaplan-Meier plots for progression-free and overall survival. [file DataSheet_1.zip › Supplementary_Table_S4_PAL_INTERSECT.xlsx]

## Sheet: PAL_POS
Pathway	Database	Norm_12_4_12_5_S11_L006_R1_001	Norm_13_4_S4_R1_001	Norm_8_4_S10_L001_R1_001	Norm_B1_S19_R1_001	Norm_B2_S20_R1_001	Norm_B3_S21_R1_001	Norm_B4_S22_R1_001	Norm_B5_S23_R1_001	Norm_B6_S24_R1_001	Case_BT_20_S5_R1_001	Case_BT_1_S3_R1_001	Case_BT_10_S10_R1_001	Case_BT_11_S11_R1_001	Case_BT_12_S12_R1_001	Case_BT_14_S13_R1_001	Case_BT_15_S14_R1_001	Case_BT_16_S15_R1_001	Case_BT_16_S5_R1_001	Case_BT_17_S2_R1_001	Case_BT_18_S6_R1_001	Case_BT_19_S18_R1_001	Case_BT_2_S2_R1_001	Case_BT_20_S19_R1_001	Case_BT_21_S11_R1_001	Case_BT_22_S20_R1_001	Case_BT_13_S2_R1_001	Case_BT_23_S7_R1_001	Case_BT_24_S2_R1_001	Case_BT_25_S1_R1_001	Case_BT_25_S2_R1_001	Case_BT_3_S3_R1_001	Case_BT_4_S2_R1_001	Case_BT_4_S4_R1_001	Case_BT_5_S3_R1_001	Case_BT_5_S5_R1_001	Case_BT_6_S6_R1_001	Case_BT_7_S4_R1_001	Case_BT_7_S7_R1_001	Case_BT_8_S8_R1_001	Case_BT_9_S9_R1_001	Norm_geomean	Case_geomean
Akt_Signaling_Pathway	Primary 1.4	3.62465	0.891321	2.31551	-4.01195	4.59707	1.59525	2.11837	-6.83076	-4.29945	-6.36229	6.39516	10.8957	15.35	15.0759	10.5921	8.33691	12.9573	14.1655	14.0547	12.7477	14.0392	11.4787	12.525	17.3305	11.757	9.28098	9.53181	12.3021	11.6861	11.4986	10.4615	12.9956	12.9719	15.5772	15.6069	10.6387	16.3852	16.4086	8.3215	5.85115	-5.83906e-10	11.6724
CCR3_Pathway_in_Eosinophils	Cytoskeleton 1.2	-0.186872	-0.186872	-0.186872	-0.186872	1.20882	-0.114708	-0.186872	-0.0798758	-0.0798758	1.25232	3.84563	2.15241	4.44441	4.4278	1.93194	3.04474	3.10484	1.76824	3.04474	3.3599	2.94521	2.82354	3.82222	7.95963	4.33539	1.66298	2.18365	-0.186872	1.87616	2.01194	0.6872	4.10588	3.39505	5.20318	5.66622	2.75619	7.04003	7.19598	2.08792	0.534465	-5.51338e-10	3.23993
Cellular_Apoptosis_Pathway	Primary 1.4	3.07051	-1.48142	0.300638	-0.684427	1.27666	0.616264	0.126601	-6.52434	3.29951	-4.24384	3.64148	5.07468	7.80192	7.24089	6.29619	3.14796	7.13481	7.29209	6.9173	5.73137	7.41957	6.60462	6.44356	6.25323	5.23344	5.76418	6.12511	4.51262	4.62373	4.98509	7.03118	8.44285	7.87488	8.38739	8.52019	5.56631	7.2138	6.97382	5.11589	2.39298	-1.24956e-10	5.85902
Cellular_Apoptosis_Pathway_Gene_Expression_BAX_BID_BAK_Ras_Noxa_PUMA_APAF1_Survivin_BCL2_via_TP53	Primary 1.4	21.1238	-15.3672	16.5114	-24.5835	12.89	60.3515	-24.5835	-23.1712	-23.1712	-5.5862	48.8372	46.271	73.8481	82.7086	103.178	21.1733	77.1473	82.1696	77.5442	74.6938	81.0805	68.4212	62.864	59.7167	45.4792	66.7592	70.1981	24.6207	71.3806	88.2425	60.4281	94.2186	95.799	86.214	85.9934	54.0864	79.3324	75.2019	62.8239	43.2771	-1.73933e-09	66.5974
Chemokine_Pathway	Primary 1.4	0.0874388	-0.387593	0.197078	-1.71049	3.72968	0.298045	-1.71049	-1.50177	0.998105	1.097	9.30657	8.57289	14.4971	15.0266	10.4071	9.90389	12.827	12.2628	14.6276	13.2256	13.9761	11.8354	12.7284	17.1365	13.3952	9.05901	9.58466	10.7762	10.2434	10.1045	9.2331	12.4041	12.1374	15.2609	15.2677	11.0612	16.7242	17.0514	8.4747	6.20991	-4.95876e-10	11.8014
Chemotaxis_Driven_by_IL-8_and_LTB4	Cytoskeleton 1.2	1.38214	1.19942	-0.127387	-2.69716	3.37698	4.68589	-2.69716	-2.56136	-2.56136	-0.870496	4.63684	1.4045	9.77851	8.56447	2.1506	4.08568	3.64792	2.93662	7.11342	8.4786	6.5745	5.95214	6.33624	10.2223	7.69788	3.77355	3.80172	4.76399	4.08292	3.371	3.1102	5.7793	5.8678	9.57992	9.62004	7.85916	9.03422	9.20671	2.48545	1.05166	3.66544e-12	5.64637
Cytokine_Network_Pathway	Primary 1.4	7.27318	-0.71168	-2.29588	1.40985	8.94686	-0.123089	-5.59865	-10.6934	1.79281	-0.64482	33.7052	26.7223	64.8371	51.3964	29.3574	36.8661	34.772	34.869	47.623	50.3906	41.7173	35.387	30.3196	59.5815	47.4265	33.5284	33.4389	35.1809	38.4781	38.0853	22.3365	47.2759	46.1668	60.4609	61.6266	41.3364	66.8947	67.3941	24.0248	19.7407	-1.14233e-09	40.9599
Cytoskeleton_Reorganization	Cytoskeleton 1.2	1.32118	0.757195	1.20359	-1.41256	0.0888084	-1.36493	2.09058	-1.34194	-1.34194	-0.462688	4.36984	4.40561	4.82154	4.64566	4.01024	4.24591	4.83643	4.81697	4.73231	4.77039	4.66774	4.43628	4.86368	4.29961	4.50147	4.63516	4.56571	4.88066	4.45364	4.6971	4.58777	5.09188	5.04414	4.88695	4.86	4.98991	4.85149	4.94698	4.59329	3.88038	-1.73224e-11	4.49071
ERK_Signaling_Pathway	Primary 1.4	1.55925	0.595135	0.708156	-2.70151	2.73213	-0.227345	0.293868	-1.19334	-1.76634	-1.75947	7.18207	7.3615	11.6033	11.9029	8.99813	7.66854	9.85363	10.0106	11.4025	11.0131	10.7632	9.87298	9.2124	14.0707	10.496	7.9171	7.93681	9.35089	9.37362	9.39127	7.00843	9.97787	9.7925	12.0344	12.1484	8.69629	13.4407	13.5064	6.79379	4.77052	-4.2736e-10	9.45571
Ephrin-B_Pathway	Cytoskeleton 1.2	1.55433	0.890818	1.41599	-1.66183	0.104481	-1.6058	2.45951	-1.57875	-1.57875	-0.544339	5.14099	5.18307	5.67241	5.46548	4.71793	4.99518	5.68992	5.66702	5.56742	5.61222	5.49146	5.21915	5.72197	5.05836	5.29585	5.45313	5.37143	5.74195	5.23957	5.526	5.39738	5.99045	5.93428	5.74936	5.71765	5.87048	5.70764	5.81997	5.40387	4.56516	-2.03793e-11	5.28319
Extracellular_Matrix_Remodeling_during_Adhesion	Cytoskeleton 1.2	-0.67365	-1.69942	-0.720986	-8.75476	4.31334	1.15895	-3.35943	4.5067	5.22926	-7.12057	10.7023	11.046	24.0665	22.5843	11.9098	7.31719	16.2845	15.0477	17.7713	18.986	16.4506	10.7785	19.0484	27.8315	17.9569	10.5214	9.78767	17.3773	10.3746	9.72369	10.7506	17.1859	15.6877	21.1946	20.8241	18.5748	24.7813	25.0143	8.77272	-1.18878	3.62801e-10	14.9712
HA_syntesis_pathway	Primary 1.4	2.09728	4.08279	5.04552	-3.8774	2.37829	-3.67895	1.11878	-3.58316	-3.58316	0.0803823	22.5147	8.85144	17.2155	18.9683	15.9715	17.6836	13.533	12.2842	16.0899	17.4869	13.3288	20.0151	15.1813	13.1756	21.1709	14.6617	14.9678	19.3112	14.0051	14.6753	16.2947	13.9371	14.2112	18.2394	18.7198	17.9015	11.7035	12.6405	17.7054	13.1261	-7.31304e-10	15.4259
HIF1Alpha_Pathway	Primary 1.4	2.93385	-2.13434	2.29326	-3.41438	1.79028	8.38215	-3.41438	-3.21822	-3.21822	-0.775861	6.78295	6.42652	10.2567	11.4873	14.3303	2.94074	10.7149	11.4124	10.77	10.3741	11.2612	9.50294	8.73111	8.29399	6.31656	9.27212	9.74974	3.41955	9.91397	12.2559	8.3928	13.0859	13.3054	11.9742	11.9435	7.512	11.0184	10.4447	8.72555	6.01071	-2.41573e-10	9.24964
HIF1Alpha_Pathway_Gene_Expression_via_JUN_CREB3	Primary 1.4	4.22475	-3.07345	3.30229	-4.91671	2.578	12.0703	-4.91671	-4.63424	-4.63424	-1.11724	9.76745	9.25419	14.7696	16.5417	20.6357	4.23466	15.4295	16.4339	15.5088	14.9388	16.2161	13.6842	12.5728	11.9433	9.09584	13.3518	14.0396	4.92415	14.2761	17.6485	12.0856	18.8437	19.1598	17.2428	17.1987	10.8173	15.8665	15.0404	12.5648	8.65543	-3.47865e-10	13.3195
HIF1Alpha_Pathway_NOS_Pathway	Primary 1.4	5.28094	-3.84181	4.12786	-6.14588	3.2225	15.0879	-6.14588	-5.7928	-5.7928	-1.39655	12.2093	11.5677	18.462	20.6772	25.7946	5.29333	19.2868	20.5424	19.3861	18.6735	20.2701	17.1053	15.716	14.9292	11.3698	16.6898	17.5495	6.15519	17.8451	22.0606	15.107	23.5547	23.9498	21.5535	21.4984	13.5216	19.8331	18.8005	15.706	10.8193	-4.34832e-10	16.6494
HIF1Alpha_Pathway_VEGF_Pathway	Primary 1.4	5.28094	-3.84181	4.12786	-6.14588	3.2225	15.0879	-6.14588	-5.7928	-5.7928	-1.39655	12.2093	11.5677	18.462	20.6772	25.7946	5.29333	19.2868	20.5424	19.3861	18.6735	20.2701	17.1053	15.716	14.9292	11.3698	16.6898	17.5495	6.15519	17.8451	22.0606	15.107	23.5547	23.9498	21.5535	21.4984	13.5216	19.8331	18.8005	15.706	10.8193	-4.34832e-10	16.6494
HIF1Alpha_Pathway_p53_Hypoxia_Pathway	Primary 1.4	3.40706	-2.47859	2.66314	-3.96509	2.07903	9.73411	-3.96509	-3.73729	-3.73729	-0.901	7.87697	7.46306	11.911	13.3401	16.6417	3.41505	12.4431	13.2532	12.5071	12.0474	13.0775	11.0357	10.1394	9.63173	7.33536	10.7676	11.3223	3.97109	11.513	14.2327	9.74647	15.1965	15.4515	13.9055	13.8699	8.72362	12.7956	12.1293	10.1329	6.98018	-2.80537e-10	10.7415
HMGB1_signaling_through_RAGE	Cytoskeleton 1.2	4.38804	0.564237	1.51272	-0.669896	15.4571	-4.43382	-4.4858	-8.40577	-3.9268	-11.6909	25.105	32.6493	56.8515	54.47	25.7045	39.7118	38.2133	40.488	44.3482	48.7304	43.3129	32.2682	31.2829	50.5813	42.4297	34.3339	33.3168	31.7572	33.8747	33.4846	20.4529	47.26	46.3975	53.1204	52.5386	38.8249	64.2581	65.6623	18.4805	25.3093	-1.24008e-09	38.6853
ILK_Signaling_Pathway	Primary 1.4	1.00642	-0.00639003	0.0239998	-0.180477	0.169943	-0.799398	0.818225	-0.762568	-0.269752	-2.56027	1.33717	1.99367	2.43572	2.42661	1.68042	2.21138	2.40934	2.32997	2.29325	2.7375	2.6373	2.46158	2.22653	2.84512	1.78055	2.39141	2.11978	2.35327	2.41048	2.63322	1.34568	2.49071	2.68974	2.91012	2.93505	1.86896	2.63521	2.60957	1.74579	1.91574	-6.85556e-11	2.15178
ILK_Signaling_Pathway_Apoptosis	Primary 1.4	16.5147	9.46494	15.0449	-17.6569	1.11011	-17.0616	26.1323	-16.7742	-16.7742	-5.7836	54.623	55.0701	60.2693	58.0707	50.128	53.0738	60.4554	60.2121	59.1539	59.6298	58.3468	55.4535	60.7959	53.7451	56.2684	57.9395	57.0714	61.0083	55.6705	58.7137	57.3472	63.6485	63.0517	61.0869	60.75	62.3738	60.6437	61.8372	57.4161	48.5048	-2.1653e-10	56.1339
ILK_Signaling_Pathway_Cell_Adhesion	Primary 1.4	66.0589	37.8598	60.1797	-70.6278	4.44042	-68.2464	104.529	-67.0969	-67.0969	-23.1344	218.492	220.28	241.077	232.283	200.512	212.295	241.822	240.848	236.616	238.519	233.387	221.814	243.184	214.98	225.074	231.758	228.286	244.033	222.682	234.855	229.389	254.594	252.207	244.348	243	249.495	242.575	247.349	229.664	194.019	-8.66118e-10	224.536
ILK_Signaling_Pathway_Cell_Cycle_Proliferation	Primary 1.4	3.22239	1.84682	2.93559	-3.44526	0.216606	-3.32909	5.09898	-3.27302	-3.27302	-1.12851	10.6582	10.7454	11.7599	11.3309	9.78108	10.3559	11.7962	11.7487	11.5422	11.6351	11.3847	10.8202	11.8626	10.4868	10.9792	11.3053	11.1359	11.9041	10.8625	11.4563	11.1897	12.4192	12.3028	11.9194	11.8537	12.1705	11.8329	12.0658	11.2031	9.46435	-4.22497e-11	10.953
ILK_Signaling_Pathway_Cell_Migration_Retraction	Primary 1.4	3.22239	1.84682	2.93559	-3.44526	0.216606	-3.32909	5.09898	-3.27302	-3.27302	-1.12851	10.6582	10.7454	11.7599	11.3309	9.78108	10.3559	11.7962	11.7487	11.5422	11.6351	11.3847	10.8202	11.8626	10.4868	10.9792	11.3053	11.1359	11.9041	10.8625	11.4563	11.1897	12.4192	12.3028	11.9194	11.8537	12.1705	11.8329	12.0658	11.2031	9.46435	-4.22497e-11	10.953
ILK_Signaling_Pathway_Cell_Motility	Primary 1.4	9.11158	5.22203	8.30065	-9.74176	0.612472	-9.41329	14.4178	-9.25474	-9.25474	-3.19095	30.1368	30.3835	33.252	32.039	27.6569	29.2821	33.3547	33.2205	32.6366	32.8992	32.1913	30.595	33.5426	29.6525	31.0447	31.9666	31.4877	33.6597	30.7147	32.3938	31.6398	35.1164	34.7872	33.7031	33.5172	34.4132	33.4586	34.1171	31.6778	26.7613	-1.19465e-10	30.9704
ILK_Signaling_Pathway_Cytoskeletal_Adhesion_Complexes	Primary 1.4	0.806468	-0.236535	-0.0719954	2.50243	-0.0252002	0.191133	0.750394	-4.05728	0.140588	-3.30256	0.749096	1.3716	1.58115	1.27929	1.15437	0.704657	1.5828	1.59274	1.2356	1.23603	1.2356	1.26548	1.5219	1.23262	1.21795	0.994408	0.976376	1.17153	1.01069	1.11249	1.09371	1.40178	1.42433	1.69813	1.63763	1.27335	1.25701	1.25877	1.18967	0.0875825	4.27376e-11	1.07954
ILK_Signaling_Pathway_Epithelial_Mesenchymal_Transition	Primary 1.4	4.33173	2.48261	3.94621	-4.63133	0.291175	-4.47517	6.85437	-4.3998	-4.3998	-1.51701	14.3274	14.4446	15.8083	15.2317	13.1483	13.921	15.8571	15.7933	15.5158	15.6406	15.3041	14.5452	15.9465	14.0971	14.7589	15.1973	14.9696	16.0022	14.6021	15.4003	15.0419	16.6947	16.5382	16.0228	15.9344	16.3604	15.9065	16.2196	15.06	12.7226	-5.67946e-11	14.7236
ILK_Signaling_Pathway_Epithelial_Mesenchymal_Transition_Tubulo-Interstitial_Fibrosis	Primary 1.4	1.6562	0.352844	0.820307	1.10094	0.0435533	-0.836819	2.17201	-4.44591	-0.863115	-3.15764	3.84069	4.39818	4.88175	4.49526	3.92314	3.71196	4.89406	4.88828	4.52145	4.54971	4.47415	4.33008	4.86205	4.20191	4.33728	4.24443	4.17816	4.57545	4.12534	4.39059	4.29447	4.92671	4.91097	5.02951	4.95812	4.74239	4.62704	4.69849	4.38041	2.91752	2.37853e-11	4.21126
ILK_Signaling_Pathway_G2_Phase_Arrest	Primary 1.4	3.22239	1.84682	2.93559	-3.44526	0.216606	-3.32909	5.09898	-3.27302	-3.27302	-1.12851	10.6582	10.7454	11.7599	11.3309	9.78108	10.3559	11.7962	11.7487	11.5422	11.6351	11.3847	10.8202	11.8626	10.4868	10.9792	11.3053	11.1359	11.9041	10.8625	11.4563	11.1897	12.4192	12.3028	11.9194	11.8537	12.1705	11.8329	12.0658	11.2031	9.46435	-4.22497e-11	10.953
ILK_Signaling_Pathway_MMP2_MMP9_Gene_Expression_Tissue_Invasion_via_FOS	Primary 1.4	6.00536	3.4418	5.47088	-6.42071	0.403675	-6.20421	9.50265	-6.09972	-6.09972	-2.10313	19.8629	20.0255	21.9161	21.1166	18.2284	19.2996	21.9838	21.8953	21.5105	21.6836	21.217	20.1649	22.1076	19.5437	20.4612	21.0689	20.7532	22.1848	20.2438	21.3504	20.8535	23.1449	22.9279	22.2134	22.0909	22.6814	22.0522	22.4863	20.8786	17.6381	-7.8738e-11	20.4123
ILK_Signaling_Pathway_Migration_Vasculogenesis	Primary 1.4	1.6562	0.352844	0.820307	1.10094	0.0435533	-0.836819	2.17201	-4.44591	-0.863115	-3.15764	3.84069	4.39818	4.88175	4.49526	3.92314	3.71196	4.89406	4.88828	4.52145	4.54971	4.47415	4.33008	4.86205	4.20191	4.33728	4.24443	4.17816	4.57545	4.12534	4.39059	4.29447	4.92671	4.91097	5.02951	4.95812	4.74239	4.62704	4.69849	4.38041	2.91752	2.37853e-11	4.21126
ILK_Signaling_Pathway_Opsonization	Primary 1.4	52.8471	30.2878	48.1437	-56.5022	3.55234	-54.5971	83.6233	-53.6775	-53.6775	-18.5075	174.794	176.224	192.862	185.826	160.41	169.836	193.457	192.679	189.292	190.815	186.71	177.451	194.547	171.984	180.059	185.407	182.629	195.226	178.145	187.884	183.511	203.675	201.766	195.478	194.4	199.596	194.06	197.879	183.731	155.215	-6.92895e-10	179.628
ILK_Signaling_Pathway_Regulation_of_Junction_Assembly_at_Desmosomes	Primary 1.4	66.0589	37.8598	60.1797	-70.6278	4.44042	-68.2464	104.529	-67.0969	-67.0969	-23.1344	218.492	220.28	241.077	232.283	200.512	212.295	241.822	240.848	236.616	238.519	233.387	221.814	243.184	214.98	225.074	231.758	228.286	244.033	222.682	234.855	229.389	254.594	252.207	244.348	243	249.495	242.575	247.349	229.664	194.019	-8.66118e-10	224.536
ILK_Signaling_Pathway_Tissue_Morphogenesis	Primary 1.4	6.00536	3.4418	5.47088	-6.42071	0.403675	-6.20421	9.50265	-6.09972	-6.09972	-2.10313	19.8629	20.0255	21.9161	21.1166	18.2284	19.2996	21.9838	21.8953	21.5105	21.6836	21.217	20.1649	22.1076	19.5437	20.4612	21.0689	20.7532	22.1848	20.2438	21.3504	20.8535	23.1449	22.9279	22.2134	22.0909	22.6814	22.0522	22.4863	20.8786	17.6381	-7.8738e-11	20.4123
ILK_Signaling_Pathway_Wound_Healing	Primary 1.4	66.0589	37.8598	60.1797	-70.6278	4.44042	-68.2464	104.529	-67.0969	-67.0969	-23.1344	218.492	220.28	241.077	232.283	200.512	212.295	241.822	240.848	236.616	238.519	233.387	221.814	243.184	214.98	225.074	231.758	228.286	244.033	222.682	234.855	229.389	254.594	252.207	244.348	243	249.495	242.575	247.349	229.664	194.019	-8.66118e-10	224.536
Integrins_Signaling_in_Natural_Killer_Cells	Cytoskeleton 1.2	1.63344	1.41749	-0.150548	-3.18756	3.99098	5.53788	-3.18756	-3.02706	-3.02706	-1.02877	5.47991	1.65987	11.5564	10.1216	2.54162	4.82853	4.31118	3.47055	8.40676	10.0202	7.76986	7.03435	7.48829	12.0809	9.09749	4.45965	4.49294	5.63018	4.82527	3.9839	3.67569	6.83008	6.93467	11.3217	11.3691	9.2881	10.6768	10.8807	2.93734	1.24287	4.33189e-12	6.67299
JAK-STAT_Pathway	Primary 1.4	3.43773	1.35409	1.56263	-2.05575	4.49154	0.435492	2.03928	-7.75485	-3.51016	-7.458	8.17552	10.4636	16.9465	14.7264	10.839	10.3328	13.2139	13.501	14.557	14.1787	13.7641	11.1448	12.2986	18.6158	12.8366	11.0655	10.7299	11.5315	11.6453	11.7069	10.1335	13.4199	13.9455	16.5985	16.8898	11.5074	17.2038	17.1825	9.05487	6.03353	-4.476e-10	12.2104
JAK-STAT_Pathway_Nml_SOCS_BCL-XL_p21_Myc_Nos2_Gene_Expression_via_STAT2	Primary 1.4	4.29403	1.61013	1.7864	-1.84399	5.89835	1.42345	2.24666	-11.6227	-3.79239	-9.3664	11.3686	13.5061	22.4178	19.8118	14.9313	13.761	17.7022	18.1478	20.0766	18.6948	18.3294	14.8752	16.2506	24.2805	17.1366	14.483	14.5142	15.119	15.4286	15.3349	14.2398	18.5761	18.8835	21.9643	22.297	16.0526	23.0565	23.0988	12.0781	7.82847	-5.6519e-10	16.361
JNK_Pathway	Primary 1.4	3.3819	1.26811	1.40694	-1.45229	4.64544	1.12109	1.76943	-9.15379	-2.98681	-7.3768	8.95369	10.6371	17.6559	15.6034	11.7596	10.8379	13.9419	14.2929	15.812	14.7237	14.4359	11.7154	12.7987	19.1229	13.4965	11.4065	11.4312	11.9075	12.1513	12.0775	11.215	14.6302	14.8723	17.2987	17.5607	12.6428	18.1589	18.1922	9.51251	6.16556	-4.45133e-10	12.8856
KEGG_ABC_transporters_Main_Pathway	KEGG Adjusted 1.4	-1.51256	-0.395885	0.960903	3.19174	-1.16792	2.39187	-2.78941	-6.17307	5.49434	-4.17477	5.38886	8.77913	9.59784	11.0068	10.8141	3.81655	10.7887	10.7818	11.5766	12.2531	10.7559	10.9593	8.89182	10.2474	10.5585	7.69268	7.82957	13.0859	10.3122	10.3402	7.07864	12.3145	12.3514	8.41514	8.42631	10.3714	8.17722	8.20962	6.6866	-1.2821	1.42522e-11	8.88798
KEGG_Amoebiasis_Main_Pathway	KEGG Adjusted 1.4	8.77687	-6.27364	-0.683602	33.5906	6.00416	-16.0869	6.33534	-15.8314	-15.8314	-6.06199	44.7476	40.9532	77.1228	58.0429	44.8596	49.7112	51.7784	51.395	61.1419	58.8499	56.1388	46.9314	33.6054	66.8443	64.4836	45.8637	45.1948	54.6125	51.5841	51.7704	32.181	58.5607	58.3304	70.1286	70.5805	48.1388	77.512	76.9495	36.7553	26.2151	-1.74301e-09	51.9699
KEGG_Apoptosis_Main_Pathway	KEGG Adjusted 1.4	11.5031	-4.18061	-4.05267	0.995572	6.84353	16.4967	6.68927	-47.9606	13.6657	-28.1775	33.8246	39.8133	74.9518	58.8735	41.3237	38.0323	53.0829	54.5494	58.9479	53.5312	56.5946	43.2991	43.427	75.1728	52.4692	48.5803	47.5763	46.8412	43.449	44.5484	39.0497	63.5859	63.5024	69.1068	71.0591	46.9012	74.338	73.9873	38.3876	19.0705	-4.52845e-10	49.8265
KEGG_Asthma_Main_Pathway	KEGG Adjusted 1.4	4.14159	-3.07229	-2.8369	-3.07229	1.93226	-2.91353	-3.07229	-2.8369	11.7303	0.0939364	7.045	7.74713	14.373	13.993	7.11078	11.2878	11.388	11.0917	14.879	11.6212	14.2272	10.5319	10.76	16.3429	7.94978	9.917	9.90542	11.9941	13.5845	13.9872	7.16022	15.4398	15.2659	17.6058	17.8613	8.4979	18.6673	18.8116	7.44759	8.76257	-6.30438e-10	11.761
KEGG_Bacterial_invasion_of_epithelial_cells_Main_Pathway	KEGG Adjusted 1.4	2.54073	1.45614	2.3146	-2.71645	0.170785	-2.62486	4.02035	-2.58065	-2.58065	-0.889785	8.40354	8.47232	9.2722	8.93395	7.71201	8.16521	9.30083	9.2634	9.1006	9.17382	8.97642	8.5313	9.35322	8.26847	8.65668	8.91377	8.78022	9.38589	8.56469	9.03288	8.82264	9.79207	9.70027	9.39799	9.34615	9.59598	9.32979	9.51342	8.83324	7.46227	-3.33122e-11	8.63598
KEGG_Chagas_disease_American_trypanosomiasis__Main_Pathway	KEGG Adjusted 1.4	4.32082	-2.37079	-1.85137	3.94781	1.08974	-1.28988	-0.0940132	-11.0452	7.29284	-7.56298	5.91326	7.76644	12.186	11.2639	6.88728	8.33119	10.4166	10.2635	11.6895	9.75513	11.3022	9.17593	9.90302	12.5522	7.53237	8.18532	8.13684	9.82788	10.4016	10.8757	6.77671	12.406	12.3547	14.3764	14.3886	7.98579	13.9893	14.0791	7.1688	5.40754	-2.75925e-10	9.47715
KEGG_Chemokine_signaling_Main_Pathway	KEGG Adjusted 1.4	0.866332	0.10297	0.419237	-2.40326	4.37893	-0.209131	-1.57378	-2.14032	0.559014	1.13348	11.5419	11.3807	18.4118	19.2876	13.7498	12.6746	16.8031	16.1419	19.0761	17.1076	18.5378	15.4614	16.1586	21.7852	17.1972	11.7201	12.2442	14.3574	13.7649	13.6042	12.0407	15.9874	15.6895	19.4765	19.4712	14.1767	21.2992	21.6674	11.1166	8.67322	-6.31112e-10	15.2774
KEGG_Cocaine_addiction_Main_Pathway	KEGG Adjusted 1.4	-0.922494	-0.354868	-1.95473	2.14744	0.36231	4.81452	-1.25011	-0.71785	-2.12421	19.2604	21.8989	2.34765	20.6188	12.1436	16.8714	7.48833	15.53	14.7275	20.2586	21.8989	13.5105	20.2586	17.4418	21.8989	20.5346	12.6573	14.0288	18.7149	19.3672	21.8989	15.2074	8.00768	7.822	18.4678	19.3401	13.8588	14.193	14.5393	18.2048	3.12069	-3.33961e-10	15.8755
KEGG_Cytokine_cytokine_receptor_interaction_Main_Pathway	KEGG Adjusted 1.4	3.7239	-1.63651	3.50156	-12.3785	25.9894	-11.4259	-6.14075	-10.9661	9.33288	6.61888	67.6962	76.5696	105.279	113.793	82.9731	86.899	106.641	102.8	113.556	101.734	112.436	95.7545	92.7731	127.023	94.7961	77.051	76.3054	85.6093	95.1037	95.3759	71.1815	100.368	99.3394	117.22	118.229	82.5761	128.316	129.127	70.4842	63.1191	-3.40799e-09	93.679
KEGG_Endometrial_cancer_Main_Pathway	KEGG Adjusted 1.4	4.12868	2.36623	3.76123	-4.41424	0.277526	-4.2654	6.53307	-4.19356	-4.19356	-1.4459	13.6558	13.7675	15.0673	14.5177	12.532	13.2685	15.1138	15.053	14.7885	14.9075	14.5867	13.8634	15.199	13.4363	14.0671	14.4849	14.2679	15.2521	13.9176	14.6784	14.3368	15.9121	15.7629	15.2717	15.1875	15.5935	15.1609	15.4593	14.354	12.1262	-5.41324e-11	14.0335
KEGG_Focal_adhesion_Main_Pathway	KEGG Adjusted 1.4	0.262936	-0.58484	0.396484	1.59263	-0.715647	-0.119467	2.41593	-2.32673	-0.921301	-8.7078	3.00108	2.58661	5.64487	4.82461	2.90122	2.59087	4.44115	4.52074	3.59056	4.38962	4.43913	2.80716	4.91939	3.2485	4.63042	3.62501	3.74633	4.74977	3.11979	3.22315	3.08966	3.75471	3.82812	4.70098	4.69317	4.9783	4.46697	4.48518	3.59516	0.422908	-1.73895e-10	3.46568
KEGG_Gastric_acid_secretion_Main_Pathway	KEGG Adjusted 1.4	-4.29796	-4.22118	-8.10339	19.8469	-7.05706	-3.72907	0.496382	-2.55999	9.62535	23.3323	23.1771	3.39988	16.5717	18.5479	17.9196	19.9073	14.5818	16.329	19.6937	17.0136	10.2682	18.1742	17.1031	20.2578	20.6393	14.3157	14.7906	18.3656	13.5887	12.714	16.5285	15.6676	13.7639	19.41	19.4606	21.8209	19.795	19.2191	18.0889	0.0177254	-7.12089e-10	16.6233
KEGG_HTLV_I_infection_Main_Pathway	KEGG Adjusted 1.4	2.27293	-1.24714	-0.973899	2.07671	0.573249	-0.678529	-0.0494549	-5.81021	3.83634	-3.97844	3.11062	4.08547	6.41036	5.9253	3.623	4.38255	5.47954	5.39901	6.14914	5.13161	5.94544	4.82692	5.2094	6.603	3.96234	4.30582	4.28032	5.16987	5.47168	5.72106	3.56483	6.52605	6.49908	7.56256	7.56899	4.20086	7.35897	7.40619	3.77109	2.84459	-1.45148e-10	4.98538
KEGG_Hematopoietic_cell_lineage_Main_Pathway	KEGG Adjusted 1.4	3.99119	-1.18956	-0.446017	5.08168	0.24309	-2.6473	1.85463	-2.86759	-4.02011	-3.99013	5.15022	6.71538	16.5829	11.512	6.83383	8.00938	8.35933	8.80431	9.68742	12.3698	10.1166	7.86782	5.51486	14.6155	11.755	7.53139	7.119	8.86305	10.4024	9.58955	2.53665	10.7716	10.7708	15.0586	17.3599	5.49754	18.629	18.0413	4.28411	5.46814	-5.10606e-10	9.44384
KEGG_Hepatitis_C_Main_Pathway	KEGG Adjusted 1.4	4.64258	-2.54734	-1.98924	4.2418	1.17089	-1.38593	-0.101014	-11.8677	7.83592	-8.12618	6.35361	8.34479	13.0935	12.1027	7.40017	8.9516	11.1923	11.0278	12.5599	10.4816	12.1439	9.85925	10.6405	13.487	8.09329	8.79486	8.74277	10.5597	11.1762	11.6856	7.28136	13.3298	13.2747	15.4469	15.4601	8.58048	15.0311	15.1275	7.70264	5.81022	-2.96473e-10	10.1829
KEGG_Inflammatory_mediator_regulation_of_TRP_channels_Main_Pathway	KEGG Adjusted 1.4	1.68559	-0.916968	0.345632	2.16865	1.43165	-2.90804	-2.18266	3.25713	-2.88099	-1.84658	6.11023	0.622245	2.99316	4.71849	4.49513	3.44583	0.411524	0.765435	0.123522	-0.629462	1.38432	7.17632	3.05712	3.32309	6.39479	5.00489	3.99595	4.4697	6.17343	5.52131	1.49086	0.0998708	0.0878995	7.11252	7.2071	-0.226466	7.29895	6.07783	5.45777	3.6164	-3.1564e-10	3.30814
KEGG_Intestinal_immune_network_for_IgA_production_Main_Pathway	KEGG Adjusted 1.4	64.7553	32.3628	19.1161	-66.9781	52.4145	-56.5701	70.1566	30.3277	-145.585	-57.6598	1.34988	121.97	65.11	57.8544	94.3801	37.1518	87.4139	146.832	100.268	48.4319	64.4195	41.2226	50.2565	114.878	16.7906	43.2628	48.573	90.1424	61.1757	46.7101	33.7713	60.9586	53.8916	101.558	89.6001	64.0204	91.7036	87.5387	57.7666	46.5708	-7.87953e-09	62.7922
KEGG_Jak_STAT_signaling_Main_Pathway	KEGG Adjusted 1.4	0.788394	0.0908134	-0.317735	-1.17233	0.198138	-1.21244	1.87642	2.39549	-2.64675	-4.41689	1.67299	2.48161	3.51104	4.94356	2.56383	2.56868	3.50927	3.64809	2.25001	5.4288	3.91928	4.99199	4.02537	4.05062	3.08833	3.39435	2.96966	5.02564	3.6106	3.94454	3.12289	2.74221	3.35447	3.519	3.69317	3.56113	2.89445	2.82045	2.21848	2.04063	-2.03987e-10	3.18662
KEGG_MAPK_signaling_Main_Pathway	KEGG Adjusted 1.4	0.121889	-0.613014	-0.398267	2.97761	-0.620442	-1.02598	-0.0403414	0.0652888	-0.466737	2.86219	3.87067	1.36354	3.03713	2.77365	3.45589	3.07182	3.45861	3.24792	4.54063	3.79747	2.74267	4.54802	3.73923	3.58757	4.18731	3.41611	3.30869	4.77552	3.10696	3.42103	4.51131	2.56682	2.6017	4.50243	4.01303	2.85232	3.94177	3.90705	4.5976	0.889165	-2.90591e-13	3.4531
KEGG_NF_kappa_B_signaling_Main_Pathway	KEGG Adjusted 1.4	9.73934	-1.50325	2.05988	10.7715	9.47697	-12.7697	5.99002	-12.3428	-11.4219	-15.8312	18.8508	28.5797	40.3813	35.0099	32.3045	23.6963	38.8456	39.1767	40.3256	33.6553	34.5378	28.6054	27.4258	42.6713	31.8292	23.1506	22.6442	39.6896	39.6815	42.7129	22.0586	32.2398	33.3293	42.0692	41.7336	32.1907	48.4341	47.013	22.1373	14.9374	-2.53887e-09	31.7395
KEGG_Non_alcoholic_fatty_liver_disease_NAFLD__Main_Pathway	KEGG Adjusted 1.4	9.09172	-4.98854	-3.8956	8.30686	2.293	-2.71412	-0.19782	-23.2408	15.3453	-15.9138	12.4425	16.3419	25.6414	23.7012	14.492	17.5302	21.9182	21.596	24.5966	20.5264	23.7818	19.3077	20.8376	26.412	15.8494	17.2233	17.1213	20.6795	21.8867	22.8842	14.2593	26.1042	25.9963	30.2502	30.276	16.8034	29.4359	29.6247	15.0843	11.3784	-5.80593e-10	19.9415
KEGG_Osteoclast_differentiation_Main_Pathway	KEGG Adjusted 1.4	2.81235	-0.757197	1.0465	4.32463	1.71204	-0.0373337	0.127596	-9.75502	0.526425	-3.95693	6.38492	8.3635	16.3928	12.7777	8.21403	9.54626	12.5592	12.3798	12.2362	13.5242	11.0276	6.68834	7.27103	16.5511	11.1309	8.66812	8.65681	9.7172	15.3594	15.8331	5.14628	14.2073	14.3879	16.6035	16.5721	10.0874	19.5174	18.6548	6.24857	7.60913	-6.7066e-10	11.2628
KEGG_PI3K_Akt_signaling_Main_Pathway	KEGG Adjusted 1.4	0.178757	-0.0924425	0.405079	1.40651	0.335795	0.774	-0.132686	-1.3202	-1.55482	0.774	0.177677	1.59978	1.09299	1.06474	0.983227	1.065	0.463566	0.708862	0.336365	0.434446	1.22389	1.54371	0.90515	0.530184	0.376241	0.666487	0.780763	0.450735	0.408343	0.234144	0.560776	0.83189	0.827505	1.44695	1.43511	1.39294	0.795271	0.947383	0.646583	1.5454	-4.87195e-11	0.834766
KEGG_Platelet_activation_Main_Pathway	KEGG Adjusted 1.4	5.97719	7.42098	5.03572	-9.96492	-1.27459	0.0027647	0.0815204	-1.0452	-6.23346	4.02644	3.34531	2.06961	1.10622	1.32024	3.79757	1.22213	2.84914	3.01046	4.56811	1.88797	1.60873	0.855391	1.09772	4.05799	0.913019	0.955621	1.50263	2.67867	4.17813	3.14003	2.48712	2.48944	2.29761	0.538688	2.08358	0.645072	5.4664	4.86105	3.5296	2.98761	2.16883e-10	2.45325
KEGG_Rap1_signaling_Main_Pathway	KEGG Adjusted 1.4	0.845969	-1.04568	-0.131529	3.50757	-0.343071	-2.00983	0.339128	-1.7605	0.597938	-3.47822	1.16104	0.824993	2.2244	3.14533	0.808093	0.959817	1.85793	1.89256	0.591549	2.41137	2.91627	3.25155	3.55958	0.726092	3.11851	1.59012	1.84907	0.959315	0.23251	0.284597	2.17434	1.49281	1.31553	2.19448	2.25032	2.34758	0.671258	0.755221	1.26935	0.161457	-7.66024e-11	1.49903
KEGG_Regulation_of_actin_cytoskeleton_Main_Pathway	KEGG Adjusted 1.4	0.336185	0.388024	0.719271	2.01168	0.497732	-1.13744	-0.568961	-1.12325	-1.12325	-0.5805	1.25309	2.62198	2.18974	2.10546	2.10845	2.25992	1.33922	1.45612	1.06699	1.60053	2.07207	2.53608	2.19671	1.15524	1.43291	1.59601	1.58625	1.77675	1.34452	1.25189	1.51862	1.56157	1.66046	1.96542	2.01486	2.28186	1.26125	1.4444	1.298	2.04935	-2.4811e-11	1.65707
KEGG_Regulation_of_lipolysis_in_adipocytes_Main_Pathway	KEGG Adjusted 1.4	-5.79044	-6.5787	-10.1267	16.9905	-9.89781	-1.95145	1.19067	-0.385285	16.5492	11.0539	12.2988	2.61914	10.5403	9.7426	7.30343	5.73331	10.589	16.9905	9.13135	12.1658	6.80369	13.1978	7.68117	16.9905	12.4734	10.3344	10.2627	16.9905	9.84877	14.0518	12.7355	16.9905	16.9905	9.91142	10.5306	9.30236	10.2716	11.0091	12.2405	-2.28548	9.50748e-10	10.7853
KEGG_Sphingolipid_signaling_Main_Pathway	KEGG Adjusted 1.4	2.22654	-1.22168	-0.954024	2.03433	0.56155	-0.664682	-0.0484456	-5.69164	3.75804	-3.89725	3.04714	4.00209	6.27953	5.80437	3.54906	4.29311	5.36771	5.28882	6.02365	5.02688	5.8241	4.72841	5.10309	6.46824	3.88148	4.21794	4.19296	5.06436	5.36001	5.6043	3.49208	6.39287	6.36644	7.40822	7.41452	4.11513	7.20879	7.25504	3.69412	2.78654	-1.42186e-10	4.88363
KEGG_Spliceosome_Main_Pathway	KEGG Adjusted 1.4	0.989678	2.7339	1.53453	-0.614149	1.68711	-3.59549	-0.413268	1.66631	-3.98862	-5.78856	3.85162	1.96759	1.98797	2.78734	3.98728	3.25747	1.32473	2.02591	2.73357	2.77291	3.1119	2.86689	3.10564	1.65734	3.02559	3.10351	1.79109	2.92059	1.99537	1.68444	1.51947	2.4675	2.43587	2.08817	2.25544	2.56527	2.80634	2.71373	1.7891	1.98779	-4.05448e-10	2.24945
KEGG_TNF_signaling_Main_Pathway	KEGG Adjusted 1.4	5.31152	-1.81762	0.193674	-1.02503	2.91091	2.94368	1.22999	-9.24373	-0.503396	-5.72673	4.78898	9.25832	13.4786	12.1092	8.44515	9.22548	12.337	12.2259	13.7921	10.7034	13.064	9.47888	12.5915	13.7355	6.95774	8.46204	8.90073	11.2147	11.8755	12.2463	7.96698	12.791	12.8616	14.7715	14.9888	8.33695	15.3525	15.318	7.07446	6.05632	-4.70325e-10	10.4674
KEGG_Thiamine_metabolism_Main_Pathway	KEGG Adjusted 1.4	27.9099	25.5838	43.0613	93.2775	25.0034	-76.7747	13.9556	-76.0084	-76.0084	-46.7001	27.505	29.8319	33.5711	31.1508	19.7	8.90204	38.2126	30.0213	32.7692	37.5788	27.6743	28.2103	30.0842	-11.911	33.4861	13.0253	22.5753	23.5832	29.2894	9.31466	41.2461	58.1294	51.1069	42.9761	47.1714	19.8498	26.5233	24.3941	31.9773	29.7051	-2.84813e-09	26.0877
KEGG_Transcriptional_misregulation_in_cancer_Main_Pathway	KEGG Adjusted 1.4	-0.188997	0.153098	0.165547	-1.88879	1.14553	2.48063	-0.92538	-1.69154	0.749898	0.764468	7.77562	3.44763	9.6181	10.4944	7.58307	5.00729	8.95952	9.11101	7.64006	5.62801	9.10736	8.02266	10.4499	13.4978	6.71286	10.0846	9.78846	10.0454	8.68561	8.51216	4.11522	7.83767	6.95485	9.05754	7.96159	7.28128	10.1244	9.95433	8.21328	0.441953	-5.16615e-10	7.75724
KEGG_Type_I_diabetes_mellitus_Main_Pathway	KEGG Adjusted 1.4	5.14497	0.910261	-0.552232	3.73154	5.73465	-2.22009	-1.35447	-3.109	-8.28564	-10.2698	8.82053	18.3775	27.9426	24.6916	9.62986	13.1316	10.8848	11.8239	17.154	17.7558	17.8062	8.59881	4.93372	23.1282	16.2873	13.8875	12.4863	9.86796	13.3753	13.9166	6.26314	18.4849	17.4751	25.9624	27.6633	11.1352	30.5175	30.7154	3.54282	12.5867	-1.2226e-09	15.1946
KEGG_Viral_carcinogenesis_Main_Pathway	KEGG Adjusted 1.4	0.306985	0.595528	1.0535	-1.7385	1.23839	2.42517	-0.541197	-1.66994	-1.66994	-0.8163	2.53604	2.76765	3.7789	4.18553	4.03267	2.42097	4.09294	4.18576	4.37088	3.72675	4.49053	3.83694	3.68882	4.16592	2.4676	3.49339	3.6153	2.9233	3.8907	4.33457	3.19734	4.65384	4.67602	4.64333	4.629	3.4457	3.99643	3.8861	2.94031	2.08214	-1.95215e-10	3.56069
MAPK_Family_Pathway	Primary 1.4	1.68468	0.581955	0.110831	0.365435	3.54269	0.125524	-0.384922	-4.6437	-1.38249	-2.55078	8.58051	8.66239	15.7529	13.7673	10.659	10.3463	11.3804	11.6977	13.8214	12.9115	12.208	10.3148	11.1513	17.1372	11.8029	9.50413	9.46588	10.2716	10.1618	10.3444	7.73698	12.9536	12.7009	15.6481	15.9644	11.1152	16.9819	17.0098	7.72104	5.65596	-3.59138e-10	11.3617
MAPK_Signaling_Pathway	Primary 1.4	0.951132	-0.135705	-0.00697532	0.722627	0.436109	-0.259707	0.634585	-1.37283	-0.969237	-2.51513	1.69232	2.42028	4.04016	3.21586	2.33352	2.63142	2.86854	2.9059	3.04229	3.5245	3.00602	2.63023	2.25364	3.8873	2.73471	2.59979	2.4242	2.55878	2.85166	3.02152	1.34596	3.08688	3.20356	3.90577	3.9955	2.36751	4.09801	4.0556	1.72833	1.61629	-1.01416e-10	2.71646
NCI_Alpha_synuclein_signaling_Main_Pathway	NCI 1.2	1.36579	6.49273	1.70864	9.81708	8.17131	-5.88276	0.623199	-10.429	-11.8669	6.4247	9.81708	9.81708	9.81708	9.81708	9.81708	9.81708	9.81708	9.81708	9.81708	9.81708	9.81708	8.64037	9.81708	9.81708	9.81708	9.81708	9.81708	9.81708	9.81708	9.81708	6.04168	9.81708	9.81708	9.81708	9.81708	8.28293	9.81708	9.81708	6.85378	9.81708	-6.93006e-10	9.41577
NCI_Beta5_beta6_beta7_and_beta8_integrin_cell_surface_interactions_Main_Pathway	NCI 1.2	1.73499	-5.22384	3.15742	-10.82	8.13228	-4.59309	7.6783	0.0656781	-0.131777	-18.7865	28.6494	41.8335	55.372	54.7993	42.024	19.0905	51.4615	49.8631	43.6872	42.7812	41.1609	24.0252	48.1148	66.6322	42.1526	31.2356	28.6154	51.0627	29.5831	29.9958	34.4852	40.7089	41.1701	46.263	44.8436	40.6039	60.5871	60.7451	30.0246	1.19632	2.88191e-10	38.954
NCI_CDC42_signaling_events_Main_Pathway	NCI 1.2	-0.0543924	0.843861	1.97211	-0.658941	0.186591	-0.57155	-0.658941	-0.529368	-0.529368	1.08393	6.02844	-0.658941	4.76245	4.69839	7.43114	6.18634	2.00384	2.74431	1.83941	3.24394	3.83213	5.9508	8.65875	3.31713	5.2967	2.97438	2.98669	2.62122	-0.658941	-0.658941	4.88203	3.20622	4.22446	5.3355	5.18906	8.55196	3.28612	-0.658941	4.60681	1.92893	-3.70486e-10	3.63198
NCI_CDC42_signaling_events_Pathway_(Pathway_positive_regulation_of_NF_kappaB_transcription_factor_activity_via_CDC42)	NCI 1.2	-0.538979	8.3619	19.5418	-6.52951	1.84895	-5.66355	-6.52951	-5.24555	-5.24555	10.7408	59.7363	-6.52951	47.1915	46.5568	73.6359	61.301	19.8562	27.1936	18.2269	32.1445	37.9729	58.9671	85.8003	32.8698	52.4855	29.4734	29.5954	25.9739	-6.52951	-6.52951	48.3765	31.7707	41.8605	52.8699	51.4188	84.7422	32.5625	-6.52951	45.6493	19.114	-3.67118e-09	35.9896
NCI_CDC42_signaling_events_Pathway_(RNA_splicing)	NCI 1.2	-0.395251	6.13206	14.3307	-4.78831	1.3559	-4.15327	-4.78831	-3.84674	-3.84674	7.87659	43.8066	-4.78831	34.6071	34.1416	53.9996	44.954	14.5612	19.942	13.3664	23.5726	27.8468	43.2425	62.9203	24.1045	38.4894	21.6138	21.7033	19.0475	-4.78831	-4.78831	35.4761	23.2985	30.6977	38.7713	37.7071	62.1442	23.8791	-4.78831	33.4762	14.0169	-2.6922e-09	26.3924
NCI_CDC42_signaling_events_Pathway_(actin_cytoskeleton_organization)	NCI 1.2	-0.20444	3.17175	7.41241	-2.47671	0.701325	-2.14824	-2.47671	-1.98969	-1.98969	4.0741	22.6586	-2.47671	17.9002	17.6595	27.9308	23.2521	7.53166	10.3148	6.91365	12.1927	14.4035	22.3668	32.545	12.4678	19.9083	11.1796	11.2259	9.85216	-2.47671	-2.47671	18.3497	12.051	15.8781	20.0541	19.5037	32.1436	12.3513	-2.47671	17.3153	7.25013	-1.39252e-09	13.6512
NCI_CDC42_signaling_events_Pathway_(cell_motility)	NCI 1.2	-0.395251	6.13206	14.3307	-4.78831	1.3559	-4.15327	-4.78831	-3.84674	-3.84674	7.87659	43.8066	-4.78831	34.6071	34.1416	53.9996	44.954	14.5612	19.942	13.3664	23.5726	27.8468	43.2425	62.9203	24.1045	38.4894	21.6138	21.7033	19.0475	-4.78831	-4.78831	35.4761	23.2985	30.6977	38.7713	37.7071	62.1442	23.8791	-4.78831	33.4762	14.0169	-2.6922e-09	26.3924
NCI_CDC42_signaling_events_Pathway_(neuron_projection_development)	NCI 1.2	-0.456059	7.07545	16.5354	-5.52497	1.56449	-4.79223	-5.52497	-4.43855	-4.43855	9.08837	50.5461	-5.52497	39.9313	39.3942	62.3073	51.8701	16.8014	23.01	15.4227	27.1992	32.131	49.8952	72.6003	27.8129	44.4108	24.939	25.0423	21.9779	-5.52497	-5.52497	40.934	26.8829	35.4205	44.7361	43.5082	71.7049	27.5529	-5.52497	38.6264	16.1734	-3.10638e-09	30.4528
NCI_CDC42_signaling_events_Pathway_(regulation_of_filopodium_assembly)	NCI 1.2	-0.456059	7.07545	16.5354	-5.52497	1.56449	-4.79223	-5.52497	-4.43855	-4.43855	9.08837	50.5461	-5.52497	39.9313	39.3942	62.3073	51.8701	16.8014	23.01	15.4227	27.1992	32.131	49.8952	72.6003	27.8129	44.4108	24.939	25.0423	21.9779	-5.52497	-5.52497	40.934	26.8829	35.4205	44.7361	43.5082	71.7049	27.5529	-5.52497	38.6264	16.1734	-3.10638e-09	30.4528
NCI_CXCR3_mediated_signaling_events_Main_Pathway	NCI 1.2	-0.0552232	-0.0552232	-0.0552232	-0.0552232	-0.0552232	0.0701138	-0.0552232	0.130613	0.130613	2.44443	6.21978	4.00773	8.44613	8.83907	10.4951	-0.0552232	7.98102	8.20999	9.93435	6.10495	8.74563	5.35201	10.237	10.2235	12.181	2.12826	5.17339	8.19049	-0.0552232	-0.0552232	8.48393	5.15572	4.23728	6.12955	5.3847	5.05641	8.59415	9.64593	5.22567	-0.0552232	-8.85264e-10	6.22517
NCI_CXCR3_mediated_signaling_events_Pathway_(actin_polymerization_or_depolymerization)	NCI 1.2	-0.149891	-0.149891	-0.149891	-0.149891	-0.149891	0.190309	-0.149891	0.35452	0.35452	6.63487	16.8823	10.8781	22.9252	23.9918	28.4866	-0.149891	21.6628	22.2843	26.9647	16.5706	23.7382	14.5269	27.7862	27.7494	33.0628	5.7767	14.042	22.2313	-0.149891	-0.149891	23.0278	13.9941	11.5012	16.6373	14.6156	13.7245	23.327	26.1818	14.184	-0.149891	-2.40286e-09	16.8969
NCI_CXCR3_mediated_signaling_events_Pathway_(cAMP_biosynthetic_process)	NCI 1.2	-0.419696	-0.419696	-0.419696	-0.419696	-0.419696	0.532865	-0.419696	0.992655	0.992655	18.5776	47.2703	30.4588	64.1906	67.177	79.7624	-0.419696	60.6557	62.396	75.501	46.3976	66.4668	40.6753	77.8012	77.6984	92.5757	16.1748	39.3177	62.2477	-0.419696	-0.419696	64.4778	39.1835	32.2033	46.5846	40.9237	38.4287	65.3156	73.3091	39.7151	-0.419696	-6.72801e-09	47.3113
NCI_CXCR3_mediated_signaling_events_Pathway_(cell_adhesion)	NCI 1.2	-0.131155	-0.131155	-0.131155	-0.131155	-0.131155	0.16652	-0.131155	0.310205	0.310205	5.80551	14.772	9.51837	20.0596	20.9928	24.9258	-0.131155	18.9549	19.4987	23.5941	14.4993	20.7709	12.711	24.3129	24.2808	28.9299	5.05461	12.2868	19.4524	-0.131155	-0.131155	20.1493	12.2448	10.0635	14.5577	12.7887	12.009	20.4111	22.9091	12.411	-0.131155	-2.1025e-09	14.7848
NCI_CXCR3_mediated_signaling_events_Pathway_(cell_proliferation)	NCI 1.2	-0.0912383	-0.0912383	-0.0912383	-0.0912383	-0.0912383	0.11584	-0.0912383	0.215795	0.215795	4.03862	10.2762	6.62147	13.9545	14.6037	17.3397	-0.0912383	13.186	13.5643	16.4133	10.0864	14.4493	8.84245	16.9133	16.891	20.1252	3.51625	8.54733	13.5321	-0.0912383	-0.0912383	14.0169	8.51815	7.00073	10.1271	8.89646	8.35406	14.199	15.9368	8.63372	-0.0912383	-1.46261e-09	10.2851
NCI_CXCR3_mediated_signaling_events_Pathway_(chemotaxis)	NCI 1.2	-0.116582	-0.116582	-0.116582	-0.116582	-0.116582	0.148018	-0.116582	0.275738	0.275738	5.16046	13.1307	8.46077	17.8307	18.6603	22.1562	-0.116582	16.8488	17.3322	20.9725	12.8882	18.463	11.2987	21.6115	21.5829	25.7155	4.49299	10.9216	17.291	-0.116582	-0.116582	17.9105	10.8843	8.94537	12.9402	11.3677	10.6746	18.1432	20.3636	11.032	-0.116582	-1.86889e-09	13.142
NCI_CXCR3_mediated_signaling_events_Pathway_(regulation_of_stress_fiber_assembly)	NCI 1.2	-0.419696	-0.419696	-0.419696	-0.419696	-0.419696	0.532865	-0.419696	0.992655	0.992655	18.5776	47.2703	30.4588	64.1906	67.177	79.7624	-0.419696	60.6557	62.396	75.501	46.3976	66.4668	40.6753	77.8012	77.6984	92.5757	16.1748	39.3177	62.2477	-0.419696	-0.419696	64.4778	39.1835	32.2033	46.5846	40.9237	38.4287	65.3156	73.3091	39.7151	-0.419696	-6.72801e-09	47.3113
NCI_C_MYC_Main_Pathway	NCI 1.2	4.31097	-3.13617	3.36968	-5.01705	2.63061	12.3166	-5.01705	-4.72881	-4.72881	-1.14004	9.96678	9.44305	15.071	16.8793	21.0568	4.32109	15.7443	16.7693	15.8254	15.2436	16.547	13.9635	12.8294	12.1871	9.28147	13.6243	14.3261	5.02464	14.5675	18.0087	12.3323	19.2283	19.5508	17.5947	17.5497	11.038	16.1903	15.3473	12.8212	8.83207	-3.54965e-10	13.5913
NCI_Canonical_NF_kappaB_Main_Pathway	NCI 1.2	12.5177	-6.33702	-5.71994	-7.885	6.32943	-2.57764	3.43093	-20.6954	20.9369	-29.4987	14.0139	21.7912	46.165	39.749	24.2636	21.8303	33.2807	32.3096	36.0161	37.6679	35.2442	28.8581	33.8007	42.0993	33.1694	23.5098	21.9398	30.2409	27.1332	28.9757	25.0939	41.4489	41.1403	47.1964	47.3916	29.2482	47.9036	48.2206	21.0007	12.1429	-5.44619e-10	30.6364
NCI_Caspase_Cascade_in_Apoptosis_Main_Pathway	NCI 1.2	4.13501	-1.6807	-2.81823	7.64392	3.3674	6.2056	-3.32721	-29.5054	15.9796	-21.0307	11.6354	14.8773	22.8482	19.7502	16.4576	12.9071	17.0839	18.153	20.9059	15.5466	19.9397	16.4848	18.8743	26.3377	15.8801	15.9236	15.5502	18.4795	13.3348	14.2102	15.4272	21.2353	21.183	24.01	24.52	15.9727	23.8694	23.7314	16.1049	7.62184	-3.36011e-10	16.683
NCI_Caspase_Cascade_in_Apoptosis_Pathway_(neuron_apoptosis)	NCI 1.2	12.7113	-5.16658	-8.66346	23.498	10.3516	19.0765	-10.2281	-90.7018	49.1225	-64.65	35.768	45.734	70.2369	60.7137	50.5919	39.6773	52.5172	55.8035	64.2662	47.7914	61.296	50.6756	58.021	80.964	48.8166	48.9502	47.8025	56.8073	40.9923	43.6832	47.4245	65.2788	65.1181	73.8085	75.3762	49.1011	73.3764	72.9521	49.5078	23.4301	-1.03292e-09	51.2847
NCI_Cellular_roles_of_Anthrax_toxin_Main_Pathway	NCI 1.2	12.7025	-9.28946	-5.7037	13.1342	7.00032	-14.5117	-2.19691	-14.2244	13.0892	-3.23374	38.3799	37.5621	70.3309	58.8861	38.5662	49.1271	50.4779	49.7066	62.2905	54.8929	58.254	46.1462	39.0781	68.2429	51.1779	44.3927	43.9947	53.2086	54.4871	55.3468	31.5272	61.89	61.4344	72.4582	73.1915	43.0117	78.6017	78.5558	34.6391	31.1758	-2.16251e-09	51.2849
NCI_Cellular_roles_of_Anthrax_toxin_Pathway_(monocyte_activation)	NCI 1.2	31.0619	-23.0422	-21.2767	-23.0422	14.4919	-21.8515	-23.0422	-21.2767	87.9775	0.704523	52.8375	58.1035	107.797	104.948	53.3309	84.6582	85.41	83.1876	111.593	87.1593	106.704	78.9891	80.7002	122.572	59.6233	74.3775	74.2907	89.9561	101.884	104.904	53.7017	115.798	114.494	132.043	133.96	63.7343	140.005	141.087	55.8569	65.7193	-4.72829e-09	88.2074
NCI_Ceramide_signaling_Main_Pathway	NCI 1.2	4.95912	-2.72102	-2.12487	4.53101	1.25073	-1.48043	-0.107902	-12.6768	8.37019	-8.68024	6.78681	8.91375	13.9862	12.9279	7.90472	9.56194	11.9554	11.7797	13.4163	11.1962	12.9719	10.5315	11.366	14.4065	8.6451	9.39451	9.33887	11.2797	11.9382	12.4823	7.77782	14.2387	14.1798	16.5001	16.5142	9.16551	16.0559	16.159	8.22782	6.20638	-3.16687e-10	10.8772
NCI_Ceramide_signaling_Pathway_(cell_survival)	NCI 1.2	13.6376	-7.48281	-5.84339	12.4603	3.4395	-4.07118	-0.296729	-34.8613	23.018	-23.8707	18.6637	24.5128	38.4621	35.5518	21.738	26.2953	32.8772	32.3941	36.8948	30.7896	35.6726	28.9615	31.2564	39.618	23.774	25.8349	25.6819	31.0192	32.8301	34.3263	21.389	39.1563	38.9945	45.3754	45.4139	25.2052	44.1538	44.4371	22.6265	17.0675	-8.70889e-10	29.9123
NCI_Ceramide_signaling_Pathway_(ganglioside_biosynthetic_process)	NCI 1.2	12.8354	-7.04265	-5.49967	11.7273	3.23717	-3.8317	-0.279275	-32.8106	21.664	-22.4665	17.5659	23.0709	36.1997	33.4605	20.4593	24.7485	30.9433	30.4885	34.7246	28.9785	33.5742	27.2579	29.4178	37.2875	22.3756	24.3152	24.1712	29.1946	30.8989	32.3071	20.1308	36.853	36.7007	42.7062	42.7425	23.7225	41.5565	41.8232	21.2955	16.0636	-8.1966e-10	28.1527
NCI_Ceramide_signaling_Pathway_(negative_regulation_of_cell_cycle)	NCI 1.2	12.8354	-7.04265	-5.49967	11.7273	3.23717	-3.8317	-0.279275	-32.8106	21.664	-22.4665	17.5659	23.0709	36.1997	33.4605	20.4593	24.7485	30.9433	30.4885	34.7246	28.9785	33.5742	27.2579	29.4178	37.2875	22.3756	24.3152	24.1712	29.1946	30.8989	32.3071	20.1308	36.853	36.7007	42.7062	42.7425	23.7225	41.5565	41.8232	21.2955	16.0636	-8.1966e-10	28.1527
NCI_HIV_1_Nef_Negative_effector_of_Fas_and_TNF_alpha_Main_Pathway	NCI 1.2	7.39665	-4.05847	-3.1693	6.75812	1.86549	-2.2081	-0.160938	-18.9078	12.4844	-12.9468	10.1227	13.2951	20.8608	19.2823	11.7901	14.2619	17.8317	17.5697	20.0108	16.6995	19.3479	15.708	16.9526	21.4877	12.8944	14.0122	13.9292	16.824	17.8061	18.6177	11.6008	21.2373	21.1495	24.6104	24.6313	13.6706	23.9478	24.1015	12.272	9.25697	-4.72346e-10	16.2236
NCI_HIV_1_Nef_Negative_effector_of_Fas_and_TNF_alpha_Pathway_(protein_ubiquitination)	NCI 1.2	17.4561	-9.578	-7.47955	15.9492	4.40255	-5.21111	-0.379813	-44.6224	29.4631	-30.5544	23.8896	31.3764	49.2315	45.5063	27.8246	33.658	42.0829	41.4644	47.2254	39.4107	45.661	37.0708	40.0082	50.711	30.4308	33.0687	32.8728	39.7046	42.0225	43.9377	27.3779	50.1201	49.9129	58.0805	58.1298	32.2626	56.5169	56.8795	28.9619	21.8464	-1.11474e-09	38.2877
NCI_IL12_mediated_signaling_events_Main_Pathway	NCI 1.2	2.58989	-1.85124	-0.201719	9.91199	1.77172	-4.74695	1.86944	-4.67157	-4.67157	-1.78879	13.2042	12.0846	22.7575	17.1274	13.2373	14.6689	15.2789	15.1657	18.0419	17.3655	16.5656	13.8486	9.91634	19.7245	19.028	13.5336	13.3362	16.1152	15.2215	15.2765	9.49603	17.2802	17.2122	20.6937	20.827	14.2049	22.8724	22.7064	10.8458	7.73561	-5.1433e-10	15.3354
NCI_IL1_mediated_signaling_events_Main_Pathway	NCI 1.2	2.24777	0.188085	0.437503	10.8371	3.06035	-6.17572	1.40263	-5.99888	-5.99888	0.764577	27.9698	24.2243	51.1394	35.9127	27.0136	28.4318	26.3726	28.2678	32.7129	37.4672	26.5929	23.5798	15.727	40.9042	39.2748	26.1446	25.9812	23.9916	27.9571	28.3877	15.5861	34.2669	32.7975	41.9155	43.1096	30.1216	50.443	50.6037	18.7768	14.36	-8.17657e-10	30.2752
NCI_IL8_and_CXCR1_mediated_signaling_events_Main_Pathway	NCI 1.2	2.87485	2.49478	-0.264964	-5.6101	7.02412	9.74666	-5.6101	-5.32763	-5.32763	-1.81063	9.64464	2.92137	20.3393	17.8141	4.47325	8.49821	7.58768	6.10817	14.7959	17.6355	13.675	12.3805	13.1794	21.2623	16.0116	7.84898	7.90757	9.90911	8.49247	7.01167	6.46922	12.0209	12.205	19.9262	20.0097	16.3471	18.7912	19.15	5.16973	2.18745	7.62412e-12	11.7445
NCI_IL8_and_CXCR1_mediated_signaling_events_Pathway_(cAMP_biosynthetic_process)	NCI 1.2	7.18714	6.23696	-0.66241	-14.0252	17.5603	24.3667	-14.0252	-13.3191	-13.3191	-4.52658	24.1116	7.30342	50.8482	44.5352	11.1831	21.2455	18.9692	15.2704	36.9898	44.0887	34.1874	30.9511	32.9485	53.1557	40.029	19.6224	19.7689	24.7728	21.2312	17.5292	16.173	30.0523	30.5125	49.8156	50.0242	40.8677	46.9779	47.8749	12.9243	5.46863	1.90603e-11	29.3611
NCI_IL8_and_CXCR2_mediated_signaling_events_Main_Pathway	NCI 1.2	2.56683	2.22749	-0.236575	-5.00902	6.27154	8.70238	-5.00902	-4.75681	-4.75681	-1.61664	8.61128	2.60836	18.1601	15.9054	3.99398	7.58769	6.77471	5.45372	13.2106	15.746	12.2098	11.054	11.7673	18.9842	14.2961	7.00802	7.06033	8.84742	7.58256	6.26042	5.77609	10.733	10.8973	17.7913	17.8658	14.5956	16.7778	17.0982	4.61583	1.95308	6.80725e-12	10.4861
NCI_IL8_and_CXCR2_mediated_signaling_events_Pathway_(Pathway_degradation_of_CXCL8)	NCI 1.2	4.49196	3.8981	-0.414006	-8.76578	10.9752	15.2292	-8.76578	-8.32442	-8.32442	-2.82911	15.0697	4.56464	31.7802	27.8345	6.98946	13.2785	11.8557	9.54401	23.1186	27.5554	21.3671	19.3445	20.5928	33.2223	25.0181	12.264	12.3556	15.483	13.2695	10.9557	10.1082	18.7827	19.0703	31.1347	31.2651	25.5423	29.3612	29.9218	8.0777	3.4179	1.19127e-11	18.3507
NCI_IL8_and_CXCR2_mediated_signaling_events_Pathway_(cAMP_biosynthetic_process)	NCI 1.2	5.13367	4.45497	-0.47315	-10.018	12.5431	17.4048	-10.018	-9.51362	-9.51362	-3.23327	17.2226	5.21673	36.3202	31.8109	7.98795	15.1754	13.5494	10.9074	26.4213	31.4919	24.4196	22.108	23.5346	37.9684	28.5921	14.016	14.1207	17.6948	15.1651	12.5208	11.5522	21.466	21.7947	35.5826	35.7316	29.1912	33.5557	34.1964	9.23166	3.90617	1.36145e-11	20.9722
NCI_Insulin_Pathway_Main_Pathway	NCI 1.2	-0.0731947	1.13557	2.65383	-0.886724	0.251092	-0.769123	-0.886724	-0.712359	-0.712359	1.45863	8.11234	-0.886724	6.40872	6.32253	9.99993	8.32482	2.69652	3.69296	2.47526	4.3653	5.15682	8.00787	11.6519	4.4638	7.12766	4.00256	4.01913	3.52732	-0.886724	-0.886724	6.56965	4.31454	5.68476	7.17987	6.9828	11.5082	4.42206	-0.886724	6.19929	2.59573	-4.98555e-10	4.88748
NCI_Integrin_linked_kinase_signaling_Main_Pathway	NCI 1.2	-1.09513	-1.32023	-1.1097	-5.06799	-2.11084	8.80593	-1.34047	8.77527	-5.53683	7.60294	3.87738	4.45098	3.38199	3.81691	2.75161	2.44484	3.84275	3.76308	3.92465	3.36223	4.11978	3.0125	3.18911	3.01353	4.1902	3.26644	3.0418	3.18906	3.25577	3.78707	1.84911	4.26266	4.47485	4.61167	5.12743	3.67033	4.45648	4.27966	3.69904	2.94934	1.54693e-10	3.73147
NCI_Integrin_linked_kinase_signaling_Pathway_(DNA_biosynthetic_process)	NCI 1.2	-3.73341	-4.50078	-3.78306	-17.2772	-7.19606	30.0202	-4.56979	29.9157	-18.8755	25.9191	13.2184	15.1738	11.5295	13.0122	9.38049	8.33469	13.1003	12.8287	13.3795	11.4622	14.0447	10.2699	10.872	10.2734	14.2848	11.1356	10.3698	10.8718	11.0992	12.9105	6.30378	14.5318	15.2552	15.7216	17.4799	12.5125	15.1925	14.5897	12.6104	10.0546	5.27364e-10	12.7209
NCI_Integrin_linked_kinase_signaling_Pathway_(anoikis)	NCI 1.2	8.25737	4.73247	7.52246	-8.82847	0.555053	-8.5308	13.0661	-8.38711	-8.38711	-2.8918	27.3115	27.535	30.1347	29.0353	25.064	26.5369	30.2277	30.106	29.5769	29.8149	29.1734	27.7267	30.398	26.8725	28.1342	28.9698	28.5357	30.5041	27.8352	29.3569	28.6736	31.8242	31.5259	30.5435	30.375	31.1869	30.3218	30.9186	28.708	24.2524	-1.08265e-10	28.0669
NCI_Integrin_linked_kinase_signaling_Pathway_(apoptosis)	NCI 1.2	8.25737	4.73247	7.52246	-8.82847	0.555053	-8.5308	13.0661	-8.38711	-8.38711	-2.8918	27.3115	27.535	30.1347	29.0353	25.064	26.5369	30.2277	30.106	29.5769	29.8149	29.1734	27.7267	30.398	26.8725	28.1342	28.9698	28.5357	30.5041	27.8352	29.3569	28.6736	31.8242	31.5259	30.5435	30.375	31.1869	30.3218	30.9186	28.708	24.2524	-1.08265e-10	28.0669
NCI_Integrin_linked_kinase_signaling_Pathway_(centrosome_localization)	NCI 1.2	-2.93339	-3.53633	-2.9724	-13.575	-5.65405	23.5873	-3.59055	23.5052	-14.8308	20.365	10.3859	11.9223	9.0589	10.2239	7.37038	6.54869	10.2931	10.0797	10.5125	9.00598	11.0351	8.0692	8.54226	8.07196	11.2238	8.74939	8.14768	8.54214	8.72081	10.1439	4.95297	11.4178	11.9862	12.3527	13.7342	9.83125	11.937	11.4634	9.90815	7.90002	4.14357e-10	9.995
NCI_Integrin_linked_kinase_signaling_Pathway_(microtubule_cytoskeleton_organization)	NCI 1.2	26.4236	15.1439	24.0719	-28.2511	1.77617	-27.2985	41.8116	-26.8388	-26.8388	-9.25376	87.3969	88.1122	96.4309	92.9131	80.2049	84.9181	96.7286	96.3393	94.6462	95.4077	93.3548	88.7255	97.2735	85.9921	90.0295	92.7033	91.3143	97.6132	89.0727	93.942	91.7554	101.838	100.883	97.7391	97.2	99.7982	97.0299	98.9395	91.8657	77.6076	-3.46447e-10	89.8142
NCI_Integrin_linked_kinase_signaling_Pathway_(substrate_adhesion_dependent_cell_spreading)	NCI 1.2	8.80786	5.04797	8.02396	-9.41704	0.592056	-9.09951	13.9372	-8.94625	-8.94625	-3.08459	29.1323	29.3707	32.1436	30.971	26.735	28.306	32.2429	32.1131	31.5487	31.8026	31.1183	29.5752	32.4245	28.664	30.0098	30.9011	30.4381	32.5377	29.6909	31.314	30.5851	33.9459	33.6276	32.5797	32.4	33.2661	32.3433	32.9798	30.6219	25.8692	-1.15482e-10	29.9381
NCI_Integrins_in_angiogenesis_Main_Pathway	NCI 1.2	2.14826	1.23121	1.95706	-2.29684	0.144404	-2.21939	3.39932	-2.18201	-2.18201	-0.752339	7.10544	7.16359	7.83991	7.55391	6.52072	6.90391	7.86411	7.83246	7.69481	7.75673	7.58982	7.21346	7.90842	6.99123	7.31947	7.53685	7.42392	7.93603	7.24169	7.63756	7.45979	8.27948	8.20185	7.94627	7.90244	8.11367	7.88861	8.04386	7.46876	6.30956	-2.81664e-11	7.30197
NCI_LPA_receptor_mediated_events_Main_Pathway	NCI 1.2	1.22857	1.06615	-0.113233	-2.39748	3.00176	4.16524	-2.39748	-2.27676	-2.27676	-0.773774	4.12164	1.24845	8.69201	7.61286	1.91165	3.63171	3.2426	2.61033	6.32304	7.53653	5.844	5.29079	5.63222	9.08645	6.84256	3.35426	3.3793	4.23466	3.62926	2.99644	2.76462	5.13715	5.21582	8.51548	8.55115	6.98592	8.03042	8.18374	2.20929	0.934809	3.25817e-12	5.019
NCI_Osteopontin_mediated_events_Main_Pathway	NCI 1.2	5.18109	2.96939	4.71997	-5.53943	0.348268	-5.35266	8.19836	-5.2625	-5.2625	-1.81446	17.1366	17.2769	18.908	18.2183	15.7264	16.6506	18.9664	18.8901	18.5581	18.7074	18.3049	17.3972	19.0732	16.8612	17.6528	18.1771	17.9048	19.1398	17.4652	18.42	17.9913	19.9682	19.7809	19.1645	19.0588	19.5683	19.0255	19.3999	18.0129	15.2172	-6.79308e-11	17.6106
NCI_PAR1_mediated_thrombin_signaling_events_Main_Pathway	NCI 1.2	-2.94669	-1.41301	1.32869	9.91015	3.40074	0.809574	-4.91635	2.85103	-9.02413	-2.74378	8.48313	5.08547	12.5035	10.0449	13.6026	13.6687	3.59295	5.00471	2.32955	6.21006	8.79208	13.3311	15.5359	4.58748	8.2272	5.84282	5.82116	6.0817	0.15813	-0.199148	8.01971	6.01081	7.71356	11.7051	10.3322	15.7258	4.95612	0.54339	7.83441	6.23482	-7.9755e-10	7.17558
NCI_PAR1_mediated_thrombin_signaling_events_Pathway_(cAMP_biosynthetic_process)	NCI 1.2	-6.18806	-2.96733	2.79024	20.8113	7.14156	1.7001	-10.3243	5.98717	-18.9507	-5.76193	17.8146	10.6795	26.2573	21.0944	28.5654	28.7043	7.5452	10.5099	4.89206	13.0411	18.4634	27.9952	32.6255	9.63371	17.2771	12.2699	12.2244	12.7716	0.332072	-0.418212	16.8414	12.6227	16.1985	24.5806	21.6976	33.0242	10.4079	1.14112	16.4523	13.0931	-1.67486e-09	15.0687
NCI_PAR1_mediated_thrombin_signaling_events_Pathway_(positive_regulation_of_stress_fiber_assembly)	NCI 1.2	-10.0664	-8.77808	-4.30625	37.6782	11.0552	5.4293	-14.2145	12.3828	-29.1802	-14.5261	2.31181	20.7918	22.1328	13.8188	13.8592	19.7442	3.47457	5.05273	-0.200555	7.00231	13.368	19.6322	15.0507	0.990862	4.73935	6.94123	6.8095	9.38127	3.54615	2.29567	5.89643	6.47626	7.81137	16.7357	12.5957	16.2002	2.42195	4.89456	6.49783	13.0613	-1.1088e-09	8.61928
NCI_PAR1_mediated_thrombin_signaling_events_Pathway_(regulation_of_vascular_permeability)	NCI 1.2	-10.0664	-8.77808	-4.30625	37.6782	11.0552	5.4293	-14.2145	12.3828	-29.1802	-14.5261	2.31181	20.7918	22.1328	13.8188	13.8592	19.7442	3.47457	5.05273	-0.200555	7.00231	13.368	19.6322	15.0507	0.990862	4.73935	6.94123	6.8095	9.38127	3.54615	2.29567	5.89643	6.47626	7.81137	16.7357	12.5957	16.2002	2.42195	4.89456	6.49783	13.0613	-1.1088e-09	8.61928
NCI_PLK1_signaling_events_Main_Pathway	NCI 1.2	1.1554	-0.258242	-0.155658	1.10548	0.313063	2.62609	0.273143	-2.52963	-2.52963	-1.44414	4.52759	3.24583	3.93212	5.8891	3.94136	3.84576	3.95083	3.73811	4.30249	4.09201	4.09253	4.40557	3.53082	4.0501	4.85539	3.45129	3.20809	6.36172	2.95115	2.72461	4.1211	3.73531	3.70996	3.24296	3.29166	7.29592	2.38198	2.62953	3.83075	2.21103	-2.57066e-11	3.75447
NCI_PLK1_signaling_events_Pathway_(G2_M_transition_of_mitotic_cell_cycle)	NCI 1.2	10.3986	-2.32418	-1.40092	9.94928	2.81757	23.6348	2.45829	-22.7667	-22.7667	-12.9973	40.7483	29.2125	35.3891	53.0019	35.4723	34.6119	35.5575	33.643	38.7224	36.8281	36.8328	39.6501	31.7774	36.4509	43.6985	31.0616	28.8728	57.2555	26.5604	24.5215	37.0899	33.6178	33.3896	29.1866	29.6249	65.6632	21.4378	23.6658	34.4767	19.8993	-2.31359e-10	33.7903
NCI_PLK1_signaling_events_Pathway_(regulation_of_attachment_of_spindle_microtubules_to_kinetochore)	NCI 1.2	3.01895	-0.674761	-0.40672	2.8885	0.818004	6.86171	0.713696	-6.60969	-6.60969	-3.7734	11.8302	8.48104	10.2742	15.3876	10.2984	10.0486	10.3231	9.76733	11.242	10.692	10.6934	11.5113	9.2257	10.5825	12.6867	9.01787	8.38242	16.6226	7.71108	7.11913	10.768	9.76001	9.69377	8.47353	8.60078	19.0635	6.22388	6.87071	10.0094	5.77722	-6.71689e-11	9.81008
NCI_Posttranslational_regulation_of_adherens_junction_stability_and_dissassembly_Main_Pathway	NCI 1.2	1.43033	1.10526	1.10526	-0.675236	-0.675236	-0.571697	-0.675236	-0.52172	-0.52172	1.38969	2.5886	2.68112	11.9481	9.44409	4.18796	4.57106	6.76588	6.94028	9.41744	7.68787	7.89805	-0.675236	6.52662	-0.675236	3.17525	6.17536	6.84901	11.4081	6.98921	7.61187	5.09193	8.35668	8.79587	9.19358	8.4101	4.97294	5.05045	6.89675	2.21575	4.80485	-7.06128e-10	6.0951
NCI_Posttranslational_regulation_of_adherens_junction_stability_and_dissassembly_Pathway_(axonogenesis)	NCI 1.2	2.53058	1.95546	1.95546	-1.19465	-1.19465	-1.01146	-1.19465	-0.923042	-0.923042	2.45869	4.57983	4.74352	21.139	16.7088	7.40947	8.08726	11.9704	12.279	16.6616	13.6016	13.9735	-1.19465	11.5471	-1.19465	5.61775	10.9256	12.1175	20.1836	12.3655	13.4672	9.00881	14.7849	15.5619	16.2656	14.8794	8.79829	8.93542	12.2019	3.92017	8.50088	-1.2493e-09	10.7836
NCI_Regulation_of_Ras_family_activation_Main_Pathway	NCI 1.2	-0.675172	-1.74017	-4.59991	1.27988	-2.38291	16.1096	-2.04081	-3.34721	-2.60334	13.1022	13.9579	1.80015	14.7323	14.6815	16.2684	16.2684	16.2684	16.2684	16.2684	10.0228	11.9227	11.7297	10.9199	16.2684	10.3643	13.5026	11.0533	16.2684	16.2684	16.2684	14.3454	16.2684	16.2684	16.2684	16.2684	8.8289	12.1511	16.2684	14.8365	3.56869	-2.19583e-10	13.6108
NCI_Signaling_events_mediated_by_HDAC_Class_I_Main_Pathway	NCI 1.2	4.23692	-2.32476	-1.81542	3.87116	1.06858	-1.26483	-0.0921877	-10.8307	7.15123	-7.41612	5.79844	7.61563	11.9494	11.0452	6.75355	8.16942	10.2143	10.0642	11.4625	9.56571	11.0828	8.99776	9.71073	12.3085	7.38611	8.02638	7.97884	9.63704	10.1996	10.6645	6.64513	12.1651	12.1148	14.0972	14.1092	7.83073	13.7177	13.8057	7.0296	5.30254	-2.70567e-10	9.29313
NCI_Signaling_events_mediated_by_Hepatocyte_Growth_Factor_Receptor_c_Met__Main_Pathway	NCI 1.2	-0.0432757	0.671393	1.56905	-0.524267	0.148456	-0.454737	-0.524267	-0.421176	-0.421176	0.8624	4.79635	-0.524267	3.7891	3.73814	5.91237	4.92198	1.59429	2.18343	1.46347	2.58094	3.04892	4.73458	6.88908	2.63918	4.21417	2.36648	2.37628	2.08549	-0.524267	-0.524267	3.88424	2.55093	3.36107	4.24503	4.12852	6.80411	2.61451	-0.524267	3.66528	1.5347	-2.94766e-10	2.88968
NCI_Signaling_events_regulated_by_Ret_tyrosine_kinase_Main_Pathway	NCI 1.2	2.12242	1.64006	1.64006	-1.00196	-1.00196	-0.848324	-1.00196	-0.774165	-0.774165	2.06212	3.84115	3.97843	17.7295	14.0138	6.21439	6.78287	10.0397	10.2985	13.9743	11.4078	11.7197	-1.00196	9.68467	-1.00196	4.71167	9.16344	10.163	16.9281	10.3711	11.295	7.55577	12.4002	13.0519	13.6421	12.4795	7.37921	7.49422	10.2339	3.28789	7.12977	-1.0478e-09	9.04434
NCI_Signaling_events_regulated_by_Ret_tyrosine_kinase_Pathway_(MAPKKK_cascade)	NCI 1.2	13.159	10.1684	10.1684	-6.21217	-6.21217	-5.25961	-6.21217	-4.79982	-4.79982	12.7852	23.8151	24.6663	109.923	86.8856	38.5292	42.0538	62.2461	63.8506	86.6404	70.7284	72.662	-6.21217	60.0449	-6.21217	29.2123	56.8133	63.0109	104.955	64.3007	70.0292	46.8458	76.8815	80.922	84.5809	77.3729	45.7511	46.4642	63.4501	20.3849	44.2046	-6.49638e-09	56.0749
NCI_Signaling_events_regulated_by_Ret_tyrosine_kinase_Pathway_(activation_of_MAPKK_activity)	NCI 1.2	9.39929	7.26313	7.26313	-4.43727	-4.43727	-3.75686	-4.43727	-3.42844	-3.42844	9.13226	17.0108	17.6188	78.5163	62.0611	27.5209	30.0384	44.4615	45.6076	61.886	50.5203	51.9015	-4.43727	42.8892	-4.43727	20.8659	40.581	45.0078	74.9675	45.9291	50.0208	33.4613	54.9153	57.8014	60.415	55.2664	32.6793	33.1887	45.3215	14.5606	31.5747	-4.64027e-09	40.0535
NCI_Signaling_events_regulated_by_Ret_tyrosine_kinase_Pathway_(lamellipodium_assembly)	NCI 1.2	5.48292	4.23682	4.23682	-2.5884	-2.5884	-2.1915	-2.5884	-1.99993	-1.99993	5.32715	9.92296	10.2776	45.8012	36.2023	16.0538	17.5224	25.9359	26.6044	36.1002	29.4702	30.2759	-2.5884	25.0187	-2.5884	12.1718	23.6722	26.2545	43.731	26.792	29.1788	19.5191	32.0339	33.7175	35.2421	32.2387	19.063	19.3601	26.4375	8.4937	18.4186	-2.70682e-09	23.3646
NCI_Signaling_events_regulated_by_Ret_tyrosine_kinase_Pathway_(tube_development)	NCI 1.2	13.159	10.1684	10.1684	-6.21217	-6.21217	-5.25961	-6.21217	-4.79982	-4.79982	12.7852	23.8151	24.6663	109.923	86.8856	38.5292	42.0538	62.2461	63.8506	86.6404	70.7284	72.662	-6.21217	60.0449	-6.21217	29.2123	56.8133	63.0109	104.955	64.3007	70.0292	46.8458	76.8815	80.922	84.5809	77.3729	45.7511	46.4642	63.4501	20.3849	44.2046	-6.49638e-09	56.0749
NCI_Syndecan_2_mediated_signaling_events_Main_Pathway	NCI 1.2	0.804167	0.438713	-2.21489	-7.35444	4.79385	7.59486	-7.35444	10.1034	-6.81123	-0.0477743	7.31357	6.78706	17.5969	15.1688	4.55989	7.98361	8.0483	11.816	12.2667	14.9971	13.3546	9.94417	14.7124	18.4844	13.4356	5.58698	5.64331	7.56787	6.20572	4.78187	8.3261	9.59848	9.77548	19.4185	17.28	13.7582	16.1083	16.4533	8.12559	0.143204	-1.92073e-11	10.6377
NCI_Syndecan_2_mediated_signaling_events_Pathway_(dendrite_morphogenesis)	NCI 1.2	11.9786	10.3949	-1.10402	-23.3754	29.2672	40.6111	-23.3754	-22.1985	-22.1985	-7.5443	40.186	12.1724	84.7471	74.2254	18.6386	35.4092	31.6153	25.4507	61.6496	73.4812	56.979	51.5852	54.9141	88.5929	66.7149	32.7041	32.9482	41.288	35.3853	29.2153	26.9551	50.0872	50.8542	83.026	83.3737	68.1128	78.2966	79.7915	21.5405	9.11439	3.17672e-11	48.9352
NCI_Syndecan_2_mediated_signaling_events_Pathway_(determination_of_left_right_symmetry)	NCI 1.2	11.9786	10.3949	-1.10402	-23.3754	29.2672	40.6111	-23.3754	-22.1985	-22.1985	-7.5443	40.186	12.1724	84.7471	74.2254	18.6386	35.4092	31.6153	25.4507	61.6496	73.4812	56.979	51.5852	54.9141	88.5929	66.7149	32.7041	32.9482	41.288	35.3853	29.2153	26.9551	50.0872	50.8542	83.026	83.3737	68.1128	78.2966	79.7915	21.5405	9.11439	3.17672e-11	48.9352
NCI_Syndecan_2_mediated_signaling_events_Pathway_(positive_regulation_of_cell_cell_adhesion)	NCI 1.2	10.2673	8.90994	-0.9463	-20.0361	25.0862	34.8095	-20.0361	-19.0272	-19.0272	-6.46654	34.4451	10.4335	72.6404	63.6218	15.9759	30.3508	27.0988	21.8149	52.8425	62.9839	48.8391	44.2159	47.0692	75.9368	57.1842	28.0321	28.2413	35.3897	30.3303	25.0417	23.1044	42.9319	43.5894	71.1651	71.4632	58.3824	67.1113	68.3927	18.4633	7.81234	2.7229e-11	41.9445
NCI_Syndecan_3_mediated_signaling_events_Main_Pathway	NCI 1.2	4.79142	4.15797	-0.441607	-9.35017	11.7069	16.2444	-9.35017	-8.87938	-8.87938	-3.01772	16.0744	4.86894	33.8988	29.6902	7.45542	14.1637	12.6461	10.1803	24.6598	29.3925	22.7916	20.6341	21.9656	35.4372	26.686	13.0816	13.1793	16.5152	14.1541	11.6861	10.782	20.0349	20.3417	33.2104	33.3495	27.2451	31.3186	31.9166	8.61621	3.64576	1.27069e-11	19.5741
NCI_Syndecan_3_mediated_signaling_events_Pathway_(limb_bud_formation)	NCI 1.2	5.98928	5.19747	-0.552008	-11.6877	14.6336	20.3055	-11.6877	-11.0992	-11.0992	-3.77215	20.093	6.08618	42.3735	37.1127	9.31928	17.7046	15.8077	12.7253	30.8248	36.7406	28.4895	25.7926	27.4571	44.2965	33.3575	16.352	16.4741	20.644	17.6926	14.6076	13.4775	25.0436	25.4271	41.513	41.6868	34.0564	39.1483	39.8958	10.7703	4.5572	1.58836e-11	24.4676
NCI_TNF_receptor_signaling_pathway__Main_Pathway	NCI 1.2	8.81727	-2.18762	0.951286	-1.49341	4.962	6.42473	6.00832	-19.0595	-4.42311	-19.4067	5.80484	14.8642	23.8155	19.7765	15.0594	11.5073	20.3006	20.0634	20.2629	19.0718	19.4651	15.0826	21.4698	20.9407	15.0797	12.1899	12.3343	16.91	15.3589	16.2086	14.5578	20.0831	20.2479	23.1675	23.3362	15.3423	23.3287	23.2511	11.4548	5.51706	-3.35315e-10	16.1
NCI_TNF_receptor_signaling_pathway__Pathway_(JNK_cascade)	NCI 1.2	9.09172	-4.98854	-3.8956	8.30686	2.293	-2.71412	-0.19782	-23.2408	15.3453	-15.9138	12.4425	16.3419	25.6414	23.7012	14.492	17.5302	21.9182	21.596	24.5966	20.5264	23.7818	19.3077	20.8376	26.412	15.8494	17.2233	17.1213	20.6795	21.8867	22.8842	14.2593	26.1042	25.9963	30.2502	30.276	16.8034	29.4359	29.6247	15.0843	11.3784	-5.80593e-10	19.9415
NCI_TRAIL_signaling_Main_Pathway	NCI 1.2	7.47954	-7.38944	-3.60588	-15.1544	-1.22032	42.6076	16.1086	-5.59794	-33.2278	-0.97031	3.9292	5.08984	19.5042	22.0709	7.81722	8.01367	22.7909	22.6455	19.4847	20.8958	22.7246	13.0802	14.4589	19.0807	14.9494	16.9416	19.1374	17.405	21.0562	21.1304	8.01184	25.4396	25.6237	18.1526	19.2241	14.6362	18.2563	20.0105	10.515	1.44857	1.08553e-09	16.0979
NCI_Urokinase_type_plasminogen_activator_uPA_and_uPAR_mediated_signaling_Main_Pathway	NCI 1.2	0.665476	-2.00367	1.21106	-4.15012	3.11923	-1.76173	2.9451	0.0251916	-0.0505445	-7.2058	10.9888	16.0457	21.2386	21.0189	16.1188	7.32237	19.7387	19.1256	16.7567	16.4092	15.7877	9.21516	18.455	25.5576	16.1681	11.9808	10.9758	19.5857	11.347	11.5053	13.2272	15.6144	15.7913	17.7447	17.2003	15.5741	23.2389	23.2995	11.5163	0.458864	1.10539e-10	14.9413
NCI_Urokinase_type_plasminogen_activator_uPA_and_uPAR_mediated_signaling_Pathway_(cell_adhesion)	NCI 1.2	8.09663	-24.3779	14.7346	-50.4931	37.9506	-21.4344	35.8321	0.306498	-0.614958	-87.6706	133.697	195.223	258.403	255.73	196.112	89.0888	240.154	232.694	203.874	199.645	192.084	112.118	224.536	310.95	196.712	145.766	133.539	238.292	138.055	139.981	160.931	189.975	192.127	215.894	209.27	189.485	282.74	283.477	140.115	5.58285	1.34489e-09	181.785
NCI_Urokinase_type_plasminogen_activator_uPA_and_uPAR_mediated_signaling_Pathway_(cell_migration)	NCI 1.2	4.85798	-14.6268	8.84077	-30.2959	22.7704	-12.8607	21.4992	0.183899	-0.368975	-52.6023	80.2183	117.134	155.042	153.438	117.667	53.4533	144.092	139.617	122.324	119.787	115.25	67.2707	134.721	186.57	118.027	87.4596	80.1231	142.975	82.8328	83.9884	96.5587	113.985	115.276	129.536	125.562	113.691	169.644	170.086	84.0688	3.34971	8.06935e-10	109.071
NCI_Urokinase_type_plasminogen_activator_uPA_and_uPAR_mediated_signaling_Pathway_(cell_proliferation)	NCI 1.2	4.04831	-12.189	7.36731	-25.2466	18.9753	-10.7172	17.916	0.153249	-0.307479	-43.8353	66.8486	97.6114	129.201	127.865	98.056	44.5444	120.077	116.347	101.937	99.8227	96.042	56.0589	112.268	155.475	98.356	72.883	66.7693	119.146	69.0273	69.9903	80.4656	94.9875	96.0637	107.947	104.635	94.7424	141.37	141.739	70.0573	2.79142	6.72445e-10	90.8926
NCI_amb2_Integrin_signaling_Main_Pathway	NCI 1.2	-4.52875	-1.07426	1.87002	-7.32968	2.48928	7.59803	-1.55041	-6.00615	8.53193	-26.5651	-0.114447	13.3676	13.5796	15.4183	6.75942	1.18951	12.4923	13.1124	10.0551	8.84576	7.9178	-3.52634	7.92311	11.7778	8.88173	5.31341	4.2556	9.9855	3.63937	3.5715	-2.09408	12.2772	11.8691	13.8269	13.7077	4.17373	11.0576	11.1304	2.35892	-0.0210112	4.12196e-10	6.70739
NCI_amb2_Integrin_signaling_Pathway_(dendritic_cell_antigen_processing_and_presentation)	NCI 1.2	-14.9856	-3.87146	5.29428	-27.1395	5.33022	27.7061	-2.50368	-26.1307	36.3003	-13.57	36.5708	56.7949	61.5076	69.3292	46.7828	19.3039	58.1927	59.1133	48.2301	48.6151	37.8091	19.052	52.4931	75.8719	46.4123	37.3739	33.0002	58.5289	25.6716	25.3923	32.2568	52.3963	50.8011	52.4984	52.0317	41.9087	62.6683	63.711	38.5508	4.61256	-1.02236e-09	43.8071
NCI_amb2_Integrin_signaling_Pathway_(leukocyte_adhesion)	NCI 1.2	-11.6554	-3.01114	4.11777	-21.1085	4.14573	21.5492	-1.9473	-20.3239	28.2336	-10.5544	28.444	44.1738	47.8392	53.9227	36.3867	15.0141	45.261	45.977	37.5123	37.8117	29.4071	14.8182	40.828	59.0115	36.0985	29.0686	25.6668	45.5225	19.9668	19.7496	25.0886	40.7527	39.512	40.8321	40.4691	32.5957	48.742	49.553	29.9839	3.58755	-7.95168e-10	34.0722
NCI_amb2_Integrin_signaling_Pathway_(phagocytosis_triggered_by_activation_of_immune_response_cell_surface_activating_receptor)	NCI 1.2	-14.9856	-3.87146	5.29428	-27.1395	5.33022	27.7061	-2.50368	-26.1307	36.3003	-13.57	36.5708	56.7949	61.5076	69.3292	46.7828	19.3039	58.1927	59.1133	48.2301	48.6151	37.8091	19.052	52.4931	75.8719	46.4123	37.3739	33.0002	58.5289	25.6716	25.3923	32.2568	52.3963	50.8011	52.4984	52.0317	41.9087	62.6683	63.711	38.5508	4.61256	-1.02236e-09	43.8071
NCI_amb2_Integrin_signaling_Pathway_(positive_regulation_of_phagocytosis)	NCI 1.2	-11.6554	-3.01114	4.11777	-21.1085	4.14573	21.5492	-1.9473	-20.3239	28.2336	-10.5544	28.444	44.1738	47.8392	53.9227	36.3867	15.0141	45.261	45.977	37.5123	37.8117	29.4071	14.8182	40.828	59.0115	36.0985	29.0686	25.6668	45.5225	19.9668	19.7496	25.0886	40.7527	39.512	40.8321	40.4691	32.5957	48.742	49.553	29.9839	3.58755	-7.95168e-10	34.0722
Outside-in_Signaling_through_Integrins	Cytoskeleton 1.2	2.64236	1.51439	2.40719	-2.82511	0.177617	-2.72985	4.18116	-2.68388	-2.68388	-0.925376	8.73969	8.81122	9.64309	9.29131	8.02049	8.49181	9.67286	9.63393	9.46462	9.54077	9.33548	8.87255	9.72735	8.59921	9.00295	9.27033	9.13143	9.76132	8.90727	9.3942	9.17554	10.1838	10.0883	9.77391	9.72	9.97982	9.70299	9.89395	9.18657	7.76076	-3.46447e-11	8.98142
PAK_Pathway	Primary 1.4	2.46256	1.20039	1.66491	-3.66603	4.43875	-0.231963	0.888269	-3.22278	-3.53411	-2.43224	11.8348	12.3563	18.9886	19.0233	14.6095	11.7977	15.9172	16.2383	17.9979	17.4047	16.951	15.6189	15.2025	22.4949	17.5081	12.4722	12.4856	15.1261	14.7454	14.7549	11.6256	15.5517	15.2573	19.2086	19.3574	14.0566	21.4236	21.5471	11.3387	6.923	-6.30203e-10	15.1403
PAK_Pathway_Actin_Organization	Primary 1.4	3.38046	1.64783	2.2855	-5.03252	6.09327	-0.318426	1.21937	-4.42405	-4.85144	-3.33885	16.2462	16.9621	26.0665	26.1141	20.0552	16.1952	21.8503	22.291	24.7065	23.8922	23.2694	21.4407	20.8692	30.8798	24.0342	17.1211	17.1396	20.7643	20.2417	20.2547	15.9591	21.3485	20.9443	26.3686	26.5728	19.2962	29.4091	29.5787	15.5652	9.50352	-8.65108e-10	20.7838
PAK_Pathway_Cell_Survival	Primary 1.4	3.38046	1.64783	2.2855	-5.03252	6.09327	-0.318426	1.21937	-4.42405	-4.85144	-3.33885	16.2462	16.9621	26.0665	26.1141	20.0552	16.1952	21.8503	22.291	24.7065	23.8922	23.2694	21.4407	20.8692	30.8798	24.0342	17.1211	17.1396	20.7643	20.2417	20.2547	15.9591	21.3485	20.9443	26.3686	26.5728	19.2962	29.4091	29.5787	15.5652	9.50352	-8.65108e-10	20.7838
PAK_Pathway_Lamelliopodia_and_Filopodia_Outgrowth	Primary 1.4	3.2502	1.58433	2.19743	-4.83859	5.85846	-0.306155	1.17238	-4.25357	-4.66448	-3.21019	15.6202	16.3085	25.062	25.1078	19.2823	15.5711	21.0083	21.432	23.7544	22.9715	22.3727	20.6145	20.065	29.6898	23.108	16.4614	16.4791	19.9641	19.4616	19.4741	15.3441	20.5258	20.1372	25.3525	25.5488	18.5526	28.2758	28.4388	14.9653	9.1373	-8.31771e-10	19.9829
PLAU-mediated_Signaling_Events_During_Cell_Adhesion	Cytoskeleton 1.2	4.40393	2.52398	4.01198	-4.70852	0.296028	-4.54976	6.96861	-4.47313	-4.47313	-1.54229	14.5661	14.6854	16.0718	15.4855	13.3675	14.153	16.1214	16.0566	15.7744	15.9013	15.5591	14.7876	16.2123	14.332	15.0049	15.4505	15.219	16.2689	14.8455	15.657	15.2926	16.9729	16.8138	16.2898	16.2	16.633	16.1716	16.4899	15.311	12.9346	-5.77412e-11	14.969
PPAR_Pathway	Primary 1.4	4.13252	-1.36135	0.014899	2.76186	1.63919	1.94771	1.71173	-10.7455	-0.101049	-7.71362	3.75539	7.15755	9.86362	8.6724	6.39933	6.2456	9.20972	9.15921	9.58105	7.80652	9.16263	7.14221	9.27446	9.54453	5.62964	6.19483	6.4228	8.014	8.17837	8.52781	6.04329	9.22827	9.29903	10.7633	10.8072	6.49647	10.5065	10.4891	5.65885	3.59792	-2.13073e-10	7.46132
Ras_Signaling	Cytoskeleton 1.2	1.82764	1.41227	1.41227	-0.862802	-0.862802	-0.730501	-0.862802	-0.666642	-0.666642	1.77572	3.30765	3.42587	15.2671	12.0674	5.35128	5.8408	8.64528	8.86814	12.0334	9.82339	10.092	-0.862802	8.33957	-0.862802	4.05727	7.89074	8.75151	14.577	8.93065	9.72628	6.50636	10.678	11.2392	11.7474	10.7462	6.35432	6.45336	8.81252	2.83123	6.13953	-9.02275e-10	7.78818
Regulation_of_Cytoskeleton_Remodeling_by_TGF_and_WNT	Cytoskeleton 1.2	1.11964	0.641691	1.01999	-1.19708	0.0752614	-1.15672	1.77168	-1.13724	-1.13724	-0.392109	3.70326	3.73357	4.08605	3.937	3.39851	3.59823	4.09867	4.08217	4.01043	4.0427	3.95571	3.75956	4.12176	3.64373	3.81481	3.9281	3.86925	4.13615	3.77427	3.98059	3.88794	4.31515	4.27469	4.14149	4.11864	4.22874	4.11143	4.19235	3.89262	3.28846	-1.468e-11	3.80569
STAT3_Pathway	Primary 1.4	8.85339	1.70881	5.36565	-9.26566	11.0489	3.15408	4.87852	-15.8663	-9.87741	-14.6439	19.8536	28.0967	41.7171	40.2386	30.107	23.8106	35.8766	38.8523	39.192	35.2661	37.4856	31.9069	34.7325	46.1472	32.9241	25.681	26.8619	34.1647	32.1228	31.5493	30.2436	36.0626	35.332	41.0483	41.3056	29.3891	43.8601	44.3816	23.8532	14.6435	-1.40618e-09	32.0932
STAT3_Pathway_Growth_Arrest_and_Differentiation	Primary 1.4	12.2514	1.93146	8.32642	-7.72706	8.73896	6.11225	12.5107	-25.9139	-16.2302	-29.2223	5.40559	21.2563	29.5677	27.7506	18.6535	14.1215	27.7494	33.7113	26.7158	22.0955	28.4189	21.68	27.9653	30.6918	16.3205	17.2285	18.6604	27.7725	23.6591	22.6436	28.1058	25.4062	25.5156	27.7446	27.4102	18.1559	25.4918	26.3606	15.7485	8.66803	-9.32934e-10	21.3676
TGF-Beta_Pathway	Primary 1.4	4.6926	1.81955	2.39863	-2.41515	6.62637	1.33548	2.3161	-13.2017	-3.57192	-7.86115	12.8586	15.3737	25.3428	21.7625	16.1782	14.7939	19.4394	19.9827	21.9237	20.0167	19.9221	15.7784	18.3437	26.8308	19.324	15.6629	15.6744	16.9355	16.9237	16.7866	16.0564	20.1683	20.509	24.4054	24.7778	17.5039	25.7577	25.8441	13.7326	8.14748	-5.98499e-10	18.0902
TGF-beta_Signaling_in_Epithelial-mesenchymal_transition	Cytoskeleton 1.2	2.54073	1.45614	2.3146	-2.71645	0.170785	-2.62486	4.02035	-2.58065	-2.58065	-0.889785	8.40354	8.47232	9.2722	8.93395	7.71201	8.16521	9.30083	9.2634	9.1006	9.17382	8.97642	8.5313	9.35322	8.26847	8.65668	8.91377	8.78022	9.38589	8.56469	9.03288	8.82264	9.79207	9.70027	9.39799	9.34615	9.59598	9.32979	9.51342	8.83324	7.46227	-3.33122e-11	8.63598
TNF_Signaling_Pathway	Primary 1.4	5.61765	-1.85058	0.0202534	3.7544	2.22828	2.64767	2.32689	-14.6072	-0.137364	-10.4857	5.10498	9.7298	13.4084	11.789	8.69909	8.49011	12.5195	12.4508	13.0242	10.612	12.4555	9.70894	12.6075	12.9746	7.65279	8.4211	8.731	10.894	11.1175	11.5925	8.2151	12.5447	12.6409	14.6314	14.691	8.83114	14.2823	14.2586	7.6925	4.89092	-2.89646e-10	10.1427
TRAF_Pathway	Primary 1.4	6.87095	0.758741	0.251063	0.816943	4.45525	-0.243313	4.39673	-6.58332	-10.723	-10.2904	10.6396	17.6056	25.6186	20.2011	18.7302	13.9751	20.1813	23.4157	21.3578	20.7791	19.0795	15.4881	17.0692	26.2396	16.9931	14.2204	14.2531	18.06	21.6014	22.2786	12.4058	21.7136	21.5247	25.4715	25.2633	16.5752	28.3924	27.644	11.7916	7.31737	-1.15727e-09	18.2731
TRAF_Pathway_Apoptosis	Primary 1.4	20.4289	-6.99084	0.744898	-3.94243	11.1958	11.3218	4.73075	-35.5528	-1.93614	-22.0259	18.4192	35.6089	51.8408	46.574	32.4814	35.4826	47.45	47.0229	53.0465	41.1669	50.2463	36.4572	48.4289	52.8287	26.7605	32.5463	34.2336	43.1335	45.6748	47.1011	30.6422	49.1963	49.4678	56.8134	57.6493	32.0652	59.0479	58.9155	27.2095	23.2935	-1.80894e-09	40.2591
Tumour_Infiltration_Pathway	Primary 1.4	0.538533	0.224566	0.354968	0.492569	2.38983	-1.85366	-0.739511	-1.79619	0.388894	0.401934	3.49155	4.53797	7.61343	7.84072	6.10463	4.1491	6.90637	7.65695	7.40118	6.05471	6.90949	5.75981	7.32295	8.16651	7.20004	3.45869	4.54521	6.65282	5.13483	4.64984	6.27075	6.17345	6.00311	6.31109	6.73788	4.93533	8.4027	8.39125	4.52417	2.08839	-2.45625e-10	5.87267
VEGFR2_Signaling	Cytoskeleton 1.2	0.258403	-0.778019	0.470254	-1.61148	1.21119	-0.684077	1.14358	0.00978185	-0.0196263	-2.798	4.26693	6.23052	8.24689	8.1616	6.25889	2.84326	7.66448	7.42642	6.5066	6.37166	6.13034	3.57823	7.16603	9.92395	6.27804	4.65211	4.26187	7.60508	4.406	4.46747	5.1361	6.06303	6.13172	6.89023	6.67883	6.04739	9.02361	9.04715	4.47174	0.178176	4.2922e-11	5.80166
biocarta__U_00DF_arrestins_in_gpcr_desensitization_Main_Pathway	Biocarta 1.2	-6.2453	-6.86728	-7.17514	2.68512	12.7362	7.60559	-5.18603	10.8149	-8.36804	-1.60458	9.40881	12.041	21.5958	19.9119	11.7372	17.579	18.4914	18.4946	19.7098	17.3183	18.039	15.3879	14.7413	19.0966	13.7704	13.1748	12.7891	14.3006	16.6348	16.8279	10.3585	17.0733	17.2364	22.558	20.2311	12.1308	22.1862	22.1239	10.3974	7.36356	-4.42037e-10	15.5695
biocarta_activation_of_camp_dependent_protein_kinase_pka_Main_Pathway	Biocarta 1.2	-6.014	-6.61294	-6.90939	2.58567	12.2645	7.3239	-4.99395	10.4144	-8.05811	-1.54516	9.06033	11.595	20.7959	19.1744	11.3025	16.9279	17.8065	17.8096	18.9798	16.6769	17.3709	14.818	14.1953	18.3893	13.2604	12.6869	12.3154	13.7709	16.0187	16.2046	9.97489	16.441	16.5981	21.7225	19.4818	11.6815	21.3645	21.3045	10.0123	7.09084	-4.25665e-10	14.9928
biocarta_activation_of_csk_by_camp_dependent_protein_kinase_inhibits_signaling_through_the_t_cell_receptor_Main_Pathway	Biocarta 1.2	-3.96044	-4.35486	-4.55009	1.70276	8.0766	4.82306	-3.2887	6.85824	-5.30656	-1.01754	5.96656	7.63574	13.6949	12.6271	7.44309	11.1476	11.7262	11.7283	12.4989	10.9824	11.4394	9.75818	9.34815	12.11	8.73243	8.35476	8.11013	9.06865	10.5489	10.6713	6.56883	10.827	10.9304	14.3051	12.8295	7.69271	14.0693	14.0298	6.59344	4.66957	-2.80316e-10	9.87332
biocarta_activation_of_pkc_through_g_protein_coupled_receptors_Main_Pathway	Biocarta 1.2	-14.7616	-16.2318	-16.9594	6.34664	30.1037	17.9768	-12.2579	25.5625	-19.779	-3.79266	22.239	28.4605	51.0446	47.0645	27.7424	41.5503	43.7069	43.7146	46.5867	40.9343	42.6377	36.3714	34.8431	45.1374	32.5481	31.1405	30.2287	33.8013	39.3187	39.775	24.4838	40.3552	40.7407	53.319	47.8191	28.6728	52.44	52.2929	24.5756	17.4048	-1.04481e-09	36.8006
biocarta_aspirin_blocks_signaling_pathway_involved_in_platelet_activation_Main_Pathway	Biocarta 1.2	13.8798	-7.65596	3.60833	33.9394	0.733402	-23.2449	-4.87663	-22.9576	6.57413	-11.967	0.661469	14.5215	24.5969	25.7531	12.9276	17.971	15.8634	15.5593	2.46777	22.1589	27.5148	32.7665	28.2804	-0.329245	20.0903	22.8416	23.9419	5.96356	7.28347	6.52679	21.4317	20.3115	18.6362	25.9556	27.337	22.4762	0.744073	2.59853	6.30198	17.5385	-4.79043e-10	15.6807
biocarta_aspirin_blocks_signaling_pathway_involved_in_platelet_activation_Pathway_(vasoconstriction)	Biocarta 1.2	18.5064	-10.2079	4.81111	45.2526	0.977869	-30.9933	-6.50217	-30.6101	8.76551	-15.9559	0.881959	19.362	32.7959	34.3374	17.2368	23.9614	21.1512	20.7458	3.29036	29.5452	36.6864	43.6887	37.7072	-0.438994	26.787	30.4555	31.9225	7.95141	9.7113	8.70239	28.5756	27.082	24.8483	34.6074	36.4493	29.9683	0.992097	3.4647	8.40264	23.3847	-6.38723e-10	20.9077
biocarta_cell_cycle_g1_s_check_point_Main_Pathway	Biocarta 1.2	7.04125	-5.12241	5.50381	-8.19451	4.29666	20.1172	-8.19451	-7.72373	-7.72373	-1.86207	16.2791	15.4237	24.616	27.5695	34.3928	7.05777	25.7158	27.3899	25.8481	24.8979	27.0268	22.8071	20.9547	19.9056	15.1597	22.2531	23.3994	8.20691	23.7935	29.4142	20.1427	31.4062	31.933	28.738	28.6645	18.0288	26.4441	25.0673	20.9413	14.4257	-5.79775e-10	22.1991
biocarta_ceramide_signaling_Main_Pathway	Biocarta 1.2	6.81879	-3.74141	-2.9217	6.23014	1.71975	-2.03559	-0.148365	-17.4306	11.509	-11.9353	9.33187	12.2564	19.2311	17.7759	10.869	13.1477	16.4386	16.197	18.4474	15.3948	17.8363	14.4808	15.6282	19.809	11.887	12.9175	12.8409	15.5096	16.415	17.1632	10.6945	19.5782	19.4972	22.6877	22.707	12.6026	22.0769	22.2186	11.3133	8.53377	-4.35444e-10	14.9561
biocarta_ceramide_signaling_Pathway_(Pathway_protein_ubiquitination_of_CHUK)	Biocarta 1.2	18.1834	-9.97708	-7.79119	16.6137	4.58599	-5.42824	-0.395639	-46.4817	30.6907	-31.8275	24.885	32.6837	51.2829	47.4024	28.984	35.0604	43.8363	43.1921	49.1931	41.0529	47.5635	38.6154	41.6752	52.824	31.6987	34.4465	34.2425	41.359	43.7734	45.7685	28.5187	52.2084	51.9926	60.5005	60.5519	33.6069	58.8718	59.2495	30.1687	22.7567	-1.16119e-09	39.883
biocarta_chrebp_regulation_by_carbohydrates_and_camp_Main_Pathway	Biocarta 1.2	-4.38859	-4.82566	-5.04199	1.88684	8.94974	5.34447	-3.64424	7.59967	-5.88025	-1.12755	6.61159	8.46122	15.1754	13.9922	8.24775	12.3528	12.9939	12.9962	13.8501	12.1697	12.6761	10.8131	10.3588	13.4192	9.67647	9.25798	8.9869	10.049	11.6893	11.825	7.27898	11.9975	12.1121	15.8516	14.2165	8.52436	15.5903	15.5465	7.30625	5.17439	-3.10621e-10	10.9407
biocarta_cyclins_and_cell_cycle_regulation_Main_Pathway	Biocarta 1.2	4.59212	-3.3407	3.58944	-5.34425	2.80217	13.1199	-5.34425	-5.03721	-5.03721	-1.21439	10.6168	10.0589	16.0539	17.9801	22.4301	4.6029	16.7712	17.8629	16.8574	16.2378	17.6262	14.8742	13.6661	12.9819	9.88678	14.5129	15.2605	5.35234	15.5175	19.1832	13.1366	20.4823	20.8259	18.7422	18.6942	11.7579	17.2462	16.3482	13.6574	9.40807	-3.78114e-10	14.4777
biocarta_cystic_fibrosis_transmembrane_conductance_regulator_cftr_and_beta_2_adrenergic_receptor_b2ar_Main_Pathway	Biocarta 1.2	-8.11889	-8.92747	-9.32768	3.49065	16.557	9.88727	-6.74183	14.0594	-10.8785	-2.08596	12.2314	15.6533	28.0745	25.8855	15.2583	22.8527	24.0388	24.043	25.6227	22.5139	23.4507	20.0043	19.1637	24.8256	17.9015	17.1273	16.6258	18.5907	21.6253	21.8762	13.4661	22.1953	22.4074	29.3254	26.3005	15.7701	28.842	28.7611	13.5166	9.57263	-5.74648e-10	20.2403
biocarta_g_protein_signaling_through_tubby_proteins_Main_Pathway	Biocarta 1.2	-16.2378	-17.8549	-18.6554	6.9813	33.1141	19.7745	-13.4837	28.1188	-21.7569	-4.17192	24.4629	31.3065	56.1491	51.771	30.5167	45.7054	48.0776	48.086	51.2454	45.0277	46.9014	40.0085	38.3274	49.6511	35.8029	34.2545	33.2515	37.1815	43.2505	43.7525	26.9322	44.3907	44.8148	58.6509	52.601	31.5401	57.684	57.5222	27.0331	19.1453	-1.1493e-09	40.4806
biocarta_hiv_1_nef_negative_effector_of_fas_and_tnf_Main_Pathway	Biocarta 1.2	8.08153	-4.43426	-3.46275	7.38387	2.03822	-2.41255	-0.17584	-20.6585	13.6403	-14.1456	11.06	14.5261	22.7924	21.0677	12.8818	15.5824	19.4828	19.1965	21.8636	18.2457	21.1393	17.1624	18.5223	23.4773	14.0883	15.3096	15.2189	18.3818	19.4549	20.3415	12.675	23.2037	23.1078	26.8891	26.912	14.9364	26.1652	26.3331	13.4083	10.1141	-5.16082e-10	17.7258
biocarta_hiv_1_nef_negative_effector_of_fas_and_tnf_Pathway_(Pathway_protein_ubiquitination_of_CHUK)	Biocarta 1.2	16.7847	-9.20961	-7.19187	15.3357	4.23323	-5.01068	-0.365205	-42.9062	28.3299	-29.3793	22.9708	30.1696	47.338	43.756	26.7544	32.3635	40.4643	39.8696	45.409	37.8949	43.9048	35.645	38.4694	48.7606	29.2604	31.7968	31.6085	38.1775	40.4062	42.2478	26.3249	48.1924	47.9932	55.8466	55.8941	31.0217	54.3432	54.6918	27.848	21.0062	-1.07186e-09	36.8151
biocarta_induction_of_apoptosis_through_dr3_and_dr4_5_death_receptors_Main_Pathway	Biocarta 1.2	15.686	13.223	15.1219	-41.4901	17.6489	-2.78653	8.55812	-50.162	24.2008	-58.5291	25.0246	39.1498	36.4274	23.3218	30.8209	14.4976	35.0218	36.5255	32.2655	20.7322	34.2564	24.8921	37.5291	49.3509	34.0969	35.4135	31.2535	30.9998	18.4541	20.1277	40.0621	36.8143	37.8306	37.1568	37.9859	20.4106	41.2808	40.8474	38.8181	11.0568	-1.08242e-09	28.5513
biocarta_induction_of_apoptosis_through_dr3_and_dr4_5_death_receptors_Pathway_(Pathway_degradation_of_CASP3_CASP10_CASP10)	Biocarta 1.2	24.8361	20.9365	23.9429	-65.6926	27.944	-4.41201	13.5504	-79.4232	38.3179	-92.6711	39.6223	61.9872	57.6768	36.9262	48.7997	22.9545	55.4512	57.8321	51.0871	32.826	54.2393	39.4125	59.4211	78.1389	53.9867	56.0714	49.4848	49.0831	29.2189	31.8689	63.4316	58.2893	59.8984	58.8316	60.1444	32.3167	65.3613	64.675	61.462	17.5066	-1.71383e-09	45.2062
biocarta_induction_of_apoptosis_through_dr3_and_dr4_5_death_receptors_Pathway_(apoptosis)	Biocarta 1.2	17.5314	14.7787	16.9009	-46.3713	19.7252	-3.11436	9.56496	-56.0635	27.0479	-65.4149	27.9687	43.7557	40.713	26.0655	34.4469	16.2032	39.142	40.8226	36.0615	23.1713	38.2865	27.8206	41.9443	55.1568	38.1083	39.5798	34.9304	34.6469	20.6251	22.4957	44.7752	41.1454	42.2812	41.5282	42.4549	22.8118	46.1374	45.653	43.385	12.3576	-1.20976e-09	31.9103
biocarta_keratinocyte_differentiation_Pathway_(Pathway_protein_ubiquitination_of_CHUK)	Biocarta 1.2	24.2446	-13.3028	-10.3883	22.1516	6.11466	-7.23765	-0.527519	-61.9756	40.9209	-42.4367	33.18	43.5783	68.3771	63.2031	38.6453	46.7472	58.4484	57.5894	65.5908	54.7371	63.418	51.4872	55.567	70.432	42.265	45.9287	45.6567	55.1453	58.3646	61.0246	38.0249	69.6112	69.3235	80.6673	80.7359	44.8092	78.4957	78.9993	40.2249	30.3423	-1.54825e-09	53.1773
biocarta_nf_kb_signaling_Main_Pathway	Biocarta 1.2	9.41198	-2.77962	-3.61747	8.51499	3.83637	-3.85361	-1.20464	-27.2033	16.8953	-14.6425	29.6718	31.1171	59.5674	46.6749	30.7822	33.931	35.5104	37.6529	42.4084	44.6253	36.0443	31.1466	28.8836	52.1809	39.1037	32.3973	32.3652	29.9322	37.5195	39.1127	21.8016	47.1616	45.3178	56.412	57.7261	35.8664	62.8748	63.5307	24.7344	19.5478	-9.28869e-10	38.001
biocarta_nf_kb_signaling_Pathway_(Pathway_protein_ubiquitination_of_CHUK)	Biocarta 1.2	10.9806	-3.24289	-4.22038	9.93416	4.47576	-4.49588	-1.40541	-31.7371	19.7111	-17.083	34.6171	36.3033	69.4953	54.4541	35.9126	39.5862	41.4288	43.9284	49.4765	52.0629	42.0516	36.3376	33.6976	60.8777	45.621	37.7969	37.7594	34.9209	43.7727	45.6315	25.4353	55.0219	52.8707	65.814	67.3471	41.8441	73.3539	74.1192	28.8569	22.8058	-1.08368e-09	44.3345
biocarta_nfat_and_hypertrophy_of_the_heart__Main_Pathway	Biocarta 1.2	0.66215	-0.848105	-0.848105	-0.848105	0.527463	-0.705932	3.33525	-0.637307	-0.637307	1.98732	11.5767	9.32649	15.8034	20.0364	11.2487	7.23077	13.5166	14.8463	11.3372	16.1258	13.1037	16.0121	17.3781	11.734	14.5903	9.30229	10.7737	19.8742	12.7631	12.7078	19.5205	12.9894	12.7532	13.1526	13.4988	17.5699	13.4167	13.8596	11.1081	3.36202	-4.32958e-10	13.0665
biocarta_pten_dependent_cell_cycle_arrest_and_apoptosis_Main_Pathway	Biocarta 1.2	12.0107	6.88359	10.9418	-12.8414	0.807349	-12.4084	19.0053	-12.1994	-12.1994	-4.20626	39.7258	40.051	43.8322	42.2332	36.4568	38.5992	43.9676	43.7906	43.021	43.3671	42.434	40.3298	44.2152	39.0873	40.9225	42.1378	41.5065	44.3696	40.4876	42.7009	41.707	46.2898	45.8558	44.4269	44.1818	45.3628	44.1045	44.9725	41.7572	35.2762	-1.57476e-10	40.8246
biocarta_pten_dependent_cell_cycle_arrest_and_apoptosis_Pathway_(cell_survival)	Biocarta 1.2	33.0295	18.9299	30.0898	-35.3139	2.22021	-34.1232	52.2646	-33.5484	-33.5484	-11.5672	109.246	110.14	120.539	116.141	100.256	106.148	120.911	120.424	118.308	119.26	116.694	110.907	121.592	107.49	112.537	115.879	114.143	122.017	111.341	117.427	114.694	127.297	126.103	122.174	121.5	124.748	121.287	123.674	114.832	97.0095	-4.33059e-10	112.268
biocarta_role_of_U_00DF_arrestins_in_the_activation_and_targeting_of_map_kinases_Main_Pathway	Biocarta 1.2	-5.79921	-6.37676	-6.66263	2.49332	11.8264	7.06233	-4.8156	10.0424	-7.77032	-1.48997	8.73675	11.1809	20.0532	18.4896	10.8988	16.3233	17.1706	17.1736	18.3019	16.0813	16.7505	14.2888	13.6884	17.7325	12.7868	12.2338	11.8755	13.2791	15.4466	15.6259	9.61865	15.8538	16.0053	20.9467	18.7861	11.2643	20.6014	20.5436	9.65469	6.83759	-4.10463e-10	14.4574
biocarta_signal_transduction_through_il1r_Main_Pathway	Biocarta 1.2	2.16452	0.181119	0.421299	10.4358	2.94701	-5.94699	1.35068	-5.7767	-5.7767	0.736259	26.9339	23.3271	49.2454	34.5826	26.0131	27.3788	25.3959	27.2208	31.5013	36.0795	25.608	22.7065	15.1445	39.3892	37.8202	25.1763	25.0189	23.103	26.9217	27.3363	15.0089	32.9977	31.5828	40.3631	41.513	29.0059	48.5747	48.7295	18.0814	13.8281	-7.87373e-10	29.1539
biocarta_sodd_tnfr1_signaling_Main_Pathway	Biocarta 1.2	24.2446	-13.3028	-10.3883	22.1516	6.11466	-7.23765	-0.527519	-61.9756	40.9209	-42.4367	33.18	43.5783	68.3771	63.2031	38.6453	46.7472	58.4484	57.5894	65.5908	54.7371	63.418	51.4872	55.567	70.432	42.265	45.9287	45.6567	55.1453	58.3646	61.0246	38.0249	69.6112	69.3235	80.6673	80.7359	44.8092	78.4957	78.9993	40.2249	30.3423	-1.54825e-09	53.1773
biocarta_stress_induction_of_hsp_regulation_Main_Pathway	Biocarta 1.2	7.97677	-2.37043	-5.19841	-8.67064	6.42304	-7.9379	-8.67064	-7.58422	26.0324	5.9427	41.2183	37.9744	82.0546	63.9336	39.3801	48.4968	43.1786	46.5506	57.433	61.0103	47.1525	38.973	33.0196	73.246	52.2528	43.4227	43.5324	37.8532	51.5511	53.2125	25.4167	63.622	60.4414	75.9092	78.5741	46.5268	90.3022	91.3461	29.2944	30.7924	-1.88348e-09	51.7119
biocarta_stress_induction_of_hsp_regulation_Pathway_(Pathway_degradation_of_HSPB1)	Biocarta 1.2	20.7396	-6.16313	-13.5159	-22.5437	16.6999	-20.6386	-22.5437	-19.719	67.6844	15.451	107.168	98.7335	213.342	166.227	102.388	126.092	112.264	121.031	149.326	158.627	122.596	101.33	85.8509	190.44	135.857	112.899	113.184	98.4184	134.033	138.352	66.0834	165.417	157.148	197.364	204.293	120.97	234.786	237.5	76.1654	80.0601	-4.89704e-09	134.451
biocarta_stress_induction_of_hsp_regulation_Pathway_(cell_survival)	Biocarta 1.2	20.7396	-6.16313	-13.5159	-22.5437	16.6999	-20.6386	-22.5437	-19.719	67.6844	15.451	107.168	98.7335	213.342	166.227	102.388	126.092	112.264	121.031	149.326	158.627	122.596	101.33	85.8509	190.44	135.857	112.899	113.184	98.4184	134.033	138.352	66.0834	165.417	157.148	197.364	204.293	120.97	234.786	237.5	76.1654	80.0601	-4.89704e-09	134.451
biocarta_the_41bb_dependent_immune_response_Main_Pathway	Biocarta 1.2	8.39636	6.7059	19.6631	-11.3548	19.1029	-10.622	-11.3548	-10.2683	-10.2683	3.25858	-11.3548	10.3224	28.198	27.5115	11.745	14.364	15.7978	17.5629	27.632	26.2879	24.1007	21.3057	19.3252	38.0546	28.1984	3.87724	18.279	6.5428	28.5467	20.5818	-6.91716	27.0305	24.7249	20.0384	31.8288	17.6896	29.7115	31.163	18.2009	4.89801	1.15462e-09	18.6847
biocarta_thrombin_signaling_and_protease_activated_receptors_Main_Pathway	Biocarta 1.2	8.5414	-4.71136	2.22051	20.8858	0.451324	-14.3046	-3.001	-14.1277	4.04562	-7.36428	0.407058	8.9363	15.1365	15.848	7.95543	11.0591	9.7621	9.57498	1.51863	13.6362	16.9322	20.164	17.4033	-0.202612	12.3632	14.0564	14.7335	3.66988	4.48214	4.01649	13.1887	12.4994	11.4685	15.9727	16.8228	13.8315	0.457891	1.59909	3.87814	10.7929	-2.94795e-10	9.64969
biocarta_tnf_stress_related_signaling_Main_Pathway	Biocarta 1.2	9.48701	-5.20543	-4.06497	8.66802	2.39269	-2.83212	-0.20642	-24.2513	16.0125	-16.6057	12.9835	17.0524	26.7563	24.7317	15.1221	18.2924	22.8711	22.535	25.666	21.4189	24.8157	20.1472	21.7436	27.5603	16.5385	17.9721	17.8657	21.5786	22.8383	23.8792	14.8793	27.2392	27.1266	31.5655	31.5923	17.534	30.7157	30.9128	15.7402	11.8731	-6.05836e-10	20.8085
biocarta_tnfr1_signaling_Main_Pathway	Biocarta 1.2	13.6376	-7.48281	-5.84339	12.4603	3.4395	-4.07118	-0.296729	-34.8613	23.018	-23.8707	18.6637	24.5128	38.4621	35.5518	21.738	26.2953	32.8772	32.3941	36.8948	30.7896	35.6726	28.9615	31.2564	39.618	23.774	25.8349	25.6819	31.0192	32.8301	34.3263	21.389	39.1563	38.9945	45.3754	45.4139	25.2052	44.1538	44.4371	22.6265	17.0675	-8.70889e-10	29.9123
biocarta_tumor_suppressor_arf_inhibits_ribosomal_biogenesis_Main_Pathway	Biocarta 1.2	23.4708	-17.0747	18.346	-27.315	14.3222	67.0572	-27.315	-25.7458	-25.7458	-6.20689	54.2636	51.4122	82.0534	91.8985	114.643	23.5259	85.7192	91.2995	86.1603	82.9931	90.0895	76.0236	69.8489	66.3519	50.5325	74.1769	77.9979	27.3564	79.3118	98.0472	67.1424	104.687	106.443	95.7933	95.5483	60.096	88.1471	83.5576	69.8044	48.0857	-1.93258e-09	73.9971
biocarta_tumor_suppressor_arf_inhibits_ribosomal_biogenesis_Pathway_(Pathway_degradation_of_CDKN2A)	Biocarta 1.2	105.619	-76.8362	82.5572	-122.918	64.45	301.757	-122.918	-115.856	-115.856	-27.931	244.186	231.355	369.241	413.543	515.891	105.867	385.737	410.848	387.721	373.469	405.403	342.106	314.32	298.584	227.396	333.796	350.991	123.104	356.903	441.212	302.141	471.093	478.995	431.07	429.967	270.432	396.662	376.009	314.12	216.386	-8.69663e-09	332.987
biocarta_tumor_suppressor_arf_inhibits_ribosomal_biogenesis_Pathway_(ribosome_biogenesis)	Biocarta 1.2	70.4125	-51.2241	55.0381	-81.9451	42.9666	201.172	-81.9451	-77.2373	-77.2373	-18.6207	162.791	154.237	246.16	275.695	343.928	70.5777	257.158	273.899	258.481	248.979	270.268	228.071	209.547	199.056	151.597	222.531	233.994	82.0691	237.935	294.142	201.427	314.062	319.33	287.38	286.645	180.288	264.441	250.673	209.413	144.257	-5.79775e-09	221.991
biocarta_yaci_and_bcma_stimulation_of_b_cell_immune_responses_Main_Pathway	Biocarta 1.2	26.546	20.4794	-2.82184	-64.477	13.3148	-5.02464	23.9303	48.9991	-60.9462	-16.9837	9.89245	48.3375	24.9946	26.0186	53.9554	13.5089	38.7279	71.635	43.2232	28.0573	32.3178	18.9433	40.6728	64.9183	15.2015	24.6981	22.0518	30.7669	14.0444	7.57355	24.434	42.6948	41.377	41.4769	35.402	22.4014	38.2057	36.461	26.8196	5.98007	-3.1612e-09	29.6525
mTOR_Pathway	Primary 1.4	1.19905	-0.217728	0.194233	0.0888176	0.428743	-0.10076	0.734475	-1.72121	-0.605619	-2.25374	0.535738	1.99478	2.42306	1.902	1.16242	1.47147	2.11489	2.05613	1.79117	1.95852	2.17139	1.66572	2.29971	2.5785	1.26795	1.62811	1.35717	2.0676	1.99837	2.20659	0.907999	1.7031	1.98786	2.64367	2.69043	1.02113	2.37663	2.3236	1.32264	0.990015	-7.07704e-11	1.6902
p38_Signaling_Pathway	Primary 1.4	4.12589	1.10099	2.89607	-4.7026	5.21328	1.27632	2.76014	-6.77007	-5.90003	-7.29173	8.83168	13.1955	19.1636	18.3144	13.7396	10.6998	16.4326	17.8503	17.5125	16.2639	17.0804	14.6229	16.0423	21.3435	15.2581	11.807	12.1402	15.7518	14.5909	14.377	13.6831	15.9712	15.8226	18.6384	18.7722	13.1888	19.7801	19.9872	10.9566	6.57242	-6.50525e-10	14.5967
p53_Signaling_Pathway	Primary 1.4	1.6249	-1.18209	1.27011	-1.89104	0.991538	4.64242	-1.89104	-1.7824	-1.7824	-0.429707	3.75671	3.55931	5.68062	6.3622	7.93679	1.62872	5.93441	6.32074	5.96494	5.74568	6.23696	5.26317	4.83569	4.5936	3.4984	5.13533	5.39985	1.8939	5.49081	6.78788	4.64832	7.24758	7.36915	6.63184	6.61488	4.16049	6.10249	5.78476	4.83261	3.32901	-1.33794e-10	5.12288
p53_Signaling_Pathway_Apoptosis	Primary 1.4	2.70817	-1.97016	2.11685	-3.15174	1.65256	7.73737	-3.15174	-2.97066	-2.97066	-0.716179	6.26118	5.93218	9.46771	10.6037	13.228	2.71453	9.89068	10.5346	9.94157	9.57613	10.3949	8.77195	8.05949	7.65599	5.83067	8.55888	8.99976	3.15651	9.15136	11.3131	7.7472	12.0793	12.2819	11.0531	11.0248	6.93416	10.1708	9.64127	8.05435	5.54835	-2.22991e-10	8.53813
p53_Signaling_Pathway_Cancer	Primary 1.4	2.70817	-1.97016	2.11685	-3.15174	1.65256	7.73737	-3.15174	-2.97066	-2.97066	-0.716179	6.26118	5.93218	9.46771	10.6037	13.228	2.71453	9.89068	10.5346	9.94157	9.57613	10.3949	8.77195	8.05949	7.65599	5.83067	8.55888	8.99976	3.15651	9.15136	11.3131	7.7472	12.0793	12.2819	11.0531	11.0248	6.93416	10.1708	9.64127	8.05435	5.54835	-2.22991e-10	8.53813
p53_Signaling_Pathway_Gene_Expression_Anti-Apoptosis_via_TP53	Primary 1.4	2.70817	-1.97016	2.11685	-3.15174	1.65256	7.73737	-3.15174	-2.97066	-2.97066	-0.716179	6.26118	5.93218	9.46771	10.6037	13.228	2.71453	9.89068	10.5346	9.94157	9.57613	10.3949	8.77195	8.05949	7.65599	5.83067	8.55888	8.99976	3.15651	9.15136	11.3131	7.7472	12.0793	12.2819	11.0531	11.0248	6.93416	10.1708	9.64127	8.05435	5.54835	-2.22991e-10	8.53813
p53_Signaling_Pathway_Gene_Expression_Cell_Cycle_and_Cell_Growth_via_TP53	Primary 1.4	2.70817	-1.97016	2.11685	-3.15174	1.65256	7.73737	-3.15174	-2.97066	-2.97066	-0.716179	6.26118	5.93218	9.46771	10.6037	13.228	2.71453	9.89068	10.5346	9.94157	9.57613	10.3949	8.77195	8.05949	7.65599	5.83067	8.55888	8.99976	3.15651	9.15136	11.3131	7.7472	12.0793	12.2819	11.0531	11.0248	6.93416	10.1708	9.64127	8.05435	5.54835	-2.22991e-10	8.53813
p53_Signaling_Pathway_Gene_Expression_Cell_Fate_and_Development_via_TP53	Primary 1.4	2.70817	-1.97016	2.11685	-3.15174	1.65256	7.73737	-3.15174	-2.97066	-2.97066	-0.716179	6.26118	5.93218	9.46771	10.6037	13.228	2.71453	9.89068	10.5346	9.94157	9.57613	10.3949	8.77195	8.05949	7.65599	5.83067	8.55888	8.99976	3.15651	9.15136	11.3131	7.7472	12.0793	12.2819	11.0531	11.0248	6.93416	10.1708	9.64127	8.05435	5.54835	-2.22991e-10	8.53813
p53_Signaling_Pathway_Gene_Expression_Cell_Signaling_via_TP53	Primary 1.4	2.70817	-1.97016	2.11685	-3.15174	1.65256	7.73737	-3.15174	-2.97066	-2.97066	-0.716179	6.26118	5.93218	9.46771	10.6037	13.228	2.71453	9.89068	10.5346	9.94157	9.57613	10.3949	8.77195	8.05949	7.65599	5.83067	8.55888	8.99976	3.15651	9.15136	11.3131	7.7472	12.0793	12.2819	11.0531	11.0248	6.93416	10.1708	9.64127	8.05435	5.54835	-2.22991e-10	8.53813
p53_Signaling_Pathway_Gene_Expression_DNA_Replication_and_Repair_via_TP53	Primary 1.4	2.70817	-1.97016	2.11685	-3.15174	1.65256	7.73737	-3.15174	-2.97066	-2.97066	-0.716179	6.26118	5.93218	9.46771	10.6037	13.228	2.71453	9.89068	10.5346	9.94157	9.57613	10.3949	8.77195	8.05949	7.65599	5.83067	8.55888	8.99976	3.15651	9.15136	11.3131	7.7472	12.0793	12.2819	11.0531	11.0248	6.93416	10.1708	9.64127	8.05435	5.54835	-2.22991e-10	8.53813
p53_Signaling_Pathway_Gene_Expression_ECM_and_Adhesion_via_TP53	Primary 1.4	2.70817	-1.97016	2.11685	-3.15174	1.65256	7.73737	-3.15174	-2.97066	-2.97066	-0.716179	6.26118	5.93218	9.46771	10.6037	13.228	2.71453	9.89068	10.5346	9.94157	9.57613	10.3949	8.77195	8.05949	7.65599	5.83067	8.55888	8.99976	3.15651	9.15136	11.3131	7.7472	12.0793	12.2819	11.0531	11.0248	6.93416	10.1708	9.64127	8.05435	5.54835	-2.22991e-10	8.53813
p53_Signaling_Pathway_Gene_Expression_Infection_and_Immune_Response_via_TP53	Primary 1.4	2.70817	-1.97016	2.11685	-3.15174	1.65256	7.73737	-3.15174	-2.97066	-2.97066	-0.716179	6.26118	5.93218	9.46771	10.6037	13.228	2.71453	9.89068	10.5346	9.94157	9.57613	10.3949	8.77195	8.05949	7.65599	5.83067	8.55888	8.99976	3.15651	9.15136	11.3131	7.7472	12.0793	12.2819	11.0531	11.0248	6.93416	10.1708	9.64127	8.05435	5.54835	-2.22991e-10	8.53813
p53_Signaling_Pathway_Normal_Cell_Cycle_Progression	Primary 1.4	2.70817	-1.97016	2.11685	-3.15174	1.65256	7.73737	-3.15174	-2.97066	-2.97066	-0.716179	6.26118	5.93218	9.46771	10.6037	13.228	2.71453	9.89068	10.5346	9.94157	9.57613	10.3949	8.77195	8.05949	7.65599	5.83067	8.55888	8.99976	3.15651	9.15136	11.3131	7.7472	12.0793	12.2819	11.0531	11.0248	6.93416	10.1708	9.64127	8.05435	5.54835	-2.22991e-10	8.53813
pyridoxal_5-phosphate_salvage	Metabolism 1.4	-56.2399	-5.94376	-66.3445	48.5718	-26.2858	47.6192	-35.696	47.1595	47.1595	29.5745	34.7089	5.91447	39.3555	30.5408	48.5718	21.3398	48.5718	48.5718	27.4296	28.4733	28.8336	31.349	32.1913	48.5718	30.1487	24.1538	48.5718	25.647	48.5718	29.764	37.0341	48.5718	48.5718	23.8681	48.5718	48.5718	48.5718	48.5718	48.5718	2.69157	5.26768e-09	35.7688
reactome_ABC_family_proteins_mediated_transport_Main_Pathway	Reactome 1.3	-4.43685	-1.16126	2.81865	9.36243	-3.42591	7.01615	-8.18226	-18.1077	16.1167	-12.246	15.8073	25.7521	28.1537	32.2866	31.7214	11.1952	31.6468	31.6267	33.958	35.9426	31.5506	32.1473	26.0827	30.0591	30.9716	22.5652	22.9667	38.3852	30.2491	30.3312	20.764	36.1226	36.2307	24.6844	24.7172	30.4227	23.9865	24.0816	19.614	-3.76082	4.18066e-11	26.0714
reactome_Activation_of_PKB_Main_Pathway	Reactome 1.3	4.23077	20.5682	7.86384	7.63116	2.5289	-86.7012	-16.0769	23.8188	36.1365	-64.1453	41.4221	22.2016	31.3027	29.3722	33.773	35.6143	29.9012	21.7576	25.5538	42.0132	19.6643	21.6664	41.4463	18.9526	38.2801	29.6478	23.2531	48.2949	33.0151	38.4091	32.0632	19.5692	23.8048	3.63449	6.25832	19.2859	9.3288	8.76074	18.6235	1.86485	1.55293e-09	23.2862
reactome_Attachment_of_GPI_anchor_to_uPAR_Main_Pathway	Reactome 1.3	18.4555	-6.57622	1.02055	5.49958	10.9343	-36.8923	17.8603	26.262	-36.5638	-24.0031	20.728	26.872	49.2364	40.2694	37.2651	18.877	44.7303	40.6129	39.1443	36.9472	44.5126	28.9985	43.7364	57.3925	37.8928	25.0972	24.2306	43.5964	33.4947	34.5994	36.7137	29.0216	31.5392	40.0276	37.6555	39.2991	58.5059	57.7793	21.4984	-2.21991	1.59874e-09	34.1009
reactome_Chk1_Chk2_Cds1_mediated_inactivation_of_Cyclin_B_Cdk1_complex_Main_Pathway	Reactome 1.3	18.7175	-4.18352	-2.52166	17.9087	5.07163	42.5426	4.42492	-40.9801	-40.9801	-23.3951	73.347	52.5824	63.7003	95.4034	63.8501	62.3014	64.0034	60.5575	69.7003	66.2905	66.299	71.3702	57.1994	65.6116	78.6574	55.9108	51.971	103.06	47.8087	44.1386	66.7619	60.512	60.1014	52.5359	53.3249	118.194	38.5881	42.5984	62.0581	35.8187	-4.16447e-10	60.8225
reactome_Class_A_1_Rhodopsin_like_receptors__Main_Pathway	Reactome 1.3	12.3118	7.43964	10.142	-18.2858	15.0129	-17.6905	-3.65543	-17.4031	12.1286	-6.41251	20.6433	21.8259	17.0416	10.5214	22.2536	12.6185	12.2377	18.537	10.3104	6.22498	8.1806	4.57786	17.6402	8.59702	23.973	12.4203	1.85202	25.2392	2.36429	-5.6421	25.4089	16.6882	21.1024	13.9005	12.2612	12.3865	24.0116	24.2629	16.0693	8.98094	2.5212e-09	13.4337
reactome_Costimulation_by_the_CD28_family_Main_Pathway	Reactome 1.3	13.3657	10.6711	17.1742	-0.238331	9.84556	13.1548	12.4944	-38.2338	-38.2338	-28.4643	-2.27818	25.4676	15.9774	7.21257	15.9148	4.55104	20.1723	21.986	14.2278	6.93874	14.7202	19.3033	20.0059	18.1886	6.62907	13.4504	13.6381	19.1029	13.949	13.3073	12.3569	20.6478	20.9661	16.8452	16.4272	10.2483	16.649	18.6464	7.78905	0.677383	7.87716e-10	12.5482
reactome_Cyclin_A_B1_associated_events_during_G2_M_transition_Main_Pathway	Reactome 1.3	4.45654	-0.996076	-0.600396	4.26398	1.20753	10.1292	1.05355	-9.75716	-9.75716	-5.57026	17.4636	12.5196	15.1667	22.7151	15.2024	14.8337	15.2389	14.4184	16.5953	15.7835	15.7855	16.9929	13.6189	15.6218	18.7279	13.3121	12.3741	24.5381	11.383	10.5092	15.8957	14.4076	14.3098	12.5085	12.6964	28.1414	9.18763	10.1425	14.7757	8.52827	-9.9154e-11	14.4815
reactome_Cyclin_A_Cdk2_associated_events_at_S_phase_entry_Main_Pathway	Reactome 1.3	7.19903	-1.60905	-0.969871	6.88796	1.95063	16.3625	1.70189	-15.7616	-15.7616	-8.99811	28.2104	20.224	24.5001	36.6936	24.5577	23.9621	24.6167	23.2913	26.8078	25.4964	25.4996	27.4501	21.9998	25.2352	30.2528	21.5042	19.9889	39.6384	18.388	16.9764	25.6776	23.2739	23.1159	20.2061	20.5096	45.4592	14.8416	16.384	23.8685	13.7764	-1.60172e-10	23.3933
reactome_Cyclin_E_associated_events_during_G1_S_transition_Main_Pathway	Reactome 1.3	7.79895	-1.74313	-1.05069	7.46196	2.11318	17.7261	1.84372	-17.075	-17.075	-9.74795	30.5613	21.9093	26.5418	39.7514	26.6042	25.9589	26.6681	25.2323	29.0418	27.6211	27.6246	29.7376	23.8331	27.3382	32.7739	23.2962	21.6546	42.9416	19.9203	18.3911	27.8175	25.2133	25.0422	21.89	22.2187	49.2474	16.0784	17.7493	25.8576	14.9245	-1.7352e-10	25.3427
reactome_DAP12_interactions_Main_Pathway	Reactome 1.3	5.22234	-2.42274	0.0396396	-2.77583	-2.77583	-2.53769	10.0956	-2.42274	-2.42274	1.9735	24.2293	20.7526	24.4775	21.5637	30.9422	24.9515	20.3978	19.0606	22.8247	20.4765	22.6164	28.9757	24.893	28.2075	27.1055	15.1553	13.8939	28.6569	23.4705	22.762	21.391	16.3408	14.8091	26.2934	25.8225	27.7215	22.7528	23.8163	19.076	1.82995	-4.25773e-10	21.4462
reactome_Dimerization_of_procaspase_8_Main_Pathway	Reactome 1.3	-5.1776	5.5529	-2.60694	13.0954	9.41281	35.8524	-14.8146	-74.0771	32.7628	-54.5382	20.472	25.0226	36.9783	27.8674	37.2426	12.7687	20.3274	26.1159	30.8085	16.95	28.526	24.5263	31.4645	51.014	30.9599	27.4966	26.047	30.0657	3.12387	4.50015	33.1118	28.307	28.3537	30.0455	32.3283	28.8425	31.569	30.4288	34.0368	4.80285	-1.13613e-12	23.7497
reactome_Dissolution_of_Fibrin_Clot_Main_Pathway	Reactome 1.3	1.86845	-5.62568	3.4003	-11.6523	8.75784	-4.9464	8.26894	0.0707303	-0.141913	-20.2317	30.8532	45.0514	59.6314	59.0146	45.2566	20.559	55.4201	53.6987	47.0477	46.072	44.3271	25.8733	51.8159	71.7578	45.3951	33.6383	30.8166	54.9905	31.8588	32.3032	37.138	43.8404	44.3371	49.8217	48.2931	43.7273	65.2476	65.4178	32.3341	1.28835	3.10359e-10	41.9504
reactome_Eukaryotic_Translation_Elongation_Main_Pathway	Reactome 1.3	-6.45574	-6.45574	-7.6327	-7.6327	-7.6327	56.3538	-7.6327	-6.45574	-6.45574	8.19841	79.1921	34.3813	51.3538	62.1826	63.412	75.4899	58.2682	63.8192	66.4115	70.3727	62.287	54.2602	64.1948	62.8027	81.7355	61.6248	65.4315	63.6338	60.174	61.202	50.6301	68.2374	63.1697	74.9844	66.696	67.6196	70.4348	61.6056	76.092	-7.6327	-4.36096e-09	60.2592
reactome_G2_M_DNA_replication_checkpoint_Main_Pathway	Reactome 1.3	18.7175	-4.18352	-2.52166	17.9087	5.07163	42.5426	4.42492	-40.9801	-40.9801	-23.3951	73.347	52.5824	63.7003	95.4034	63.8501	62.3014	64.0034	60.5575	69.7003	66.2905	66.299	71.3702	57.1994	65.6116	78.6574	55.9108	51.971	103.06	47.8087	44.1386	66.7619	60.512	60.1014	52.5359	53.3249	118.194	38.5881	42.5984	62.0581	35.8187	-4.16447e-10	60.8225
reactome_Hyaluronan_biosynthesis_and_export_Main_Pathway	Reactome 1.3	12.5837	24.4968	30.2731	-23.2644	14.2697	-22.0737	6.71269	-21.4989	-21.4989	0.482294	135.088	53.1086	103.293	113.81	95.829	106.101	81.1983	73.7055	96.5395	104.922	79.9729	120.091	91.0877	79.0535	127.026	87.9699	89.8068	115.867	84.0305	88.0517	97.7682	83.6226	85.2673	109.436	112.319	107.409	70.2209	75.8429	106.232	78.7566	-4.38782e-09	92.5552
reactome_Interleukin_1_processing_Main_Pathway	Reactome 1.3	8.34886	0.698602	1.62501	40.2523	11.367	-22.9384	5.20976	-22.2816	-22.2816	2.83986	103.888	89.9761	189.946	133.39	100.336	105.604	97.9554	104.995	121.505	139.164	98.7738	87.5822	58.4146	151.93	145.878	97.1084	96.5016	89.1115	103.841	105.44	57.8913	127.277	121.819	155.686	160.121	111.88	187.36	187.957	69.7424	53.3371	-3.03701e-09	112.451
reactome_Interleukin_1_signaling_Main_Pathway	Reactome 1.3	0.549163	0.960046	0.418878	3.78574	1.5232	-2.55588	0.230703	-2.45593	-2.45593	1.3669	15.2421	12.9143	28.4804	19.4939	14.5069	14.9428	13.1213	14.5995	16.6782	20.56	12.7186	11.6488	7.46893	22.1075	21.1875	13.7209	13.6851	10.9572	14.3408	14.6409	7.54855	18.186	17.1086	22.4413	23.2822	16.4213	27.9047	28.0992	9.35646	7.40265	-3.88857e-10	16.0374
reactome_NCAM1_interactions_Main_Pathway	Reactome 1.3	2.0561	1.58881	1.58881	-0.970652	-0.970652	-0.821814	-0.970652	-0.749972	-0.749972	1.99768	3.72111	3.85411	17.1754	13.5759	6.02019	6.5709	9.72595	9.97665	13.5376	11.0513	11.3534	-0.970652	9.38202	-0.970652	4.56443	8.87708	9.84545	16.3991	10.047	10.9421	7.31966	12.0127	12.6441	13.2158	12.0895	7.14861	7.26003	9.91408	3.18514	6.90697	-1.01506e-09	8.76171
reactome_NOD1_2_Signaling_Pathway_Main_Pathway	Reactome 1.3	2.18785	-0.788205	-1.21395	-12.9923	3.01311	0.246276	2.82564	3.17703	3.54455	-9.71691	0.57559	3.38266	14.5972	11.225	6.83184	2.42954	7.68208	7.19518	7.58772	12.2377	7.66318	6.41116	8.97977	10.805	12.6181	3.98662	2.85293	6.34869	2.93851	3.54247	7.66854	10.5552	10.405	11.5832	11.7134	8.78631	12.8059	12.8955	3.81004	0.00462042	5.79414e-11	7.2663
reactome_Negative_regulation_of_the_PI3K_AKT_network_Main_Pathway	Reactome 1.3	2.11539	10.2841	3.93192	3.81558	1.26445	-43.3506	-8.03847	11.9094	18.0683	-32.0726	20.711	11.1008	15.6514	14.6861	16.8865	17.8071	14.9506	10.8788	12.7769	21.0066	9.83217	10.8332	20.7231	9.47632	19.14	14.8239	11.6266	24.1474	16.5076	19.2046	16.0316	9.78461	11.9024	1.81725	3.12916	9.64294	4.6644	4.38037	9.31174	0.932424	7.76465e-10	11.6431
reactome_Oncogene_Induced_Senescence_Main_Pathway	Reactome 1.3	4.80085	-3.49255	3.7526	-5.58717	2.92954	13.7162	-5.58717	-5.26618	-5.26618	-1.26959	11.0994	10.5161	16.7837	18.7974	23.4496	4.81212	17.5335	18.6749	17.6237	16.9759	18.4274	15.5503	14.2873	13.572	10.3362	15.1726	15.9541	5.59562	16.2229	20.0551	13.7337	21.4133	21.7725	19.5941	19.544	12.2924	18.0301	17.0913	14.2782	9.83571	-3.95301e-10	15.1358
reactome_Oxidative_Stress_Induced_Senescence_Main_Pathway	Reactome 1.3	1.30394	-0.948595	1.01922	-1.5175	0.795679	3.7254	-1.5175	-1.43032	-1.43032	-0.344827	3.01464	2.85623	4.55852	5.10547	6.36903	1.30699	4.76218	5.0722	4.78668	4.61073	5.00497	4.22353	3.88049	3.68622	2.80736	4.12094	4.33322	1.5198	4.40621	5.44707	3.73013	5.81596	5.91352	5.32185	5.30824	3.33867	4.89706	4.64209	3.87802	2.67143	-1.07366e-10	4.11095
reactome_Polo_like_kinase_mediated_events_Main_Pathway	Reactome 1.3	7.79895	-1.74313	-1.05069	7.46196	2.11318	17.7261	1.84372	-17.075	-17.075	-9.74795	30.5613	21.9093	26.5418	39.7514	26.6042	25.9589	26.6681	25.2323	29.0418	27.6211	27.6246	29.7376	23.8331	27.3382	32.7739	23.2962	21.6546	42.9416	19.9203	18.3911	27.8175	25.2133	25.0422	21.89	22.2187	49.2474	16.0784	17.7493	25.8576	14.9245	-1.7352e-10	25.3427
reactome_Regulation_by_c_FLIP_Main_Pathway	Reactome 1.3	-5.1776	5.5529	-2.60694	13.0954	9.41281	35.8524	-14.8146	-74.0771	32.7628	-54.5382	20.472	25.0226	36.9783	27.8674	37.2426	12.7687	20.3274	26.1159	30.8085	16.95	28.526	24.5263	31.4645	51.014	30.9599	27.4966	26.047	30.0657	3.12387	4.50015	33.1118	28.307	28.3537	30.0455	32.3283	28.8425	31.569	30.4288	34.0368	4.80285	-1.13613e-12	23.7497
reactome_Senescence_Associated_Secretory_Phenotype_SASP__Main_Pathway	Reactome 1.3	1.4232	1.23504	-0.13117	-2.77728	3.47729	4.82508	-2.77728	-2.63744	-2.63744	-0.896352	4.77457	1.44622	10.069	8.81886	2.21448	4.20703	3.75627	3.02384	7.32471	8.73044	6.76978	6.12894	6.52445	10.5259	7.92653	3.88563	3.91464	4.9055	4.20419	3.47112	3.20258	5.95096	6.04209	9.86447	9.90578	8.0926	9.30256	9.48018	2.55927	1.0829	3.77432e-12	5.81409
reactome_TRAIL_signaling_Main_Pathway	Reactome 1.3	-7.7664	8.32935	-3.9104	19.643	14.1192	53.7786	-22.2219	-111.116	49.1442	-81.8073	30.708	37.534	55.4674	41.8011	55.8638	19.153	30.4911	39.1738	46.2128	25.4249	42.789	36.7894	47.1968	76.521	46.4399	41.2449	39.0705	45.0985	4.6858	6.75023	49.6678	42.4605	42.5305	45.0682	48.4925	43.2638	47.3534	45.6431	51.0552	7.20427	-1.70419e-12	35.6246
reactome_TRP_channels_Main_Pathway	Reactome 1.3	-2.88302	-1.32222	-0.913109	12.7414	-1.32222	-2.97497	2.44021	-2.88302	-2.88302	0.633983	-0.392897	5.36598	26.9331	12.0871	10.1319	8.81744	20.6457	21.2013	21.9205	22.2403	17.3333	0.27907	3.25271	13.0136	3.29173	0.153405	4.03394	12.7212	0.480117	2.63937	6.4702	22.3448	22.8948	5.89577	6.19798	19.0323	4.88762	8.83691	-1.44723	0.519142	2.29153e-10	10.1396
reactome_Thrombin_signalling_through_proteinase_activated_receptors_PARs__Main_Pathway	Reactome 1.3	1.51218	-8.43799	-0.102887	21.8402	2.54941	-5.29835	-6.63245	-2.26248	-3.16764	-7.33341	5.65085	0.730098	19.4469	16.9949	15.0545	17.0867	6.47466	7.69847	-1.22505	12.2786	16.3389	23.2181	25.8321	0.0088667	14.995	12.1486	12.7788	2.17291	-3.26329	-3.68077	14.9558	11.1884	12.1777	20.2932	18.7909	22.4291	0.54276	-5.84809	7.57244	7.25809	-1.28077e-09	9.78692
reactome_Vitamin_B1_thiamin_metabolism_Main_Pathway	Reactome 1.3	20.9324	19.1878	32.296	69.9581	18.7526	-57.581	10.4667	-57.0063	-57.0063	-35.025	20.6288	22.3739	25.1783	23.3631	14.775	6.67653	28.6594	22.516	24.5769	28.1841	20.7557	21.1578	22.5632	-8.93326	25.1146	9.76894	16.9315	17.6874	21.967	6.98599	30.9345	43.5971	38.3302	32.232	35.3785	14.8873	19.8925	18.2956	23.983	22.2788	-2.13609e-09	19.5658

## Sheet: PAL_NEG
Pathway	Database	Norm_12_4_12_5_S11_L006_R1_001	Norm_13_4_S4_R1_001	Norm_8_4_S10_L001_R1_001	Norm_B1_S19_R1_001	Norm_B2_S20_R1_001	Norm_B3_S21_R1_001	Norm_B4_S22_R1_001	Norm_B5_S23_R1_001	Norm_B6_S24_R1_001	Case_BT_20_S5_R1_001	Case_BT_1_S3_R1_001	Case_BT_10_S10_R1_001	Case_BT_11_S11_R1_001	Case_BT_12_S12_R1_001	Case_BT_14_S13_R1_001	Case_BT_15_S14_R1_001	Case_BT_16_S15_R1_001	Case_BT_16_S5_R1_001	Case_BT_17_S2_R1_001	Case_BT_18_S6_R1_001	Case_BT_19_S18_R1_001	Case_BT_2_S2_R1_001	Case_BT_20_S19_R1_001	Case_BT_21_S11_R1_001	Case_BT_22_S20_R1_001	Case_BT_13_S2_R1_001	Case_BT_23_S7_R1_001	Case_BT_24_S2_R1_001	Case_BT_25_S1_R1_001	Case_BT_25_S2_R1_001	Case_BT_3_S3_R1_001	Case_BT_4_S2_R1_001	Case_BT_4_S4_R1_001	Case_BT_5_S3_R1_001	Case_BT_5_S5_R1_001	Case_BT_6_S6_R1_001	Case_BT_7_S4_R1_001	Case_BT_7_S7_R1_001	Case_BT_8_S8_R1_001	Case_BT_9_S9_R1_001	Norm_geomean	Case_geomean
1D-imyoi-inositol_hexakisphosphate_biosynthesis_II_mammalian	Metabolism 1.4	3.40883	2.80394	9.77499	-35.4968	3.25144	-1.00938	-0.0275408	9.32171	7.97281	-29.1644	-35.4968	-15.1307	-32.4247	-27.6516	-20.583	-21.2777	-35.4968	-35.4968	-35.4968	-28.7973	-35.4968	-29.7559	-27.0299	-35.4968	-32.2227	-25.1693	-23.4978	-35.4968	-35.4968	-29.2275	-13.6155	-27.9071	-26.4613	-31.6509	-26.4613	-21.8403	-25.5973	-24.2361	-32.6331	-8.37135	-5.59545e-11	-28.1306
Akt_Signaling_Pathway_AR_mediated_apoptosis	Primary 1.4	-0.940172	-4.57072	-1.74752	-1.69581	-0.561977	19.2669	3.57265	-5.29306	-8.03034	14.2545	-9.20491	-4.93368	-6.95616	-6.52715	-7.5051	-7.91428	-6.64471	-4.83503	-5.67863	-9.33626	-4.36985	-4.81475	-9.21028	-4.2117	-8.50669	-6.5884	-5.16736	-10.7322	-7.33669	-8.53536	-7.12516	-4.34872	-5.28995	-0.807665	-1.39074	-4.28575	-2.07307	-1.94683	-4.13855	-0.414411	-3.45096e-10	-5.1747
Akt_Signaling_Pathway_Acetylation_of_proteins	Primary 1.4	-0.940172	-4.57072	-1.74752	-1.69581	-0.561977	19.2669	3.57265	-5.29306	-8.03034	14.2545	-9.20491	-4.93368	-6.95616	-6.52715	-7.5051	-7.91428	-6.64471	-4.83503	-5.67863	-9.33626	-4.36985	-4.81475	-9.21028	-4.2117	-8.50669	-6.5884	-5.16736	-10.7322	-7.33669	-8.53536	-7.12516	-4.34872	-5.28995	-0.807665	-1.39074	-4.28575	-2.07307	-1.94683	-4.13855	-0.414411	-3.45096e-10	-5.1747
Akt_Signaling_Pathway_Aggregation_and_Neurodegeneration	Primary 1.4	-0.769232	-3.73968	-1.42979	-1.38748	-0.4598	15.7639	2.92308	-4.33069	-6.57027	11.6628	-7.53129	-4.03665	-5.69141	-5.3404	-6.14054	-6.47532	-5.43658	-3.95593	-4.64615	-7.63876	-3.57533	-3.93934	-7.53569	-3.44593	-6.96002	-5.39051	-4.22784	-8.78089	-6.00275	-6.98348	-5.82968	-3.55804	-4.32814	-0.660817	-1.13788	-3.50653	-1.69615	-1.59286	-3.38609	-0.339063	-2.82351e-10	-4.23385
Akt_Signaling_Pathway_Apoptosis	Primary 1.4	-0.940172	-4.57072	-1.74752	-1.69581	-0.561977	19.2669	3.57265	-5.29306	-8.03034	14.2545	-9.20491	-4.93368	-6.95616	-6.52715	-7.5051	-7.91428	-6.64471	-4.83503	-5.67863	-9.33626	-4.36985	-4.81475	-9.21028	-4.2117	-8.50669	-6.5884	-5.16736	-10.7322	-7.33669	-8.53536	-7.12516	-4.34872	-5.28995	-0.807665	-1.39074	-4.28575	-2.07307	-1.94683	-4.13855	-0.414411	-3.45096e-10	-5.1747
Akt_Signaling_Pathway_Blocks_Apoptosis	Primary 1.4	-0.940172	-4.57072	-1.74752	-1.69581	-0.561977	19.2669	3.57265	-5.29306	-8.03034	14.2545	-9.20491	-4.93368	-6.95616	-6.52715	-7.5051	-7.91428	-6.64471	-4.83503	-5.67863	-9.33626	-4.36985	-4.81475	-9.21028	-4.2117	-8.50669	-6.5884	-5.16736	-10.7322	-7.33669	-8.53536	-7.12516	-4.34872	-5.28995	-0.807665	-1.39074	-4.28575	-2.07307	-1.94683	-4.13855	-0.414411	-3.45096e-10	-5.1747
Akt_Signaling_Pathway_Blood_cell_differentiation	Primary 1.4	-0.940172	-4.57072	-1.74752	-1.69581	-0.561977	19.2669	3.57265	-5.29306	-8.03034	14.2545	-9.20491	-4.93368	-6.95616	-6.52715	-7.5051	-7.91428	-6.64471	-4.83503	-5.67863	-9.33626	-4.36985	-4.81475	-9.21028	-4.2117	-8.50669	-6.5884	-5.16736	-10.7322	-7.33669	-8.53536	-7.12516	-4.34872	-5.28995	-0.807665	-1.39074	-4.28575	-2.07307	-1.94683	-4.13855	-0.414411	-3.45096e-10	-5.1747
Akt_Signaling_Pathway_Cell_Cycle_Progression	Primary 1.4	-0.890689	-4.33015	-1.65555	-1.60656	-0.5324	18.2529	3.38462	-5.01448	-7.60769	13.5043	-8.72044	-4.67402	-6.59005	-6.18362	-7.1101	-7.49774	-6.29499	-4.58055	-5.37976	-8.84488	-4.13986	-4.56134	-8.72553	-3.99003	-8.05897	-6.24164	-4.8954	-10.1673	-6.95055	-8.08613	-6.75015	-4.11984	-5.01153	-0.765157	-1.31754	-4.06019	-1.96396	-1.84437	-3.92073	-0.3926	-3.26933e-10	-4.90235
Akt_Signaling_Pathway_Cell_Survival	Primary 1.4	-0.583555	-2.837	-1.08467	-1.05257	-0.348814	11.9588	2.21751	-3.28535	-4.98435	8.84762	-5.71339	-3.06229	-4.31762	-4.05134	-4.65834	-4.91231	-4.1243	-3.00105	-3.52467	-5.79492	-2.71232	-2.98846	-5.71673	-2.61416	-5.28001	-4.08935	-3.20733	-6.66136	-4.55381	-5.29781	-4.42251	-2.6992	-3.28342	-0.501309	-0.863216	-2.66012	-1.28673	-1.20838	-2.56876	-0.257221	-2.14197e-10	-3.21189
Akt_Signaling_Pathway_ERK_mediated_apoptosis	Primary 1.4	-0.940172	-4.57072	-1.74752	-1.69581	-0.561977	19.2669	3.57265	-5.29306	-8.03034	14.2545	-9.20491	-4.93368	-6.95616	-6.52715	-7.5051	-7.91428	-6.64471	-4.83503	-5.67863	-9.33626	-4.36985	-4.81475	-9.21028	-4.2117	-8.50669	-6.5884	-5.16736	-10.7322	-7.33669	-8.53536	-7.12516	-4.34872	-5.28995	-0.807665	-1.39074	-4.28575	-2.07307	-1.94683	-4.13855	-0.414411	-3.45096e-10	-5.1747
Akt_Signaling_Pathway_Elevation_of_Glucose_Import	Primary 1.4	-0.940172	-4.57072	-1.74752	-1.69581	-0.561977	19.2669	3.57265	-5.29306	-8.03034	14.2545	-9.20491	-4.93368	-6.95616	-6.52715	-7.5051	-7.91428	-6.64471	-4.83503	-5.67863	-9.33626	-4.36985	-4.81475	-9.21028	-4.2117	-8.50669	-6.5884	-5.16736	-10.7322	-7.33669	-8.53536	-7.12516	-4.34872	-5.28995	-0.807665	-1.39074	-4.28575	-2.07307	-1.94683	-4.13855	-0.414411	-3.45096e-10	-5.1747
Akt_Signaling_Pathway_Enhancement_of_Breast_Epithelial	Primary 1.4	-0.940172	-4.57072	-1.74752	-1.69581	-0.561977	19.2669	3.57265	-5.29306	-8.03034	14.2545	-9.20491	-4.93368	-6.95616	-6.52715	-7.5051	-7.91428	-6.64471	-4.83503	-5.67863	-9.33626	-4.36985	-4.81475	-9.21028	-4.2117	-8.50669	-6.5884	-5.16736	-10.7322	-7.33669	-8.53536	-7.12516	-4.34872	-5.28995	-0.807665	-1.39074	-4.28575	-2.07307	-1.94683	-4.13855	-0.414411	-3.45096e-10	-5.1747
Akt_Signaling_Pathway_Genetic_Stability	Primary 1.4	-0.940172	-4.57072	-1.74752	-1.69581	-0.561977	19.2669	3.57265	-5.29306	-8.03034	14.2545	-9.20491	-4.93368	-6.95616	-6.52715	-7.5051	-7.91428	-6.64471	-4.83503	-5.67863	-9.33626	-4.36985	-4.81475	-9.21028	-4.2117	-8.50669	-6.5884	-5.16736	-10.7322	-7.33669	-8.53536	-7.12516	-4.34872	-5.28995	-0.807665	-1.39074	-4.28575	-2.07307	-1.94683	-4.13855	-0.414411	-3.45096e-10	-5.1747
Akt_Signaling_Pathway_Glycogen_Synthesis_and_Apoptosis	Primary 1.4	-0.890689	-4.33015	-1.65555	-1.60656	-0.5324	18.2529	3.38462	-5.01448	-7.60769	13.5043	-8.72044	-4.67402	-6.59005	-6.18362	-7.1101	-7.49774	-6.29499	-4.58055	-5.37976	-8.84488	-4.13986	-4.56134	-8.72553	-3.99003	-8.05897	-6.24164	-4.8954	-10.1673	-6.95055	-8.08613	-6.75015	-4.11984	-5.01153	-0.765157	-1.31754	-4.06019	-1.96396	-1.84437	-3.92073	-0.3926	-3.26933e-10	-4.90235
Akt_Signaling_Pathway_Increased_GLUT4_translocation	Primary 1.4	-0.940172	-4.57072	-1.74752	-1.69581	-0.561977	19.2669	3.57265	-5.29306	-8.03034	14.2545	-9.20491	-4.93368	-6.95616	-6.52715	-7.5051	-7.91428	-6.64471	-4.83503	-5.67863	-9.33626	-4.36985	-4.81475	-9.21028	-4.2117	-8.50669	-6.5884	-5.16736	-10.7322	-7.33669	-8.53536	-7.12516	-4.34872	-5.28995	-0.807665	-1.39074	-4.28575	-2.07307	-1.94683	-4.13855	-0.414411	-3.45096e-10	-5.1747
Akt_Signaling_Pathway_Induction_of_Chromatin_Condensation	Primary 1.4	-0.940172	-4.57072	-1.74752	-1.69581	-0.561977	19.2669	3.57265	-5.29306	-8.03034	14.2545	-9.20491	-4.93368	-6.95616	-6.52715	-7.5051	-7.91428	-6.64471	-4.83503	-5.67863	-9.33626	-4.36985	-4.81475	-9.21028	-4.2117	-8.50669	-6.5884	-5.16736	-10.7322	-7.33669	-8.53536	-7.12516	-4.34872	-5.28995	-0.807665	-1.39074	-4.28575	-2.07307	-1.94683	-4.13855	-0.414411	-3.45096e-10	-5.1747
Akt_Signaling_Pathway_JNK_mediated_apoptosis	Primary 1.4	-0.890689	-4.33015	-1.65555	-1.60656	-0.5324	18.2529	3.38462	-5.01448	-7.60769	13.5043	-8.72044	-4.67402	-6.59005	-6.18362	-7.1101	-7.49774	-6.29499	-4.58055	-5.37976	-8.84488	-4.13986	-4.56134	-8.72553	-3.99003	-8.05897	-6.24164	-4.8954	-10.1673	-6.95055	-8.08613	-6.75015	-4.11984	-5.01153	-0.765157	-1.31754	-4.06019	-1.96396	-1.84437	-3.92073	-0.3926	-3.26933e-10	-4.90235
Akt_Signaling_Pathway_NF-kB_dependent_transciption	Primary 1.4	-0.940172	-4.57072	-1.74752	-1.69581	-0.561977	19.2669	3.57265	-5.29306	-8.03034	14.2545	-9.20491	-4.93368	-6.95616	-6.52715	-7.5051	-7.91428	-6.64471	-4.83503	-5.67863	-9.33626	-4.36985	-4.81475	-9.21028	-4.2117	-8.50669	-6.5884	-5.16736	-10.7322	-7.33669	-8.53536	-7.12516	-4.34872	-5.28995	-0.807665	-1.39074	-4.28575	-2.07307	-1.94683	-4.13855	-0.414411	-3.45096e-10	-5.1747
Akt_Signaling_Pathway_NF-kB_pathway	Primary 1.4	-0.846155	-4.11364	-1.57277	-1.52623	-0.50578	17.3402	3.21539	-4.76375	-7.2273	12.8291	-8.28442	-4.44032	-6.26055	-5.87444	-6.75459	-7.12285	-5.98024	-4.35153	-5.11077	-8.40263	-3.93287	-4.33327	-8.28925	-3.79053	-7.65602	-5.92956	-4.65063	-9.65898	-6.60302	-7.68183	-6.41265	-3.91384	-4.76096	-0.726899	-1.25166	-3.85718	-1.86576	-1.75215	-3.7247	-0.37297	-3.10586e-10	-4.65723
Akt_Signaling_Pathway_NFAT_degradation	Primary 1.4	-0.497738	-2.41979	-0.925158	-0.897783	-0.297517	10.2001	1.8914	-2.80221	-4.25135	7.5465	-4.87319	-2.61195	-3.68267	-3.45555	-3.97329	-4.18991	-3.51779	-2.55972	-3.00633	-4.94272	-2.31345	-2.54898	-4.87603	-2.22972	-4.50354	-3.48797	-2.73566	-5.68175	-3.88413	-4.51872	-3.77214	-2.30226	-2.80056	-0.427587	-0.736273	-2.26893	-1.09751	-1.03068	-2.191	-0.219394	-1.82698e-10	-2.73955
Akt_Signaling_Pathway_NO_production	Primary 1.4	-0.940172	-4.57072	-1.74752	-1.69581	-0.561977	19.2669	3.57265	-5.29306	-8.03034	14.2545	-9.20491	-4.93368	-6.95616	-6.52715	-7.5051	-7.91428	-6.64471	-4.83503	-5.67863	-9.33626	-4.36985	-4.81475	-9.21028	-4.2117	-8.50669	-6.5884	-5.16736	-10.7322	-7.33669	-8.53536	-7.12516	-4.34872	-5.28995	-0.807665	-1.39074	-4.28575	-2.07307	-1.94683	-4.13855	-0.414411	-3.45096e-10	-5.1747
Akt_Signaling_Pathway_Neuroprotection	Primary 1.4	-0.846155	-4.11364	-1.57277	-1.52623	-0.50578	17.3402	3.21539	-4.76375	-7.2273	12.8291	-8.28442	-4.44032	-6.26055	-5.87444	-6.75459	-7.12285	-5.98024	-4.35153	-5.11077	-8.40263	-3.93287	-4.33327	-8.28925	-3.79053	-7.65602	-5.92956	-4.65063	-9.65898	-6.60302	-7.68183	-6.41265	-3.91384	-4.76096	-0.726899	-1.25166	-3.85718	-1.86576	-1.75215	-3.7247	-0.37297	-3.10586e-10	-4.65723
Akt_Signaling_Pathway_Promotes_Adipogenesis	Primary 1.4	-0.940172	-4.57072	-1.74752	-1.69581	-0.561977	19.2669	3.57265	-5.29306	-8.03034	14.2545	-9.20491	-4.93368	-6.95616	-6.52715	-7.5051	-7.91428	-6.64471	-4.83503	-5.67863	-9.33626	-4.36985	-4.81475	-9.21028	-4.2117	-8.50669	-6.5884	-5.16736	-10.7322	-7.33669	-8.53536	-7.12516	-4.34872	-5.28995	-0.807665	-1.39074	-4.28575	-2.07307	-1.94683	-4.13855	-0.414411	-3.45096e-10	-5.1747
Akt_Signaling_Pathway_Protein_Synthesis	Primary 1.4	-0.676924	-3.29092	-1.25821	-1.22099	-0.404624	13.8722	2.57231	-3.811	-5.78184	10.2632	-6.62753	-3.55225	-5.00844	-4.69955	-5.40367	-5.69828	-4.78419	-3.48122	-4.08862	-6.72211	-3.14629	-3.46662	-6.6314	-3.03242	-6.12482	-4.74364	-3.7205	-7.72718	-5.28242	-6.14546	-5.13012	-3.13108	-3.80877	-0.581519	-1.00133	-3.08574	-1.49261	-1.40172	-2.97976	-0.298376	-2.48469e-10	-3.72579
Akt_Signaling_Pathway_Proto-Oncogenic_and_RTK-signaling	Primary 1.4	-0.940172	-4.57072	-1.74752	-1.69581	-0.561977	19.2669	3.57265	-5.29306	-8.03034	14.2545	-9.20491	-4.93368	-6.95616	-6.52715	-7.5051	-7.91428	-6.64471	-4.83503	-5.67863	-9.33626	-4.36985	-4.81475	-9.21028	-4.2117	-8.50669	-6.5884	-5.16736	-10.7322	-7.33669	-8.53536	-7.12516	-4.34872	-5.28995	-0.807665	-1.39074	-4.28575	-2.07307	-1.94683	-4.13855	-0.414411	-3.45096e-10	-5.1747
Akt_Signaling_Pathway_Regulation_of_Cyclic_Nucleotide	Primary 1.4	-0.940172	-4.57072	-1.74752	-1.69581	-0.561977	19.2669	3.57265	-5.29306	-8.03034	14.2545	-9.20491	-4.93368	-6.95616	-6.52715	-7.5051	-7.91428	-6.64471	-4.83503	-5.67863	-9.33626	-4.36985	-4.81475	-9.21028	-4.2117	-8.50669	-6.5884	-5.16736	-10.7322	-7.33669	-8.53536	-7.12516	-4.34872	-5.28995	-0.807665	-1.39074	-4.28575	-2.07307	-1.94683	-4.13855	-0.414411	-3.45096e-10	-5.1747
Akt_Signaling_Pathway_Survival_Genes	Primary 1.4	-0.805862	-3.91776	-1.49787	-1.45355	-0.481695	16.5145	3.06227	-4.53691	-6.88314	12.2181	-7.88992	-4.22887	-5.96243	-5.5947	-6.43295	-6.78367	-5.69547	-4.14431	-4.8674	-8.00251	-3.74559	-4.12693	-7.89453	-3.61003	-7.29145	-5.6472	-4.42917	-9.19903	-6.28859	-7.31603	-6.10728	-3.72747	-4.53424	-0.692284	-1.19206	-3.6735	-1.77691	-1.66871	-3.54733	-0.355209	-2.95796e-10	-4.43546
Akt_Signaling_Pathway_Synaptic_Transmission	Primary 1.4	0.25946	2.59186	1.36789	0.350273	3.73684	12.7148	0.025026	-20.3516	-0.69449	-6.60846	-22.7727	-6.80617	-21.5078	-13.3402	-20.0138	-19.3557	-21.3326	-20.3147	-20.7892	-22.8466	-13.9288	-20.3032	-22.7757	-19.964	-22.38	-17.4856	-17.9087	-23.6318	-18.8737	-19.4574	-21.6029	-17.4482	-15.4732	-12.4247	-14.1418	-12.1281	-15.8522	-18.69	-19.9229	-0.199261	-2.89933e-10	-17.5021
Akt_Signaling_Pathway_Tumor_Supression	Primary 1.4	-0.940172	-4.57072	-1.74752	-1.69581	-0.561977	19.2669	3.57265	-5.29306	-8.03034	14.2545	-9.20491	-4.93368	-6.95616	-6.52715	-7.5051	-7.91428	-6.64471	-4.83503	-5.67863	-9.33626	-4.36985	-4.81475	-9.21028	-4.2117	-8.50669	-6.5884	-5.16736	-10.7322	-7.33669	-8.53536	-7.12516	-4.34872	-5.28995	-0.807665	-1.39074	-4.28575	-2.07307	-1.94683	-4.13855	-0.414411	-3.45096e-10	-5.1747
Akt_Signaling_Pathway_p73_mediated_apoptosis	Primary 1.4	-0.940172	-4.57072	-1.74752	-1.69581	-0.561977	19.2669	3.57265	-5.29306	-8.03034	14.2545	-9.20491	-4.93368	-6.95616	-6.52715	-7.5051	-7.91428	-6.64471	-4.83503	-5.67863	-9.33626	-4.36985	-4.81475	-9.21028	-4.2117	-8.50669	-6.5884	-5.16736	-10.7322	-7.33669	-8.53536	-7.12516	-4.34872	-5.28995	-0.807665	-1.39074	-4.28575	-2.07307	-1.94683	-4.13855	-0.414411	-3.45096e-10	-5.1747
CD40_Pathway	Primary 1.4	-1.51066	0.544237	0.838201	8.97088	-2.08048	-0.170048	-1.95104	-2.19366	-2.44743	6.70929	-0.397431	-2.33565	-10.079	-7.7506	-4.71723	-1.67754	-5.30429	-4.9681	-5.23914	-8.44982	-5.29124	-4.42675	-6.20032	-7.46063	-8.71252	-2.75267	-1.96988	-4.38362	-2.02897	-2.44599	-5.29495	-7.28808	-7.18443	-7.99795	-8.0878	-6.06674	-8.84217	-8.90406	-2.63074	-0.00319029	-4.00072e-11	-5.01721
CD40_Pathway_Gene_Expression_COX2_and_Prostaglandins_via_NFKB2	Primary 1.4	-4.8806	1.7583	2.70803	28.9828	-6.72156	-0.549386	-6.30335	-7.08721	-7.90708	21.6762	-1.28401	-7.54594	-32.563	-25.0404	-15.2403	-5.41974	-17.1369	-16.0508	-16.9265	-27.2994	-17.0948	-14.3018	-20.0318	-24.1036	-28.1481	-8.89323	-6.36423	-14.1625	-6.55514	-7.90242	-17.1068	-23.5461	-23.2112	-25.8395	-26.1298	-19.6002	-28.567	-28.767	-8.49931	-0.0103071	-1.29254e-10	-16.2094
CD40_Pathway_Gene_Expression_Cell_Adhesion_Molecule_via_NFKB2	Primary 1.4	-4.8806	1.7583	2.70803	28.9828	-6.72156	-0.549386	-6.30335	-7.08721	-7.90708	21.6762	-1.28401	-7.54594	-32.563	-25.0404	-15.2403	-5.41974	-17.1369	-16.0508	-16.9265	-27.2994	-17.0948	-14.3018	-20.0318	-24.1036	-28.1481	-8.89323	-6.36423	-14.1625	-6.55514	-7.90242	-17.1068	-23.5461	-23.2112	-25.8395	-26.1298	-19.6002	-28.567	-28.767	-8.49931	-0.0103071	-1.29254e-10	-16.2094
CD40_Pathway_Gene_Expression_Cell_Survival_via_NFKB2	Primary 1.4	-4.8806	1.7583	2.70803	28.9828	-6.72156	-0.549386	-6.30335	-7.08721	-7.90708	21.6762	-1.28401	-7.54594	-32.563	-25.0404	-15.2403	-5.41974	-17.1369	-16.0508	-16.9265	-27.2994	-17.0948	-14.3018	-20.0318	-24.1036	-28.1481	-8.89323	-6.36423	-14.1625	-6.55514	-7.90242	-17.1068	-23.5461	-23.2112	-25.8395	-26.1298	-19.6002	-28.567	-28.767	-8.49931	-0.0103071	-1.29254e-10	-16.2094
CD40_Pathway_Gene_Expression_Co-Stimulatory_Molecules_via_NFKB2	Primary 1.4	-4.8806	1.7583	2.70803	28.9828	-6.72156	-0.549386	-6.30335	-7.08721	-7.90708	21.6762	-1.28401	-7.54594	-32.563	-25.0404	-15.2403	-5.41974	-17.1369	-16.0508	-16.9265	-27.2994	-17.0948	-14.3018	-20.0318	-24.1036	-28.1481	-8.89323	-6.36423	-14.1625	-6.55514	-7.90242	-17.1068	-23.5461	-23.2112	-25.8395	-26.1298	-19.6002	-28.567	-28.767	-8.49931	-0.0103071	-1.29254e-10	-16.2094
CD40_Pathway_Gene_Expression_Immunoglobulin_Class_Switch_via_NFKB2	Primary 1.4	-4.8806	1.7583	2.70803	28.9828	-6.72156	-0.549386	-6.30335	-7.08721	-7.90708	21.6762	-1.28401	-7.54594	-32.563	-25.0404	-15.2403	-5.41974	-17.1369	-16.0508	-16.9265	-27.2994	-17.0948	-14.3018	-20.0318	-24.1036	-28.1481	-8.89323	-6.36423	-14.1625	-6.55514	-7.90242	-17.1068	-23.5461	-23.2112	-25.8395	-26.1298	-19.6002	-28.567	-28.767	-8.49931	-0.0103071	-1.29254e-10	-16.2094
CD40_Pathway_Gene_Expression_Pro-Inflamatory_Cytokines_via_NFKB2	Primary 1.4	-4.8806	1.7583	2.70803	28.9828	-6.72156	-0.549386	-6.30335	-7.08721	-7.90708	21.6762	-1.28401	-7.54594	-32.563	-25.0404	-15.2403	-5.41974	-17.1369	-16.0508	-16.9265	-27.2994	-17.0948	-14.3018	-20.0318	-24.1036	-28.1481	-8.89323	-6.36423	-14.1625	-6.55514	-7.90242	-17.1068	-23.5461	-23.2112	-25.8395	-26.1298	-19.6002	-28.567	-28.767	-8.49931	-0.0103071	-1.29254e-10	-16.2094
CD40_Pathway_Gene_Expression_Procoagulant_Activity_via_NFKB2	Primary 1.4	-4.8806	1.7583	2.70803	28.9828	-6.72156	-0.549386	-6.30335	-7.08721	-7.90708	21.6762	-1.28401	-7.54594	-32.563	-25.0404	-15.2403	-5.41974	-17.1369	-16.0508	-16.9265	-27.2994	-17.0948	-14.3018	-20.0318	-24.1036	-28.1481	-8.89323	-6.36423	-14.1625	-6.55514	-7.90242	-17.1068	-23.5461	-23.2112	-25.8395	-26.1298	-19.6002	-28.567	-28.767	-8.49931	-0.0103071	-1.29254e-10	-16.2094
CREB_Pathway	Primary 1.4	-0.0837944	-0.178232	0.193966	-0.227662	-0.355353	-0.293375	0.182314	1.31031	-0.548171	-1.8759	-2.27676	-0.393828	-1.70401	-1.72513	-2.31538	-1.22635	-1.6441	-1.80269	-2.31086	-1.80037	-1.29479	-1.83791	-1.29656	-1.5849	-1.97072	-1.20243	-1.43659	-1.73405	-1.86171	-1.72163	-2.15584	-1.62854	-1.17235	-1.26376	-1.1335	-2.22439	-2.09668	-2.15303	-1.91584	-0.550093	-4.64428e-11	-1.66683
D-imyoi-inositol_134-trisphosphate_biosynthesis	Metabolism 1.4	3.40883	2.80394	9.77499	-35.4968	3.25144	-1.00938	-0.0275408	9.32171	7.97281	-29.1644	-35.4968	-15.1307	-32.4247	-27.6516	-20.583	-21.2777	-35.4968	-35.4968	-35.4968	-28.7973	-35.4968	-29.7559	-27.0299	-35.4968	-32.2227	-25.1693	-23.4978	-35.4968	-35.4968	-29.2275	-13.6155	-27.9071	-26.4613	-31.6509	-26.4613	-21.8403	-25.5973	-24.2361	-32.6331	-8.37135	-5.59545e-11	-28.1306
GABA_shunt	Metabolism 1.4	7.70875	25.2839	9.99716	-5.82816	21.8106	30.5021	-0.508346	21.4782	-110.444	-92.8593	-111.857	-14.403	-111.857	-58.3568	-100.319	-102.64	-111.857	-111.857	-111.857	-111.857	-70.5132	-111.857	-103.911	-111.857	-111.857	-76.0214	-87.1529	-111.857	-111.857	-111.857	-70.1462	-111.857	-111.857	-100.319	-93.4335	-111.857	-111.857	-111.857	-111.857	-19.0017	-2.47994e-09	-97.3235
Gamma-Aminobutyric_Acid_A_Receptor_Pathway	Cytoskeleton 1.2	1.68172	11.0142	5.01518	2.78222	8.64631	4.00449	-4.2338	-37.0651	8.15482	-31.2035	-37.5359	-8.5994	-37.5359	-20.6265	-33.69	-31.795	-37.5359	-37.5359	-37.5359	-37.5359	-24.4709	-37.5359	-37.5359	-37.5359	-37.5359	-29.3966	-32.0044	-37.5359	-31.4599	-31.2666	-37.5359	-32.0044	-26.6616	-25.5369	-28.5003	-20.7303	-31.3304	-37.5359	-37.5359	0.0722021	-2.04408e-10	-31.1282
Glucocorticoid_Receptor_Signaling_Pathway	Primary 1.4	-6.47882	-2.51215	-3.31165	3.33447	-9.14866	-1.84382	-3.19771	18.2268	4.93155	10.8535	-17.7532	-21.2256	-34.9894	-30.0463	-22.3363	-20.4251	-26.8389	-27.589	-30.2689	-27.636	-27.5054	-21.7844	-25.3262	-37.0438	-26.6796	-21.6249	-21.6408	-23.3819	-23.3657	-23.1763	-22.1682	-27.8453	-28.3156	-33.6952	-34.2093	-24.1666	-35.5623	-35.6816	-18.9598	-11.2488	8.26315e-10	-24.9762
Glucocorticoid_Receptor_Signaling_Pathway_Inflammatory_Cytokines	Primary 1.4	-12.4064	-1.42646	-6.88598	5.4857	-7.41576	-5.97627	-10.8248	34.211	5.23898	22.9063	-7.93989	-19.5133	-23.5732	-19.487	-12.6445	-9.53489	-23.0776	-23.343	-20.8821	-16.6682	-21.019	-13.7912	-20.7706	-21.9117	-16.5012	-15.6657	-16.1448	-18.5939	-19.2231	-18.4713	-24.1023	-18.7216	-20.9125	-22.2658	-22.1304	-14.902	-20.4792	-20.6046	-16.5872	-5.62468	5.86137e-10	-16.8585
Inside-out_Signaling_through_Integrins	Cytoskeleton 1.2	-11.6915	-16.6235	-11.9617	26.5506	1.21116	7.0345	0.326339	1.67223	3.48179	-12.193	-13.8135	-11.5382	-7.84687	-8.85605	-11.9189	-9.33888	-11.2178	-11.2904	-14.4167	-9.71436	-8.43534	-7.1812	-8.2525	-15.0847	-7.06593	-9.55133	-9.28857	-10.9137	-13.2667	-13.4474	-9.88803	-10.1555	-10.5556	-7.08564	-8.4778	-8.99744	-14.8283	-14.3855	-12.8599	-10.8177	-4.97435e-10	-10.6932
Intermediate_Filaments_in_Epithelial_Cells	Cytoskeleton 1.2	-12.9463	-12.9463	12.3989	-12.9463	-2.93718	-12.6287	-12.9463	25.4776	29.4745	-6.61382	-8.32529	-2.65345	0.814268	-5.10109	-12.9463	-12.9463	-8.24448	-12.9463	-12.9463	-12.9463	-12.9463	-12.9463	-12.9463	-12.9463	-12.9463	-12.9463	-12.9463	-5.30466	-12.9463	-12.9463	-12.9463	-7.41478	-12.9463	-9.10035	-12.9463	-10.0825	-0.581118	1.02754	-12.9463	-12.9463	-1.74298e-11	-10.0158
KEGG_Adrenergic_signaling_in_cardiomyocytes_Main_Pathway	KEGG Adjusted 1.4	0.0626597	0.22759	0.254154	-0.268072	0.0570498	-0.129589	0.0622725	-0.313616	0.0475517	-3.67487	-3.30098	-0.843255	-3.73503	-2.63279	-4.31885	-2.57105	-3.17369	-3.75632	-3.25469	-4.31885	-3.06918	-2.18027	-3.14382	-4.31885	-2.13722	-3.2686	-2.68717	-3.10686	-3.39573	-4.31885	-2.43809	-2.48509	-2.35744	-4.31885	-3.69434	-3.0824	-2.7099	-2.68568	-2.34834	-0.896756	-3.99759e-11	-3.04889
KEGG_Alanine_aspartate_and_glutamate_metabolism_Main_Pathway	KEGG Adjusted 1.4	3.69598	3.6704	3.64194	-1.37555	2.1838	1.62759	1.54375	2.03397	-17.0219	-37.1261	-22.6798	-1.73784	-22.2237	-14.4006	-20.1462	-20.2162	-21.8403	-22.0276	-20.3512	-22.6527	-14.2173	-19.8379	-23.8433	-21.5875	-19.8898	-15.6546	-17.6276	-23.4869	-22.6291	-22.2497	-18.0126	-18.1868	-18.2441	-17.8522	-16.8435	-22.3871	-21.1294	-21.0486	-19.2673	-4.61549	-7.69933e-10	-19.5934
KEGG_Alcoholism_Main_Pathway	KEGG Adjusted 1.4	0.474426	0.182504	1.00529	-1.1044	-0.186331	-2.47604	0.642913	0.36918	1.09245	-9.90533	-11.2623	-1.20736	-10.604	-6.24526	-8.67673	-3.85114	-7.98688	-7.57414	-10.4187	-11.2623	-6.94824	-10.4187	-8.97007	-11.2623	-10.5607	-6.50947	-7.21483	-9.62479	-9.96028	-11.2623	-7.82096	-4.11823	-4.02274	-9.49772	-9.94634	-7.12738	-7.29926	-7.47734	-9.36249	-1.60493	1.71752e-10	-8.16454
KEGG_Arachidonic_acid_metabolism_Main_Pathway	KEGG Adjusted 1.4	-2.1906	-1.71405	-1.60527	2.98458	-2.07709	4.96246	-0.51084	-3.44892	3.59973	-2.03078	-3.56282	-3.56282	-3.56282	-3.56282	-3.56282	-3.56282	-3.56282	-3.56282	-2.61042	-1.94197	-3.56282	-3.56282	-2.92201	-3.56282	-3.56282	-2.22456	-2.22456	-3.56282	-3.56282	-2.04607	-3.56282	-2.22456	-3.56282	-3.56282	-3.56282	-2.86998	-1.57059	-3.56282	-2.86998	-3.56282	-8.70823e-11	-3.13609
KEGG_Circadian_entrainment_Main_Pathway	KEGG Adjusted 1.4	0.464473	0.178675	0.984199	-1.08123	-0.182422	-2.42409	0.629426	0.361435	1.06953	-9.69752	-11.026	-1.18203	-10.3815	-6.11424	-8.4947	-3.77035	-7.81932	-7.41525	-10.2001	-11.026	-6.80247	-10.2001	-8.78188	-11.026	-10.3391	-6.37291	-7.06347	-9.42287	-9.75132	-11.026	-7.65689	-4.03184	-3.93835	-9.29847	-9.73767	-6.97785	-7.14613	-7.32047	-9.16607	-1.57126	1.68148e-10	-7.99326
KEGG_Complement_and_coagulation_cascades_Main_Pathway	KEGG Adjusted 1.4	2.03923	4.34001	0.392949	6.96655	5.03542	-8.2591	5.85483	-8.18494	-8.18494	-5.34865	-8.41274	-8.41274	-5.63487	-5.50452	-4.97548	-3.48314	-6.13768	-8.41274	-8.41274	-8.41274	-8.41274	-4.97548	-7.13112	-8.41274	-8.41274	-8.41274	-8.41274	-8.41274	-4.02048	-3.73141	-5.0027	-5.73622	-5.4101	-6.55181	-3.12795	-4.7403	-8.41274	-2.96401	-8.41274	-6.87699	7.30543e-10	-6.44249
KEGG_ECM_receptor_interaction_Main_Pathway	KEGG Adjusted 1.4	0.550816	-1.84947	-0.338888	10.1567	-2.09694	2.88031	4.37994	-7.23287	-6.44955	-29.7882	-9.81272	-5.142	-0.744432	-2.67079	-6.73795	-10.4202	-3.88233	-5.19301	-5.76521	-3.67537	-3.63687	-4.2807	-3.13689	-9.95993	-3.78134	-7.42059	-5.88388	-3.18475	-8.86779	-9.39418	-6.27405	-7.11168	-6.85547	-4.74709	-4.90692	-5.21175	-2.10453	-3.45072	-6.17898	-6.25242	-5.98348e-10	-6.28549
KEGG_Endocrine_and_other_factor_regulated_calcium_reabsorption_Main_Pathway	KEGG Adjusted 1.4	-4.07925	-2.24786	-2.29165	-4.07925	-2.61635	-3.92805	-4.07925	11.0664	12.2552	-1.0638	-4.07925	-4.07925	-4.07925	-4.07925	-4.07925	-4.07925	-4.07925	-4.07925	-4.07925	-4.07925	-4.07925	-4.07925	-2.81798	-4.07925	-4.07925	-4.07925	-4.07925	-4.07925	-4.07925	-4.07925	-4.07925	-1.44521	-4.07925	-4.07925	-4.07925	-2.71556	-4.07925	-4.07925	-4.07925	-4.07925	4.18704e-10	-3.82068
KEGG_Fructose_and_mannose_metabolism_Main_Pathway	KEGG Adjusted 1.4	-6.79348	-6.0936	-4.20277	7.72149	-3.58576	2.45976	-3.36298	5.66344	8.1939	-10.7106	-11.5387	-13.7746	-10.9968	-13.7746	-11.9137	-12.2881	-13.7746	-13.7746	-13.7746	-13.7746	-13.7746	-11.8698	-13.7746	-6.06824	-13.7746	-13.7746	-11.0981	-4.44214	-13.7746	-13.7746	-13.7746	-13.7746	-13.7746	-1.96479	-10.8032	-13.7746	-9.79017	-13.7746	-13.7746	-12.2389	6.67495e-12	-12.1076
KEGG_Glutamatergic_synapse_Main_Pathway	KEGG Adjusted 1.4	1.29745	1.21091	0.870896	-2.42345	1.11917	-3.21758	1.07968	-0.372684	0.435604	-2.70078	-2.70078	1.18335	-2.70078	-0.106185	-0.689791	0.766582	-1.42684	-0.754142	-2.70078	-2.70078	-1.52291	-2.41076	-2.70078	-2.70078	-2.15509	-0.725392	-1.7604	-1.42718	-1.68811	-2.70078	-1.19877	-0.0823755	-0.499579	-3.32819	-3.97413	-0.430052	0.38157	0.243063	-1.22316	0.947048	2.20842e-10	-1.44339
KEGG_Glycolysis_Gluconeogenesis_Main_Pathway	KEGG Adjusted 1.4	-3.16688	-2.84063	-1.95919	3.59949	-1.67156	1.14666	-1.5677	2.6401	3.81971	-4.99289	-5.37894	-6.42127	-5.12632	-6.42127	-5.55377	-5.72831	-6.42127	-6.42127	-6.42127	-6.42127	-6.42127	-5.53331	-6.42127	-2.8288	-6.42127	-6.42127	-5.17356	-2.07077	-6.42127	-6.42127	-6.42127	-6.42127	-6.42127	-0.915916	-5.03607	-6.42127	-4.56384	-6.42127	-6.42127	-5.70535	3.11163e-12	-5.64412
KEGG_Inositol_phosphate_metabolism_Main_Pathway	KEGG Adjusted 1.4	0.859368	0.706876	2.46428	-8.94877	0.81969	-0.254465	-0.00694305	2.35001	2.00995	-7.35236	-8.94877	-3.81445	-8.17429	-6.971	-5.18899	-5.36412	-8.94877	-8.94877	-8.94877	-7.25982	-8.94877	-7.50148	-6.81426	-8.94877	-8.12336	-6.34521	-5.9238	-8.94877	-8.94877	-7.36829	-3.43248	-7.0354	-6.6709	-7.97921	-6.6709	-5.50595	-6.4531	-6.10994	-8.22682	-2.11042	-1.41062e-11	-7.09174
KEGG_Leukocyte_transendothelial_migration_Main_Pathway	KEGG Adjusted 1.4	-0.324536	-0.0441351	0.226675	-0.225995	0.479828	0.278551	-0.383494	0.218406	-0.225302	-9.61235	-3.84	-0.344787	-0.745553	-0.793965	-2.04765	-1.50846	-0.852795	-0.691044	-0.830639	-1.37221	-0.636525	-3.43854	-2.15711	-2.9826	-1.12886	-1.67173	-1.65696	-1.92753	-1.15257	-1.15176	-4.2138	-0.340929	-0.344787	0.291302	0.290263	-2.61476	-1.91207	-1.99001	-3.01934	-0.487056	2.77007e-10	-1.76063
KEGG_Long_term_potentiation_Main_Pathway	KEGG Adjusted 1.4	0.558148	0.21471	1.18269	-1.29929	-0.219213	-2.91298	0.756369	0.43433	1.28524	-11.6533	-13.2497	-1.42043	-12.4753	-7.34737	-10.2079	-4.53076	-9.39633	-8.91076	-12.2573	-13.2497	-8.17439	-12.2573	-10.553	-13.2497	-12.4243	-7.6582	-8.48804	-11.3233	-11.718	-13.2497	-9.20113	-4.84498	-4.73264	-11.1738	-11.7016	-8.38515	-8.58737	-8.79687	-11.0147	-1.88815	2.02061e-10	-9.60534
KEGG_Measles_Main_Pathway	KEGG Adjusted 1.4	-2.7586	0.993824	1.53063	16.3816	-3.79914	-0.310523	-3.56276	-4.00582	-4.46922	12.2518	-0.725744	-4.2651	-18.4052	-14.1533	-8.61406	-3.06333	-9.6861	-9.07219	-9.56712	-15.4301	-9.66227	-8.08364	-11.3223	-13.6238	-15.9098	-5.02661	-3.59717	-8.00487	-3.70508	-4.46659	-9.66903	-13.3087	-13.1194	-14.605	-14.769	-11.0784	-16.1466	-16.2596	-4.80396	-0.00582575	-7.30565e-11	-9.16186
KEGG_MicroRNAs_in_cancer_Main_Pathway	KEGG Adjusted 1.4	-0.699462	0.508849	-0.546736	0.814024	-0.426821	-1.99839	0.814024	0.767258	0.767258	0.184973	-1.61713	-1.53215	-2.4453	-2.7387	-3.4165	-0.701103	-2.55455	-2.72085	-2.56769	-2.47331	-2.68479	-2.2656	-2.08159	-1.97738	-1.50593	-2.21057	-2.32444	-0.815256	-2.3636	-2.92194	-2.00093	-3.11982	-3.17215	-2.85477	-2.84746	-1.79094	-2.6269	-2.49013	-2.08026	-1.43302	5.75936e-11	-2.20521
KEGG_NOD_like_receptor_signaling_Main_Pathway	KEGG Adjusted 1.4	-1.52886	0.550794	0.8483	9.07896	-2.10555	-0.172097	-1.97454	-2.22009	-2.47692	6.79013	-0.40222	-2.36379	-10.2004	-7.84398	-4.77406	-1.69775	-5.3682	-5.02796	-5.30226	-8.55162	-5.35499	-4.48009	-6.27502	-7.55052	-8.81749	-2.78583	-1.99361	-4.43644	-2.05342	-2.47546	-5.35874	-7.37589	-7.27099	-8.09431	-8.18524	-6.13983	-8.9487	-9.01134	-2.66244	-0.00322873	-4.04892e-11	-5.07766
KEGG_Neuroactive_ligand_receptor_interaction_Main_Pathway	KEGG Adjusted 1.4	3.66703	4.08344	7.5069	-0.762476	6.1212	-7.33957	0.377779	-7.89635	-5.75795	-21.0339	-21.2525	-8.53807	-14.3032	-12.2204	-15.6966	-9.83182	-16.4221	-17.78	-17.7144	-18.7143	-12.2787	-15.9036	-13.2701	-22.2844	-18.5371	-14.4749	-13.3191	-19.6249	-16.8859	-17.714	-17.9335	-13.6893	-11.3964	-13.6972	-14.9049	-14.5441	-17.2731	-18.9968	-18.3899	-2.18882	-2.68887e-10	-15.587
KEGG_Nicotine_addiction_Main_Pathway	KEGG Adjusted 1.4	3.37689	9.94037	9.09153	-3.10421	10.4211	-12.9629	2.24354	-18.1979	-0.808424	-60.8938	-71.0343	-15.4662	-68.1266	-46.5383	-61.8498	-55.492	-62.8125	-66.3129	-67.8869	-72.7672	-53.2428	-66.0496	-65.1625	-68.0736	-65.7058	-53.3949	-58.2276	-67.036	-62.5277	-64.4372	-65.3027	-58.1908	-56.0201	-58.4422	-62.9802	-54.9543	-57.4655	-62.5733	-68.3686	-7.29571	-3.61297e-10	-59.2218
KEGG_Olfactory_transduction_Main_Pathway	KEGG Adjusted 1.4	0.219588	0.164184	0.352149	0.303764	-0.0727767	-0.434402	0.324862	-0.428684	-0.428684	-0.209965	-0.44625	-0.44625	-0.44625	-0.44625	-0.44625	-0.44625	-0.44625	-0.239852	-0.44625	-0.44625	-0.44625	-0.36429	-0.44625	-0.44625	-0.44625	-0.44625	-0.44625	-0.44625	-0.44625	-0.44625	-0.44625	-0.44625	-0.214703	-0.44625	-0.44625	-0.44625	-0.44625	-0.44625	-0.239852	-0.44625	3.9957e-13	-0.416169
KEGG_Pentose_phosphate_Main_Pathway	KEGG Adjusted 1.4	-7.6581	-6.86915	-4.73767	8.70422	-4.04213	2.77282	-3.79099	6.38424	9.23676	-12.0737	-13.0073	-15.5278	-12.3964	-15.5278	-13.43	-13.8521	-15.5278	-15.5278	-15.5278	-15.5278	-15.5278	-13.3805	-15.5278	-6.84056	-15.5278	-15.5278	-12.5106	-5.0075	-15.5278	-15.5278	-15.5278	-15.5278	-15.5278	-2.21485	-12.1781	-15.5278	-11.0362	-15.5278	-15.5278	-13.7966	7.52449e-12	-13.6485
KEGG_Phosphatidylinositol_signaling_system_Main_Pathway	KEGG Adjusted 1.4	0.730463	0.600845	2.09464	-7.60646	0.696737	-0.216295	-0.0059016	1.99751	1.70846	-6.2495	-7.60646	-3.24228	-6.94815	-5.92535	-4.41064	-4.5595	-7.60646	-7.60646	-7.60646	-6.17085	-7.60646	-6.37626	-5.79212	-7.60646	-6.90486	-5.39343	-5.03523	-7.60646	-7.60646	-6.26305	-2.91761	-5.98009	-5.67027	-6.78233	-5.67027	-4.68006	-5.48514	-5.19345	-6.9928	-1.79386	-1.19903e-11	-6.02798
KEGG_Primary_bile_acid_biosynthesis_Main_Pathway	KEGG Adjusted 1.4	-10.0051	-10.9114	-6.15065	18.9727	-5.52996	7.39263	-1.68811	-15.4472	23.3671	-10.1184	-15.8752	-15.8752	-15.8752	-15.8752	-15.8752	-10.6562	-15.8752	-8.05474	-15.8752	-15.8752	-15.8752	-15.8752	-15.8752	-7.07995	-10.2924	-15.8752	-15.8752	-15.8752	-7.62305	-10.1759	-15.8752	-15.8752	-15.8752	-15.8752	-15.8752	-10.719	-15.8752	-15.8752	-13.2718	-15.8752	-1.58495e-09	-14.16
KEGG_Ras_signaling_Main_Pathway	KEGG Adjusted 1.4	0.092069	0.237295	0.62726	-0.17453	0.324942	-2.19677	0.278292	0.456438	0.355001	-1.78666	-1.90335	-0.245474	-2.00896	-2.00202	-2.21842	-2.21842	-2.21842	-2.21842	-2.21842	-1.36675	-1.62582	-1.59951	-1.48908	-2.21842	-1.41331	-1.84127	-1.50726	-2.21842	-2.21842	-2.21842	-1.9562	-2.21842	-2.21842	-2.21842	-2.21842	-1.20394	-1.65697	-2.21842	-2.02316	-0.48664	2.99431e-11	-1.85602
KEGG_Retinol_metabolism_Main_Pathway	KEGG Adjusted 1.4	-2.0895	-1.63494	-1.53118	2.84683	-1.98122	4.73343	-0.487262	-3.28974	3.43359	-1.93705	-3.39839	-3.39839	-3.39839	-3.39839	-3.39839	-3.39839	-3.39839	-3.39839	-2.48993	-1.85234	-3.39839	-3.39839	-2.78715	-3.39839	-3.39839	-2.12189	-2.12189	-3.39839	-3.39839	-1.95163	-3.39839	-2.12189	-3.39839	-3.39839	-3.39839	-2.73752	-1.4981	-3.39839	-2.73752	-3.39839	-8.30631e-11	-2.99134
KEGG_Serotonergic_synapse_Main_Pathway	KEGG Adjusted 1.4	1.57926	2.73771	2.05581	3.14935	3.32618	-4.28732	-0.0605173	-4.25024	-4.25024	-2.83209	-4.36414	-1.87394	-4.36414	-2.08931	-4.36414	-3.62089	-4.36414	-4.36414	-4.36414	-4.36414	-2.77235	-4.36414	-3.72333	-4.36414	-4.36414	-4.36414	-4.36414	-4.36414	-4.36414	-4.36414	-4.36414	-4.36414	-4.36414	-3.43367	-4.36414	-4.36414	-4.36414	-4.36414	-3.67129	0.355708	-1.8132e-10	-3.87613
KEGG_Staphylococcus_aureus_infection_Main_Pathway	KEGG Adjusted 1.4	3.16081	6.72701	0.609071	10.7981	7.80491	-12.8016	9.07498	-12.6867	-12.6867	-8.29041	-13.0397	-13.0397	-8.73405	-8.53201	-7.71199	-5.39887	-9.51341	-13.0397	-13.0397	-13.0397	-13.0397	-7.71199	-11.0532	-13.0397	-13.0397	-13.0397	-13.0397	-13.0397	-6.23174	-5.78368	-7.75419	-8.89114	-8.38566	-10.1553	-4.84832	-7.34746	-13.0397	-4.59422	-13.0397	-10.6593	1.13234e-09	-9.98587
KEGG_Taurine_and_hypotaurine_metabolism_Main_Pathway	KEGG Adjusted 1.4	3.50398	11.4927	4.54416	-2.64916	9.91391	13.8646	-0.231066	9.76281	-50.2019	-42.2088	-50.8439	-6.54682	-50.8439	-26.5258	-45.5995	-46.6547	-50.8439	-50.8439	-50.8439	-50.8439	-32.0514	-50.8439	-47.2321	-50.8439	-50.8439	-34.5552	-39.6149	-50.8439	-50.8439	-50.8439	-31.8846	-50.8439	-50.8439	-45.5995	-42.4698	-50.8439	-50.8439	-50.8439	-50.8439	-8.63711	-1.12725e-09	-44.238
KEGG_Tyrosine_metabolism_Main_Pathway	KEGG Adjusted 1.4	-1.7787	-8.45564	-2.2252	-12.785	-10.6417	7.66126	-0.811607	13.582	15.4546	-8.36705	-12.785	-12.785	-12.785	-12.785	-12.785	-12.785	-12.785	-12.785	-12.785	-12.785	-12.785	-11.2526	-12.785	-12.785	-12.785	-12.785	-12.785	-12.785	-12.785	-12.785	-7.86823	-12.785	-12.785	-12.785	-12.785	-10.7871	-12.785	-12.785	-8.92586	-12.785	9.02519e-10	-12.2624
KEGG_Vitamin_B6_metabolism_Main_Pathway	KEGG Adjusted 1.4	56.2399	5.94376	66.3445	-48.5718	26.2858	-47.6192	35.696	-47.1595	-47.1595	-29.5745	-34.7089	-5.91447	-39.3555	-30.5408	-48.5718	-21.3398	-48.5718	-48.5718	-27.4296	-28.4733	-28.8336	-31.349	-32.1913	-48.5718	-30.1487	-24.1538	-48.5718	-25.647	-48.5718	-29.764	-37.0341	-48.5718	-48.5718	-23.8681	-48.5718	-48.5718	-48.5718	-48.5718	-48.5718	-2.69157	-5.26768e-09	-35.7688
KEGG_beta_Alanine_metabolism_Main_Pathway	KEGG Adjusted 1.4	1.51152	4.95763	1.96023	-1.14278	4.27659	5.98081	-0.0996756	4.21141	-21.6557	-18.2077	-21.9327	-2.82412	-21.9327	-11.4425	-19.6704	-20.1255	-21.9327	-21.9327	-21.9327	-21.9327	-13.8261	-21.9327	-20.3746	-21.9327	-21.9327	-14.9062	-17.0888	-21.9327	-21.9327	-21.9327	-13.7542	-21.9327	-21.9327	-19.6704	-18.3203	-21.9327	-21.9327	-21.9327	-21.9327	-3.72581	-4.86263e-10	-19.083
KEGG_cAMP_signaling_Main_Pathway	KEGG Adjusted 1.4	-0.928023	-1.57618	-2.88465	6.16137	-2.68464	-2.92906	-0.137784	1.06451	3.91445	-1.76366	-3.42218	-1.18966	-4.95147	-2.551	-3.65115	-1.99273	-3.28971	-2.57176	-4.24556	-4.22111	-4.10622	-1.08263	-3.20911	-2.29261	-2.0866	-3.19991	-2.83974	-1.04078	-6.01539	-6.71048	-0.621487	-0.626087	-0.558695	-3.79187	-3.74277	-1.26713	-2.7559	-2.85936	-1.77659	-3.92838	2.18715e-10	-2.89204
KEGG_cGMP_PKG_signaling_Main_Pathway	KEGG Adjusted 1.4	0.0664914	0.241507	0.269696	-0.284465	0.0605385	-0.137514	0.0660805	-0.332794	0.0504595	-3.89959	-3.50283	-0.894821	-3.96343	-2.79379	-4.58295	-2.72828	-3.36777	-3.98603	-3.45372	-4.58295	-3.25687	-2.3136	-3.33607	-4.58295	-2.26792	-3.46848	-2.85149	-3.29685	-3.60338	-4.58295	-2.58719	-2.63706	-2.5016	-4.58295	-3.92025	-3.27089	-2.87561	-2.84991	-2.49194	-0.951594	-4.24204e-11	-3.23534
KEGG_p53_signaling_Main_Pathway	KEGG Adjusted 1.4	-14.0825	10.2448	-11.0076	16.389	-8.59333	-40.2343	16.389	15.4475	15.4475	3.72413	-32.5582	-30.8473	-49.2321	-55.1391	-68.7855	-14.1155	-51.4315	-54.7797	-51.6962	-49.7959	-54.0537	-45.6141	-41.9093	-39.8112	-30.3195	-44.5062	-46.7987	-16.4138	-47.5871	-58.8283	-40.2854	-62.8124	-63.866	-57.476	-57.329	-36.0576	-52.8883	-50.1346	-41.8826	-28.8514	1.15955e-09	-44.3983
NCI_BMP_receptor_signaling_Main_Pathway	NCI 1.2	-1.72127	1.41353	0.516936	7.17312	1.55332	-6.54938	-3.91815	-6.4837	8.01558	-3.97155	-4.70504	-6.68546	-3.43272	-6.68546	-6.68546	-5.36885	-6.68546	-6.68546	-6.68546	-6.68546	-6.68546	-6.68546	-3.05679	-6.68546	-6.68546	-6.68546	-6.68546	-6.68546	-6.68546	-6.68546	-6.68546	-6.68546	-6.68546	-6.68546	-6.68546	-5.45814	-6.68546	-6.68546	-6.68546	-5.32522	-2.87132e-10	-6.20171
NCI_Beta2_integrin_cell_surface_interactions_Main_Pathway	NCI 1.2	-24.8813	-33.0334	-22.8596	48.4385	1.3941	26.5703	12.7556	-6.17099	-2.21323	-59.0527	-33.4284	-21.3184	-14.1264	-12.9957	-18.949	-33.4173	-13.9003	-13.7984	-17.9092	-19.787	-17.0526	-32.0536	-18.9181	-15.4863	-10.1627	-29.5232	-27.8926	-10.4299	-24.4174	-28.9114	-28.3384	-16.9278	-18.4289	-13.7209	-11.2589	-25.7143	-9.51714	-11.0936	-31.7633	-35.8201	2.83828e-10	-21.8648
NCI_C_MYB_transcription_factor_network_Main_Pathway	NCI 1.2	-3.46291	2.51922	-2.70679	4.03009	-2.11311	-9.89369	4.03009	3.79856	3.79856	0.91577	-8.0061	-7.5854	-12.1062	-13.5588	-16.9145	-3.47104	-12.6471	-13.4704	-12.7122	-12.2449	-13.2919	-11.2166	-10.3056	-9.78963	-7.45561	-10.9441	-11.5079	-4.03619	-11.7017	-14.466	-9.90625	-15.4457	-15.7048	-14.1334	-14.0973	-8.86663	-13.0053	-12.3282	-10.299	-7.09461	2.85135e-10	-10.9176
NCI_ErbB1_downstream_signaling_Main_Pathway	NCI 1.2	0.0400593	-0.621492	-1.45243	0.485301	-0.137422	0.420939	0.485301	0.389872	0.389872	-0.798303	-4.43986	0.485301	-3.50748	-3.4603	-5.47294	-4.55615	-1.4758	-2.02115	-1.3547	-2.38912	-2.82231	-4.38269	-6.37705	-2.44302	-3.90095	-2.19059	-2.19966	-1.93049	0.485301	0.485301	-3.59555	-2.36133	-3.11126	-3.92952	-3.82167	-6.2984	-2.42018	0.485301	-3.39286	-1.42063	2.72858e-10	-2.6749
NCI_ErbB1_downstream_signaling_Pathway_(tight_junction_assembly)	NCI 1.2	0.988128	-15.3301	-35.8266	11.9708	-3.38974	10.3832	11.9708	9.61685	9.61685	-19.6915	-109.517	11.9708	-86.5178	-85.3541	-134.999	-112.385	-36.403	-49.855	-33.416	-58.9316	-69.6171	-108.106	-157.301	-60.2613	-96.2234	-54.0346	-54.2583	-47.6188	11.9708	11.9708	-88.6902	-58.2463	-76.7443	-96.9282	-94.2679	-155.361	-59.6979	11.9708	-83.6905	-35.0423	6.7305e-09	-65.981
NCI_FOXM1_transcription_factor_network_Main_Pathway	NCI 1.2	-8.4495	6.14689	-6.60458	9.83342	-5.156	-24.1406	9.83342	9.26847	9.26847	2.23448	-19.5349	-18.5084	-29.5392	-33.0834	-41.2713	-8.46933	-30.8589	-32.8678	-31.0177	-29.8775	-32.4322	-27.3685	-25.1456	-23.8867	-18.1917	-26.7037	-28.0792	-9.8483	-28.5522	-35.297	-24.1713	-37.6874	-38.3196	-34.4856	-34.3974	-21.6346	-31.733	-30.0807	-25.1296	-17.3109	6.95731e-10	-26.639
NCI_Hypoxic_and_oxygen_homeostasis_regulation_of_HIF_1_alpha_Main_Pathway	NCI 1.2	-5.70912	4.15331	-4.46255	6.6442	-3.48378	-16.3112	6.6442	6.26248	6.26248	1.50978	-13.1993	-12.5057	-19.9589	-22.3537	-27.886	-5.72252	-20.8506	-22.208	-20.9579	-20.1875	-21.9137	-18.4922	-16.9903	-16.1397	-12.2917	-18.043	-18.9725	-6.65425	-19.2921	-23.8493	-16.3319	-25.4645	-25.8916	-23.3011	-23.2415	-14.618	-21.4412	-20.3248	-16.9794	-11.6965	4.70088e-10	-17.9993
NCI_Nephrin_Neph1_signaling_in_the_kidney_podocyte_Main_Pathway	NCI 1.2	0.123516	-1.91627	-4.47833	1.49635	-0.423717	1.2979	1.49635	1.20211	1.20211	-2.46143	-13.6896	1.49635	-10.8147	-10.6693	-16.8749	-14.0481	-4.55038	-6.23187	-4.17699	-7.36644	-8.70213	-13.5133	-19.6626	-7.53266	-12.0279	-6.75432	-6.78229	-5.95235	1.49635	1.49635	-11.0863	-7.28078	-9.59304	-12.116	-11.7835	-19.4201	-7.46223	1.49635	-10.4613	-4.38029	8.41312e-10	-8.24762
NCI_Validated_transcriptional_targets_of_TAp63_isoforms_Main_Pathway	NCI 1.2	-7.5442	5.4883	-5.89694	8.77983	-4.60357	-21.5541	8.77983	8.27542	8.27542	1.99507	-17.4419	-16.5253	-26.3743	-29.5388	-36.8494	-7.5619	-27.5526	-29.3463	-27.6944	-26.6764	-28.9573	-24.4361	-22.4514	-21.3274	-16.2426	-23.8426	-25.0708	-8.79312	-25.4931	-31.5152	-21.5815	-33.6495	-34.2139	-30.7907	-30.7119	-19.3166	-28.333	-26.8578	-22.4371	-15.4561	6.21188e-10	-23.7848
NCI_Validated_transcriptional_targets_of_TAp63_isoforms_Pathway_(Metastasis)	NCI 1.2	-8.12452	5.91047	-6.35055	9.45521	-4.95769	-23.2121	9.45521	8.91199	8.91199	2.14854	-18.7835	-17.7965	-28.4031	-31.811	-39.6839	-8.14358	-29.672	-31.6037	-29.8247	-28.7284	-31.1848	-26.3158	-24.1785	-22.968	-17.492	-25.6766	-26.9993	-9.46952	-27.4541	-33.9394	-23.2416	-36.2379	-36.8458	-33.1592	-33.0744	-20.8025	-30.5125	-28.9238	-24.1631	-16.6451	6.68972e-10	-25.6144
NCI_Validated_transcriptional_targets_of_TAp63_isoforms_Pathway_(Pathway_degradation_of_TP63)	NCI 1.2	-8.12452	5.91047	-6.35055	9.45521	-4.95769	-23.2121	9.45521	8.91199	8.91199	2.14854	-18.7835	-17.7965	-28.4031	-31.811	-39.6839	-8.14358	-29.672	-31.6037	-29.8247	-28.7284	-31.1848	-26.3158	-24.1785	-22.968	-17.492	-25.6766	-26.9993	-9.46952	-27.4541	-33.9394	-23.2416	-36.2379	-36.8458	-33.1592	-33.0744	-20.8025	-30.5125	-28.9238	-24.1631	-16.6451	6.68972e-10	-25.6144
NCI_Validated_transcriptional_targets_of_deltaNp63_isoforms_Main_Pathway	NCI 1.2	-9.60171	6.98511	-7.5052	11.1743	-5.85909	-27.4325	11.1743	10.5324	10.5324	2.53918	-22.1987	-21.0323	-33.5673	-37.5948	-46.8992	-9.62424	-35.067	-37.3498	-35.2474	-33.9517	-36.8548	-31.1005	-28.5745	-27.144	-20.6724	-30.3451	-31.9082	-11.1912	-32.4457	-40.1102	-27.4673	-42.8266	-43.545	-39.1882	-39.0879	-24.5847	-36.0602	-34.1827	-28.5563	-19.6714	7.90603e-10	-30.2716
NCI_Validated_transcriptional_targets_of_deltaNp63_isoforms_Pathway_(Pathway_degradation_of_TP63)	NCI 1.2	-11.7354	8.53735	-9.17302	13.6575	-7.16111	-33.5286	13.6575	12.8729	12.8729	3.10344	-27.1318	-25.7061	-41.0267	-45.9492	-57.3213	-11.763	-42.8596	-45.6498	-43.0801	-41.4966	-45.0447	-38.0118	-34.9244	-33.176	-25.2662	-37.0885	-38.999	-13.6782	-39.6559	-49.0236	-33.5712	-52.3437	-53.2217	-47.8967	-47.7741	-30.048	-44.0736	-41.7788	-34.9022	-24.0429	9.66292e-10	-36.9986
NCI_p38_signaling_mediated_by_MAPKAP_kinases_Main_Pathway	NCI 1.2	-1.86547	-8.86811	-2.33375	-13.4087	-11.1608	8.03498	-0.851198	14.2445	16.2085	-8.7752	-13.4087	-13.4087	-13.4087	-13.4087	-13.4087	-13.4087	-13.4087	-13.4087	-13.4087	-13.4087	-13.4087	-11.8015	-13.4087	-13.4087	-13.4087	-13.4087	-13.4087	-13.4087	-13.4087	-13.4087	-8.25205	-13.4087	-13.4087	-13.4087	-13.4087	-11.3133	-13.4087	-13.4087	-9.36127	-13.4087	9.46545e-10	-12.8606
Neuronal_Development_Induced_by_CDK5	Cytoskeleton 1.2	0.359144	0.65465	0.859855	-0.198235	-0.130793	-2.0799	-0.235949	-0.268431	1.03965	-8.63135	-6.8602	-1.57711	-2.23651	-4.67952	-8.48853	-9.23512	-5.79332	-5.52722	-7.64845	-7.89795	-4.19118	-7.99142	-5.10043	-9.80403	-8.01948	-5.01664	-4.39186	-9.80403	-7.71871	-8.0124	-7.22931	-3.711	-3.78389	-6.47692	-8.13078	-9.2737	-1.92163	-2.01367	-6.61675	-1.54298	-1.37141e-10	-6.22282
Neuronal_Intermediate_Filaments	Cytoskeleton 1.2	-0.465668	5.50249	3.68431	10.1802	4.73277	3.76482	-7.50648	-14.1721	-5.72034	-56.1491	-50.6341	-22.243	-50.1566	-19.8031	-44.5235	-25.767	-37.4021	-36.3521	-46.6705	-65.6478	-33.8368	-57.0364	-44.4647	-35.8255	-60.7366	-39.8308	-45.7791	-65.6478	-52.0318	-43.6215	-25.5878	-29.0372	-30.1082	-51.1356	-47.062	-37.4602	-39.3096	-31.8578	-61.3522	-6.25121	-5.40352e-10	-42.1799
Nicotine_Influence_on_Glutamatergic_Neurons	Cytoskeleton 1.2	0.593032	0.228129	1.25661	-1.3805	-0.232914	-3.09505	0.803642	0.461475	1.36557	-12.3817	-14.0778	-1.5092	-13.255	-7.80658	-10.8459	-4.81393	-9.9836	-9.46768	-13.0234	-14.0778	-8.68529	-13.0234	-11.2126	-14.0778	-13.2008	-8.13684	-9.01854	-12.031	-12.4503	-14.0778	-9.7762	-5.14779	-5.02843	-11.8722	-12.4329	-8.90922	-9.12408	-9.34668	-11.7031	-2.00616	2.14689e-10	-10.2057
Nitric_Oxide_Pathway_in_Skeletal_Muscle	Cytoskeleton 1.2	1.3674	2.02315	3.21495	8.24113	1.56464	-10.2459	-1.25089	5.26764	-10.1821	-7.73973	-10.3783	-6.08957	-9.09821	-10.3783	-10.3783	-9.09821	-8.41917	-10.3783	-10.3783	-10.3783	-10.3783	-9.46303	-8.10317	-10.3783	-10.3783	-10.3783	-10.3783	-10.3783	-7.84658	-10.3783	-10.3783	-10.3783	-6.61344	-8.77579	-10.3783	-9.18502	-10.3783	-10.3783	-10.3783	-2.34192	-1.79905e-10	-9.38559
Ras_Pathway	Primary 1.4	0.0561416	-0.0233067	-0.162787	-0.256238	0.100068	-0.292997	0.445292	0.927633	-0.793807	-1.82393	-0.656183	-0.207897	-1.41397	-0.989359	-0.503575	-0.218682	-0.65189	-0.731774	-1.20036	-0.310889	-0.604517	0.480696	-0.762261	0.506317	-0.482767	-0.283512	-0.622887	-1.16693	-0.581049	-0.531904	-1.08436	-1.04819	-0.868915	-0.889436	-0.770795	-0.763259	-0.662622	-0.929451	-0.390414	-0.111191	4.41255e-11	-0.65082
Regulation_of_Cell_Migration_and_Proliferation_by_Somatostatin_Receptor	Cytoskeleton 1.2	5.34639	6.17357	9.82954	-3.02696	8.52033	2.18814	1.05917	-8.39185	-21.6983	-17.0707	-14.0827	-2.48528	-11.6873	-8.80371	-17.7478	-12.8765	-9.24336	-10.6677	-12.3656	-19.4255	-3.44953	-16.9998	-17.2055	-22.07	-12.9231	-5.97598	-6.39916	-22.07	-9.4966	-9.27307	-17.77	-7.8228	-6.49122	-15.1201	-16.2349	-19.8311	-12.3045	-11.896	-14.907	1.60234	3.37721e-11	-12.494
STATs_Pathway_Regulation_by_GH	Cytoskeleton 1.2	-6.87322	-6.62972	-5.56022	14.1979	3.47994	9.61745	5.02729	-6.62972	-6.62972	-3.59782	-6.87322	-6.87322	-6.87322	-6.87322	-6.87322	-6.87322	-6.87322	-6.87322	-6.87322	-6.87322	-6.87322	-6.87322	-6.87322	-6.87322	-1.30666	-6.87322	-6.87322	-6.87322	-6.87322	-6.87322	-6.87322	-6.87322	-6.87322	-6.87322	-6.87322	-6.87322	-6.87322	-6.87322	-6.87322	-6.87322	-4.65201e-10	-6.59691
acetone_degradation_I_to_methylglyoxal	Metabolism 1.4	-0.337083	14.838	8.83094	0.189861	15.8288	-42.8424	9.5723	36.4745	-42.555	-31.5644	-28.5414	-16.7769	-20.5182	-28.728	-43.4377	-29.207	-22.3239	-33.0662	-26.4177	-24.1387	-20.397	-30.1183	-21.7731	-43.4377	-37.2987	-28.1764	-33.0662	-43.4377	-32.0452	-31.6829	-23.3809	-15.7375	-23.0483	-43.4377	-12.7634	-29.207	-43.4377	-30.1183	-21.1941	-8.22139	-1.61555e-09	-28.1908
bile_acid_biosynthesis_neutral_pathway	Metabolism 1.4	-11.0056	-12.0025	-6.76572	20.8699	-6.08295	8.1319	-1.85692	-16.9919	25.7038	-11.1303	-17.4627	-17.4627	-17.4627	-17.4627	-17.4627	-11.7218	-17.4627	-8.86021	-17.4627	-17.4627	-17.4627	-17.4627	-17.4627	-7.78795	-11.3217	-17.4627	-17.4627	-17.4627	-8.38536	-11.1934	-17.4627	-17.4627	-17.4627	-17.4627	-17.4627	-11.7909	-17.4627	-17.4627	-14.599	-17.4627	-1.74344e-09	-15.576
biocarta_cd40l_signaling_Main_Pathway	Biocarta 1.2	-9.06397	3.26542	5.02921	53.8253	-12.4829	-1.02029	-11.7062	-13.162	-14.6846	40.2558	-2.38459	-14.0139	-60.4741	-46.5036	-28.3034	-10.0652	-31.8257	-29.8086	-31.4348	-50.6989	-31.7475	-26.5605	-37.2019	-44.7638	-52.2751	-16.516	-11.8193	-26.3017	-12.1738	-14.6759	-31.7697	-43.7285	-43.1066	-47.9877	-48.5268	-36.4004	-53.053	-53.4244	-15.7844	-0.0191418	-2.40043e-10	-30.1032
biocarta_cd40l_signaling_Pathway_(Pathway_protein_ubiquitination_of_TNFAIP3_MAP3K1_MAP4K4)	Biocarta 1.2	-9.06397	3.26542	5.02921	53.8253	-12.4829	-1.02029	-11.7062	-13.162	-14.6846	40.2558	-2.38459	-14.0139	-60.4741	-46.5036	-28.3034	-10.0652	-31.8257	-29.8086	-31.4348	-50.6989	-31.7475	-26.5605	-37.2019	-44.7638	-52.2751	-16.516	-11.8193	-26.3017	-12.1738	-14.6759	-31.7697	-43.7285	-43.1066	-47.9877	-48.5268	-36.4004	-53.053	-53.4244	-15.7844	-0.0191418	-2.40043e-10	-30.1032
biocarta_cdc25_and_chk1_regulatory_pathway_in_response_to_dna_damage_Main_Pathway	Biocarta 1.2	-13.3696	2.98823	1.80119	-12.7919	-3.62259	-30.3876	-3.16066	29.2715	29.2715	16.7108	-52.3907	-37.5589	-45.5002	-68.1453	-45.6072	-44.501	-45.7167	-43.2553	-49.7859	-47.3504	-47.3565	-50.9787	-40.8567	-46.8654	-56.1838	-39.9363	-37.1222	-73.6142	-34.1491	-31.5276	-47.6871	-43.2229	-42.9295	-37.5256	-38.0892	-84.4242	-27.5629	-30.4274	-44.3272	-25.5848	2.97462e-10	-43.4446
biocarta_cell_cycle_g2_m_checkpoint_Main_Pathway	Biocarta 1.2	-5.50514	1.23045	0.741666	-5.26727	-1.49165	-12.5125	-1.30145	12.053	12.053	6.88091	-21.5727	-15.4654	-18.7354	-28.0598	-18.7794	-18.3239	-18.8245	-17.811	-20.5001	-19.4972	-19.4997	-20.9912	-16.8233	-19.2975	-23.1345	-16.4444	-15.2856	-30.3117	-14.0614	-12.9819	-19.6358	-17.7977	-17.6769	-15.4517	-15.6838	-34.7629	-11.3494	-12.5289	-18.2524	-10.5349	1.22484e-10	-17.889
biocarta_erk1_erk2_mapk_signaling_Main_Pathway	Biocarta 1.2	1.01416	6.34076	4.01943	-18.0196	7.19178	7.69368	1.25673	-17.6986	8.20174	-13.7021	-12.6028	-5.21039	-15.925	-15.8556	-15.3974	-15.925	-18.0196	-18.0196	-18.0196	-18.0196	-12.0937	-18.0196	-13.2923	-18.0196	-15.7873	-10.9782	-14.2482	-18.0196	-18.0196	-18.0196	-18.0196	-18.0196	-18.0196	-18.0196	-18.0196	-16.0671	-18.0196	-18.0196	-18.0196	-1.70022	-2.09146e-10	-15.5922
biocarta_extrinsic_prothrombin_activation_Main_Pathway	Biocarta 1.2	-54.5739	-54.5739	-43.5642	81.9473	-2.8871	28.6998	21.3914	-15.1466	38.7073	-38.7428	-48.7977	-54.5739	-61.7501	-54.5739	-54.5739	-54.5739	-54.5739	-54.5739	-54.5739	-54.5739	-54.5739	-54.5739	-54.5739	-54.5739	-37.0287	-54.5739	-54.5739	-39.6765	-54.5739	-54.5739	-54.5739	-54.5739	-54.5739	-54.5739	-54.5739	-50.9942	-54.5739	-54.5739	-58.1536	-54.5739	-5.9092e-10	-53.1091
biocarta_gamma_aminobutyric_acid_receptor_life_cycle_Main_Pathway	Biocarta 1.2	2.10215	13.7677	6.26898	3.47778	10.8079	5.00561	-5.29224	-46.3314	10.1935	-39.0043	-46.9199	-10.7493	-46.9199	-25.7832	-42.1125	-39.7437	-46.9199	-46.9199	-46.9199	-46.9199	-30.5886	-46.9199	-46.9199	-46.9199	-46.9199	-36.7457	-40.0055	-46.9199	-39.3249	-39.0833	-46.9199	-40.0055	-33.3269	-31.9211	-35.6254	-25.9129	-39.163	-46.9199	-46.9199	0.0902526	-2.5551e-10	-38.9102
biocarta_keratinocyte_differentiation_Pathway_(keratinocyte_differentiation)	Biocarta 1.2	0.209848	0.209848	0.209848	0.209848	0.209848	-0.266433	0.209848	-0.496328	-0.496328	-9.28882	-57.4222	-21.1188	-38.6434	-41.398	-44.1822	-50.3215	-48.182	-49.2829	-51.8657	-43.6682	-45.6944	-48.3009	-43.8603	-40.3482	-41.0023	-46.3158	-46.7394	-40.6109	-48.153	-47.1714	-21.8702	-43.0621	-43.3572	-37.8079	-40.2548	-37.7313	-47.4877	-47.4742	-49.2083	0.209848	3.364e-09	-41.1228
biocarta_nitric_oxide_signaling_Main_Pathway	Biocarta 1.2	1.74788	0.672382	3.7037	-4.06883	-0.686483	-9.12224	2.36863	1.36014	4.02483	-36.4933	-41.4926	-4.44818	-39.0673	-23.0089	-31.9669	-14.1884	-29.4253	-27.9047	-38.3847	-41.4926	-25.5988	-38.3847	-33.0476	-41.4926	-38.9078	-23.9823	-26.581	-35.4598	-36.6958	-41.4926	-28.8141	-15.1724	-14.8206	-34.9916	-36.6444	-26.2588	-26.892	-27.5481	-34.4934	-5.91289	6.32769e-10	-30.0799
biocarta_rb_tumor_suppressor_checkpoint_signaling_in_response_to_dna_damage_Main_Pathway	Biocarta 1.2	-11.0103	2.46089	1.48333	-10.5345	-2.98331	-25.0251	-2.60289	24.1059	24.1059	13.7618	-43.1453	-30.9308	-37.4708	-56.1196	-37.5589	-36.6479	-37.6491	-35.622	-41.0002	-38.9944	-38.9994	-41.9825	-33.6467	-38.5951	-46.2691	-32.8887	-30.5712	-60.6235	-28.1227	-25.9639	-39.2717	-35.5953	-35.3537	-30.9035	-31.3676	-69.5258	-22.6989	-25.0579	-36.5048	-21.0698	2.44969e-10	-35.7779
bupropion_degradation	Metabolism 1.4	-0.539332	23.7408	14.1295	0.303777	25.3261	-68.5478	15.3157	58.3592	-68.088	-50.503	-45.6663	-26.843	-32.8292	-45.9648	-69.5003	-46.7312	-35.7182	-52.9059	-42.2683	-38.6219	-32.6352	-48.1893	-34.837	-69.5003	-59.6779	-45.0823	-52.9059	-69.5003	-51.2723	-50.6926	-37.4094	-25.18	-36.8773	-69.5003	-20.4214	-46.7312	-69.5003	-48.1893	-33.9105	-13.1542	-2.58487e-09	-45.1052
cAMP_Pathway	Primary 1.4	0.0813135	0.461272	0.564185	-0.457312	0.292502	-0.199974	0.20063	0.0643595	-1.00698	-2.67335	-3.25074	-0.693374	-2.38834	-1.88909	-2.61977	-2.06284	-2.3347	-2.33423	-2.88488	-2.69723	-2.36294	-2.59331	-2.39786	-2.86366	-2.89694	-2.45035	-2.17911	-2.9471	-2.56915	-2.60787	-2.77267	-2.29351	-2.12467	-2.84197	-2.43891	-2.72675	-2.43102	-2.79191	-2.4213	-0.51279	-3.53713e-12	-2.42889
cAMP_Pathway_Myocardial_Contraction	Primary 1.4	0.553234	1.73221	1.72974	-2.09674	0.98289	-0.55133	0.121525	-3.95897	1.48745	-8.08719	-9.78338	-1.91224	-9.78338	-6.47302	-8.5348	-6.65068	-7.73626	-8.12734	-9.78338	-8.40488	-7.77249	-9.48921	-8.32084	-9.78338	-9.34488	-8.1836	-6.8937	-9.78338	-9.78338	-9.78338	-7.81195	-6.04593	-6.24591	-8.93529	-8.32063	-7.40712	-7.98582	-7.91189	-7.15261	-1.14405	-4.8946e-12	-7.84528
catecholamine_biosynthesis	Metabolism 1.4	-9.56052	-45.4491	-11.9604	-68.7196	-57.1992	41.1793	-4.36239	73.0033	83.0686	-44.9729	-68.7196	-68.7196	-68.7196	-68.7196	-68.7196	-68.7196	-68.7196	-68.7196	-68.7196	-68.7196	-68.7196	-60.4826	-68.7196	-68.7196	-68.7196	-68.7196	-68.7196	-68.7196	-68.7196	-68.7196	-42.2917	-68.7196	-68.7196	-68.7196	-68.7196	-57.9805	-68.7196	-68.7196	-47.9765	-68.7196	4.85104e-09	-65.9104
glutamate_dependent_acid_resistance	Metabolism 1.4	12.8479	42.1399	16.6619	-9.7136	36.351	50.8369	-0.847243	35.797	-184.074	-154.765	-186.428	-24.005	-186.428	-97.2614	-167.198	-171.067	-186.428	-186.428	-186.428	-186.428	-117.522	-186.428	-173.184	-186.428	-186.428	-126.702	-145.255	-186.428	-186.428	-186.428	-116.91	-186.428	-186.428	-167.198	-155.722	-186.428	-186.428	-186.428	-186.428	-31.6694	-4.13323e-09	-162.206
melatonin_degradation_I	Metabolism 1.4	-0.245151	10.7913	6.4225	0.13808	11.5119	-31.1581	6.96167	26.5269	-30.9491	-22.9559	-20.7574	-12.2014	-14.9224	-20.8931	-31.5911	-21.2414	-16.2356	-24.0481	-19.2129	-17.5554	-14.8342	-21.9042	-15.835	-31.5911	-27.1263	-20.492	-24.0481	-31.5911	-23.3056	-23.0421	-17.0043	-11.4454	-16.7624	-31.5911	-9.28247	-21.2414	-31.5911	-21.9042	-15.4139	-5.97919	-1.17494e-09	-20.5024
mucin_core_1_and_core_2_iOi-glycosylation	Metabolism 1.4	0.0596406	4.67341	-0.289068	-5.06151	-5.06151	12.4734	2.82423	-4.80931	-4.80931	22.1666	-5.06151	-5.06151	-5.06151	-3.36122	-5.06151	-5.06151	-5.06151	-5.06151	-2.95261	-5.06151	-3.05046	-5.06151	-5.06151	-5.06151	-3.30751	-5.06151	-2.09822	-5.06151	-0.198648	-5.06151	-3.0012	-5.06151	-5.06151	-5.06151	-5.06151	-5.06151	-5.06151	-5.06151	-5.06151	-5.06151	-4.85683e-10	-3.66498
nicotine_degradation_III	Metabolism 1.4	-0.337083	14.838	8.83094	0.189861	15.8288	-42.8424	9.5723	36.4745	-42.555	-31.5644	-28.5414	-16.7769	-20.5182	-28.728	-43.4377	-29.207	-22.3239	-33.0662	-26.4177	-24.1387	-20.397	-30.1183	-21.7731	-43.4377	-37.2987	-28.1764	-33.0662	-43.4377	-32.0452	-31.6829	-23.3809	-15.7375	-23.0483	-43.4377	-12.7634	-29.207	-43.4377	-30.1183	-21.1941	-8.22139	-1.61555e-09	-28.1908
nicotine_degradation_IV	Metabolism 1.4	-0.192619	8.47886	5.04625	0.108492	9.04503	-24.4813	5.46988	20.8426	-24.3171	-18.0368	-16.3094	-9.58678	-11.7247	-16.416	-24.8215	-16.6897	-12.7565	-18.895	-15.0958	-13.7935	-11.6554	-17.2105	-12.4418	-24.8215	-21.3135	-16.1008	-18.895	-24.8215	-18.3115	-18.1045	-13.3605	-8.99285	-13.1705	-24.8215	-7.29337	-16.6897	-24.8215	-17.2105	-12.1109	-4.69794	-9.23169e-10	-16.109
reactome_Acetylcholine_Neurotransmitter_Release_Cycle_Main_Pathway	Reactome 1.3	0.465754	-2.19483	2.0123	-0.611893	-3.38099	1.16161	-1.21627	-0.861111	4.62544	-40.5936	-39.0821	-10.0797	-27.8452	-20.6684	-31.2325	-20.0583	-29.3267	-30.3947	-29.1636	-31.8998	-24.5242	-36.6569	-25.8249	-26.8872	-33.4205	-22.2941	-19.3607	-18.8123	-25.704	-21.6161	-36.5018	-24.6817	-22.5979	-26.5479	-27.2599	-22.9733	-20.1137	-23.2172	-34.7038	-10.2643	-7.31377e-10	-26.4337
reactome_Activation_of_Matrix_Metalloproteinases_Main_Pathway	Reactome 1.3	-6.11888	-3.3718	-3.43748	-6.11888	-3.92452	-5.89208	-6.11888	16.5997	18.3829	-1.5957	-6.11888	-6.11888	-6.11888	-6.11888	-6.11888	-6.11888	-6.11888	-6.11888	-6.11888	-6.11888	-6.11888	-6.11888	-4.22697	-6.11888	-6.11888	-6.11888	-6.11888	-6.11888	-6.11888	-6.11888	-6.11888	-2.16782	-6.11888	-6.11888	-6.11888	-4.07334	-6.11888	-6.11888	-6.11888	-6.11888	6.28056e-10	-5.73101
reactome_Amino_acid_and_oligopeptide_SLC_transporters_Main_Pathway	Reactome 1.3	3.33278	-2.92973	7.62977	-31.9233	-3.97174	17.9603	-2.25644	5.96271	6.19565	-71.5343	-87.3654	-22.4148	-87.3654	-87.3654	-87.3654	-87.3654	-87.3654	-87.3654	-87.3654	-87.3654	-87.3654	-81.8741	-87.3654	-87.3654	-72.0128	-67.017	-87.3654	-87.3654	-72.1754	-87.3654	-87.3654	-87.3654	-87.3654	-87.3654	-87.3654	-80.206	-87.3654	-87.3654	-80.206	-23.5945	1.06618e-09	-80.6387
reactome_Amyloids_Main_Pathway	Reactome 1.3	-6.97823	-6.97823	-5.05907	6.21139	-0.220025	3.24174	0.518744	3.73691	5.52678	-5.03973	-6.97823	-6.97823	-6.97823	-6.97823	-6.97823	-6.97823	-6.97823	-6.97823	-6.97823	-6.97823	-6.97823	-6.97823	-6.97823	-6.97823	-6.97823	-6.97823	-6.97823	-3.32989	-6.97823	-6.97823	-6.97823	-6.97823	-6.97823	-6.97823	-6.97823	-6.97823	-6.97823	-6.97823	-6.97823	-6.97823	1.51779e-10	-6.80364
reactome_CD28_dependent_PI3K_Akt_signaling_Main_Pathway	Reactome 1.3	-0.940172	-4.57072	-1.74752	-1.69581	-0.561977	19.2669	3.57265	-5.29306	-8.03034	14.2545	-9.20491	-4.93368	-6.95616	-6.52715	-7.5051	-7.91428	-6.64471	-4.83503	-5.67863	-9.33626	-4.36985	-4.81475	-9.21028	-4.2117	-8.50669	-6.5884	-5.16736	-10.7322	-7.33669	-8.53536	-7.12516	-4.34872	-5.28995	-0.807665	-1.39074	-4.28575	-2.07307	-1.94683	-4.13855	-0.414411	-3.45096e-10	-5.1747
reactome_CREB_phosphorylation_through_the_activation_of_CaMKII_Main_Pathway	Reactome 1.3	4.15337	4.38679	9.33456	-6.22432	-1.57583	-22.7863	1.72614	0.273316	10.7122	-92.8341	-89.6024	-14.1507	-61.5624	-54.414	-86.3294	-67.8416	-68.556	-65.193	-89.9223	-95.2062	-55.0575	-91.7743	-69.4027	-105.499	-92.5883	-57.4674	-57.3853	-97.8574	-88.1623	-95.8243	-75.5361	-39.2578	-39.2058	-79.2981	-90.3224	-83.3391	-44.44	-45.7681	-79.4221	-15.8217	6.09483e-11	-71.7044
reactome_Catecholamine_biosynthesis_Main_Pathway	Reactome 1.3	-9.56052	-45.4491	-11.9604	-68.7196	-57.1992	41.1793	-4.36239	73.0033	83.0686	-44.9729	-68.7196	-68.7196	-68.7196	-68.7196	-68.7196	-68.7196	-68.7196	-68.7196	-68.7196	-68.7196	-68.7196	-60.4826	-68.7196	-68.7196	-68.7196	-68.7196	-68.7196	-68.7196	-68.7196	-68.7196	-42.2917	-68.7196	-68.7196	-68.7196	-68.7196	-57.9805	-68.7196	-68.7196	-47.9765	-68.7196	4.85104e-09	-65.9104
reactome_Class_C_3_Metabotropic_glutamate_pheromone_receptors__Main_Pathway	Reactome 1.3	-2.19896	-2.53176	-0.210801	3.70533	-2.99391	3.05947	-1.37282	1.56274	0.980718	-11.8501	-14.3497	-5.02676	-13.1371	-11.2529	-14.3497	-8.9098	-11.3333	-12.1662	-12.7958	-14.3497	-9.19249	-13.4827	-10.1272	-14.3497	-14.3497	-10.2731	-9.12112	-14.3497	-14.3497	-14.3497	-11.5678	-7.39112	-6.2271	-9.61326	-8.9098	-12.1108	-14.3497	-14.3497	-14.3497	-5.19945	-2.06662e-10	-11.6214
reactome_Common_Pathway_Main_Pathway	Reactome 1.3	-64.7168	-70.4473	-60.1835	65.4634	11.0703	70.9582	15.3317	11.932	20.5921	-60.7032	-63.8181	-67.6189	-50.6292	-59.5463	-65.5136	-69.3445	-57.2666	-57.2564	-60.1544	-58.8566	-56.4617	-63.9988	-55.5266	-55.0767	-51.8395	-73.6783	-68.0423	-49.5726	-66.3838	-68.6626	-62.7658	-63.7185	-64.8073	-50.4735	-59.445	-57.8272	-64.565	-63.5122	-66.1908	-80.7028	-2.52017e-09	-61.6842
reactome_Creatine_metabolism_Main_Pathway	Reactome 1.3	18.0411	23.7568	28.8287	-72.5537	22.5032	-8.56722	15.4894	-71.3768	43.8785	-56.7226	-72.5537	-9.53479	-64.8735	-64.619	-62.9389	-58.2014	-60.7992	-45.8113	-62.7122	-46.8217	-56.1053	-72.5537	-55.2201	-72.5537	-52.569	-58.725	-58.725	-47.0841	-57.3637	-56.8806	-72.5537	-42.027	-29.5255	-72.5537	-57.2011	-46.8217	-72.5537	-54.7945	-72.5537	0.576321	-1.49984e-09	-55.059
reactome_Cyclin_D_associated_events_in_G1_Main_Pathway	Reactome 1.3	-2.85456	2.07665	-2.23128	3.3221	-1.74189	-8.15561	3.3221	3.13124	3.13124	0.754891	-6.59963	-6.25283	-9.97947	-11.1768	-13.943	-2.86126	-10.4253	-11.104	-10.479	-10.0938	-10.9568	-9.24611	-8.49513	-8.06983	-6.14584	-9.02152	-9.48623	-3.32713	-9.64603	-11.9247	-8.16596	-12.7322	-12.9458	-11.6505	-11.6207	-7.30898	-10.7206	-10.1624	-8.48972	-5.84826	2.35044e-10	-8.99965
reactome_Degradation_of_the_extracellular_matrix_Main_Pathway	Reactome 1.3	4.11138	3.88217	3.17577	8.02299	5.55867	-8.35016	0.155803	-8.27832	-8.27832	-5.53066	-6.33291	-0.621374	-4.94131	-8.499	-8.499	-8.499	-8.499	-8.499	-8.499	-8.499	-8.499	-8.499	-8.499	-8.499	-8.499	-8.499	-8.499	-8.499	-8.499	-8.499	-8.499	-8.499	-8.499	-8.499	-8.499	-8.499	-8.499	-8.499	-8.499	-2.0975	-6.38534e-10	-7.78114
reactome_Dopamine_Neurotransmitter_Release_Cycle_Main_Pathway	Reactome 1.3	0.438357	-2.06572	1.89393	-0.575899	-3.18211	1.09328	-1.14473	-0.810458	4.35336	-38.2057	-36.7832	-9.48673	-26.2072	-19.4526	-29.3953	-18.8784	-27.6016	-28.6067	-27.4481	-30.0234	-23.0816	-34.5006	-24.3058	-25.3056	-31.4545	-20.9827	-18.2219	-17.7057	-24.192	-20.3445	-34.3547	-23.2298	-21.2686	-24.9862	-25.6564	-21.6219	-18.9305	-21.8515	-32.6624	-9.66047	-6.88355e-10	-24.8788
reactome_Dopamine_receptors_Main_Pathway	Reactome 1.3	17.019	10.6573	30.5702	40.4123	16.2074	-38.1694	-1.27741	-37.7097	-37.7097	-20.1247	-39.122	-39.122	-39.122	-29.6004	-39.122	-39.122	-39.122	-39.122	-27.3121	-39.122	-27.8601	-27.3121	-39.122	-39.122	-29.2996	-39.122	-39.122	-39.122	-39.122	-39.122	-39.122	-39.122	-39.122	-39.122	-39.122	-39.122	-39.122	-39.122	-39.122	-20.6989	-9.53038e-10	-36.2581
reactome_EPHB_mediated_forward_signaling_Main_Pathway	Reactome 1.3	0.830245	0.319381	1.75926	-1.93269	-0.326079	-4.33306	1.1251	0.646065	1.91179	-17.3343	-19.709	-2.11288	-18.5569	-10.9292	-15.1843	-6.7395	-13.977	-13.2548	-18.2328	-19.709	-12.1594	-18.2328	-15.6976	-19.709	-18.4812	-11.3916	-12.626	-16.8434	-17.4305	-19.709	-13.6867	-7.20691	-7.0398	-16.621	-17.4061	-12.4729	-12.7737	-13.0853	-16.3844	-2.80862	3.00565e-10	-14.288
reactome_Eicosanoids_Main_Pathway	Reactome 1.3	-25.0752	-23.8591	-16.7511	41.5078	-18.3353	35.8043	-4.96049	-39.0593	50.7284	-24.4052	-40.2363	-40.2363	-40.2363	-40.2363	-40.2363	-33.0601	-40.2363	-29.4832	-35.3155	-31.8619	-40.2363	-40.2363	-36.9255	-28.1429	-32.56	-33.3219	-33.3219	-40.2363	-28.8896	-24.5632	-40.2363	-33.3219	-40.2363	-40.2363	-40.2363	-29.5668	-29.9431	-40.2363	-33.0769	-40.2363	-2.62923e-09	-35.6731
reactome_FRS2_mediated_cascade_Main_Pathway	Reactome 1.3	-2.92313	2.97686	-4.33261	8.26492	2.37301	10.6272	-2.97527	-7.00551	-7.00551	-3.86533	-7.25771	-7.25771	-7.25771	-7.25771	-5.1974	-7.25771	-4.73889	-2.64923	-7.25771	-7.25771	-7.25771	-7.25771	-5.83878	-2.0748	-7.25771	-7.25771	-7.25771	-7.25771	-7.25771	-7.25771	-5.1974	-7.25771	-7.25771	-7.25771	-7.25771	-7.25771	-7.25771	-3.45217	-7.25771	-7.25771	8.64547e-12	-6.47497
reactome_Fatty_acids_Main_Pathway	Reactome 1.3	-9.0545	-7.08473	-6.63513	12.3363	-8.58529	20.5115	-2.11147	-14.2556	14.8789	-8.39389	-14.7263	-14.7263	-14.7263	-14.7263	-14.7263	-14.7263	-14.7263	-14.7263	-10.7897	-8.02682	-14.7263	-14.7263	-12.0777	-14.7263	-14.7263	-9.19485	-9.19485	-14.7263	-14.7263	-8.45708	-14.7263	-9.19485	-14.7263	-14.7263	-14.7263	-11.8626	-6.49175	-14.7263	-11.8626	-14.7263	-3.5994e-10	-12.9625
reactome_GABA_synthesis_release_reuptake_and_degradation_Main_Pathway	Reactome 1.3	2.74487	-5.26957	7.79755	-20.133	-7.79263	12.6347	-3.2999	2.19985	11.1181	-107.87	-114.951	-29.5763	-96.9715	-85.4887	-102.391	-84.5124	-99.3419	-101.051	-99.081	-103.459	-91.658	-107.776	-93.7391	-95.4387	-96.6804	-75.8808	-83.3964	-82.5189	-84.4316	-87.0049	-110.822	-91.91	-88.5759	-94.8959	-96.0351	-84.8809	-84.6011	-89.5667	-103.65	-30.5795	-5.30498e-10	-90.6771
reactome_GP1b_IX_V_activation_signalling_Main_Pathway	Reactome 1.3	11.8006	-6.53025	-3.49621	51.3153	-13.6884	24.6917	12.2232	-38.158	-38.158	-28.3885	-38.9426	-38.9426	-33.8224	-28.9254	-18.8327	-38.9426	-26.2066	-24.6051	-27.1969	-27.7767	-21.9629	-22.6291	-27.3868	-38.9426	-21.0059	-38.9426	-29.7235	-26.2066	-23.8137	-38.9426	-21.1143	-23.0749	-28.6002	-32.5327	-15.974	-38.9426	-18.334	-23.0749	-34.1697	-21.39	2.08401e-10	-28.6965
reactome_GRB2_SOS_provides_linkage_to_MAPK_signaling_for_Integrins_Main_Pathway	Reactome 1.3	-63.8574	-63.3141	-53.1514	85.3549	1.33724	45.678	13.7149	11.4462	22.7916	-41.9374	-58.5255	-63.8574	-63.8574	-63.8574	-63.8574	-60.3126	-63.8574	-63.8574	-63.8574	-63.8574	-63.8574	-63.8574	-63.8574	-63.8574	-47.6618	-63.8574	-63.8574	-50.1059	-63.8574	-63.8574	-63.8574	-63.8574	-63.8574	-59.4198	-63.8574	-60.553	-63.8574	-63.8574	-63.8574	-63.8574	-1.25979e-09	-61.7172
reactome_G_alpha_i_signalling_events_Main_Pathway	Reactome 1.3	3.23822	3.71879	7.28067	-5.9316	6.00182	-2.06272	-1.14254	-4.17818	-6.92446	-13.1831	-14.3974	-3.72441	-9.96919	-9.16471	-12.2529	-9.0797	-11.6477	-13.4989	-11.1795	-12.9754	-6.82694	-13.8695	-10.1224	-13.9996	-12.1932	-11.92	-9.37489	-15.4515	-12.5453	-12.4826	-12.6998	-10.9028	-10.7262	-11.2631	-11.8475	-12.627	-11.0975	-11.4079	-14.6694	-1.44081	-3.23053e-10	-11.2881
reactome_G_alpha_q_signalling_events_Main_Pathway	Reactome 1.3	3.30435	0.85122	4.95406	-0.26461	4.99109	-10.9814	-0.385297	2.10806	-4.57745	-9.886	-6.76673	-2.33766	-2.07515	-2.17202	-3.34119	-4.52204	-7.14289	-5.04581	-7.13027	-7.64423	-4.41793	-2.77115	-0.794602	-10.0356	-3.94216	-5.10078	-6.74751	-5.79903	-10.8327	-11.723	-4.64328	-4.5816	-2.64746	-1.90148	-2.49447	-4.18549	-7.39943	-9.2928	-6.16776	-1.77449	1.77099e-10	-5.37862
reactome_G_alpha_s_signalling_events_Main_Pathway	Reactome 1.3	0.730428	0.457393	1.31203	1.73443	0.695598	-1.63817	-0.0548244	-1.61844	-1.61844	-0.86372	-1.67906	-1.67906	-1.67906	-1.2704	-1.67906	-1.67906	-1.67906	-1.67906	-1.1722	-1.67906	-1.19571	-1.1722	-1.67906	-1.67906	-1.25749	-1.67906	-1.67906	-1.67906	-1.67906	-1.67906	-1.67906	-1.67906	-1.67906	-1.67906	-1.67906	-1.67906	-1.67906	-1.67906	-1.67906	-0.888364	-4.09029e-11	-1.55614
reactome_Gamma_carboxylation_of_protein_precursors_Main_Pathway	Reactome 1.3	-19.4732	-18.6886	-18.6886	14.0274	5.78103	27.7129	-8.71142	36.7289	-18.6886	-8.91911	-19.4732	-19.4732	-9.90498	-19.4732	-19.4732	-14.353	-19.4732	-19.4732	-19.4732	-19.4732	-19.4732	-19.4732	-19.4732	-19.4732	-19.4732	-19.4732	-19.4732	-19.4732	-19.4732	-19.4732	-19.4732	-19.4732	-19.4732	-13.0633	-19.4732	-19.4732	-19.4732	-19.4732	-14.7003	-19.4732	-1.0318e-09	-18.3349
reactome_Gap_junction_assembly_Main_Pathway	Reactome 1.3	6.32627	0.208782	-2.39082	5.0786	6.04185	1.29538	5.89847	-24.0991	1.64052	-19.4714	-24.4707	-16.3448	-24.4707	-14.7694	-24.4707	-22.0454	-20.7588	-24.4707	-24.4707	-24.4707	-21.5071	-24.4707	-22.3797	-24.4707	-24.4707	-5.77859	-5.84341	-24.4707	-17.3044	-24.4707	-24.4707	-24.4707	-24.4707	-24.4707	-24.4707	-18.4788	-19.5717	-18.8626	-24.4707	-3.31225	-2.4906e-09	-20.8407
reactome_Glutamate_Neurotransmitter_Release_Cycle_Main_Pathway	Reactome 1.3	4.75769	0.86136	8.08191	-14.6935	5.00101	-12.4993	3.34243	1.10096	4.04744	-73.0775	-77.011	-8.76176	-59.2703	-49.7749	-59.0327	-55.3168	-58.9556	-69.2888	-60.63	-70.6267	-58.5878	-65.0382	-59.4489	-66.171	-66.8608	-62.0883	-59.4808	-52.6254	-57.5548	-56.2612	-71.5125	-64.2106	-62.3584	-50.8975	-57.4008	-60.3056	-51.9005	-54.975	-73.1192	-11.0511	-2.61372e-10	-58.5603
reactome_HDL_mediated_lipid_transport_Main_Pathway	Reactome 1.3	-24.76	-28.5382	-2.41192	27.1759	-3.18261	8.4656	0.779422	6.52061	15.9512	-30.1747	-15.9115	-38.0902	-30.9141	-22.7298	-23.0078	-30.9141	-38.0902	-38.0902	-20.3163	-20.3647	-20.8638	-18.5245	-34.7794	-38.0902	-9.20275	-23.1589	-23.0914	-21.5609	-19.0455	-30.2537	-24.719	-28.6031	-26.7958	-33.2828	-38.0902	-17.5885	-14.9726	-19.2126	-25.5789	-30.4139	4.86648e-10	-25.7328
reactome_Histamine_receptors_Main_Pathway	Reactome 1.3	-2.42807	-23.3672	6.0169	19.471	-29.885	19.5635	-9.9139	17.9213	2.6215	-113.274	-137.021	-55.8752	-125.5	-125.119	-122.599	-83.6992	-137.021	-137.021	-137.021	-137.021	-137.021	-110.382	-127.088	-137.021	-137.021	-137.021	-106.141	-137.021	-137.021	-137.021	-110.593	-116.278	-113.75	-137.021	-137.021	-126.282	-137.021	-137.021	-137.021	-54.8746	3.10387e-09	-123.682
reactome_Inositol_transporters_Main_Pathway	Reactome 1.3	-31.9699	-27.4292	-5.45116	25.7013	-21.1448	3.43062	-9.24742	37.6904	28.42	-59.7709	-46.431	-6.64035	-49.7834	-67.6673	-52.2951	-42.5713	-56.498	-61.7733	-65.7605	-58.8532	-75.602	-52.9087	-46.7159	-75.602	-75.602	-40.1025	-37.4713	-45.8072	-52.9087	-59.9289	-75.602	-61.7733	-75.602	-59.7709	-60.2494	-45.206	-75.602	-75.602	-31.4732	-8.44762	9.16115e-10	-55.4883
reactome_Integrin_alphaIIb_beta3_signaling_Main_Pathway	Reactome 1.3	-41.5073	-41.1542	-34.5484	55.4807	0.869203	29.6907	8.91468	7.44004	14.8145	-27.2593	-38.0415	-41.5073	-41.5073	-41.5073	-41.5073	-39.2032	-41.5073	-41.5073	-41.5073	-41.5073	-41.5073	-41.5073	-41.5073	-41.5073	-30.9802	-41.5073	-41.5073	-32.5689	-41.5073	-41.5073	-41.5073	-41.5073	-41.5073	-38.6228	-41.5073	-39.3595	-41.5073	-41.5073	-41.5073	-41.5073	-8.18863e-10	-40.1162
reactome_Integrin_cell_surface_interactions_Main_Pathway	Reactome 1.3	-19.6604	-20.1696	-17.2165	28.024	-1.38396	12.6175	7.18815	3.72319	6.8777	-23.1645	-12.034	-19.9809	-17.4059	-13.7649	-19.4885	-19.5901	-15.9131	-15.6526	-16.7223	-15.7164	-15.3991	-15.7912	-12.8408	-15.1358	-7.19075	-19.5726	-18.8244	-12.3744	-20.0143	-19.5161	-16.5007	-19.1012	-19.2856	-16.7386	-18.2661	-15.1553	-15.7587	-16.0486	-15.1033	-23.9732	-5.30663e-10	-16.8091
reactome_Interaction_With_The_Zona_Pellucida_Main_Pathway	Reactome 1.3	2.07485	3.0851	1.48944	20.3347	-2.38339	-27.2711	3.88982	-27.0412	25.8219	-18.2488	-10.2448	-27.7474	-23.1393	-15.9797	-27.7474	-16.3628	-20.6947	-19.4502	-27.7474	-27.7474	-27.7474	-24.4526	-17.3472	-27.7474	-18.5359	-27.7474	-19.4502	-27.7474	-18.6334	-27.7474	-17.1763	-27.7474	-27.7474	-27.7474	-9.1616	-14.1314	-27.7474	-27.7474	-23.4518	-22.9866	-1.4366e-09	-22.226
reactome_Intrinsic_Pathway_Main_Pathway	Reactome 1.3	-4.06197	-13.3511	-11.7449	34.5932	-4.18624	27.7436	1.8592	-0.756576	-30.0952	-19.7511	-30.926	-30.926	-23.1498	-25.6228	-20.2796	-28.2153	-24.1834	-23.3356	-24.7077	-25.0147	-21.9367	-22.2895	-24.8083	-30.926	-21.4301	-30.926	-26.0453	-24.1834	-22.9166	-30.926	-21.4875	-22.5255	-25.4506	-24.1391	-18.7662	-30.926	-20.0156	-22.5255	-25.8723	-21.6335	-4.35919e-10	-24.899
reactome_Ion_transport_by_P_type_ATPases_Main_Pathway	Reactome 1.3	0.220055	0.799275	0.892564	-0.941445	0.200354	-0.455105	0.218695	-1.10139	0.166997	-12.9058	-11.5927	-2.96143	-13.1171	-9.24611	-15.1674	-9.0293	-11.1457	-13.1919	-11.4302	-15.1674	-10.7787	-7.6569	-11.0408	-15.1674	-7.50572	-11.479	-9.43709	-10.911	-11.9255	-15.1674	-8.56236	-8.7274	-8.2791	-15.1674	-12.9742	-10.8251	-9.5169	-9.43186	-8.24714	-3.14932	-1.40391e-10	-10.7074
reactome_Miscellaneous_substrates_Main_Pathway	Reactome 1.3	-11.3181	-8.85592	-8.29391	15.4203	-10.7316	25.6394	-2.63934	-17.8194	18.5986	-10.4924	-18.4079	-18.4079	-18.4079	-18.4079	-18.4079	-18.4079	-18.4079	-18.4079	-13.4871	-10.0335	-18.4079	-18.4079	-15.0971	-18.4079	-18.4079	-11.4936	-11.4936	-18.4079	-18.4079	-10.5714	-18.4079	-11.4936	-18.4079	-18.4079	-18.4079	-14.8282	-8.11469	-18.4079	-14.8282	-18.4079	-4.49925e-10	-16.2031
reactome_Na_Cl_dependent_neurotransmitter_transporters_Main_Pathway	Reactome 1.3	5.6972	7.50216	9.10379	-22.9117	7.10628	-2.70544	4.89137	-22.54	13.8564	-17.9124	-22.9117	-3.01099	-20.4864	-20.406	-19.8755	-18.3794	-19.1998	-14.4667	-19.8038	-14.7858	-17.7174	-22.9117	-17.4379	-22.9117	-16.6007	-18.5447	-18.5447	-14.8687	-18.1149	-17.9623	-22.9117	-13.2717	-9.32384	-22.9117	-18.0635	-14.7858	-22.9117	-17.3035	-22.9117	0.181996	-4.73632e-10	-17.387
reactome_Negative_regulation_of_FGFR_signaling_Main_Pathway	Reactome 1.3	-3.72035	3.78873	-5.51423	10.519	3.0202	13.5256	-3.78671	-8.9161	-8.9161	-4.91951	-9.23709	-9.23709	-9.23709	-9.23709	-6.61487	-9.23709	-6.03132	-3.37175	-9.23709	-9.23709	-9.23709	-9.23709	-7.43117	-2.64066	-9.23709	-9.23709	-9.23709	-9.23709	-9.23709	-9.23709	-6.61487	-9.23709	-9.23709	-9.23709	-9.23709	-9.23709	-9.23709	-4.39367	-9.23709	-9.23709	1.10033e-11	-8.24087
reactome_Nicotinamide_salvaging_Main_Pathway	Reactome 1.3	-33.0169	-36.0076	-20.2972	62.6098	-18.2489	24.3957	-5.57077	-50.9758	77.1115	-33.3908	-52.3881	-52.3881	-52.3881	-52.3881	-52.3881	-35.1653	-52.3881	-26.5806	-52.3881	-52.3881	-52.3881	-52.3881	-52.3881	-23.3638	-33.965	-52.3881	-52.3881	-52.3881	-25.1561	-33.5803	-52.3881	-52.3881	-52.3881	-52.3881	-52.3881	-35.3726	-52.3881	-52.3881	-43.7969	-52.3881	-5.23032e-09	-46.7281
reactome_Norepinephrine_Neurotransmitter_Release_Cycle_Main_Pathway	Reactome 1.3	0.438357	-2.06572	1.89393	-0.575899	-3.18211	1.09328	-1.14473	-0.810458	4.35336	-38.2057	-36.7832	-9.48673	-26.2072	-19.4526	-29.3953	-18.8784	-27.6016	-28.6067	-27.4481	-30.0234	-23.0816	-34.5006	-24.3058	-25.3056	-31.4545	-20.9827	-18.2219	-17.7057	-24.192	-20.3445	-34.3547	-23.2298	-21.2686	-24.9862	-25.6564	-21.6219	-18.9305	-21.8515	-32.6624	-9.66047	-6.88355e-10	-24.8788
reactome_O_linked_glycosylation_of_mucins_Main_Pathway	Reactome 1.3	0.0321142	2.51645	-0.155652	-2.72543	-2.72543	6.71646	1.52074	-2.58963	-2.58963	11.9359	-2.72543	-2.72543	-2.72543	-1.80989	-2.72543	-2.72543	-2.72543	-2.72543	-1.58987	-2.72543	-1.64256	-2.72543	-2.72543	-2.72543	-1.78097	-2.72543	-1.12981	-2.72543	-0.106964	-2.72543	-1.61603	-2.72543	-2.72543	-2.72543	-2.72543	-2.72543	-2.72543	-2.72543	-2.72543	-2.72543	-2.61522e-10	-1.97345
reactome_Olfactory_Signaling_Pathway_Main_Pathway	Reactome 1.3	0.237296	0.177424	0.380548	0.328261	-0.0786458	-0.469435	0.351061	-0.463255	-0.463255	-0.226898	-0.482238	-0.482238	-0.482238	-0.482238	-0.482238	-0.482238	-0.482238	-0.259194	-0.482238	-0.482238	-0.482238	-0.393668	-0.482238	-0.482238	-0.482238	-0.482238	-0.482238	-0.482238	-0.482238	-0.482238	-0.482238	-0.482238	-0.232018	-0.482238	-0.482238	-0.482238	-0.482238	-0.482238	-0.259194	-0.482238	4.31793e-13	-0.449731
reactome_Opsins_Main_Pathway	Reactome 1.3	-5.41726	-13.3259	6.0376	4.83807	-0.0629529	-34.6288	6.79886	21.5763	14.184	-24.6039	-35.158	-18.0033	-35.158	-35.158	-35.158	-35.158	-35.158	-35.158	-35.158	-35.158	-24.1924	-31.4971	-30.7436	-35.158	-35.158	-35.158	-35.158	-35.158	-35.158	-35.158	-35.158	-35.158	-35.158	-35.158	-35.158	-35.158	-35.158	-35.158	-35.158	-35.158	7.69681e-11	-33.6971
reactome_Organic_anion_transport_Main_Pathway	Reactome 1.3	-36.9821	-10.4469	-22.3824	5.14938	62.7406	6.09207	41.7691	-18.1165	-27.8233	-115.09	-153.084	-79.5486	-130.315	-135.053	-153.084	-104.231	-130.16	-95.3949	-153.084	-132.986	-122.521	-153.084	-153.084	-153.084	-115.387	-104.248	-110.026	-153.084	-125.852	-153.084	-153.084	-136.49	-115.852	-122.549	-120.319	-125.852	-103.88	-100.095	-122.684	-79.2243	-1.372e-09	-126.831
reactome_Organic_anion_transporters_Main_Pathway	Reactome 1.3	-12.593	27.5337	28.2398	24.5588	83.8876	-89.5301	50.8656	-54.3095	-58.653	-119.765	-146.72	-33.1681	-118.578	-93.8931	-130.633	-138.86	-119.943	-145.013	-130.984	-155.385	-107.671	-125.915	-132.452	-131.917	-137.731	-130.633	-128.474	-141.057	-138.365	-125.49	-140.963	-155.385	-155.385	-106.258	-123.392	-134.011	-125.188	-137.534	-145.013	-19.3581	-4.20811e-09	-125.954
reactome_PIP3_activates_AKT_signaling_Main_Pathway	Reactome 1.3	-2.41759	-11.7533	-4.49362	-4.36066	-1.44508	49.5436	9.18682	-13.6107	-20.6494	36.6544	-23.6698	-12.6866	-17.8873	-16.7841	-19.2988	-20.351	-17.0864	-12.4329	-14.6022	-24.0075	-11.2368	-12.3808	-23.6836	-10.8301	-21.8743	-16.9416	-13.2875	-27.5971	-18.8658	-21.9481	-18.3218	-11.1824	-13.6027	-2.07685	-3.57618	-11.0205	-5.33074	-5.00614	-10.642	-1.06563	-8.87389e-10	-13.3064
reactome_PI_3K_cascade_Main_Pathway	Reactome 1.3	-4.09239	4.1676	-6.06566	11.5709	3.32222	14.8781	-4.16538	-9.80771	-9.80771	-5.41146	-10.1608	-10.1608	-10.1608	-10.1608	-7.27636	-10.1608	-6.63445	-3.70892	-10.1608	-10.1608	-10.1608	-10.1608	-8.17429	-2.90473	-10.1608	-10.1608	-10.1608	-10.1608	-10.1608	-10.1608	-7.27636	-10.1608	-10.1608	-10.1608	-10.1608	-10.1608	-10.1608	-4.83304	-10.1608	-10.1608	1.21037e-11	-9.06496
reactome_Phospholipase_C_mediated_cascade_Main_Pathway	Reactome 1.3	-5.11548	5.2095	-7.58207	14.4636	4.15277	18.5977	-5.20673	-12.2596	-12.2596	-6.76432	-12.701	-12.701	-12.701	-12.701	-9.09545	-12.701	-8.29307	-4.63615	-12.701	-12.701	-12.701	-12.701	-10.2179	-3.63091	-12.701	-12.701	-12.701	-12.701	-12.701	-12.701	-9.09545	-12.701	-12.701	-12.701	-12.701	-12.701	-12.701	-6.0413	-12.701	-12.701	1.51296e-11	-11.3312
reactome_Platelet_Adhesion_to_exposed_collagen_Main_Pathway	Reactome 1.3	11.8006	-6.53025	-3.49621	51.3153	-13.6884	24.6917	12.2232	-38.158	-38.158	-28.3885	-38.9426	-38.9426	-33.8224	-28.9254	-18.8327	-38.9426	-26.2066	-24.6051	-27.1969	-27.7767	-21.9629	-22.6291	-27.3868	-38.9426	-21.0059	-38.9426	-29.7235	-26.2066	-23.8137	-38.9426	-21.1143	-23.0749	-28.6002	-32.5327	-15.974	-38.9426	-18.334	-23.0749	-34.1697	-21.39	2.08401e-10	-28.6965
reactome_Platelet_Aggregation_Plug_Formation__Main_Pathway	Reactome 1.3	-13.8107	-45.3938	-39.9326	117.617	-14.2332	94.3283	6.32128	-2.57236	-102.324	-67.1537	-105.148	-105.148	-78.7093	-87.1175	-68.9507	-95.9321	-82.2236	-79.3409	-84.0062	-85.0499	-74.5849	-75.7842	-84.3481	-105.148	-72.8623	-105.148	-88.554	-82.2236	-77.9164	-105.148	-73.0575	-76.5866	-86.5321	-82.0729	-63.805	-105.148	-68.053	-76.5866	-87.9659	-73.5538	-1.48212e-09	-84.6566
reactome_Ras_activation_uopn_Ca2_infux_through_NMDA_receptor_Main_Pathway	Reactome 1.3	3.66473	3.8707	8.23638	-5.49205	-1.39043	-20.1055	1.52306	0.241161	9.45198	-81.9125	-79.0609	-12.486	-54.3197	-48.0123	-76.173	-59.8603	-60.4906	-57.5232	-79.3432	-84.0055	-48.5801	-80.9774	-61.2376	-93.0874	-81.6956	-50.7065	-50.634	-86.3448	-77.7903	-84.5508	-66.6495	-34.6393	-34.5933	-69.9689	-79.6963	-73.5345	-39.2118	-40.3836	-70.0783	-13.9604	5.37779e-11	-63.2686
reactome_Reduction_of_cytosolic_Ca_levels_Main_Pathway	Reactome 1.3	0.924231	3.35695	3.74877	-3.95407	0.841485	-1.91144	0.91852	-4.62584	0.701388	-54.2043	-48.6894	-12.438	-55.0916	-38.8336	-63.703	-37.923	-46.812	-55.4058	-48.0067	-63.703	-45.2705	-32.159	-46.3714	-63.703	-31.524	-48.2118	-39.6358	-45.8262	-50.087	-63.703	-35.9619	-36.6551	-34.7722	-63.703	-54.4915	-45.4654	-39.971	-39.6138	-34.638	-13.2272	-5.89644e-10	-44.9712
reactome_Regulation_of_IGF_Activity_by_IGFBP_Main_Pathway	Reactome 1.3	-14.4645	-11.3812	-11.4469	-0.107121	-1.44694	5.98489	-9.85235	32.3406	10.3735	-5.41818	-14.4645	-14.4645	-10.3639	-14.4645	-14.4645	-12.2702	-14.4645	-14.4645	-14.4645	-14.4645	-14.4645	-14.4645	-12.5726	-14.4645	-14.4645	-14.4645	-14.4645	-14.4645	-14.4645	-14.4645	-14.4645	-10.5135	-14.4645	-11.7174	-14.4645	-12.419	-14.4645	-14.4645	-12.419	-14.4645	1.85855e-10	-13.5888
reactome_Removal_of_aminoterminal_propeptides_from_gamma_carboxylated_proteins_Main_Pathway	Reactome 1.3	-19.4732	-18.6886	-18.6886	14.0274	5.78103	27.7129	-8.71142	36.7289	-18.6886	-8.91911	-19.4732	-19.4732	-9.90498	-19.4732	-19.4732	-14.353	-19.4732	-19.4732	-19.4732	-19.4732	-19.4732	-19.4732	-19.4732	-19.4732	-19.4732	-19.4732	-19.4732	-19.4732	-19.4732	-19.4732	-19.4732	-19.4732	-19.4732	-13.0633	-19.4732	-19.4732	-19.4732	-19.4732	-14.7003	-19.4732	-1.0318e-09	-18.3349
reactome_Retinoid_metabolism_and_transport_Main_Pathway	Reactome 1.3	0.792083	0.0392445	1.57514	4.82905	1.52207	0.714647	1.0569	0.0986179	-10.6277	-8.48324	-10.8	-3.34896	-8.02326	-2.42825	-10.8	-10.8	-8.00428	-7.65273	-10.8	-10.8	-10.8	-9.35976	-9.83096	-10.8	-10.8	-10.8	-10.8	-10.8	-10.8	-10.8	5.22122	-8.77627	-8.5297	-10.8	-10.8	-10.8	-6.68022	-8.20108	-8.77627	-2.82385	-8.21384e-11	-8.65783
reactome_SHC_mediated_cascade_Main_Pathway	Reactome 1.3	-4.30778	4.38695	-6.3849	12.1799	3.49707	15.6612	-4.38461	-10.3239	-10.3239	-5.69627	-10.6956	-10.6956	-10.6956	-10.6956	-7.65932	-10.6956	-6.98363	-3.90413	-10.6956	-10.6956	-10.6956	-10.6956	-8.60451	-3.05761	-10.6956	-10.6956	-10.6956	-10.6956	-10.6956	-10.6956	-7.65932	-10.6956	-10.6956	-10.6956	-10.6956	-10.6956	-10.6956	-5.08741	-10.6956	-10.6956	1.27407e-11	-9.54206
reactome_Scavenging_of_heme_from_plasma_Main_Pathway	Reactome 1.3	-21.2228	-24.4613	-2.06736	23.2936	-2.72795	7.25623	0.668076	5.5891	13.6724	-25.864	-13.6384	-32.6488	-26.4978	-19.4827	-19.721	-26.4978	-32.6488	-32.6488	-17.414	-17.4554	-17.8833	-15.8782	-29.8109	-32.6488	-7.88808	-19.8505	-19.7927	-18.4808	-16.3247	-25.9317	-21.1877	-24.5169	-22.9678	-28.5282	-32.6488	-15.0758	-12.8337	-16.468	-21.9247	-26.0691	4.17127e-10	-22.0567
reactome_Serotonin_Neurotransmitter_Release_Cycle_Main_Pathway	Reactome 1.3	0.438357	-2.06572	1.89393	-0.575899	-3.18211	1.09328	-1.14473	-0.810458	4.35336	-38.2057	-36.7832	-9.48673	-26.2072	-19.4526	-29.3953	-18.8784	-27.6016	-28.6067	-27.4481	-30.0234	-23.0816	-34.5006	-24.3058	-25.3056	-31.4545	-20.9827	-18.2219	-17.7057	-24.192	-20.3445	-34.3547	-23.2298	-21.2686	-24.9862	-25.6564	-21.6219	-18.9305	-21.8515	-32.6624	-9.66047	-6.88355e-10	-24.8788
reactome_Serotonin_receptors_Main_Pathway	Reactome 1.3	8.15953	14.1448	10.6217	16.2717	17.1852	-22.1511	-0.312673	-21.9596	-21.9596	-14.6325	-22.548	-9.68201	-22.548	-10.7948	-22.548	-18.7079	-22.548	-22.548	-22.548	-22.548	-14.3238	-22.548	-19.2372	-22.548	-22.548	-22.548	-22.548	-22.548	-22.548	-22.548	-22.548	-22.548	-22.548	-17.7406	-22.548	-22.548	-22.548	-22.548	-18.9684	1.83783	-9.36818e-10	-20.0267
reactome_Sodium_coupled_sulphate_di_and_tri_carboxylate_transporters_Main_Pathway	Reactome 1.3	-48.3759	-15.3037	-18.8819	-33.7821	35.8905	-4.14127	44.6489	7.58123	32.3642	-75.0858	-64.0559	-23.2287	-57.4121	-65.8753	-61.9922	-52.7398	-94.0832	-77.4887	-49.1345	-63.2047	-46.756	-55.5165	-36.2758	-41.9753	-70.1015	-69.6651	-54.3458	-94.0832	-75.8552	-58.3295	-52.3728	-94.0832	-66.9765	-82.5454	-66.9765	-66.8512	-53.8177	-48.7769	-52.1318	-57.0642	-6.78037e-09	-61.9427
reactome_Synthesis_of_16_20_hydroxyeicosatetraenoic_acids_HETE__Main_Pathway	Reactome 1.3	-15.0908	-11.8079	-11.0585	20.5605	-14.3088	34.1858	-3.51912	-23.7593	24.7982	-13.9898	-24.5439	-24.5439	-24.5439	-24.5439	-24.5439	-24.5439	-24.5439	-24.5439	-17.9829	-13.378	-24.5439	-24.5439	-20.1294	-24.5439	-24.5439	-15.3248	-15.3248	-24.5439	-24.5439	-14.0951	-24.5439	-15.3248	-24.5439	-24.5439	-24.5439	-19.771	-10.8196	-24.5439	-19.771	-24.5439	-5.999e-10	-21.6042
reactome_Synthesis_of_Leukotrienes_LT_and_Eoxins_EX__Main_Pathway	Reactome 1.3	-9.0545	-7.08473	-6.63513	12.3363	-8.58529	20.5115	-2.11147	-14.2556	14.8789	-8.39389	-14.7263	-14.7263	-14.7263	-14.7263	-14.7263	-14.7263	-14.7263	-14.7263	-10.7897	-8.02682	-14.7263	-14.7263	-12.0777	-14.7263	-14.7263	-9.19485	-9.19485	-14.7263	-14.7263	-8.45708	-14.7263	-9.19485	-14.7263	-14.7263	-14.7263	-11.8626	-6.49175	-14.7263	-11.8626	-14.7263	-3.5994e-10	-12.9625
reactome_Synthesis_of_Prostaglandins_PG_and_Thromboxanes_TX__Main_Pathway	Reactome 1.3	-11.7918	-12.8598	-7.24898	22.3607	-6.51745	8.71274	-1.98956	-18.2056	27.5398	-11.9253	-18.71	-18.71	-18.71	-18.71	-18.71	-12.559	-18.71	-9.49308	-18.71	-18.71	-18.71	-18.71	-18.71	-8.34423	-12.1303	-18.71	-18.71	-18.71	-8.98431	-11.993	-18.71	-18.71	-18.71	-18.71	-18.71	-12.6331	-18.71	-18.71	-15.6417	-18.71	-1.86797e-09	-16.6886
reactome_Synthesis_of_bile_acids_and_bile_salts_via_24_hydroxycholesterol_Main_Pathway	Reactome 1.3	-11.7918	-12.8598	-7.24898	22.3607	-6.51745	8.71274	-1.98956	-18.2056	27.5398	-11.9253	-18.71	-18.71	-18.71	-18.71	-18.71	-12.559	-18.71	-9.49308	-18.71	-18.71	-18.71	-18.71	-18.71	-8.34423	-12.1303	-18.71	-18.71	-18.71	-8.98431	-11.993	-18.71	-18.71	-18.71	-18.71	-18.71	-12.6331	-18.71	-18.71	-15.6417	-18.71	-1.86797e-09	-16.6886
reactome_Synthesis_of_bile_acids_and_bile_salts_via_27_hydroxycholesterol_Main_Pathway	Reactome 1.3	-11.0056	-12.0025	-6.76572	20.8699	-6.08295	8.1319	-1.85692	-16.9919	25.7038	-11.1303	-17.4627	-17.4627	-17.4627	-17.4627	-17.4627	-11.7218	-17.4627	-8.86021	-17.4627	-17.4627	-17.4627	-17.4627	-17.4627	-7.78795	-11.3217	-17.4627	-17.4627	-17.4627	-8.38536	-11.1934	-17.4627	-17.4627	-17.4627	-17.4627	-17.4627	-11.7909	-17.4627	-17.4627	-14.599	-17.4627	-1.74344e-09	-15.576
reactome_Synthesis_of_bile_acids_and_bile_salts_via_7alpha_hydroxycholesterol_Main_Pathway	Reactome 1.3	-7.17759	-7.82773	-4.41243	13.6108	-3.96714	5.30341	-1.21104	-11.0817	16.7634	-7.25886	-11.3887	-11.3887	-11.3887	-11.3887	-11.3887	-7.64464	-11.3887	-5.7784	-11.3887	-11.3887	-11.3887	-11.3887	-11.3887	-5.07909	-7.38369	-11.3887	-11.3887	-11.3887	-5.46871	-7.30008	-11.3887	-11.3887	-11.3887	-11.3887	-11.3887	-7.68969	-11.3887	-11.3887	-9.52106	-11.3887	-1.13703e-09	-10.1583
reactome_Tachykinin_receptors_bind_tachykinins_Main_Pathway	Reactome 1.3	3.00872	51.5695	52.1113	-80.0335	34.3367	-10.0386	-2.91989	152.684	-200.718	-142.101	-205.426	-69.9337	-190.065	-150.33	-139.582	-160.039	-158.408	-162.413	-134.952	-171.928	-161.969	-120.967	-71.9747	-205.426	-174.72	-150.111	-177.768	-154.487	-205.426	-205.426	-166.967	-167.477	-129.221	-186.196	-205.426	-162.748	-164.253	-205.426	-155.38	-143.727	4.78979e-09	-160.759
reactome_The_canonical_retinoid_cycle_in_rods_twilight_vision__Main_Pathway	Reactome 1.3	1.54645	0.0766201	3.07527	9.42815	2.97166	1.39526	2.06347	0.19254	-20.7494	-16.5625	-21.0857	-6.53845	-15.6645	-4.74087	-21.0857	-21.0857	-15.6274	-14.941	-21.0857	-21.0857	-21.0857	-18.2738	-19.1938	-21.0857	-21.0857	-21.0857	-21.0857	-21.0857	-21.0857	-21.0857	10.1938	-17.1346	-16.6532	-21.0857	-21.0857	-21.0857	-13.0423	-16.0116	-17.1346	-5.51322	-1.60365e-10	-16.9034
reactome_Thyroxine_biosynthesis_Main_Pathway	Reactome 1.3	-31.4774	-3.38724	10.7268	18.705	69.4157	-40.6436	57.0283	-40.1838	-40.1838	-22.5988	-41.5961	1.06119	-10.6138	-32.0745	-41.5961	-32.3798	-18.6713	-25.0017	-29.7863	-41.5961	-21.858	-29.7863	-33.6501	-41.5961	-41.5961	-41.5961	-41.5961	-41.5961	-41.5961	-41.5961	-30.0584	-41.5961	-41.5961	-16.8924	-23.173	-33.0049	-41.5961	-41.5961	-25.0017	-23.173	-7.71883e-10	-32.2064
reactome_Toxicity_of_botulinum_toxin_type_A_BoNT_A__Main_Pathway	Reactome 1.3	5.31164	22.6389	10.7613	-9.49738	23.1929	-21.0595	-0.770541	11.3284	-41.9057	-160.196	-166.614	-43.4079	-101.796	-118.097	-148.982	-162.414	-126.623	-163.199	-125.421	-117.663	-134.948	-71.6408	-130.984	-183.942	-153.965	-139.148	-134.27	-125.775	-183.942	-160.433	-128.742	-163.199	-150.059	-142.926	-183.942	-149.902	-106.583	-123.719	-122.437	-11.9985	-5.22127e-09	-133.159
reactome_Toxicity_of_botulinum_toxin_type_B_BoNT_B__Main_Pathway	Reactome 1.3	-18.6613	12.9918	-0.51823	28.2136	-50.6302	0.288145	-40.1204	56.752	11.6846	-161.365	-134.685	-141.563	-146.514	-136.128	-114.764	-98.5868	-169.518	-131.202	-157.79	-193.027	-109.13	-117.601	-92.7253	-193.027	-123.108	-87.9847	-86.8558	-193.027	-136.724	-114.225	-123.51	-119.16	-131.075	-144.653	-162.322	-111.02	-43.7365	-45.9192	-129.953	-70.7111	-1.41276e-09	-128.583
reactome_Toxicity_of_botulinum_toxin_type_D_BoNT_D__Main_Pathway	Reactome 1.3	4.24931	18.1111	8.60905	-7.5979	18.5543	-16.8476	-0.616433	9.06268	-33.5245	-128.156	-133.291	-34.7263	-81.4368	-94.4774	-119.185	-129.931	-101.298	-130.559	-100.336	-94.1302	-107.959	-57.3126	-104.788	-147.154	-123.172	-111.319	-107.416	-100.62	-147.154	-128.346	-102.994	-130.559	-120.047	-114.341	-147.154	-119.922	-85.2665	-98.9754	-97.9495	-9.5988	-4.17702e-09	-106.527
reactome_Toxicity_of_botulinum_toxin_type_E_BoNT_E__Main_Pathway	Reactome 1.3	7.08219	30.1852	14.3484	-12.6632	30.9238	-28.0793	-1.02739	15.1045	-55.8742	-213.594	-222.151	-57.8772	-135.728	-157.462	-198.642	-216.552	-168.83	-217.599	-167.227	-156.884	-179.931	-95.5211	-174.646	-245.256	-205.287	-185.531	-179.027	-167.7	-245.256	-213.91	-171.656	-217.599	-200.079	-190.568	-245.256	-199.87	-142.111	-164.959	-163.249	-15.998	-6.96169e-09	-177.545
reactome_Toxicity_of_botulinum_toxin_type_F_BoNT_F__Main_Pathway	Reactome 1.3	4.24931	18.1111	8.60905	-7.5979	18.5543	-16.8476	-0.616433	9.06268	-33.5245	-128.156	-133.291	-34.7263	-81.4368	-94.4774	-119.185	-129.931	-101.298	-130.559	-100.336	-94.1302	-107.959	-57.3126	-104.788	-147.154	-123.172	-111.319	-107.416	-100.62	-147.154	-128.346	-102.994	-130.559	-120.047	-114.341	-147.154	-119.922	-85.2665	-98.9754	-97.9495	-9.5988	-4.17702e-09	-106.527
reactome_Transport_of_inorganic_cations_anions_and_amino_acids_oligopeptides_Main_Pathway	Reactome 1.3	3.33278	-2.92973	7.62977	-31.9233	-3.97174	17.9603	-2.25644	5.96271	6.19565	-71.5343	-87.3654	-22.4148	-87.3654	-87.3654	-87.3654	-87.3654	-87.3654	-87.3654	-87.3654	-87.3654	-87.3654	-81.8741	-87.3654	-87.3654	-72.0128	-67.017	-87.3654	-87.3654	-72.1754	-87.3654	-87.3654	-87.3654	-87.3654	-87.3654	-87.3654	-80.206	-87.3654	-87.3654	-80.206	-23.5945	1.06618e-09	-80.6387
reactome_Transport_of_nucleosides_and_free_purine_and_pyrimidine_bases_across_the_plasma_membrane_Main_Pathway	Reactome 1.3	18.0579	7.19837	-6.05858	-30.1242	-5.73898	-29.4438	23.3662	51.8583	-29.1153	-16.5546	-30.1242	-30.1242	-23.5411	-30.1242	-1.83616	-30.1242	-30.1242	-30.1242	-15.0226	-15.7681	-30.1242	-14.902	-24.4484	-9.39254	-16.9648	-30.1242	-30.1242	-4.58579	-10.6727	-9.39254	-10.6727	-18.271	-10.7623	-21.8829	-16.9648	-13.8605	-12.4786	-30.1242	-18.271	-30.1242	-3.93744e-10	-20.2417
reactome_Transport_of_organic_anions_Main_Pathway	Reactome 1.3	-29.7119	-34.2459	-2.89431	32.6111	-3.81913	10.1587	0.935307	7.82474	19.1414	-36.2096	-19.0938	-45.7083	-37.0969	-27.2757	-27.6094	-37.0969	-45.7083	-45.7083	-24.3796	-24.4376	-25.0366	-22.2294	-41.7353	-45.7083	-11.0433	-27.7907	-27.7097	-25.8731	-22.8546	-36.3044	-29.6628	-34.3237	-32.155	-39.9394	-45.7083	-21.1061	-17.9672	-23.0551	-30.6946	-36.4967	5.83977e-10	-30.8794
reactome_Unblocking_of_NMDA_receptor_glutamate_binding_and_activation_Main_Pathway	Reactome 1.3	4.79234	5.06168	10.7707	-7.18191	-1.81826	-26.2919	1.9917	0.315364	12.3603	-107.116	-103.387	-16.3278	-71.0335	-62.7854	-99.6109	-78.2788	-79.1031	-75.2227	-103.757	-109.853	-63.5279	-105.893	-80.08	-121.73	-106.833	-66.3085	-66.2138	-112.912	-101.726	-110.566	-87.157	-45.2975	-45.2374	-91.4978	-104.218	-96.1605	-51.2769	-52.8093	-91.6408	-18.2559	7.03249e-11	-82.7359
reactome_VEGFR2_mediated_vascular_permeability_Main_Pathway	Reactome 1.3	-0.769232	-3.73968	-1.42979	-1.38748	-0.4598	15.7639	2.92308	-4.33069	-6.57027	11.6628	-7.53129	-4.03665	-5.69141	-5.3404	-6.14054	-6.47532	-5.43658	-3.95593	-4.64615	-7.63876	-3.57533	-3.93934	-7.53569	-3.44593	-6.96002	-5.39051	-4.22784	-8.78089	-6.00275	-6.98348	-5.82968	-3.55804	-4.32814	-0.660817	-1.13788	-3.50653	-1.69615	-1.59286	-3.38609	-0.339063	-2.82351e-10	-4.23385
reactome_Voltage_gated_Potassium_channels_Main_Pathway	Reactome 1.3	3.39618	8.06555	4.90175	-1.13981	7.14633	3.64902	1.62475	-19.6308	-8.01296	-15.5413	-19.9593	-6.48502	-18.8876	-14.1757	-17.4812	-19.9593	-18.3191	-18.0297	-16.309	-17.6222	-16.3546	-19.9593	-14.0239	-16.5843	-19.9593	-19.9593	-18.0297	-19.9593	-19.9593	-19.9593	-19.9593	-17.3117	-16.8073	-19.9593	-19.9593	-18.9603	-14.0294	-15.0847	-12.1764	0.278272	-2.19544e-10	-16.8532
reactome_Zinc_efflux_and_compartmentalization_by_the_SLC30_family_Main_Pathway	Reactome 1.3	21.9994	2.60767	23.1876	-21.6505	10.8192	-20.9701	25.2902	-20.6417	-20.6417	-8.081	-21.6505	-21.6505	-21.6505	-21.6505	-21.6505	-21.6505	-21.6505	-21.6505	-21.6505	-21.6505	-21.6505	-21.6505	-21.6505	-21.6505	-21.6505	-21.6505	-21.6505	-21.6505	-21.6505	-21.6505	-21.6505	-9.79735	-21.6505	-21.6505	-21.6505	-21.6505	-21.6505	-21.6505	-21.6505	-21.6505	1.38153e-10	-20.8561
reactome_betaKlotho_mediated_ligand_binding_Main_Pathway	Reactome 1.3	-27.2826	27.784	-40.4377	77.1392	22.1481	99.1876	-27.7692	-65.3847	-65.3847	-36.0764	-67.7386	-67.7386	-67.7386	-67.7386	-48.5091	-67.7386	-44.2297	-24.7262	-67.7386	-67.7386	-67.7386	-67.7386	-54.4952	-19.3648	-67.7386	-67.7386	-67.7386	-67.7386	-67.7386	-67.7386	-48.5091	-67.7386	-67.7386	-67.7386	-67.7386	-67.7386	-67.7386	-32.2203	-67.7386	-67.7386	8.0691e-11	-60.4331
reactome_p130Cas_linkage_to_MAPK_signaling_for_integrins_Main_Pathway	Reactome 1.3	-59.2961	-58.7917	-49.3548	79.2582	1.24172	42.4153	12.7353	10.6286	21.1636	-38.9418	-54.3451	-59.2961	-59.2961	-59.2961	-59.2961	-56.0046	-59.2961	-59.2961	-59.2961	-59.2961	-59.2961	-59.2961	-59.2961	-59.2961	-44.2574	-59.2961	-59.2961	-46.5269	-59.2961	-59.2961	-59.2961	-59.2961	-59.2961	-55.1755	-59.2961	-56.2278	-59.2961	-59.2961	-59.2961	-59.2961	-1.1698e-09	-57.3088
sucrose_degradation	Metabolism 1.4	-30.0854	-26.9859	-18.6123	34.1952	-15.8798	10.8932	-14.8932	25.0809	36.2873	-47.4325	-51.0999	-61.002	-48.7	-61.002	-52.7608	-54.4189	-61.002	-61.002	-61.002	-61.002	-61.002	-52.5664	-61.002	-26.8736	-61.002	-61.002	-49.1488	-19.6723	-61.002	-61.002	-61.002	-61.002	-61.002	-8.70121	-47.8426	-61.002	-43.3565	-61.002	-61.002	-54.2008	2.95605e-11	-53.6192
superpathway_of_D-imyoi-inositol_145-trisphosphate_metabolism	Metabolism 1.4	2.55662	2.10296	7.33125	-26.6226	2.43858	-0.757033	-0.0206556	6.99128	5.97961	-21.8733	-26.6226	-11.348	-24.3185	-20.7387	-15.4372	-15.9583	-26.6226	-26.6226	-26.6226	-21.598	-26.6226	-22.3169	-20.2724	-26.6226	-24.167	-18.877	-17.6233	-26.6226	-26.6226	-21.9207	-10.2116	-20.9303	-19.8459	-23.7382	-19.8459	-16.3802	-19.198	-18.1771	-24.4748	-6.27851	-4.19659e-11	-21.0979
superpathway_of_inositol_phosphate_compounds	Metabolism 1.4	0.751947	0.618517	2.15625	-7.83018	0.717229	-0.222657	-0.00607517	2.05626	1.75871	-6.43331	-7.83018	-3.33765	-7.15251	-6.09962	-4.54037	-4.69361	-7.83018	-7.83018	-7.83018	-6.35234	-7.83018	-6.5638	-5.96248	-7.83018	-7.10794	-5.55206	-5.18333	-7.83018	-7.83018	-6.44725	-3.00342	-6.15597	-5.83704	-6.98181	-5.83704	-4.81771	-5.64646	-5.3462	-7.19847	-1.84662	-1.23429e-11	-6.20527
superpathway_of_melatonin_degradation	Metabolism 1.4	-0.224722	9.89201	5.88729	0.126574	10.5525	-28.5616	6.38153	24.3164	-28.37	-21.0429	-19.0276	-11.1846	-13.6788	-19.152	-28.9585	-19.4713	-14.8826	-22.0441	-17.6118	-16.0924	-13.598	-20.0789	-14.5154	-28.9585	-24.8658	-18.7843	-22.0441	-28.9585	-21.3635	-21.1219	-15.5872	-10.4917	-15.3655	-28.9585	-8.50893	-19.4713	-28.9585	-20.0789	-14.1294	-5.48092	-1.07703e-09	-18.7938
superpathway_of_tryptophan_utilization	Metabolism 1.4	-0.0728828	3.20822	1.90939	0.0410509	3.42244	-9.26321	2.06969	7.88638	-9.20108	-6.82473	-6.17112	-3.62743	-4.43638	-6.21146	-9.39194	-6.31502	-4.82679	-7.14944	-5.71193	-5.21917	-4.41016	-6.51207	-4.70771	-9.39194	-8.06458	-6.0922	-7.14944	-9.39194	-6.92869	-6.85035	-5.05532	-3.4027	-4.98342	-9.39194	-2.75965	-6.31502	-9.39194	-6.51207	-4.58251	-1.7776	-3.49307e-10	-6.0953

## Sheet: PVALUES
Pathway	Database	pvalue	fdr_bh
1D-imyoi-inositol_hexakisphosphate_biosynthesis_II_mammalian	Metabolism 1.4	2.90441e-11
Akt_Signaling_Pathway	Primary 1.4	1.40232e-09
Akt_Signaling_Pathway_AR_mediated_apoptosis	Primary 1.4	0.00874594
Akt_Signaling_Pathway_Acetylation_of_proteins	Primary 1.4	0.00874594
Akt_Signaling_Pathway_Aggregation_and_Neurodegeneration	Primary 1.4	0.00874594
Akt_Signaling_Pathway_Apoptosis	Primary 1.4	0.00874594
Akt_Signaling_Pathway_Blocks_Apoptosis	Primary 1.4	0.00874594
Akt_Signaling_Pathway_Blood_cell_differentiation	Primary 1.4	0.00874594
Akt_Signaling_Pathway_Cell_Cycle_Progression	Primary 1.4	0.00874594
Akt_Signaling_Pathway_Cell_Survival	Primary 1.4	0.00874594
Akt_Signaling_Pathway_ERK_mediated_apoptosis	Primary 1.4	0.00874594
Akt_Signaling_Pathway_Elevation_of_Glucose_Import	Primary 1.4	0.00874594
Akt_Signaling_Pathway_Enhancement_of_Breast_Epithelial	Primary 1.4	0.00874594
Akt_Signaling_Pathway_Genetic_Stability	Primary 1.4	0.00874594
Akt_Signaling_Pathway_Glycogen_Synthesis_and_Apoptosis	Primary 1.4	0.00874594
Akt_Signaling_Pathway_Increased_GLUT4_translocation	Primary 1.4	0.00874594
Akt_Signaling_Pathway_Induction_of_Chromatin_Condensation	Primary 1.4	0.00874594
Akt_Signaling_Pathway_JNK_mediated_apoptosis	Primary 1.4	0.00874594
Akt_Signaling_Pathway_NF-kB_dependent_transciption	Primary 1.4	0.00874594
Akt_Signaling_Pathway_NF-kB_pathway	Primary 1.4	0.00874594
Akt_Signaling_Pathway_NFAT_degradation	Primary 1.4	0.00874594
Akt_Signaling_Pathway_NO_production	Primary 1.4	0.00874594
Akt_Signaling_Pathway_Neuroprotection	Primary 1.4	0.00874594
Akt_Signaling_Pathway_Promotes_Adipogenesis	Primary 1.4	0.00874594
Akt_Signaling_Pathway_Protein_Synthesis	Primary 1.4	0.00874594
Akt_Signaling_Pathway_Proto-Oncogenic_and_RTK-signaling	Primary 1.4	0.00874594
Akt_Signaling_Pathway_Regulation_of_Cyclic_Nucleotide	Primary 1.4	0.00874594
Akt_Signaling_Pathway_Survival_Genes	Primary 1.4	0.00874594
Akt_Signaling_Pathway_Synaptic_Transmission	Primary 1.4	5.7044e-10
Akt_Signaling_Pathway_Tumor_Supression	Primary 1.4	0.00874594
Akt_Signaling_Pathway_p73_mediated_apoptosis	Primary 1.4	0.00874594
CCR3_Pathway_in_Eosinophils	Cytoskeleton 1.2	2.96339e-06
CD40_Pathway	Primary 1.4	0.000208444
CD40_Pathway_Gene_Expression_COX2_and_Prostaglandins_via_NFKB2	Primary 1.4	0.000208444
CD40_Pathway_Gene_Expression_Cell_Adhesion_Molecule_via_NFKB2	Primary 1.4	0.000208444
CD40_Pathway_Gene_Expression_Cell_Survival_via_NFKB2	Primary 1.4	0.000208444
CD40_Pathway_Gene_Expression_Co-Stimulatory_Molecules_via_NFKB2	Primary 1.4	0.000208444
CD40_Pathway_Gene_Expression_Immunoglobulin_Class_Switch_via_NFKB2	Primary 1.4	0.000208444
CD40_Pathway_Gene_Expression_Pro-Inflamatory_Cytokines_via_NFKB2	Primary 1.4	0.000208444
CD40_Pathway_Gene_Expression_Procoagulant_Activity_via_NFKB2	Primary 1.4	0.000208444
CREB_Pathway	Primary 1.4	3.72253e-12
Cellular_Apoptosis_Pathway	Primary 1.4	4.80817e-08
Cellular_Apoptosis_Pathway_Gene_Expression_BAX_BID_BAK_Ras_Noxa_PUMA_APAF1_Survivin_BCL2_via_TP53	Primary 1.4	1.81032e-09
Chemokine_Pathway	Primary 1.4	1.26449e-13
Chemotaxis_Driven_by_IL-8_and_LTB4	Cytoskeleton 1.2	2.50013e-06
Cytokine_Network_Pathway	Primary 1.4	1.71158e-10
Cytoskeleton_Reorganization	Cytoskeleton 1.2	4.20925e-15
D-imyoi-inositol_134-trisphosphate_biosynthesis	Metabolism 1.4	2.90441e-11
ERK_Signaling_Pathway	Primary 1.4	2.49337e-12
Ephrin-B_Pathway	Cytoskeleton 1.2	4.20925e-15
Extracellular_Matrix_Remodeling_during_Adhesion	Cytoskeleton 1.2	2.4394e-07
GABA_shunt	Metabolism 1.4	1.84779e-11
Gamma-Aminobutyric_Acid_A_Receptor_Pathway	Cytoskeleton 1.2	9.22261e-11
Glucocorticoid_Receptor_Signaling_Pathway	Primary 1.4	3.4884e-10
Glucocorticoid_Receptor_Signaling_Pathway_Inflammatory_Cytokines	Primary 1.4	2.18723e-05
HA_syntesis_pathway	Primary 1.4	9.92452e-14
HIF1Alpha_Pathway	Primary 1.4	1.81032e-09
HIF1Alpha_Pathway_Gene_Expression_via_JUN_CREB3	Primary 1.4	1.81032e-09
HIF1Alpha_Pathway_NOS_Pathway	Primary 1.4	1.81032e-09
HIF1Alpha_Pathway_VEGF_Pathway	Primary 1.4	1.81032e-09
HIF1Alpha_Pathway_p53_Hypoxia_Pathway	Primary 1.4	1.81032e-09
HMGB1_signaling_through_RAGE	Cytoskeleton 1.2	6.18443e-10
ILK_Signaling_Pathway	Primary 1.4	2.91203e-08
ILK_Signaling_Pathway_Apoptosis	Primary 1.4	4.20925e-15
ILK_Signaling_Pathway_Cell_Adhesion	Primary 1.4	4.20925e-15
ILK_Signaling_Pathway_Cell_Cycle_Proliferation	Primary 1.4	4.20925e-15
ILK_Signaling_Pathway_Cell_Migration_Retraction	Primary 1.4	4.20925e-15
ILK_Signaling_Pathway_Cell_Motility	Primary 1.4	4.20925e-15
ILK_Signaling_Pathway_Cytoskeletal_Adhesion_Complexes	Primary 1.4	0.00780382
ILK_Signaling_Pathway_Epithelial_Mesenchymal_Transition	Primary 1.4	4.20925e-15
ILK_Signaling_Pathway_Epithelial_Mesenchymal_Transition_Tubulo-Interstitial_Fibrosis	Primary 1.4	1.41803e-09
ILK_Signaling_Pathway_G2_Phase_Arrest	Primary 1.4	4.20925e-15
ILK_Signaling_Pathway_MMP2_MMP9_Gene_Expression_Tissue_Invasion_via_FOS	Primary 1.4	4.20925e-15
ILK_Signaling_Pathway_Migration_Vasculogenesis	Primary 1.4	1.41803e-09
ILK_Signaling_Pathway_Opsonization	Primary 1.4	4.20925e-15
ILK_Signaling_Pathway_Regulation_of_Junction_Assembly_at_Desmosomes	Primary 1.4	4.20925e-15
ILK_Signaling_Pathway_Tissue_Morphogenesis	Primary 1.4	4.20925e-15
ILK_Signaling_Pathway_Wound_Healing	Primary 1.4	4.20925e-15
Inside-out_Signaling_through_Integrins	Cytoskeleton 1.2	1.57485e-05
Integrins_Signaling_in_Natural_Killer_Cells	Cytoskeleton 1.2	2.50013e-06
Intermediate_Filaments_in_Epithelial_Cells	Cytoskeleton 1.2	0.002861
JAK-STAT_Pathway	Primary 1.4	1.23994e-09
JAK-STAT_Pathway_Nml_SOCS_BCL-XL_p21_Myc_Nos2_Gene_Expression_via_STAT2	Primary 1.4	8.70121e-10
JNK_Pathway	Primary 1.4	8.70121e-10
KEGG_ABC_transporters_Main_Pathway	KEGG Adjusted 1.4	2.56e-08
KEGG_Adrenergic_signaling_in_cardiomyocytes_Main_Pathway	KEGG Adjusted 1.4	7.78932e-14
KEGG_Alanine_aspartate_and_glutamate_metabolism_Main_Pathway	KEGG Adjusted 1.4	1.2736e-11
KEGG_Alcoholism_Main_Pathway	KEGG Adjusted 1.4	1.9196e-11
KEGG_Amoebiasis_Main_Pathway	KEGG Adjusted 1.4	3.86748e-11
KEGG_Apoptosis_Main_Pathway	KEGG Adjusted 1.4	8.07272e-09
KEGG_Arachidonic_acid_metabolism_Main_Pathway	KEGG Adjusted 1.4	4.51889e-07
KEGG_Asthma_Main_Pathway	KEGG Adjusted 1.4	2.02432e-09
KEGG_Bacterial_invasion_of_epithelial_cells_Main_Pathway	KEGG Adjusted 1.4	4.20925e-15
KEGG_Chagas_disease_American_trypanosomiasis__Main_Pathway	KEGG Adjusted 1.4	1.65468e-07
KEGG_Chemokine_signaling_Main_Pathway	KEGG Adjusted 1.4	5.75836e-14
KEGG_Circadian_entrainment_Main_Pathway	KEGG Adjusted 1.4	1.9196e-11
KEGG_Cocaine_addiction_Main_Pathway	KEGG Adjusted 1.4	1.9196e-11
KEGG_Complement_and_coagulation_cascades_Main_Pathway	KEGG Adjusted 1.4	2.86839e-06
KEGG_Cytokine_cytokine_receptor_interaction_Main_Pathway	KEGG Adjusted 1.4	5.26888e-15
KEGG_ECM_receptor_interaction_Main_Pathway	KEGG Adjusted 1.4	0.000934588
KEGG_Endocrine_and_other_factor_regulated_calcium_reabsorption_Main_Pathway	KEGG Adjusted 1.4	0.00109911
KEGG_Endometrial_cancer_Main_Pathway	KEGG Adjusted 1.4	4.20925e-15
KEGG_Focal_adhesion_Main_Pathway	KEGG Adjusted 1.4	9.08195e-05
KEGG_Fructose_and_mannose_metabolism_Main_Pathway	KEGG Adjusted 1.4	1.94394e-11
KEGG_Gastric_acid_secretion_Main_Pathway	KEGG Adjusted 1.4	1.03836e-09
KEGG_Glutamatergic_synapse_Main_Pathway	KEGG Adjusted 1.4	0.00646009
KEGG_Glycolysis_Gluconeogenesis_Main_Pathway	KEGG Adjusted 1.4	1.94394e-11
KEGG_HTLV_I_infection_Main_Pathway	KEGG Adjusted 1.4	1.65468e-07
KEGG_Hematopoietic_cell_lineage_Main_Pathway	KEGG Adjusted 1.4	4.4812e-07
KEGG_Hepatitis_C_Main_Pathway	KEGG Adjusted 1.4	1.65468e-07
KEGG_Inflammatory_mediator_regulation_of_TRP_channels_Main_Pathway	KEGG Adjusted 1.4	0.00111953
KEGG_Inositol_phosphate_metabolism_Main_Pathway	KEGG Adjusted 1.4	2.90441e-11
KEGG_Intestinal_immune_network_for_IgA_production_Main_Pathway	KEGG Adjusted 1.4	0.000546826
KEGG_Jak_STAT_signaling_Main_Pathway	KEGG Adjusted 1.4	2.29688e-06
KEGG_Leukocyte_transendothelial_migration_Main_Pathway	KEGG Adjusted 1.4	0.00376176
KEGG_Long_term_potentiation_Main_Pathway	KEGG Adjusted 1.4	1.9196e-11
KEGG_MAPK_signaling_Main_Pathway	KEGG Adjusted 1.4	5.66124e-13
KEGG_Measles_Main_Pathway	KEGG Adjusted 1.4	0.000208444
KEGG_MicroRNAs_in_cancer_Main_Pathway	KEGG Adjusted 1.4	1.81032e-09
KEGG_NF_kappa_B_signaling_Main_Pathway	KEGG Adjusted 1.4	1.58695e-09
KEGG_NOD_like_receptor_signaling_Main_Pathway	KEGG Adjusted 1.4	0.000208444
KEGG_Neuroactive_ligand_receptor_interaction_Main_Pathway	KEGG Adjusted 1.4	2.35421e-12
KEGG_Nicotine_addiction_Main_Pathway	KEGG Adjusted 1.4	8.24706e-16
KEGG_Non_alcoholic_fatty_liver_disease_NAFLD__Main_Pathway	KEGG Adjusted 1.4	1.65468e-07
KEGG_Olfactory_transduction_Main_Pathway	KEGG Adjusted 1.4	1.99184e-08
KEGG_Osteoclast_differentiation_Main_Pathway	KEGG Adjusted 1.4	2.17106e-08
KEGG_PI3K_Akt_signaling_Main_Pathway	KEGG Adjusted 1.4	0.00013441
KEGG_Pentose_phosphate_Main_Pathway	KEGG Adjusted 1.4	1.94394e-11
KEGG_Phosphatidylinositol_signaling_system_Main_Pathway	KEGG Adjusted 1.4	2.90441e-11
KEGG_Platelet_activation_Main_Pathway	KEGG Adjusted 1.4	0.0184853
KEGG_Primary_bile_acid_biosynthesis_Main_Pathway	KEGG Adjusted 1.4	4.5007e-07
KEGG_Rap1_signaling_Main_Pathway	KEGG Adjusted 1.4	0.0038766
KEGG_Ras_signaling_Main_Pathway	KEGG Adjusted 1.4	3.80939e-11
KEGG_Regulation_of_actin_cytoskeleton_Main_Pathway	KEGG Adjusted 1.4	6.0033e-08
KEGG_Regulation_of_lipolysis_in_adipocytes_Main_Pathway	KEGG Adjusted 1.4	6.7744e-06
KEGG_Retinol_metabolism_Main_Pathway	KEGG Adjusted 1.4	4.51889e-07
KEGG_Serotonergic_synapse_Main_Pathway	KEGG Adjusted 1.4	2.23778e-07
KEGG_Sphingolipid_signaling_Main_Pathway	KEGG Adjusted 1.4	1.65468e-07
KEGG_Spliceosome_Main_Pathway	KEGG Adjusted 1.4	0.000965302
KEGG_Staphylococcus_aureus_infection_Main_Pathway	KEGG Adjusted 1.4	2.86839e-06
KEGG_TNF_signaling_Main_Pathway	KEGG Adjusted 1.4	7.17549e-09
KEGG_Taurine_and_hypotaurine_metabolism_Main_Pathway	KEGG Adjusted 1.4	1.84779e-11
KEGG_Thiamine_metabolism_Main_Pathway	KEGG Adjusted 1.4	0.0278579
KEGG_Transcriptional_misregulation_in_cancer_Main_Pathway	KEGG Adjusted 1.4	9.30418e-11
KEGG_Type_I_diabetes_mellitus_Main_Pathway	KEGG Adjusted 1.4	2.71995e-06
KEGG_Tyrosine_metabolism_Main_Pathway	KEGG Adjusted 1.4	6.86916e-09
KEGG_Viral_carcinogenesis_Main_Pathway	KEGG Adjusted 1.4	8.8872e-11
KEGG_Vitamin_B6_metabolism_Main_Pathway	KEGG Adjusted 1.4	0.000179825
KEGG_beta_Alanine_metabolism_Main_Pathway	KEGG Adjusted 1.4	1.84779e-11
KEGG_cAMP_signaling_Main_Pathway	KEGG Adjusted 1.4	0.000168852
KEGG_cGMP_PKG_signaling_Main_Pathway	KEGG Adjusted 1.4	7.78932e-14
KEGG_p53_signaling_Main_Pathway	KEGG Adjusted 1.4	1.81032e-09
MAPK_Family_Pathway	Primary 1.4	2.63937e-11
MAPK_Signaling_Pathway	Primary 1.4	3.07884e-08
NCI_Alpha_synuclein_signaling_Main_Pathway	NCI 1.2	6.86916e-09
NCI_BMP_receptor_signaling_Main_Pathway	NCI 1.2	2.49901e-08
NCI_Beta2_integrin_cell_surface_interactions_Main_Pathway	NCI 1.2	0.000180297
NCI_Beta5_beta6_beta7_and_beta8_integrin_cell_surface_interactions_Main_Pathway	NCI 1.2	7.86078e-09
NCI_CDC42_signaling_events_Main_Pathway	NCI 1.2	4.02337e-05
NCI_CDC42_signaling_events_Pathway_(Pathway_positive_regulation_of_NF_kappaB_transcription_factor_activity_via_CDC42)	NCI 1.2	4.02337e-05
NCI_CDC42_signaling_events_Pathway_(RNA_splicing)	NCI 1.2	4.02337e-05
NCI_CDC42_signaling_events_Pathway_(actin_cytoskeleton_organization)	NCI 1.2	4.02337e-05
NCI_CDC42_signaling_events_Pathway_(cell_motility)	NCI 1.2	4.02337e-05
NCI_CDC42_signaling_events_Pathway_(neuron_projection_development)	NCI 1.2	4.02337e-05
NCI_CDC42_signaling_events_Pathway_(regulation_of_filopodium_assembly)	NCI 1.2	4.02337e-05
NCI_CXCR3_mediated_signaling_events_Main_Pathway	NCI 1.2	6.82449e-07
NCI_CXCR3_mediated_signaling_events_Pathway_(actin_polymerization_or_depolymerization)	NCI 1.2	6.82449e-07
NCI_CXCR3_mediated_signaling_events_Pathway_(cAMP_biosynthetic_process)	NCI 1.2	6.82449e-07
NCI_CXCR3_mediated_signaling_events_Pathway_(cell_adhesion)	NCI 1.2	6.82449e-07
NCI_CXCR3_mediated_signaling_events_Pathway_(cell_proliferation)	NCI 1.2	6.82449e-07
NCI_CXCR3_mediated_signaling_events_Pathway_(chemotaxis)	NCI 1.2	6.82449e-07
NCI_CXCR3_mediated_signaling_events_Pathway_(regulation_of_stress_fiber_assembly)	NCI 1.2	6.82449e-07
NCI_C_MYB_transcription_factor_network_Main_Pathway	NCI 1.2	1.81032e-09
NCI_C_MYC_Main_Pathway	NCI 1.2	1.81032e-09
NCI_Canonical_NF_kappaB_Main_Pathway	NCI 1.2	3.0906e-07
NCI_Caspase_Cascade_in_Apoptosis_Main_Pathway	NCI 1.2	6.56478e-06
NCI_Caspase_Cascade_in_Apoptosis_Pathway_(neuron_apoptosis)	NCI 1.2	6.56478e-06
NCI_Cellular_roles_of_Anthrax_toxin_Main_Pathway	NCI 1.2	1.1713e-11
NCI_Cellular_roles_of_Anthrax_toxin_Pathway_(monocyte_activation)	NCI 1.2	2.02432e-09
NCI_Ceramide_signaling_Main_Pathway	NCI 1.2	1.65468e-07
NCI_Ceramide_signaling_Pathway_(cell_survival)	NCI 1.2	1.65468e-07
NCI_Ceramide_signaling_Pathway_(ganglioside_biosynthetic_process)	NCI 1.2	1.65468e-07
NCI_Ceramide_signaling_Pathway_(negative_regulation_of_cell_cycle)	NCI 1.2	1.65468e-07
NCI_ErbB1_downstream_signaling_Main_Pathway	NCI 1.2	4.02337e-05
NCI_ErbB1_downstream_signaling_Pathway_(tight_junction_assembly)	NCI 1.2	4.02337e-05
NCI_FOXM1_transcription_factor_network_Main_Pathway	NCI 1.2	1.81032e-09
NCI_HIV_1_Nef_Negative_effector_of_Fas_and_TNF_alpha_Main_Pathway	NCI 1.2	1.65468e-07
NCI_HIV_1_Nef_Negative_effector_of_Fas_and_TNF_alpha_Pathway_(protein_ubiquitination)	NCI 1.2	1.65468e-07
NCI_Hypoxic_and_oxygen_homeostasis_regulation_of_HIF_1_alpha_Main_Pathway	NCI 1.2	1.81032e-09
NCI_IL12_mediated_signaling_events_Main_Pathway	NCI 1.2	3.86748e-11
NCI_IL1_mediated_signaling_events_Main_Pathway	NCI 1.2	1.76058e-10
NCI_IL8_and_CXCR1_mediated_signaling_events_Main_Pathway	NCI 1.2	2.50013e-06
NCI_IL8_and_CXCR1_mediated_signaling_events_Pathway_(cAMP_biosynthetic_process)	NCI 1.2	2.50013e-06
NCI_IL8_and_CXCR2_mediated_signaling_events_Main_Pathway	NCI 1.2	2.50013e-06
NCI_IL8_and_CXCR2_mediated_signaling_events_Pathway_(Pathway_degradation_of_CXCL8)	NCI 1.2	2.50013e-06
NCI_IL8_and_CXCR2_mediated_signaling_events_Pathway_(cAMP_biosynthetic_process)	NCI 1.2	2.50013e-06
NCI_Insulin_Pathway_Main_Pathway	NCI 1.2	4.02337e-05
NCI_Integrin_linked_kinase_signaling_Main_Pathway	NCI 1.2	0.00015478
NCI_Integrin_linked_kinase_signaling_Pathway_(DNA_biosynthetic_process)	NCI 1.2	0.00015478
NCI_Integrin_linked_kinase_signaling_Pathway_(anoikis)	NCI 1.2	4.20925e-15
NCI_Integrin_linked_kinase_signaling_Pathway_(apoptosis)	NCI 1.2	4.20925e-15
NCI_Integrin_linked_kinase_signaling_Pathway_(centrosome_localization)	NCI 1.2	0.00015478
NCI_Integrin_linked_kinase_signaling_Pathway_(microtubule_cytoskeleton_organization)	NCI 1.2	4.20925e-15
NCI_Integrin_linked_kinase_signaling_Pathway_(substrate_adhesion_dependent_cell_spreading)	NCI 1.2	4.20925e-15
NCI_Integrins_in_angiogenesis_Main_Pathway	NCI 1.2	4.20925e-15
NCI_LPA_receptor_mediated_events_Main_Pathway	NCI 1.2	2.50013e-06
NCI_Nephrin_Neph1_signaling_in_the_kidney_podocyte_Main_Pathway	NCI 1.2	4.02337e-05
NCI_Osteopontin_mediated_events_Main_Pathway	NCI 1.2	4.20925e-15
NCI_PAR1_mediated_thrombin_signaling_events_Main_Pathway	NCI 1.2	0.000116447
NCI_PAR1_mediated_thrombin_signaling_events_Pathway_(cAMP_biosynthetic_process)	NCI 1.2	0.000116447
NCI_PAR1_mediated_thrombin_signaling_events_Pathway_(positive_regulation_of_stress_fiber_assembly)	NCI 1.2	0.0319714
NCI_PAR1_mediated_thrombin_signaling_events_Pathway_(regulation_of_vascular_permeability)	NCI 1.2	0.0319714
NCI_PLK1_signaling_events_Main_Pathway	NCI 1.2	8.02227e-09
NCI_PLK1_signaling_events_Pathway_(G2_M_transition_of_mitotic_cell_cycle)	NCI 1.2	8.02227e-09
NCI_PLK1_signaling_events_Pathway_(regulation_of_attachment_of_spindle_microtubules_to_kinetochore)	NCI 1.2	8.02227e-09
NCI_Posttranslational_regulation_of_adherens_junction_stability_and_dissassembly_Main_Pathway	NCI 1.2	2.53148e-07
NCI_Posttranslational_regulation_of_adherens_junction_stability_and_dissassembly_Pathway_(axonogenesis)	NCI 1.2	2.53148e-07
NCI_Regulation_of_Ras_family_activation_Main_Pathway	NCI 1.2	3.80939e-11
NCI_Signaling_events_mediated_by_HDAC_Class_I_Main_Pathway	NCI 1.2	1.65468e-07
NCI_Signaling_events_mediated_by_Hepatocyte_Growth_Factor_Receptor_c_Met__Main_Pathway	NCI 1.2	4.02337e-05
NCI_Signaling_events_regulated_by_Ret_tyrosine_kinase_Main_Pathway	NCI 1.2	2.53148e-07
NCI_Signaling_events_regulated_by_Ret_tyrosine_kinase_Pathway_(MAPKKK_cascade)	NCI 1.2	2.53148e-07
NCI_Signaling_events_regulated_by_Ret_tyrosine_kinase_Pathway_(activation_of_MAPKK_activity)	NCI 1.2	2.53148e-07
NCI_Signaling_events_regulated_by_Ret_tyrosine_kinase_Pathway_(lamellipodium_assembly)	NCI 1.2	2.53148e-07
NCI_Signaling_events_regulated_by_Ret_tyrosine_kinase_Pathway_(tube_development)	NCI 1.2	2.53148e-07
NCI_Syndecan_2_mediated_signaling_events_Main_Pathway	NCI 1.2	2.14665e-06
NCI_Syndecan_2_mediated_signaling_events_Pathway_(dendrite_morphogenesis)	NCI 1.2	2.50013e-06
NCI_Syndecan_2_mediated_signaling_events_Pathway_(determination_of_left_right_symmetry)	NCI 1.2	2.50013e-06
NCI_Syndecan_2_mediated_signaling_events_Pathway_(positive_regulation_of_cell_cell_adhesion)	NCI 1.2	2.50013e-06
NCI_Syndecan_3_mediated_signaling_events_Main_Pathway	NCI 1.2	2.50013e-06
NCI_Syndecan_3_mediated_signaling_events_Pathway_(limb_bud_formation)	NCI 1.2	2.50013e-06
NCI_TNF_receptor_signaling_pathway__Main_Pathway	NCI 1.2	1.44681e-06
NCI_TNF_receptor_signaling_pathway__Pathway_(JNK_cascade)	NCI 1.2	1.65468e-07
NCI_TRAIL_signaling_Main_Pathway	NCI 1.2	0.000267056
NCI_Urokinase_type_plasminogen_activator_uPA_and_uPAR_mediated_signaling_Main_Pathway	NCI 1.2	7.86078e-09
NCI_Urokinase_type_plasminogen_activator_uPA_and_uPAR_mediated_signaling_Pathway_(cell_adhesion)	NCI 1.2	7.86078e-09
NCI_Urokinase_type_plasminogen_activator_uPA_and_uPAR_mediated_signaling_Pathway_(cell_migration)	NCI 1.2	7.86078e-09
NCI_Urokinase_type_plasminogen_activator_uPA_and_uPAR_mediated_signaling_Pathway_(cell_proliferation)	NCI 1.2	7.86078e-09
NCI_Validated_transcriptional_targets_of_TAp63_isoforms_Main_Pathway	NCI 1.2	1.81032e-09
NCI_Validated_transcriptional_targets_of_TAp63_isoforms_Pathway_(Metastasis)	NCI 1.2	1.81032e-09
NCI_Validated_transcriptional_targets_of_TAp63_isoforms_Pathway_(Pathway_degradation_of_TP63)	NCI 1.2	1.81032e-09
NCI_Validated_transcriptional_targets_of_deltaNp63_isoforms_Main_Pathway	NCI 1.2	1.81032e-09
NCI_Validated_transcriptional_targets_of_deltaNp63_isoforms_Pathway_(Pathway_degradation_of_TP63)	NCI 1.2	1.81032e-09
NCI_amb2_Integrin_signaling_Main_Pathway	NCI 1.2	0.015503
NCI_amb2_Integrin_signaling_Pathway_(dendritic_cell_antigen_processing_and_presentation)	NCI 1.2	1.31897e-07
NCI_amb2_Integrin_signaling_Pathway_(leukocyte_adhesion)	NCI 1.2	1.31897e-07
NCI_amb2_Integrin_signaling_Pathway_(phagocytosis_triggered_by_activation_of_immune_response_cell_surface_activating_receptor)	NCI 1.2	1.31897e-07
NCI_amb2_Integrin_signaling_Pathway_(positive_regulation_of_phagocytosis)	NCI 1.2	1.31897e-07
NCI_p38_signaling_mediated_by_MAPKAP_kinases_Main_Pathway	NCI 1.2	6.86916e-09
Neuronal_Development_Induced_by_CDK5	Cytoskeleton 1.2	3.47485e-09
Neuronal_Intermediate_Filaments	Cytoskeleton 1.2	1.72611e-11
Nicotine_Influence_on_Glutamatergic_Neurons	Cytoskeleton 1.2	1.9196e-11
Nitric_Oxide_Pathway_in_Skeletal_Muscle	Cytoskeleton 1.2	4.58944e-10
Outside-in_Signaling_through_Integrins	Cytoskeleton 1.2	4.20925e-15
PAK_Pathway	Primary 1.4	2.27032e-12
PAK_Pathway_Actin_Organization	Primary 1.4	2.27032e-12
PAK_Pathway_Cell_Survival	Primary 1.4	2.27032e-12
PAK_Pathway_Lamelliopodia_and_Filopodia_Outgrowth	Primary 1.4	2.27032e-12
PLAU-mediated_Signaling_Events_During_Cell_Adhesion	Cytoskeleton 1.2	4.20925e-15
PPAR_Pathway	Primary 1.4	5.9496e-07
Ras_Pathway	Primary 1.4	0.000356151
Ras_Signaling	Cytoskeleton 1.2	2.53148e-07
Regulation_of_Cell_Migration_and_Proliferation_by_Somatostatin_Receptor	Cytoskeleton 1.2	5.70406e-06
Regulation_of_Cytoskeleton_Remodeling_by_TGF_and_WNT	Cytoskeleton 1.2	4.20925e-15
STAT3_Pathway	Primary 1.4	1.82673e-10
STAT3_Pathway_Growth_Arrest_and_Differentiation	Primary 1.4	6.45818e-06
STATs_Pathway_Regulation_by_GH	Cytoskeleton 1.2	1.78144e-05
TGF-Beta_Pathway	Primary 1.4	3.4884e-10
TGF-beta_Signaling_in_Epithelial-mesenchymal_transition	Cytoskeleton 1.2	4.20925e-15
TNF_Signaling_Pathway	Primary 1.4	5.9496e-07
TRAF_Pathway	Primary 1.4	3.79784e-09
TRAF_Pathway_Apoptosis	Primary 1.4	7.17549e-09
Tumour_Infiltration_Pathway	Primary 1.4	5.71194e-12
VEGFR2_Signaling	Cytoskeleton 1.2	7.86078e-09
acetone_degradation_I_to_methylglyoxal	Metabolism 1.4	2.06745e-06
bile_acid_biosynthesis_neutral_pathway	Metabolism 1.4	4.5007e-07
biocarta__U_00DF_arrestins_in_gpcr_desensitization_Main_Pathway	Biocarta 1.2	3.81787e-09
biocarta_activation_of_camp_dependent_protein_kinase_pka_Main_Pathway	Biocarta 1.2	3.81787e-09
biocarta_activation_of_csk_by_camp_dependent_protein_kinase_inhibits_signaling_through_the_t_cell_receptor_Main_Pathway	Biocarta 1.2	3.81787e-09
biocarta_activation_of_pkc_through_g_protein_coupled_receptors_Main_Pathway	Biocarta 1.2	3.81787e-09
biocarta_aspirin_blocks_signaling_pathway_involved_in_platelet_activation_Main_Pathway	Biocarta 1.2	0.00093416
biocarta_aspirin_blocks_signaling_pathway_involved_in_platelet_activation_Pathway_(vasoconstriction)	Biocarta 1.2	0.00093416
biocarta_cd40l_signaling_Main_Pathway	Biocarta 1.2	0.000208444
biocarta_cd40l_signaling_Pathway_(Pathway_protein_ubiquitination_of_TNFAIP3_MAP3K1_MAP4K4)	Biocarta 1.2	0.000208444
biocarta_cdc25_and_chk1_regulatory_pathway_in_response_to_dna_damage_Main_Pathway	Biocarta 1.2	8.02227e-09
biocarta_cell_cycle_g1_s_check_point_Main_Pathway	Biocarta 1.2	1.81032e-09
biocarta_cell_cycle_g2_m_checkpoint_Main_Pathway	Biocarta 1.2	8.02227e-09
biocarta_ceramide_signaling_Main_Pathway	Biocarta 1.2	1.65468e-07
biocarta_ceramide_signaling_Pathway_(Pathway_protein_ubiquitination_of_CHUK)	Biocarta 1.2	1.65468e-07
biocarta_chrebp_regulation_by_carbohydrates_and_camp_Main_Pathway	Biocarta 1.2	3.81787e-09
biocarta_cyclins_and_cell_cycle_regulation_Main_Pathway	Biocarta 1.2	1.81032e-09
biocarta_cystic_fibrosis_transmembrane_conductance_regulator_cftr_and_beta_2_adrenergic_receptor_b2ar_Main_Pathway	Biocarta 1.2	3.81787e-09
biocarta_erk1_erk2_mapk_signaling_Main_Pathway	Biocarta 1.2	2.5662e-09
biocarta_extrinsic_prothrombin_activation_Main_Pathway	Biocarta 1.2	1.98151e-08
biocarta_g_protein_signaling_through_tubby_proteins_Main_Pathway	Biocarta 1.2	3.81787e-09
biocarta_gamma_aminobutyric_acid_receptor_life_cycle_Main_Pathway	Biocarta 1.2	9.22261e-11
biocarta_hiv_1_nef_negative_effector_of_fas_and_tnf_Main_Pathway	Biocarta 1.2	1.65468e-07
biocarta_hiv_1_nef_negative_effector_of_fas_and_tnf_Pathway_(Pathway_protein_ubiquitination_of_CHUK)	Biocarta 1.2	1.65468e-07
biocarta_induction_of_apoptosis_through_dr3_and_dr4_5_death_receptors_Main_Pathway	Biocarta 1.2	0.000274113
biocarta_induction_of_apoptosis_through_dr3_and_dr4_5_death_receptors_Pathway_(Pathway_degradation_of_CASP3_CASP10_CASP10)	Biocarta 1.2	0.000274113
biocarta_induction_of_apoptosis_through_dr3_and_dr4_5_death_receptors_Pathway_(apoptosis)	Biocarta 1.2	0.000274113
biocarta_keratinocyte_differentiation_Pathway_(Pathway_protein_ubiquitination_of_CHUK)	Biocarta 1.2	1.65468e-07
biocarta_keratinocyte_differentiation_Pathway_(keratinocyte_differentiation)	Biocarta 1.2	1.23201e-13
biocarta_nf_kb_signaling_Main_Pathway	Biocarta 1.2	4.15914e-09
biocarta_nf_kb_signaling_Pathway_(Pathway_protein_ubiquitination_of_CHUK)	Biocarta 1.2	4.15914e-09
biocarta_nfat_and_hypertrophy_of_the_heart__Main_Pathway	Biocarta 1.2	1.1472e-12
biocarta_nitric_oxide_signaling_Main_Pathway	Biocarta 1.2	1.9196e-11
biocarta_pten_dependent_cell_cycle_arrest_and_apoptosis_Main_Pathway	Biocarta 1.2	4.20925e-15
biocarta_pten_dependent_cell_cycle_arrest_and_apoptosis_Pathway_(cell_survival)	Biocarta 1.2	4.20925e-15
biocarta_rb_tumor_suppressor_checkpoint_signaling_in_response_to_dna_damage_Main_Pathway	Biocarta 1.2	8.02227e-09
biocarta_role_of_U_00DF_arrestins_in_the_activation_and_targeting_of_map_kinases_Main_Pathway	Biocarta 1.2	3.81787e-09
biocarta_signal_transduction_through_il1r_Main_Pathway	Biocarta 1.2	1.76058e-10
biocarta_sodd_tnfr1_signaling_Main_Pathway	Biocarta 1.2	1.65468e-07
biocarta_stress_induction_of_hsp_regulation_Main_Pathway	Biocarta 1.2	3.81683e-10
biocarta_stress_induction_of_hsp_regulation_Pathway_(Pathway_degradation_of_HSPB1)	Biocarta 1.2	3.81683e-10
biocarta_stress_induction_of_hsp_regulation_Pathway_(cell_survival)	Biocarta 1.2	3.81683e-10
biocarta_the_41bb_dependent_immune_response_Main_Pathway	Biocarta 1.2	5.45299e-05
biocarta_thrombin_signaling_and_protease_activated_receptors_Main_Pathway	Biocarta 1.2	0.00093416
biocarta_tnf_stress_related_signaling_Main_Pathway	Biocarta 1.2	1.65468e-07
biocarta_tnfr1_signaling_Main_Pathway	Biocarta 1.2	1.65468e-07
biocarta_tumor_suppressor_arf_inhibits_ribosomal_biogenesis_Main_Pathway	Biocarta 1.2	1.81032e-09
biocarta_tumor_suppressor_arf_inhibits_ribosomal_biogenesis_Pathway_(Pathway_degradation_of_CDKN2A)	Biocarta 1.2	1.81032e-09
biocarta_tumor_suppressor_arf_inhibits_ribosomal_biogenesis_Pathway_(ribosome_biogenesis)	Biocarta 1.2	1.81032e-09
biocarta_yaci_and_bcma_stimulation_of_b_cell_immune_responses_Main_Pathway	Biocarta 1.2	0.000958432
bupropion_degradation	Metabolism 1.4	2.06745e-06
cAMP_Pathway	Primary 1.4	9.85718e-16
cAMP_Pathway_Myocardial_Contraction	Primary 1.4	4.88745e-14
catecholamine_biosynthesis	Metabolism 1.4	6.86916e-09
glutamate_dependent_acid_resistance	Metabolism 1.4	1.84779e-11
mTOR_Pathway	Primary 1.4	2.90094e-06
melatonin_degradation_I	Metabolism 1.4	2.06745e-06
mucin_core_1_and_core_2_iOi-glycosylation	Metabolism 1.4	0.0475669
nicotine_degradation_III	Metabolism 1.4	2.06745e-06
nicotine_degradation_IV	Metabolism 1.4	2.06745e-06
p38_Signaling_Pathway	Primary 1.4	3.70598e-10
p53_Signaling_Pathway	Primary 1.4	1.81032e-09
p53_Signaling_Pathway_Apoptosis	Primary 1.4	1.81032e-09
p53_Signaling_Pathway_Cancer	Primary 1.4	1.81032e-09
p53_Signaling_Pathway_Gene_Expression_Anti-Apoptosis_via_TP53	Primary 1.4	1.81032e-09
p53_Signaling_Pathway_Gene_Expression_Cell_Cycle_and_Cell_Growth_via_TP53	Primary 1.4	1.81032e-09
p53_Signaling_Pathway_Gene_Expression_Cell_Fate_and_Development_via_TP53	Primary 1.4	1.81032e-09
p53_Signaling_Pathway_Gene_Expression_Cell_Signaling_via_TP53	Primary 1.4	1.81032e-09
p53_Signaling_Pathway_Gene_Expression_DNA_Replication_and_Repair_via_TP53	Primary 1.4	1.81032e-09
p53_Signaling_Pathway_Gene_Expression_ECM_and_Adhesion_via_TP53	Primary 1.4	1.81032e-09
p53_Signaling_Pathway_Gene_Expression_Infection_and_Immune_Response_via_TP53	Primary 1.4	1.81032e-09
p53_Signaling_Pathway_Normal_Cell_Cycle_Progression	Primary 1.4	1.81032e-09
pyridoxal_5-phosphate_salvage	Metabolism 1.4	0.000179825
reactome_ABC_family_proteins_mediated_transport_Main_Pathway	Reactome 1.3	2.56e-08
reactome_Acetylcholine_Neurotransmitter_Release_Cycle_Main_Pathway	Reactome 1.3	2.42862e-14
reactome_Activation_of_Matrix_Metalloproteinases_Main_Pathway	Reactome 1.3	0.00109911
reactome_Activation_of_PKB_Main_Pathway	Reactome 1.3	0.00874594
reactome_Amino_acid_and_oligopeptide_SLC_transporters_Main_Pathway	Reactome 1.3	7.93797e-18
reactome_Amyloids_Main_Pathway	Reactome 1.3	8.92824e-10
reactome_Attachment_of_GPI_anchor_to_uPAR_Main_Pathway	Reactome 1.3	2.68504e-06
reactome_CD28_dependent_PI3K_Akt_signaling_Main_Pathway	Reactome 1.3	0.00874594
reactome_CREB_phosphorylation_through_the_activation_of_CaMKII_Main_Pathway	Reactome 1.3	1.53724e-11
reactome_Catecholamine_biosynthesis_Main_Pathway	Reactome 1.3	6.86916e-09
reactome_Chk1_Chk2_Cds1_mediated_inactivation_of_Cyclin_B_Cdk1_complex_Main_Pathway	Reactome 1.3	8.02227e-09
reactome_Class_A_1_Rhodopsin_like_receptors__Main_Pathway	Reactome 1.3	0.000421164
reactome_Class_C_3_Metabotropic_glutamate_pheromone_receptors__Main_Pathway	Reactome 1.3	1.34277e-14
reactome_Common_Pathway_Main_Pathway	Reactome 1.3	1.68271e-08
reactome_Costimulation_by_the_CD28_family_Main_Pathway	Reactome 1.3	0.0108529
reactome_Creatine_metabolism_Main_Pathway	Reactome 1.3	1.39302e-07
reactome_Cyclin_A_B1_associated_events_during_G2_M_transition_Main_Pathway	Reactome 1.3	8.02227e-09
reactome_Cyclin_A_Cdk2_associated_events_at_S_phase_entry_Main_Pathway	Reactome 1.3	8.02227e-09
reactome_Cyclin_D_associated_events_in_G1_Main_Pathway	Reactome 1.3	1.81032e-09
reactome_Cyclin_E_associated_events_during_G1_S_transition_Main_Pathway	Reactome 1.3	8.02227e-09
reactome_DAP12_interactions_Main_Pathway	Reactome 1.3	3.46326e-12
reactome_Degradation_of_the_extracellular_matrix_Main_Pathway	Reactome 1.3	9.66541e-08
reactome_Dimerization_of_procaspase_8_Main_Pathway	Reactome 1.3	0.0029262
reactome_Dissolution_of_Fibrin_Clot_Main_Pathway	Reactome 1.3	7.86078e-09
reactome_Dopamine_Neurotransmitter_Release_Cycle_Main_Pathway	Reactome 1.3	2.42862e-14
reactome_Dopamine_receptors_Main_Pathway	Reactome 1.3	1.94658e-08
reactome_EPHB_mediated_forward_signaling_Main_Pathway	Reactome 1.3	1.9196e-11
reactome_Eicosanoids_Main_Pathway	Reactome 1.3	1.1902e-07
reactome_Eukaryotic_Translation_Elongation_Main_Pathway	Reactome 1.3	2.2527e-11
reactome_FRS2_mediated_cascade_Main_Pathway	Reactome 1.3	1.03755e-06
reactome_Fatty_acids_Main_Pathway	Reactome 1.3	4.51889e-07
reactome_G2_M_DNA_replication_checkpoint_Main_Pathway	Reactome 1.3	8.02227e-09
reactome_GABA_synthesis_release_reuptake_and_degradation_Main_Pathway	Reactome 1.3	2.40563e-18
reactome_GP1b_IX_V_activation_signalling_Main_Pathway	Reactome 1.3	1.73895e-06
reactome_GRB2_SOS_provides_linkage_to_MAPK_signaling_for_Integrins_Main_Pathway	Reactome 1.3	4.75318e-09
reactome_G_alpha_i_signalling_events_Main_Pathway	Reactome 1.3	2.24188e-11
reactome_G_alpha_q_signalling_events_Main_Pathway	Reactome 1.3	7.13063e-05
reactome_G_alpha_s_signalling_events_Main_Pathway	Reactome 1.3	1.94658e-08
reactome_Gamma_carboxylation_of_protein_precursors_Main_Pathway	Reactome 1.3	8.71688e-06
reactome_Gap_junction_assembly_Main_Pathway	Reactome 1.3	7.71207e-11
reactome_Glutamate_Neurotransmitter_Release_Cycle_Main_Pathway	Reactome 1.3	2.0758e-15
reactome_HDL_mediated_lipid_transport_Main_Pathway	Reactome 1.3	2.93409e-08
reactome_Histamine_receptors_Main_Pathway	Reactome 1.3	1.11422e-19
reactome_Hyaluronan_biosynthesis_and_export_Main_Pathway	Reactome 1.3	9.92452e-14
reactome_Inositol_transporters_Main_Pathway	Reactome 1.3	7.08734e-10
reactome_Integrin_alphaIIb_beta3_signaling_Main_Pathway	Reactome 1.3	4.75318e-09
reactome_Integrin_cell_surface_interactions_Main_Pathway	Reactome 1.3	4.62521e-07
reactome_Interaction_With_The_Zona_Pellucida_Main_Pathway	Reactome 1.3	8.16554e-08
reactome_Interleukin_1_processing_Main_Pathway	Reactome 1.3	1.76058e-10
reactome_Interleukin_1_signaling_Main_Pathway	Reactome 1.3	7.35999e-10
reactome_Intrinsic_Pathway_Main_Pathway	Reactome 1.3	6.5589e-09
reactome_Ion_transport_by_P_type_ATPases_Main_Pathway	Reactome 1.3	7.78932e-14
reactome_Miscellaneous_substrates_Main_Pathway	Reactome 1.3	4.51889e-07
reactome_NCAM1_interactions_Main_Pathway	Reactome 1.3	2.53148e-07
reactome_NOD1_2_Signaling_Pathway_Main_Pathway	Reactome 1.3	0.000208444
reactome_Na_Cl_dependent_neurotransmitter_transporters_Main_Pathway	Reactome 1.3	1.39302e-07
reactome_Negative_regulation_of_FGFR_signaling_Main_Pathway	Reactome 1.3	1.03755e-06
reactome_Negative_regulation_of_the_PI3K_AKT_network_Main_Pathway	Reactome 1.3	0.00874594
reactome_Nicotinamide_salvaging_Main_Pathway	Reactome 1.3	4.5007e-07
reactome_Norepinephrine_Neurotransmitter_Release_Cycle_Main_Pathway	Reactome 1.3	2.42862e-14
reactome_O_linked_glycosylation_of_mucins_Main_Pathway	Reactome 1.3	0.0475669
reactome_Olfactory_Signaling_Pathway_Main_Pathway	Reactome 1.3	1.99184e-08
reactome_Oncogene_Induced_Senescence_Main_Pathway	Reactome 1.3	1.81032e-09
reactome_Opsins_Main_Pathway	Reactome 1.3	1.72027e-14
reactome_Organic_anion_transport_Main_Pathway	Reactome 1.3	1.2854e-17
reactome_Organic_anion_transporters_Main_Pathway	Reactome 1.3	4.70604e-12
reactome_Oxidative_Stress_Induced_Senescence_Main_Pathway	Reactome 1.3	1.81032e-09
reactome_PIP3_activates_AKT_signaling_Main_Pathway	Reactome 1.3	0.00874594
reactome_PI_3K_cascade_Main_Pathway	Reactome 1.3	1.03755e-06
reactome_Phospholipase_C_mediated_cascade_Main_Pathway	Reactome 1.3	1.03755e-06
reactome_Platelet_Adhesion_to_exposed_collagen_Main_Pathway	Reactome 1.3	1.73895e-06
reactome_Platelet_Aggregation_Plug_Formation__Main_Pathway	Reactome 1.3	6.5589e-09
reactome_Polo_like_kinase_mediated_events_Main_Pathway	Reactome 1.3	8.02227e-09
reactome_Ras_activation_uopn_Ca2_infux_through_NMDA_receptor_Main_Pathway	Reactome 1.3	1.53724e-11
reactome_Reduction_of_cytosolic_Ca_levels_Main_Pathway	Reactome 1.3	7.78932e-14
reactome_Regulation_by_c_FLIP_Main_Pathway	Reactome 1.3	0.0029262
reactome_Regulation_of_IGF_Activity_by_IGFBP_Main_Pathway	Reactome 1.3	1.76224e-06
reactome_Removal_of_aminoterminal_propeptides_from_gamma_carboxylated_proteins_Main_Pathway	Reactome 1.3	8.71688e-06
reactome_Retinoid_metabolism_and_transport_Main_Pathway	Reactome 1.3	3.77197e-08
reactome_SHC_mediated_cascade_Main_Pathway	Reactome 1.3	1.03755e-06
reactome_Scavenging_of_heme_from_plasma_Main_Pathway	Reactome 1.3	2.93409e-08
reactome_Senescence_Associated_Secretory_Phenotype_SASP__Main_Pathway	Reactome 1.3	2.50013e-06
reactome_Serotonin_Neurotransmitter_Release_Cycle_Main_Pathway	Reactome 1.3	2.42862e-14
reactome_Serotonin_receptors_Main_Pathway	Reactome 1.3	2.23778e-07
reactome_Sodium_coupled_sulphate_di_and_tri_carboxylate_transporters_Main_Pathway	Reactome 1.3	1.18656e-10
reactome_Synthesis_of_16_20_hydroxyeicosatetraenoic_acids_HETE__Main_Pathway	Reactome 1.3	4.51889e-07
reactome_Synthesis_of_Leukotrienes_LT_and_Eoxins_EX__Main_Pathway	Reactome 1.3	4.51889e-07
reactome_Synthesis_of_Prostaglandins_PG_and_Thromboxanes_TX__Main_Pathway	Reactome 1.3	4.5007e-07
reactome_Synthesis_of_bile_acids_and_bile_salts_via_24_hydroxycholesterol_Main_Pathway	Reactome 1.3	4.5007e-07
reactome_Synthesis_of_bile_acids_and_bile_salts_via_27_hydroxycholesterol_Main_Pathway	Reactome 1.3	4.5007e-07
reactome_Synthesis_of_bile_acids_and_bile_salts_via_7alpha_hydroxycholesterol_Main_Pathway	Reactome 1.3	4.5007e-07
reactome_TRAIL_signaling_Main_Pathway	Reactome 1.3	0.0029262
reactome_TRP_channels_Main_Pathway	Reactome 1.3	0.00108433
reactome_Tachykinin_receptors_bind_tachykinins_Main_Pathway	Reactome 1.3	1.27721e-10
reactome_The_canonical_retinoid_cycle_in_rods_twilight_vision__Main_Pathway	Reactome 1.3	3.77197e-08
reactome_Thrombin_signalling_through_proteinase_activated_receptors_PARs__Main_Pathway	Reactome 1.3	0.00360753
reactome_Thyroxine_biosynthesis_Main_Pathway	Reactome 1.3	0.00012681
reactome_Toxicity_of_botulinum_toxin_type_A_BoNT_A__Main_Pathway	Reactome 1.3	1.16638e-13
reactome_Toxicity_of_botulinum_toxin_type_B_BoNT_B__Main_Pathway	Reactome 1.3	3.68857e-12
reactome_Toxicity_of_botulinum_toxin_type_D_BoNT_D__Main_Pathway	Reactome 1.3	1.16638e-13
reactome_Toxicity_of_botulinum_toxin_type_E_BoNT_E__Main_Pathway	Reactome 1.3	1.16638e-13
reactome_Toxicity_of_botulinum_toxin_type_F_BoNT_F__Main_Pathway	Reactome 1.3	1.16638e-13
reactome_Transport_of_inorganic_cations_anions_and_amino_acids_oligopeptides_Main_Pathway	Reactome 1.3	7.93797e-18
reactome_Transport_of_nucleosides_and_free_purine_and_pyrimidine_bases_across_the_plasma_membrane_Main_Pathway	Reactome 1.3	0.000440075
reactome_Transport_of_organic_anions_Main_Pathway	Reactome 1.3	2.93409e-08
reactome_Unblocking_of_NMDA_receptor_glutamate_binding_and_activation_Main_Pathway	Reactome 1.3	1.53724e-11
reactome_VEGFR2_mediated_vascular_permeability_Main_Pathway	Reactome 1.3	0.00874594
reactome_Vitamin_B1_thiamin_metabolism_Main_Pathway	Reactome 1.3	0.0278579
reactome_Voltage_gated_Potassium_channels_Main_Pathway	Reactome 1.3	8.3851e-11
reactome_Zinc_efflux_and_compartmentalization_by_the_SLC30_family_Main_Pathway	Reactome 1.3	4.89677e-07
reactome_betaKlotho_mediated_ligand_binding_Main_Pathway	Reactome 1.3	1.03755e-06
reactome_p130Cas_linkage_to_MAPK_signaling_for_integrins_Main_Pathway	Reactome 1.3	4.75318e-09
sucrose_degradation	Metabolism 1.4	1.94394e-11
superpathway_of_D-imyoi-inositol_145-trisphosphate_metabolism	Metabolism 1.4	2.90441e-11
superpathway_of_inositol_phosphate_compounds	Metabolism 1.4	2.90441e-11
superpathway_of_melatonin_degradation	Metabolism 1.4	2.06745e-06
superpathway_of_tryptophan_utilization	Metabolism 1.4	2.06745e-06

## Sheet: PAL_POS_INTERSECTION
Pathway	Database	Norm_12_4_12_5_S11_L006_R1_001	Norm_13_4_S4_R1_001	Norm_8_4_S10_L001_R1_001	Norm_B1_S19_R1_001	Norm_B2_S20_R1_001	Norm_B3_S21_R1_001	Norm_B4_S22_R1_001	Norm_B5_S23_R1_001	Norm_B6_S24_R1_001	Case_BT_20_S5_R1_001	Case_BT_1_S3_R1_001	Case_BT_10_S10_R1_001	Case_BT_11_S11_R1_001	Case_BT_12_S12_R1_001	Case_BT_14_S13_R1_001	Case_BT_15_S14_R1_001	Case_BT_16_S15_R1_001	Case_BT_16_S5_R1_001	Case_BT_17_S2_R1_001	Case_BT_18_S6_R1_001	Case_BT_19_S18_R1_001	Case_BT_2_S2_R1_001	Case_BT_20_S19_R1_001	Case_BT_21_S11_R1_001	Case_BT_22_S20_R1_001	Case_BT_13_S2_R1_001	Case_BT_23_S7_R1_001	Case_BT_24_S2_R1_001	Case_BT_25_S1_R1_001	Case_BT_25_S2_R1_001	Case_BT_3_S3_R1_001	Case_BT_4_S2_R1_001	Case_BT_4_S4_R1_001	Case_BT_5_S3_R1_001	Case_BT_5_S5_R1_001	Case_BT_6_S6_R1_001	Case_BT_7_S4_R1_001	Case_BT_7_S7_R1_001	Case_BT_8_S8_R1_001	Case_BT_9_S9_R1_001	Norm_geomean	Case_geomean
Akt_Signaling_Pathway	Primary 1.4	3.62465	0.891321	2.31551	-4.01195	4.59707	1.59525	2.11837	-6.83076	-4.29945	-6.36229	6.39516	10.8957	15.35	15.0759	10.5921	8.33691	12.9573	14.1655	14.0547	12.7477	14.0392	11.4787	12.525	17.3305	11.757	9.28098	9.53181	12.3021	11.6861	11.4986	10.4615	12.9956	12.9719	15.5772	15.6069	10.6387	16.3852	16.4086	8.3215	5.85115	-5.83906e-10	11.6724
CCR3_Pathway_in_Eosinophils	Cytoskeleton 1.2	-0.186872	-0.186872	-0.186872	-0.186872	1.20882	-0.114708	-0.186872	-0.0798758	-0.0798758	1.25232	3.84563	2.15241	4.44441	4.4278	1.93194	3.04474	3.10484	1.76824	3.04474	3.3599	2.94521	2.82354	3.82222	7.95963	4.33539	1.66298	2.18365	-0.186872	1.87616	2.01194	0.6872	4.10588	3.39505	5.20318	5.66622	2.75619	7.04003	7.19598	2.08792	0.534465	-5.51338e-10	3.23993
Cellular_Apoptosis_Pathway	Primary 1.4	3.07051	-1.48142	0.300638	-0.684427	1.27666	0.616264	0.126601	-6.52434	3.29951	-4.24384	3.64148	5.07468	7.80192	7.24089	6.29619	3.14796	7.13481	7.29209	6.9173	5.73137	7.41957	6.60462	6.44356	6.25323	5.23344	5.76418	6.12511	4.51262	4.62373	4.98509	7.03118	8.44285	7.87488	8.38739	8.52019	5.56631	7.2138	6.97382	5.11589	2.39298	-1.24956e-10	5.85902
Cellular_Apoptosis_Pathway_Gene_Expression_BAX_BID_BAK_Ras_Noxa_PUMA_APAF1_Survivin_BCL2_via_TP53	Primary 1.4	21.1238	-15.3672	16.5114	-24.5835	12.89	60.3515	-24.5835	-23.1712	-23.1712	-5.5862	48.8372	46.271	73.8481	82.7086	103.178	21.1733	77.1473	82.1696	77.5442	74.6938	81.0805	68.4212	62.864	59.7167	45.4792	66.7592	70.1981	24.6207	71.3806	88.2425	60.4281	94.2186	95.799	86.214	85.9934	54.0864	79.3324	75.2019	62.8239	43.2771	-1.73933e-09	66.5974
Chemokine_Pathway	Primary 1.4	0.0874388	-0.387593	0.197078	-1.71049	3.72968	0.298045	-1.71049	-1.50177	0.998105	1.097	9.30657	8.57289	14.4971	15.0266	10.4071	9.90389	12.827	12.2628	14.6276	13.2256	13.9761	11.8354	12.7284	17.1365	13.3952	9.05901	9.58466	10.7762	10.2434	10.1045	9.2331	12.4041	12.1374	15.2609	15.2677	11.0612	16.7242	17.0514	8.4747	6.20991	-4.95876e-10	11.8014
Chemotaxis_Driven_by_IL-8_and_LTB4	Cytoskeleton 1.2	1.38214	1.19942	-0.127387	-2.69716	3.37698	4.68589	-2.69716	-2.56136	-2.56136	-0.870496	4.63684	1.4045	9.77851	8.56447	2.1506	4.08568	3.64792	2.93662	7.11342	8.4786	6.5745	5.95214	6.33624	10.2223	7.69788	3.77355	3.80172	4.76399	4.08292	3.371	3.1102	5.7793	5.8678	9.57992	9.62004	7.85916	9.03422	9.20671	2.48545	1.05166	3.66544e-12	5.64637
Cytokine_Network_Pathway	Primary 1.4	7.27318	-0.71168	-2.29588	1.40985	8.94686	-0.123089	-5.59865	-10.6934	1.79281	-0.64482	33.7052	26.7223	64.8371	51.3964	29.3574	36.8661	34.772	34.869	47.623	50.3906	41.7173	35.387	30.3196	59.5815	47.4265	33.5284	33.4389	35.1809	38.4781	38.0853	22.3365	47.2759	46.1668	60.4609	61.6266	41.3364	66.8947	67.3941	24.0248	19.7407	-1.14233e-09	40.9599
ERK_Signaling_Pathway	Primary 1.4	1.55925	0.595135	0.708156	-2.70151	2.73213	-0.227345	0.293868	-1.19334	-1.76634	-1.75947	7.18207	7.3615	11.6033	11.9029	8.99813	7.66854	9.85363	10.0106	11.4025	11.0131	10.7632	9.87298	9.2124	14.0707	10.496	7.9171	7.93681	9.35089	9.37362	9.39127	7.00843	9.97787	9.7925	12.0344	12.1484	8.69629	13.4407	13.5064	6.79379	4.77052	-4.2736e-10	9.45571
Extracellular_Matrix_Remodeling_during_Adhesion	Cytoskeleton 1.2	-0.67365	-1.69942	-0.720986	-8.75476	4.31334	1.15895	-3.35943	4.5067	5.22926	-7.12057	10.7023	11.046	24.0665	22.5843	11.9098	7.31719	16.2845	15.0477	17.7713	18.986	16.4506	10.7785	19.0484	27.8315	17.9569	10.5214	9.78767	17.3773	10.3746	9.72369	10.7506	17.1859	15.6877	21.1946	20.8241	18.5748	24.7813	25.0143	8.77272	-1.18878	3.62801e-10	14.9712
HA_syntesis_pathway	Primary 1.4	2.09728	4.08279	5.04552	-3.8774	2.37829	-3.67895	1.11878	-3.58316	-3.58316	0.0803823	22.5147	8.85144	17.2155	18.9683	15.9715	17.6836	13.533	12.2842	16.0899	17.4869	13.3288	20.0151	15.1813	13.1756	21.1709	14.6617	14.9678	19.3112	14.0051	14.6753	16.2947	13.9371	14.2112	18.2394	18.7198	17.9015	11.7035	12.6405	17.7054	13.1261	-7.31304e-10	15.4259
HIF1Alpha_Pathway	Primary 1.4	2.93385	-2.13434	2.29326	-3.41438	1.79028	8.38215	-3.41438	-3.21822	-3.21822	-0.775861	6.78295	6.42652	10.2567	11.4873	14.3303	2.94074	10.7149	11.4124	10.77	10.3741	11.2612	9.50294	8.73111	8.29399	6.31656	9.27212	9.74974	3.41955	9.91397	12.2559	8.3928	13.0859	13.3054	11.9742	11.9435	7.512	11.0184	10.4447	8.72555	6.01071	-2.41573e-10	9.24964
HIF1Alpha_Pathway_Gene_Expression_via_JUN_CREB3	Primary 1.4	4.22475	-3.07345	3.30229	-4.91671	2.578	12.0703	-4.91671	-4.63424	-4.63424	-1.11724	9.76745	9.25419	14.7696	16.5417	20.6357	4.23466	15.4295	16.4339	15.5088	14.9388	16.2161	13.6842	12.5728	11.9433	9.09584	13.3518	14.0396	4.92415	14.2761	17.6485	12.0856	18.8437	19.1598	17.2428	17.1987	10.8173	15.8665	15.0404	12.5648	8.65543	-3.47865e-10	13.3195
HIF1Alpha_Pathway_NOS_Pathway	Primary 1.4	5.28094	-3.84181	4.12786	-6.14588	3.2225	15.0879	-6.14588	-5.7928	-5.7928	-1.39655	12.2093	11.5677	18.462	20.6772	25.7946	5.29333	19.2868	20.5424	19.3861	18.6735	20.2701	17.1053	15.716	14.9292	11.3698	16.6898	17.5495	6.15519	17.8451	22.0606	15.107	23.5547	23.9498	21.5535	21.4984	13.5216	19.8331	18.8005	15.706	10.8193	-4.34832e-10	16.6494
HIF1Alpha_Pathway_VEGF_Pathway	Primary 1.4	5.28094	-3.84181	4.12786	-6.14588	3.2225	15.0879	-6.14588	-5.7928	-5.7928	-1.39655	12.2093	11.5677	18.462	20.6772	25.7946	5.29333	19.2868	20.5424	19.3861	18.6735	20.2701	17.1053	15.716	14.9292	11.3698	16.6898	17.5495	6.15519	17.8451	22.0606	15.107	23.5547	23.9498	21.5535	21.4984	13.5216	19.8331	18.8005	15.706	10.8193	-4.34832e-10	16.6494
HIF1Alpha_Pathway_p53_Hypoxia_Pathway	Primary 1.4	3.40706	-2.47859	2.66314	-3.96509	2.07903	9.73411	-3.96509	-3.73729	-3.73729	-0.901	7.87697	7.46306	11.911	13.3401	16.6417	3.41505	12.4431	13.2532	12.5071	12.0474	13.0775	11.0357	10.1394	9.63173	7.33536	10.7676	11.3223	3.97109	11.513	14.2327	9.74647	15.1965	15.4515	13.9055	13.8699	8.72362	12.7956	12.1293	10.1329	6.98018	-2.80537e-10	10.7415
HMGB1_signaling_through_RAGE	Cytoskeleton 1.2	4.38804	0.564237	1.51272	-0.669896	15.4571	-4.43382	-4.4858	-8.40577	-3.9268	-11.6909	25.105	32.6493	56.8515	54.47	25.7045	39.7118	38.2133	40.488	44.3482	48.7304	43.3129	32.2682	31.2829	50.5813	42.4297	34.3339	33.3168	31.7572	33.8747	33.4846	20.4529	47.26	46.3975	53.1204	52.5386	38.8249	64.2581	65.6623	18.4805	25.3093	-1.24008e-09	38.6853
ILK_Signaling_Pathway	Primary 1.4	1.00642	-0.00639003	0.0239998	-0.180477	0.169943	-0.799398	0.818225	-0.762568	-0.269752	-2.56027	1.33717	1.99367	2.43572	2.42661	1.68042	2.21138	2.40934	2.32997	2.29325	2.7375	2.6373	2.46158	2.22653	2.84512	1.78055	2.39141	2.11978	2.35327	2.41048	2.63322	1.34568	2.49071	2.68974	2.91012	2.93505	1.86896	2.63521	2.60957	1.74579	1.91574	-6.85556e-11	2.15178
ILK_Signaling_Pathway_Apoptosis	Primary 1.4	16.5147	9.46494	15.0449	-17.6569	1.11011	-17.0616	26.1323	-16.7742	-16.7742	-5.7836	54.623	55.0701	60.2693	58.0707	50.128	53.0738	60.4554	60.2121	59.1539	59.6298	58.3468	55.4535	60.7959	53.7451	56.2684	57.9395	57.0714	61.0083	55.6705	58.7137	57.3472	63.6485	63.0517	61.0869	60.75	62.3738	60.6437	61.8372	57.4161	48.5048	-2.1653e-10	56.1339
ILK_Signaling_Pathway_Cell_Adhesion	Primary 1.4	66.0589	37.8598	60.1797	-70.6278	4.44042	-68.2464	104.529	-67.0969	-67.0969	-23.1344	218.492	220.28	241.077	232.283	200.512	212.295	241.822	240.848	236.616	238.519	233.387	221.814	243.184	214.98	225.074	231.758	228.286	244.033	222.682	234.855	229.389	254.594	252.207	244.348	243	249.495	242.575	247.349	229.664	194.019	-8.66118e-10	224.536
ILK_Signaling_Pathway_Cell_Cycle_Proliferation	Primary 1.4	3.22239	1.84682	2.93559	-3.44526	0.216606	-3.32909	5.09898	-3.27302	-3.27302	-1.12851	10.6582	10.7454	11.7599	11.3309	9.78108	10.3559	11.7962	11.7487	11.5422	11.6351	11.3847	10.8202	11.8626	10.4868	10.9792	11.3053	11.1359	11.9041	10.8625	11.4563	11.1897	12.4192	12.3028	11.9194	11.8537	12.1705	11.8329	12.0658	11.2031	9.46435	-4.22497e-11	10.953
ILK_Signaling_Pathway_Cell_Migration_Retraction	Primary 1.4	3.22239	1.84682	2.93559	-3.44526	0.216606	-3.32909	5.09898	-3.27302	-3.27302	-1.12851	10.6582	10.7454	11.7599	11.3309	9.78108	10.3559	11.7962	11.7487	11.5422	11.6351	11.3847	10.8202	11.8626	10.4868	10.9792	11.3053	11.1359	11.9041	10.8625	11.4563	11.1897	12.4192	12.3028	11.9194	11.8537	12.1705	11.8329	12.0658	11.2031	9.46435	-4.22497e-11	10.953
ILK_Signaling_Pathway_Cell_Motility	Primary 1.4	9.11158	5.22203	8.30065	-9.74176	0.612472	-9.41329	14.4178	-9.25474	-9.25474	-3.19095	30.1368	30.3835	33.252	32.039	27.6569	29.2821	33.3547	33.2205	32.6366	32.8992	32.1913	30.595	33.5426	29.6525	31.0447	31.9666	31.4877	33.6597	30.7147	32.3938	31.6398	35.1164	34.7872	33.7031	33.5172	34.4132	33.4586	34.1171	31.6778	26.7613	-1.19465e-10	30.9704
ILK_Signaling_Pathway_Cytoskeletal_Adhesion_Complexes	Primary 1.4	0.806468	-0.236535	-0.0719954	2.50243	-0.0252002	0.191133	0.750394	-4.05728	0.140588	-3.30256	0.749096	1.3716	1.58115	1.27929	1.15437	0.704657	1.5828	1.59274	1.2356	1.23603	1.2356	1.26548	1.5219	1.23262	1.21795	0.994408	0.976376	1.17153	1.01069	1.11249	1.09371	1.40178	1.42433	1.69813	1.63763	1.27335	1.25701	1.25877	1.18967	0.0875825	4.27376e-11	1.07954
ILK_Signaling_Pathway_Epithelial_Mesenchymal_Transition	Primary 1.4	4.33173	2.48261	3.94621	-4.63133	0.291175	-4.47517	6.85437	-4.3998	-4.3998	-1.51701	14.3274	14.4446	15.8083	15.2317	13.1483	13.921	15.8571	15.7933	15.5158	15.6406	15.3041	14.5452	15.9465	14.0971	14.7589	15.1973	14.9696	16.0022	14.6021	15.4003	15.0419	16.6947	16.5382	16.0228	15.9344	16.3604	15.9065	16.2196	15.06	12.7226	-5.67946e-11	14.7236
ILK_Signaling_Pathway_Epithelial_Mesenchymal_Transition_Tubulo-Interstitial_Fibrosis	Primary 1.4	1.6562	0.352844	0.820307	1.10094	0.0435533	-0.836819	2.17201	-4.44591	-0.863115	-3.15764	3.84069	4.39818	4.88175	4.49526	3.92314	3.71196	4.89406	4.88828	4.52145	4.54971	4.47415	4.33008	4.86205	4.20191	4.33728	4.24443	4.17816	4.57545	4.12534	4.39059	4.29447	4.92671	4.91097	5.02951	4.95812	4.74239	4.62704	4.69849	4.38041	2.91752	2.37853e-11	4.21126
ILK_Signaling_Pathway_G2_Phase_Arrest	Primary 1.4	3.22239	1.84682	2.93559	-3.44526	0.216606	-3.32909	5.09898	-3.27302	-3.27302	-1.12851	10.6582	10.7454	11.7599	11.3309	9.78108	10.3559	11.7962	11.7487	11.5422	11.6351	11.3847	10.8202	11.8626	10.4868	10.9792	11.3053	11.1359	11.9041	10.8625	11.4563	11.1897	12.4192	12.3028	11.9194	11.8537	12.1705	11.8329	12.0658	11.2031	9.46435	-4.22497e-11	10.953
ILK_Signaling_Pathway_MMP2_MMP9_Gene_Expression_Tissue_Invasion_via_FOS	Primary 1.4	6.00536	3.4418	5.47088	-6.42071	0.403675	-6.20421	9.50265	-6.09972	-6.09972	-2.10313	19.8629	20.0255	21.9161	21.1166	18.2284	19.2996	21.9838	21.8953	21.5105	21.6836	21.217	20.1649	22.1076	19.5437	20.4612	21.0689	20.7532	22.1848	20.2438	21.3504	20.8535	23.1449	22.9279	22.2134	22.0909	22.6814	22.0522	22.4863	20.8786	17.6381	-7.8738e-11	20.4123
ILK_Signaling_Pathway_Migration_Vasculogenesis	Primary 1.4	1.6562	0.352844	0.820307	1.10094	0.0435533	-0.836819	2.17201	-4.44591	-0.863115	-3.15764	3.84069	4.39818	4.88175	4.49526	3.92314	3.71196	4.89406	4.88828	4.52145	4.54971	4.47415	4.33008	4.86205	4.20191	4.33728	4.24443	4.17816	4.57545	4.12534	4.39059	4.29447	4.92671	4.91097	5.02951	4.95812	4.74239	4.62704	4.69849	4.38041	2.91752	2.37853e-11	4.21126
ILK_Signaling_Pathway_Opsonization	Primary 1.4	52.8471	30.2878	48.1437	-56.5022	3.55234	-54.5971	83.6233	-53.6775	-53.6775	-18.5075	174.794	176.224	192.862	185.826	160.41	169.836	193.457	192.679	189.292	190.815	186.71	177.451	194.547	171.984	180.059	185.407	182.629	195.226	178.145	187.884	183.511	203.675	201.766	195.478	194.4	199.596	194.06	197.879	183.731	155.215	-6.92895e-10	179.628
ILK_Signaling_Pathway_Regulation_of_Junction_Assembly_at_Desmosomes	Primary 1.4	66.0589	37.8598	60.1797	-70.6278	4.44042	-68.2464	104.529	-67.0969	-67.0969	-23.1344	218.492	220.28	241.077	232.283	200.512	212.295	241.822	240.848	236.616	238.519	233.387	221.814	243.184	214.98	225.074	231.758	228.286	244.033	222.682	234.855	229.389	254.594	252.207	244.348	243	249.495	242.575	247.349	229.664	194.019	-8.66118e-10	224.536
ILK_Signaling_Pathway_Tissue_Morphogenesis	Primary 1.4	6.00536	3.4418	5.47088	-6.42071	0.403675	-6.20421	9.50265	-6.09972	-6.09972	-2.10313	19.8629	20.0255	21.9161	21.1166	18.2284	19.2996	21.9838	21.8953	21.5105	21.6836	21.217	20.1649	22.1076	19.5437	20.4612	21.0689	20.7532	22.1848	20.2438	21.3504	20.8535	23.1449	22.9279	22.2134	22.0909	22.6814	22.0522	22.4863	20.8786	17.6381	-7.8738e-11	20.4123
ILK_Signaling_Pathway_Wound_Healing	Primary 1.4	66.0589	37.8598	60.1797	-70.6278	4.44042	-68.2464	104.529	-67.0969	-67.0969	-23.1344	218.492	220.28	241.077	232.283	200.512	212.295	241.822	240.848	236.616	238.519	233.387	221.814	243.184	214.98	225.074	231.758	228.286	244.033	222.682	234.855	229.389	254.594	252.207	244.348	243	249.495	242.575	247.349	229.664	194.019	-8.66118e-10	224.536
Integrins_Signaling_in_Natural_Killer_Cells	Cytoskeleton 1.2	1.63344	1.41749	-0.150548	-3.18756	3.99098	5.53788	-3.18756	-3.02706	-3.02706	-1.02877	5.47991	1.65987	11.5564	10.1216	2.54162	4.82853	4.31118	3.47055	8.40676	10.0202	7.76986	7.03435	7.48829	12.0809	9.09749	4.45965	4.49294	5.63018	4.82527	3.9839	3.67569	6.83008	6.93467	11.3217	11.3691	9.2881	10.6768	10.8807	2.93734	1.24287	4.33189e-12	6.67299
JAK-STAT_Pathway	Primary 1.4	3.43773	1.35409	1.56263	-2.05575	4.49154	0.435492	2.03928	-7.75485	-3.51016	-7.458	8.17552	10.4636	16.9465	14.7264	10.839	10.3328	13.2139	13.501	14.557	14.1787	13.7641	11.1448	12.2986	18.6158	12.8366	11.0655	10.7299	11.5315	11.6453	11.7069	10.1335	13.4199	13.9455	16.5985	16.8898	11.5074	17.2038	17.1825	9.05487	6.03353	-4.476e-10	12.2104
JAK-STAT_Pathway_Nml_SOCS_BCL-XL_p21_Myc_Nos2_Gene_Expression_via_STAT2	Primary 1.4	4.29403	1.61013	1.7864	-1.84399	5.89835	1.42345	2.24666	-11.6227	-3.79239	-9.3664	11.3686	13.5061	22.4178	19.8118	14.9313	13.761	17.7022	18.1478	20.0766	18.6948	18.3294	14.8752	16.2506	24.2805	17.1366	14.483	14.5142	15.119	15.4286	15.3349	14.2398	18.5761	18.8835	21.9643	22.297	16.0526	23.0565	23.0988	12.0781	7.82847	-5.6519e-10	16.361
JNK_Pathway	Primary 1.4	3.3819	1.26811	1.40694	-1.45229	4.64544	1.12109	1.76943	-9.15379	-2.98681	-7.3768	8.95369	10.6371	17.6559	15.6034	11.7596	10.8379	13.9419	14.2929	15.812	14.7237	14.4359	11.7154	12.7987	19.1229	13.4965	11.4065	11.4312	11.9075	12.1513	12.0775	11.215	14.6302	14.8723	17.2987	17.5607	12.6428	18.1589	18.1922	9.51251	6.16556	-4.45133e-10	12.8856
KEGG_ABC_transporters_Main_Pathway	KEGG Adjusted 1.4	-1.51256	-0.395885	0.960903	3.19174	-1.16792	2.39187	-2.78941	-6.17307	5.49434	-4.17477	5.38886	8.77913	9.59784	11.0068	10.8141	3.81655	10.7887	10.7818	11.5766	12.2531	10.7559	10.9593	8.89182	10.2474	10.5585	7.69268	7.82957	13.0859	10.3122	10.3402	7.07864	12.3145	12.3514	8.41514	8.42631	10.3714	8.17722	8.20962	6.6866	-1.2821	1.42522e-11	8.88798
KEGG_Amoebiasis_Main_Pathway	KEGG Adjusted 1.4	8.77687	-6.27364	-0.683602	33.5906	6.00416	-16.0869	6.33534	-15.8314	-15.8314	-6.06199	44.7476	40.9532	77.1228	58.0429	44.8596	49.7112	51.7784	51.395	61.1419	58.8499	56.1388	46.9314	33.6054	66.8443	64.4836	45.8637	45.1948	54.6125	51.5841	51.7704	32.181	58.5607	58.3304	70.1286	70.5805	48.1388	77.512	76.9495	36.7553	26.2151	-1.74301e-09	51.9699
KEGG_Apoptosis_Main_Pathway	KEGG Adjusted 1.4	11.5031	-4.18061	-4.05267	0.995572	6.84353	16.4967	6.68927	-47.9606	13.6657	-28.1775	33.8246	39.8133	74.9518	58.8735	41.3237	38.0323	53.0829	54.5494	58.9479	53.5312	56.5946	43.2991	43.427	75.1728	52.4692	48.5803	47.5763	46.8412	43.449	44.5484	39.0497	63.5859	63.5024	69.1068	71.0591	46.9012	74.338	73.9873	38.3876	19.0705	-4.52845e-10	49.8265
KEGG_Asthma_Main_Pathway	KEGG Adjusted 1.4	4.14159	-3.07229	-2.8369	-3.07229	1.93226	-2.91353	-3.07229	-2.8369	11.7303	0.0939364	7.045	7.74713	14.373	13.993	7.11078	11.2878	11.388	11.0917	14.879	11.6212	14.2272	10.5319	10.76	16.3429	7.94978	9.917	9.90542	11.9941	13.5845	13.9872	7.16022	15.4398	15.2659	17.6058	17.8613	8.4979	18.6673	18.8116	7.44759	8.76257	-6.30438e-10	11.761
KEGG_Chagas_disease_American_trypanosomiasis__Main_Pathway	KEGG Adjusted 1.4	4.32082	-2.37079	-1.85137	3.94781	1.08974	-1.28988	-0.0940132	-11.0452	7.29284	-7.56298	5.91326	7.76644	12.186	11.2639	6.88728	8.33119	10.4166	10.2635	11.6895	9.75513	11.3022	9.17593	9.90302	12.5522	7.53237	8.18532	8.13684	9.82788	10.4016	10.8757	6.77671	12.406	12.3547	14.3764	14.3886	7.98579	13.9893	14.0791	7.1688	5.40754	-2.75925e-10	9.47715
KEGG_Chemokine_signaling_Main_Pathway	KEGG Adjusted 1.4	0.866332	0.10297	0.419237	-2.40326	4.37893	-0.209131	-1.57378	-2.14032	0.559014	1.13348	11.5419	11.3807	18.4118	19.2876	13.7498	12.6746	16.8031	16.1419	19.0761	17.1076	18.5378	15.4614	16.1586	21.7852	17.1972	11.7201	12.2442	14.3574	13.7649	13.6042	12.0407	15.9874	15.6895	19.4765	19.4712	14.1767	21.2992	21.6674	11.1166	8.67322	-6.31112e-10	15.2774
KEGG_Cocaine_addiction_Main_Pathway	KEGG Adjusted 1.4	-0.922494	-0.354868	-1.95473	2.14744	0.36231	4.81452	-1.25011	-0.71785	-2.12421	19.2604	21.8989	2.34765	20.6188	12.1436	16.8714	7.48833	15.53	14.7275	20.2586	21.8989	13.5105	20.2586	17.4418	21.8989	20.5346	12.6573	14.0288	18.7149	19.3672	21.8989	15.2074	8.00768	7.822	18.4678	19.3401	13.8588	14.193	14.5393	18.2048	3.12069	-3.33961e-10	15.8755
KEGG_Cytokine_cytokine_receptor_interaction_Main_Pathway	KEGG Adjusted 1.4	3.7239	-1.63651	3.50156	-12.3785	25.9894	-11.4259	-6.14075	-10.9661	9.33288	6.61888	67.6962	76.5696	105.279	113.793	82.9731	86.899	106.641	102.8	113.556	101.734	112.436	95.7545	92.7731	127.023	94.7961	77.051	76.3054	85.6093	95.1037	95.3759	71.1815	100.368	99.3394	117.22	118.229	82.5761	128.316	129.127	70.4842	63.1191	-3.40799e-09	93.679
KEGG_Focal_adhesion_Main_Pathway	KEGG Adjusted 1.4	0.262936	-0.58484	0.396484	1.59263	-0.715647	-0.119467	2.41593	-2.32673	-0.921301	-8.7078	3.00108	2.58661	5.64487	4.82461	2.90122	2.59087	4.44115	4.52074	3.59056	4.38962	4.43913	2.80716	4.91939	3.2485	4.63042	3.62501	3.74633	4.74977	3.11979	3.22315	3.08966	3.75471	3.82812	4.70098	4.69317	4.9783	4.46697	4.48518	3.59516	0.422908	-1.73895e-10	3.46568
KEGG_Gastric_acid_secretion_Main_Pathway	KEGG Adjusted 1.4	-4.29796	-4.22118	-8.10339	19.8469	-7.05706	-3.72907	0.496382	-2.55999	9.62535	23.3323	23.1771	3.39988	16.5717	18.5479	17.9196	19.9073	14.5818	16.329	19.6937	17.0136	10.2682	18.1742	17.1031	20.2578	20.6393	14.3157	14.7906	18.3656	13.5887	12.714	16.5285	15.6676	13.7639	19.41	19.4606	21.8209	19.795	19.2191	18.0889	0.0177254	-7.12089e-10	16.6233
KEGG_HTLV_I_infection_Main_Pathway	KEGG Adjusted 1.4	2.27293	-1.24714	-0.973899	2.07671	0.573249	-0.678529	-0.0494549	-5.81021	3.83634	-3.97844	3.11062	4.08547	6.41036	5.9253	3.623	4.38255	5.47954	5.39901	6.14914	5.13161	5.94544	4.82692	5.2094	6.603	3.96234	4.30582	4.28032	5.16987	5.47168	5.72106	3.56483	6.52605	6.49908	7.56256	7.56899	4.20086	7.35897	7.40619	3.77109	2.84459	-1.45148e-10	4.98538
KEGG_Hematopoietic_cell_lineage_Main_Pathway	KEGG Adjusted 1.4	3.99119	-1.18956	-0.446017	5.08168	0.24309	-2.6473	1.85463	-2.86759	-4.02011	-3.99013	5.15022	6.71538	16.5829	11.512	6.83383	8.00938	8.35933	8.80431	9.68742	12.3698	10.1166	7.86782	5.51486	14.6155	11.755	7.53139	7.119	8.86305	10.4024	9.58955	2.53665	10.7716	10.7708	15.0586	17.3599	5.49754	18.629	18.0413	4.28411	5.46814	-5.10606e-10	9.44384
KEGG_Hepatitis_C_Main_Pathway	KEGG Adjusted 1.4	4.64258	-2.54734	-1.98924	4.2418	1.17089	-1.38593	-0.101014	-11.8677	7.83592	-8.12618	6.35361	8.34479	13.0935	12.1027	7.40017	8.9516	11.1923	11.0278	12.5599	10.4816	12.1439	9.85925	10.6405	13.487	8.09329	8.79486	8.74277	10.5597	11.1762	11.6856	7.28136	13.3298	13.2747	15.4469	15.4601	8.58048	15.0311	15.1275	7.70264	5.81022	-2.96473e-10	10.1829
KEGG_Inflammatory_mediator_regulation_of_TRP_channels_Main_Pathway	KEGG Adjusted 1.4	1.68559	-0.916968	0.345632	2.16865	1.43165	-2.90804	-2.18266	3.25713	-2.88099	-1.84658	6.11023	0.622245	2.99316	4.71849	4.49513	3.44583	0.411524	0.765435	0.123522	-0.629462	1.38432	7.17632	3.05712	3.32309	6.39479	5.00489	3.99595	4.4697	6.17343	5.52131	1.49086	0.0998708	0.0878995	7.11252	7.2071	-0.226466	7.29895	6.07783	5.45777	3.6164	-3.1564e-10	3.30814
KEGG_Jak_STAT_signaling_Main_Pathway	KEGG Adjusted 1.4	0.788394	0.0908134	-0.317735	-1.17233	0.198138	-1.21244	1.87642	2.39549	-2.64675	-4.41689	1.67299	2.48161	3.51104	4.94356	2.56383	2.56868	3.50927	3.64809	2.25001	5.4288	3.91928	4.99199	4.02537	4.05062	3.08833	3.39435	2.96966	5.02564	3.6106	3.94454	3.12289	2.74221	3.35447	3.519	3.69317	3.56113	2.89445	2.82045	2.21848	2.04063	-2.03987e-10	3.18662
KEGG_MAPK_signaling_Main_Pathway	KEGG Adjusted 1.4	0.121889	-0.613014	-0.398267	2.97761	-0.620442	-1.02598	-0.0403414	0.0652888	-0.466737	2.86219	3.87067	1.36354	3.03713	2.77365	3.45589	3.07182	3.45861	3.24792	4.54063	3.79747	2.74267	4.54802	3.73923	3.58757	4.18731	3.41611	3.30869	4.77552	3.10696	3.42103	4.51131	2.56682	2.6017	4.50243	4.01303	2.85232	3.94177	3.90705	4.5976	0.889165	-2.90591e-13	3.4531
KEGG_NF_kappa_B_signaling_Main_Pathway	KEGG Adjusted 1.4	9.73934	-1.50325	2.05988	10.7715	9.47697	-12.7697	5.99002	-12.3428	-11.4219	-15.8312	18.8508	28.5797	40.3813	35.0099	32.3045	23.6963	38.8456	39.1767	40.3256	33.6553	34.5378	28.6054	27.4258	42.6713	31.8292	23.1506	22.6442	39.6896	39.6815	42.7129	22.0586	32.2398	33.3293	42.0692	41.7336	32.1907	48.4341	47.013	22.1373	14.9374	-2.53887e-09	31.7395
KEGG_Non_alcoholic_fatty_liver_disease_NAFLD__Main_Pathway	KEGG Adjusted 1.4	9.09172	-4.98854	-3.8956	8.30686	2.293	-2.71412	-0.19782	-23.2408	15.3453	-15.9138	12.4425	16.3419	25.6414	23.7012	14.492	17.5302	21.9182	21.596	24.5966	20.5264	23.7818	19.3077	20.8376	26.412	15.8494	17.2233	17.1213	20.6795	21.8867	22.8842	14.2593	26.1042	25.9963	30.2502	30.276	16.8034	29.4359	29.6247	15.0843	11.3784	-5.80593e-10	19.9415
KEGG_Osteoclast_differentiation_Main_Pathway	KEGG Adjusted 1.4	2.81235	-0.757197	1.0465	4.32463	1.71204	-0.0373337	0.127596	-9.75502	0.526425	-3.95693	6.38492	8.3635	16.3928	12.7777	8.21403	9.54626	12.5592	12.3798	12.2362	13.5242	11.0276	6.68834	7.27103	16.5511	11.1309	8.66812	8.65681	9.7172	15.3594	15.8331	5.14628	14.2073	14.3879	16.6035	16.5721	10.0874	19.5174	18.6548	6.24857	7.60913	-6.7066e-10	11.2628
KEGG_PI3K_Akt_signaling_Main_Pathway	KEGG Adjusted 1.4	0.178757	-0.0924425	0.405079	1.40651	0.335795	0.774	-0.132686	-1.3202	-1.55482	0.774	0.177677	1.59978	1.09299	1.06474	0.983227	1.065	0.463566	0.708862	0.336365	0.434446	1.22389	1.54371	0.90515	0.530184	0.376241	0.666487	0.780763	0.450735	0.408343	0.234144	0.560776	0.83189	0.827505	1.44695	1.43511	1.39294	0.795271	0.947383	0.646583	1.5454	-4.87195e-11	0.834766
KEGG_Rap1_signaling_Main_Pathway	KEGG Adjusted 1.4	0.845969	-1.04568	-0.131529	3.50757	-0.343071	-2.00983	0.339128	-1.7605	0.597938	-3.47822	1.16104	0.824993	2.2244	3.14533	0.808093	0.959817	1.85793	1.89256	0.591549	2.41137	2.91627	3.25155	3.55958	0.726092	3.11851	1.59012	1.84907	0.959315	0.23251	0.284597	2.17434	1.49281	1.31553	2.19448	2.25032	2.34758	0.671258	0.755221	1.26935	0.161457	-7.66024e-11	1.49903
KEGG_Regulation_of_actin_cytoskeleton_Main_Pathway	KEGG Adjusted 1.4	0.336185	0.388024	0.719271	2.01168	0.497732	-1.13744	-0.568961	-1.12325	-1.12325	-0.5805	1.25309	2.62198	2.18974	2.10546	2.10845	2.25992	1.33922	1.45612	1.06699	1.60053	2.07207	2.53608	2.19671	1.15524	1.43291	1.59601	1.58625	1.77675	1.34452	1.25189	1.51862	1.56157	1.66046	1.96542	2.01486	2.28186	1.26125	1.4444	1.298	2.04935	-2.4811e-11	1.65707
KEGG_Regulation_of_lipolysis_in_adipocytes_Main_Pathway	KEGG Adjusted 1.4	-5.79044	-6.5787	-10.1267	16.9905	-9.89781	-1.95145	1.19067	-0.385285	16.5492	11.0539	12.2988	2.61914	10.5403	9.7426	7.30343	5.73331	10.589	16.9905	9.13135	12.1658	6.80369	13.1978	7.68117	16.9905	12.4734	10.3344	10.2627	16.9905	9.84877	14.0518	12.7355	16.9905	16.9905	9.91142	10.5306	9.30236	10.2716	11.0091	12.2405	-2.28548	9.50748e-10	10.7853
KEGG_Sphingolipid_signaling_Main_Pathway	KEGG Adjusted 1.4	2.22654	-1.22168	-0.954024	2.03433	0.56155	-0.664682	-0.0484456	-5.69164	3.75804	-3.89725	3.04714	4.00209	6.27953	5.80437	3.54906	4.29311	5.36771	5.28882	6.02365	5.02688	5.8241	4.72841	5.10309	6.46824	3.88148	4.21794	4.19296	5.06436	5.36001	5.6043	3.49208	6.39287	6.36644	7.40822	7.41452	4.11513	7.20879	7.25504	3.69412	2.78654	-1.42186e-10	4.88363
KEGG_TNF_signaling_Main_Pathway	KEGG Adjusted 1.4	5.31152	-1.81762	0.193674	-1.02503	2.91091	2.94368	1.22999	-9.24373	-0.503396	-5.72673	4.78898	9.25832	13.4786	12.1092	8.44515	9.22548	12.337	12.2259	13.7921	10.7034	13.064	9.47888	12.5915	13.7355	6.95774	8.46204	8.90073	11.2147	11.8755	12.2463	7.96698	12.791	12.8616	14.7715	14.9888	8.33695	15.3525	15.318	7.07446	6.05632	-4.70325e-10	10.4674
KEGG_Transcriptional_misregulation_in_cancer_Main_Pathway	KEGG Adjusted 1.4	-0.188997	0.153098	0.165547	-1.88879	1.14553	2.48063	-0.92538	-1.69154	0.749898	0.764468	7.77562	3.44763	9.6181	10.4944	7.58307	5.00729	8.95952	9.11101	7.64006	5.62801	9.10736	8.02266	10.4499	13.4978	6.71286	10.0846	9.78846	10.0454	8.68561	8.51216	4.11522	7.83767	6.95485	9.05754	7.96159	7.28128	10.1244	9.95433	8.21328	0.441953	-5.16615e-10	7.75724
KEGG_Type_I_diabetes_mellitus_Main_Pathway	KEGG Adjusted 1.4	5.14497	0.910261	-0.552232	3.73154	5.73465	-2.22009	-1.35447	-3.109	-8.28564	-10.2698	8.82053	18.3775	27.9426	24.6916	9.62986	13.1316	10.8848	11.8239	17.154	17.7558	17.8062	8.59881	4.93372	23.1282	16.2873	13.8875	12.4863	9.86796	13.3753	13.9166	6.26314	18.4849	17.4751	25.9624	27.6633	11.1352	30.5175	30.7154	3.54282	12.5867	-1.2226e-09	15.1946
KEGG_Viral_carcinogenesis_Main_Pathway	KEGG Adjusted 1.4	0.306985	0.595528	1.0535	-1.7385	1.23839	2.42517	-0.541197	-1.66994	-1.66994	-0.8163	2.53604	2.76765	3.7789	4.18553	4.03267	2.42097	4.09294	4.18576	4.37088	3.72675	4.49053	3.83694	3.68882	4.16592	2.4676	3.49339	3.6153	2.9233	3.8907	4.33457	3.19734	4.65384	4.67602	4.64333	4.629	3.4457	3.99643	3.8861	2.94031	2.08214	-1.95215e-10	3.56069
MAPK_Family_Pathway	Primary 1.4	1.68468	0.581955	0.110831	0.365435	3.54269	0.125524	-0.384922	-4.6437	-1.38249	-2.55078	8.58051	8.66239	15.7529	13.7673	10.659	10.3463	11.3804	11.6977	13.8214	12.9115	12.208	10.3148	11.1513	17.1372	11.8029	9.50413	9.46588	10.2716	10.1618	10.3444	7.73698	12.9536	12.7009	15.6481	15.9644	11.1152	16.9819	17.0098	7.72104	5.65596	-3.59138e-10	11.3617
MAPK_Signaling_Pathway	Primary 1.4	0.951132	-0.135705	-0.00697532	0.722627	0.436109	-0.259707	0.634585	-1.37283	-0.969237	-2.51513	1.69232	2.42028	4.04016	3.21586	2.33352	2.63142	2.86854	2.9059	3.04229	3.5245	3.00602	2.63023	2.25364	3.8873	2.73471	2.59979	2.4242	2.55878	2.85166	3.02152	1.34596	3.08688	3.20356	3.90577	3.9955	2.36751	4.09801	4.0556	1.72833	1.61629	-1.01416e-10	2.71646
NCI_Alpha_synuclein_signaling_Main_Pathway	NCI 1.2	1.36579	6.49273	1.70864	9.81708	8.17131	-5.88276	0.623199	-10.429	-11.8669	6.4247	9.81708	9.81708	9.81708	9.81708	9.81708	9.81708	9.81708	9.81708	9.81708	9.81708	9.81708	8.64037	9.81708	9.81708	9.81708	9.81708	9.81708	9.81708	9.81708	9.81708	6.04168	9.81708	9.81708	9.81708	9.81708	8.28293	9.81708	9.81708	6.85378	9.81708	-6.93006e-10	9.41577
NCI_Beta5_beta6_beta7_and_beta8_integrin_cell_surface_interactions_Main_Pathway	NCI 1.2	1.73499	-5.22384	3.15742	-10.82	8.13228	-4.59309	7.6783	0.0656781	-0.131777	-18.7865	28.6494	41.8335	55.372	54.7993	42.024	19.0905	51.4615	49.8631	43.6872	42.7812	41.1609	24.0252	48.1148	66.6322	42.1526	31.2356	28.6154	51.0627	29.5831	29.9958	34.4852	40.7089	41.1701	46.263	44.8436	40.6039	60.5871	60.7451	30.0246	1.19632	2.88191e-10	38.954
NCI_CDC42_signaling_events_Main_Pathway	NCI 1.2	-0.0543924	0.843861	1.97211	-0.658941	0.186591	-0.57155	-0.658941	-0.529368	-0.529368	1.08393	6.02844	-0.658941	4.76245	4.69839	7.43114	6.18634	2.00384	2.74431	1.83941	3.24394	3.83213	5.9508	8.65875	3.31713	5.2967	2.97438	2.98669	2.62122	-0.658941	-0.658941	4.88203	3.20622	4.22446	5.3355	5.18906	8.55196	3.28612	-0.658941	4.60681	1.92893	-3.70486e-10	3.63198
NCI_CDC42_signaling_events_Pathway_(Pathway_positive_regulation_of_NF_kappaB_transcription_factor_activity_via_CDC42)	NCI 1.2	-0.538979	8.3619	19.5418	-6.52951	1.84895	-5.66355	-6.52951	-5.24555	-5.24555	10.7408	59.7363	-6.52951	47.1915	46.5568	73.6359	61.301	19.8562	27.1936	18.2269	32.1445	37.9729	58.9671	85.8003	32.8698	52.4855	29.4734	29.5954	25.9739	-6.52951	-6.52951	48.3765	31.7707	41.8605	52.8699	51.4188	84.7422	32.5625	-6.52951	45.6493	19.114	-3.67118e-09	35.9896
NCI_CDC42_signaling_events_Pathway_(RNA_splicing)	NCI 1.2	-0.395251	6.13206	14.3307	-4.78831	1.3559	-4.15327	-4.78831	-3.84674	-3.84674	7.87659	43.8066	-4.78831	34.6071	34.1416	53.9996	44.954	14.5612	19.942	13.3664	23.5726	27.8468	43.2425	62.9203	24.1045	38.4894	21.6138	21.7033	19.0475	-4.78831	-4.78831	35.4761	23.2985	30.6977	38.7713	37.7071	62.1442	23.8791	-4.78831	33.4762	14.0169	-2.6922e-09	26.3924
NCI_CDC42_signaling_events_Pathway_(actin_cytoskeleton_organization)	NCI 1.2	-0.20444	3.17175	7.41241	-2.47671	0.701325	-2.14824	-2.47671	-1.98969	-1.98969	4.0741	22.6586	-2.47671	17.9002	17.6595	27.9308	23.2521	7.53166	10.3148	6.91365	12.1927	14.4035	22.3668	32.545	12.4678	19.9083	11.1796	11.2259	9.85216	-2.47671	-2.47671	18.3497	12.051	15.8781	20.0541	19.5037	32.1436	12.3513	-2.47671	17.3153	7.25013	-1.39252e-09	13.6512
NCI_CDC42_signaling_events_Pathway_(cell_motility)	NCI 1.2	-0.395251	6.13206	14.3307	-4.78831	1.3559	-4.15327	-4.78831	-3.84674	-3.84674	7.87659	43.8066	-4.78831	34.6071	34.1416	53.9996	44.954	14.5612	19.942	13.3664	23.5726	27.8468	43.2425	62.9203	24.1045	38.4894	21.6138	21.7033	19.0475	-4.78831	-4.78831	35.4761	23.2985	30.6977	38.7713	37.7071	62.1442	23.8791	-4.78831	33.4762	14.0169	-2.6922e-09	26.3924
NCI_CDC42_signaling_events_Pathway_(neuron_projection_development)	NCI 1.2	-0.456059	7.07545	16.5354	-5.52497	1.56449	-4.79223	-5.52497	-4.43855	-4.43855	9.08837	50.5461	-5.52497	39.9313	39.3942	62.3073	51.8701	16.8014	23.01	15.4227	27.1992	32.131	49.8952	72.6003	27.8129	44.4108	24.939	25.0423	21.9779	-5.52497	-5.52497	40.934	26.8829	35.4205	44.7361	43.5082	71.7049	27.5529	-5.52497	38.6264	16.1734	-3.10638e-09	30.4528
NCI_CDC42_signaling_events_Pathway_(regulation_of_filopodium_assembly)	NCI 1.2	-0.456059	7.07545	16.5354	-5.52497	1.56449	-4.79223	-5.52497	-4.43855	-4.43855	9.08837	50.5461	-5.52497	39.9313	39.3942	62.3073	51.8701	16.8014	23.01	15.4227	27.1992	32.131	49.8952	72.6003	27.8129	44.4108	24.939	25.0423	21.9779	-5.52497	-5.52497	40.934	26.8829	35.4205	44.7361	43.5082	71.7049	27.5529	-5.52497	38.6264	16.1734	-3.10638e-09	30.4528
NCI_CXCR3_mediated_signaling_events_Main_Pathway	NCI 1.2	-0.0552232	-0.0552232	-0.0552232	-0.0552232	-0.0552232	0.0701138	-0.0552232	0.130613	0.130613	2.44443	6.21978	4.00773	8.44613	8.83907	10.4951	-0.0552232	7.98102	8.20999	9.93435	6.10495	8.74563	5.35201	10.237	10.2235	12.181	2.12826	5.17339	8.19049	-0.0552232	-0.0552232	8.48393	5.15572	4.23728	6.12955	5.3847	5.05641	8.59415	9.64593	5.22567	-0.0552232	-8.85264e-10	6.22517
NCI_CXCR3_mediated_signaling_events_Pathway_(actin_polymerization_or_depolymerization)	NCI 1.2	-0.149891	-0.149891	-0.149891	-0.149891	-0.149891	0.190309	-0.149891	0.35452	0.35452	6.63487	16.8823	10.8781	22.9252	23.9918	28.4866	-0.149891	21.6628	22.2843	26.9647	16.5706	23.7382	14.5269	27.7862	27.7494	33.0628	5.7767	14.042	22.2313	-0.149891	-0.149891	23.0278	13.9941	11.5012	16.6373	14.6156	13.7245	23.327	26.1818	14.184	-0.149891	-2.40286e-09	16.8969
NCI_CXCR3_mediated_signaling_events_Pathway_(cAMP_biosynthetic_process)	NCI 1.2	-0.419696	-0.419696	-0.419696	-0.419696	-0.419696	0.532865	-0.419696	0.992655	0.992655	18.5776	47.2703	30.4588	64.1906	67.177	79.7624	-0.419696	60.6557	62.396	75.501	46.3976	66.4668	40.6753	77.8012	77.6984	92.5757	16.1748	39.3177	62.2477	-0.419696	-0.419696	64.4778	39.1835	32.2033	46.5846	40.9237	38.4287	65.3156	73.3091	39.7151	-0.419696	-6.72801e-09	47.3113
NCI_CXCR3_mediated_signaling_events_Pathway_(cell_adhesion)	NCI 1.2	-0.131155	-0.131155	-0.131155	-0.131155	-0.131155	0.16652	-0.131155	0.310205	0.310205	5.80551	14.772	9.51837	20.0596	20.9928	24.9258	-0.131155	18.9549	19.4987	23.5941	14.4993	20.7709	12.711	24.3129	24.2808	28.9299	5.05461	12.2868	19.4524	-0.131155	-0.131155	20.1493	12.2448	10.0635	14.5577	12.7887	12.009	20.4111	22.9091	12.411	-0.131155	-2.1025e-09	14.7848
NCI_CXCR3_mediated_signaling_events_Pathway_(cell_proliferation)	NCI 1.2	-0.0912383	-0.0912383	-0.0912383	-0.0912383	-0.0912383	0.11584	-0.0912383	0.215795	0.215795	4.03862	10.2762	6.62147	13.9545	14.6037	17.3397	-0.0912383	13.186	13.5643	16.4133	10.0864	14.4493	8.84245	16.9133	16.891	20.1252	3.51625	8.54733	13.5321	-0.0912383	-0.0912383	14.0169	8.51815	7.00073	10.1271	8.89646	8.35406	14.199	15.9368	8.63372	-0.0912383	-1.46261e-09	10.2851
NCI_CXCR3_mediated_signaling_events_Pathway_(chemotaxis)	NCI 1.2	-0.116582	-0.116582	-0.116582	-0.116582	-0.116582	0.148018	-0.116582	0.275738	0.275738	5.16046	13.1307	8.46077	17.8307	18.6603	22.1562	-0.116582	16.8488	17.3322	20.9725	12.8882	18.463	11.2987	21.6115	21.5829	25.7155	4.49299	10.9216	17.291	-0.116582	-0.116582	17.9105	10.8843	8.94537	12.9402	11.3677	10.6746	18.1432	20.3636	11.032	-0.116582	-1.86889e-09	13.142
NCI_CXCR3_mediated_signaling_events_Pathway_(regulation_of_stress_fiber_assembly)	NCI 1.2	-0.419696	-0.419696	-0.419696	-0.419696	-0.419696	0.532865	-0.419696	0.992655	0.992655	18.5776	47.2703	30.4588	64.1906	67.177	79.7624	-0.419696	60.6557	62.396	75.501	46.3976	66.4668	40.6753	77.8012	77.6984	92.5757	16.1748	39.3177	62.2477	-0.419696	-0.419696	64.4778	39.1835	32.2033	46.5846	40.9237	38.4287	65.3156	73.3091	39.7151	-0.419696	-6.72801e-09	47.3113
NCI_C_MYC_Main_Pathway	NCI 1.2	4.31097	-3.13617	3.36968	-5.01705	2.63061	12.3166	-5.01705	-4.72881	-4.72881	-1.14004	9.96678	9.44305	15.071	16.8793	21.0568	4.32109	15.7443	16.7693	15.8254	15.2436	16.547	13.9635	12.8294	12.1871	9.28147	13.6243	14.3261	5.02464	14.5675	18.0087	12.3323	19.2283	19.5508	17.5947	17.5497	11.038	16.1903	15.3473	12.8212	8.83207	-3.54965e-10	13.5913
NCI_Canonical_NF_kappaB_Main_Pathway	NCI 1.2	12.5177	-6.33702	-5.71994	-7.885	6.32943	-2.57764	3.43093	-20.6954	20.9369	-29.4987	14.0139	21.7912	46.165	39.749	24.2636	21.8303	33.2807	32.3096	36.0161	37.6679	35.2442	28.8581	33.8007	42.0993	33.1694	23.5098	21.9398	30.2409	27.1332	28.9757	25.0939	41.4489	41.1403	47.1964	47.3916	29.2482	47.9036	48.2206	21.0007	12.1429	-5.44619e-10	30.6364
NCI_Caspase_Cascade_in_Apoptosis_Main_Pathway	NCI 1.2	4.13501	-1.6807	-2.81823	7.64392	3.3674	6.2056	-3.32721	-29.5054	15.9796	-21.0307	11.6354	14.8773	22.8482	19.7502	16.4576	12.9071	17.0839	18.153	20.9059	15.5466	19.9397	16.4848	18.8743	26.3377	15.8801	15.9236	15.5502	18.4795	13.3348	14.2102	15.4272	21.2353	21.183	24.01	24.52	15.9727	23.8694	23.7314	16.1049	7.62184	-3.36011e-10	16.683
NCI_Caspase_Cascade_in_Apoptosis_Pathway_(neuron_apoptosis)	NCI 1.2	12.7113	-5.16658	-8.66346	23.498	10.3516	19.0765	-10.2281	-90.7018	49.1225	-64.65	35.768	45.734	70.2369	60.7137	50.5919	39.6773	52.5172	55.8035	64.2662	47.7914	61.296	50.6756	58.021	80.964	48.8166	48.9502	47.8025	56.8073	40.9923	43.6832	47.4245	65.2788	65.1181	73.8085	75.3762	49.1011	73.3764	72.9521	49.5078	23.4301	-1.03292e-09	51.2847
NCI_Cellular_roles_of_Anthrax_toxin_Main_Pathway	NCI 1.2	12.7025	-9.28946	-5.7037	13.1342	7.00032	-14.5117	-2.19691	-14.2244	13.0892	-3.23374	38.3799	37.5621	70.3309	58.8861	38.5662	49.1271	50.4779	49.7066	62.2905	54.8929	58.254	46.1462	39.0781	68.2429	51.1779	44.3927	43.9947	53.2086	54.4871	55.3468	31.5272	61.89	61.4344	72.4582	73.1915	43.0117	78.6017	78.5558	34.6391	31.1758	-2.16251e-09	51.2849
NCI_Cellular_roles_of_Anthrax_toxin_Pathway_(monocyte_activation)	NCI 1.2	31.0619	-23.0422	-21.2767	-23.0422	14.4919	-21.8515	-23.0422	-21.2767	87.9775	0.704523	52.8375	58.1035	107.797	104.948	53.3309	84.6582	85.41	83.1876	111.593	87.1593	106.704	78.9891	80.7002	122.572	59.6233	74.3775	74.2907	89.9561	101.884	104.904	53.7017	115.798	114.494	132.043	133.96	63.7343	140.005	141.087	55.8569	65.7193	-4.72829e-09	88.2074
NCI_Ceramide_signaling_Main_Pathway	NCI 1.2	4.95912	-2.72102	-2.12487	4.53101	1.25073	-1.48043	-0.107902	-12.6768	8.37019	-8.68024	6.78681	8.91375	13.9862	12.9279	7.90472	9.56194	11.9554	11.7797	13.4163	11.1962	12.9719	10.5315	11.366	14.4065	8.6451	9.39451	9.33887	11.2797	11.9382	12.4823	7.77782	14.2387	14.1798	16.5001	16.5142	9.16551	16.0559	16.159	8.22782	6.20638	-3.16687e-10	10.8772
NCI_Ceramide_signaling_Pathway_(cell_survival)	NCI 1.2	13.6376	-7.48281	-5.84339	12.4603	3.4395	-4.07118	-0.296729	-34.8613	23.018	-23.8707	18.6637	24.5128	38.4621	35.5518	21.738	26.2953	32.8772	32.3941	36.8948	30.7896	35.6726	28.9615	31.2564	39.618	23.774	25.8349	25.6819	31.0192	32.8301	34.3263	21.389	39.1563	38.9945	45.3754	45.4139	25.2052	44.1538	44.4371	22.6265	17.0675	-8.70889e-10	29.9123
NCI_Ceramide_signaling_Pathway_(ganglioside_biosynthetic_process)	NCI 1.2	12.8354	-7.04265	-5.49967	11.7273	3.23717	-3.8317	-0.279275	-32.8106	21.664	-22.4665	17.5659	23.0709	36.1997	33.4605	20.4593	24.7485	30.9433	30.4885	34.7246	28.9785	33.5742	27.2579	29.4178	37.2875	22.3756	24.3152	24.1712	29.1946	30.8989	32.3071	20.1308	36.853	36.7007	42.7062	42.7425	23.7225	41.5565	41.8232	21.2955	16.0636	-8.1966e-10	28.1527
NCI_Ceramide_signaling_Pathway_(negative_regulation_of_cell_cycle)	NCI 1.2	12.8354	-7.04265	-5.49967	11.7273	3.23717	-3.8317	-0.279275	-32.8106	21.664	-22.4665	17.5659	23.0709	36.1997	33.4605	20.4593	24.7485	30.9433	30.4885	34.7246	28.9785	33.5742	27.2579	29.4178	37.2875	22.3756	24.3152	24.1712	29.1946	30.8989	32.3071	20.1308	36.853	36.7007	42.7062	42.7425	23.7225	41.5565	41.8232	21.2955	16.0636	-8.1966e-10	28.1527
NCI_HIV_1_Nef_Negative_effector_of_Fas_and_TNF_alpha_Main_Pathway	NCI 1.2	7.39665	-4.05847	-3.1693	6.75812	1.86549	-2.2081	-0.160938	-18.9078	12.4844	-12.9468	10.1227	13.2951	20.8608	19.2823	11.7901	14.2619	17.8317	17.5697	20.0108	16.6995	19.3479	15.708	16.9526	21.4877	12.8944	14.0122	13.9292	16.824	17.8061	18.6177	11.6008	21.2373	21.1495	24.6104	24.6313	13.6706	23.9478	24.1015	12.272	9.25697	-4.72346e-10	16.2236
NCI_HIV_1_Nef_Negative_effector_of_Fas_and_TNF_alpha_Pathway_(protein_ubiquitination)	NCI 1.2	17.4561	-9.578	-7.47955	15.9492	4.40255	-5.21111	-0.379813	-44.6224	29.4631	-30.5544	23.8896	31.3764	49.2315	45.5063	27.8246	33.658	42.0829	41.4644	47.2254	39.4107	45.661	37.0708	40.0082	50.711	30.4308	33.0687	32.8728	39.7046	42.0225	43.9377	27.3779	50.1201	49.9129	58.0805	58.1298	32.2626	56.5169	56.8795	28.9619	21.8464	-1.11474e-09	38.2877
NCI_IL12_mediated_signaling_events_Main_Pathway	NCI 1.2	2.58989	-1.85124	-0.201719	9.91199	1.77172	-4.74695	1.86944	-4.67157	-4.67157	-1.78879	13.2042	12.0846	22.7575	17.1274	13.2373	14.6689	15.2789	15.1657	18.0419	17.3655	16.5656	13.8486	9.91634	19.7245	19.028	13.5336	13.3362	16.1152	15.2215	15.2765	9.49603	17.2802	17.2122	20.6937	20.827	14.2049	22.8724	22.7064	10.8458	7.73561	-5.1433e-10	15.3354
NCI_IL1_mediated_signaling_events_Main_Pathway	NCI 1.2	2.24777	0.188085	0.437503	10.8371	3.06035	-6.17572	1.40263	-5.99888	-5.99888	0.764577	27.9698	24.2243	51.1394	35.9127	27.0136	28.4318	26.3726	28.2678	32.7129	37.4672	26.5929	23.5798	15.727	40.9042	39.2748	26.1446	25.9812	23.9916	27.9571	28.3877	15.5861	34.2669	32.7975	41.9155	43.1096	30.1216	50.443	50.6037	18.7768	14.36	-8.17657e-10	30.2752
NCI_IL8_and_CXCR1_mediated_signaling_events_Main_Pathway	NCI 1.2	2.87485	2.49478	-0.264964	-5.6101	7.02412	9.74666	-5.6101	-5.32763	-5.32763	-1.81063	9.64464	2.92137	20.3393	17.8141	4.47325	8.49821	7.58768	6.10817	14.7959	17.6355	13.675	12.3805	13.1794	21.2623	16.0116	7.84898	7.90757	9.90911	8.49247	7.01167	6.46922	12.0209	12.205	19.9262	20.0097	16.3471	18.7912	19.15	5.16973	2.18745	7.62412e-12	11.7445
NCI_IL8_and_CXCR1_mediated_signaling_events_Pathway_(cAMP_biosynthetic_process)	NCI 1.2	7.18714	6.23696	-0.66241	-14.0252	17.5603	24.3667	-14.0252	-13.3191	-13.3191	-4.52658	24.1116	7.30342	50.8482	44.5352	11.1831	21.2455	18.9692	15.2704	36.9898	44.0887	34.1874	30.9511	32.9485	53.1557	40.029	19.6224	19.7689	24.7728	21.2312	17.5292	16.173	30.0523	30.5125	49.8156	50.0242	40.8677	46.9779	47.8749	12.9243	5.46863	1.90603e-11	29.3611
NCI_IL8_and_CXCR2_mediated_signaling_events_Main_Pathway	NCI 1.2	2.56683	2.22749	-0.236575	-5.00902	6.27154	8.70238	-5.00902	-4.75681	-4.75681	-1.61664	8.61128	2.60836	18.1601	15.9054	3.99398	7.58769	6.77471	5.45372	13.2106	15.746	12.2098	11.054	11.7673	18.9842	14.2961	7.00802	7.06033	8.84742	7.58256	6.26042	5.77609	10.733	10.8973	17.7913	17.8658	14.5956	16.7778	17.0982	4.61583	1.95308	6.80725e-12	10.4861
NCI_IL8_and_CXCR2_mediated_signaling_events_Pathway_(Pathway_degradation_of_CXCL8)	NCI 1.2	4.49196	3.8981	-0.414006	-8.76578	10.9752	15.2292	-8.76578	-8.32442	-8.32442	-2.82911	15.0697	4.56464	31.7802	27.8345	6.98946	13.2785	11.8557	9.54401	23.1186	27.5554	21.3671	19.3445	20.5928	33.2223	25.0181	12.264	12.3556	15.483	13.2695	10.9557	10.1082	18.7827	19.0703	31.1347	31.2651	25.5423	29.3612	29.9218	8.0777	3.4179	1.19127e-11	18.3507
NCI_IL8_and_CXCR2_mediated_signaling_events_Pathway_(cAMP_biosynthetic_process)	NCI 1.2	5.13367	4.45497	-0.47315	-10.018	12.5431	17.4048	-10.018	-9.51362	-9.51362	-3.23327	17.2226	5.21673	36.3202	31.8109	7.98795	15.1754	13.5494	10.9074	26.4213	31.4919	24.4196	22.108	23.5346	37.9684	28.5921	14.016	14.1207	17.6948	15.1651	12.5208	11.5522	21.466	21.7947	35.5826	35.7316	29.1912	33.5557	34.1964	9.23166	3.90617	1.36145e-11	20.9722
NCI_Insulin_Pathway_Main_Pathway	NCI 1.2	-0.0731947	1.13557	2.65383	-0.886724	0.251092	-0.769123	-0.886724	-0.712359	-0.712359	1.45863	8.11234	-0.886724	6.40872	6.32253	9.99993	8.32482	2.69652	3.69296	2.47526	4.3653	5.15682	8.00787	11.6519	4.4638	7.12766	4.00256	4.01913	3.52732	-0.886724	-0.886724	6.56965	4.31454	5.68476	7.17987	6.9828	11.5082	4.42206	-0.886724	6.19929	2.59573	-4.98555e-10	4.88748
NCI_Integrin_linked_kinase_signaling_Main_Pathway	NCI 1.2	-1.09513	-1.32023	-1.1097	-5.06799	-2.11084	8.80593	-1.34047	8.77527	-5.53683	7.60294	3.87738	4.45098	3.38199	3.81691	2.75161	2.44484	3.84275	3.76308	3.92465	3.36223	4.11978	3.0125	3.18911	3.01353	4.1902	3.26644	3.0418	3.18906	3.25577	3.78707	1.84911	4.26266	4.47485	4.61167	5.12743	3.67033	4.45648	4.27966	3.69904	2.94934	1.54693e-10	3.73147
NCI_Integrin_linked_kinase_signaling_Pathway_(DNA_biosynthetic_process)	NCI 1.2	-3.73341	-4.50078	-3.78306	-17.2772	-7.19606	30.0202	-4.56979	29.9157	-18.8755	25.9191	13.2184	15.1738	11.5295	13.0122	9.38049	8.33469	13.1003	12.8287	13.3795	11.4622	14.0447	10.2699	10.872	10.2734	14.2848	11.1356	10.3698	10.8718	11.0992	12.9105	6.30378	14.5318	15.2552	15.7216	17.4799	12.5125	15.1925	14.5897	12.6104	10.0546	5.27364e-10	12.7209
NCI_Integrin_linked_kinase_signaling_Pathway_(centrosome_localization)	NCI 1.2	-2.93339	-3.53633	-2.9724	-13.575	-5.65405	23.5873	-3.59055	23.5052	-14.8308	20.365	10.3859	11.9223	9.0589	10.2239	7.37038	6.54869	10.2931	10.0797	10.5125	9.00598	11.0351	8.0692	8.54226	8.07196	11.2238	8.74939	8.14768	8.54214	8.72081	10.1439	4.95297	11.4178	11.9862	12.3527	13.7342	9.83125	11.937	11.4634	9.90815	7.90002	4.14357e-10	9.995
NCI_LPA_receptor_mediated_events_Main_Pathway	NCI 1.2	1.22857	1.06615	-0.113233	-2.39748	3.00176	4.16524	-2.39748	-2.27676	-2.27676	-0.773774	4.12164	1.24845	8.69201	7.61286	1.91165	3.63171	3.2426	2.61033	6.32304	7.53653	5.844	5.29079	5.63222	9.08645	6.84256	3.35426	3.3793	4.23466	3.62926	2.99644	2.76462	5.13715	5.21582	8.51548	8.55115	6.98592	8.03042	8.18374	2.20929	0.934809	3.25817e-12	5.019
NCI_PAR1_mediated_thrombin_signaling_events_Main_Pathway	NCI 1.2	-2.94669	-1.41301	1.32869	9.91015	3.40074	0.809574	-4.91635	2.85103	-9.02413	-2.74378	8.48313	5.08547	12.5035	10.0449	13.6026	13.6687	3.59295	5.00471	2.32955	6.21006	8.79208	13.3311	15.5359	4.58748	8.2272	5.84282	5.82116	6.0817	0.15813	-0.199148	8.01971	6.01081	7.71356	11.7051	10.3322	15.7258	4.95612	0.54339	7.83441	6.23482	-7.9755e-10	7.17558
NCI_PAR1_mediated_thrombin_signaling_events_Pathway_(cAMP_biosynthetic_process)	NCI 1.2	-6.18806	-2.96733	2.79024	20.8113	7.14156	1.7001	-10.3243	5.98717	-18.9507	-5.76193	17.8146	10.6795	26.2573	21.0944	28.5654	28.7043	7.5452	10.5099	4.89206	13.0411	18.4634	27.9952	32.6255	9.63371	17.2771	12.2699	12.2244	12.7716	0.332072	-0.418212	16.8414	12.6227	16.1985	24.5806	21.6976	33.0242	10.4079	1.14112	16.4523	13.0931	-1.67486e-09	15.0687
NCI_PLK1_signaling_events_Main_Pathway	NCI 1.2	1.1554	-0.258242	-0.155658	1.10548	0.313063	2.62609	0.273143	-2.52963	-2.52963	-1.44414	4.52759	3.24583	3.93212	5.8891	3.94136	3.84576	3.95083	3.73811	4.30249	4.09201	4.09253	4.40557	3.53082	4.0501	4.85539	3.45129	3.20809	6.36172	2.95115	2.72461	4.1211	3.73531	3.70996	3.24296	3.29166	7.29592	2.38198	2.62953	3.83075	2.21103	-2.57066e-11	3.75447
NCI_PLK1_signaling_events_Pathway_(G2_M_transition_of_mitotic_cell_cycle)	NCI 1.2	10.3986	-2.32418	-1.40092	9.94928	2.81757	23.6348	2.45829	-22.7667	-22.7667	-12.9973	40.7483	29.2125	35.3891	53.0019	35.4723	34.6119	35.5575	33.643	38.7224	36.8281	36.8328	39.6501	31.7774	36.4509	43.6985	31.0616	28.8728	57.2555	26.5604	24.5215	37.0899	33.6178	33.3896	29.1866	29.6249	65.6632	21.4378	23.6658	34.4767	19.8993	-2.31359e-10	33.7903
NCI_PLK1_signaling_events_Pathway_(regulation_of_attachment_of_spindle_microtubules_to_kinetochore)	NCI 1.2	3.01895	-0.674761	-0.40672	2.8885	0.818004	6.86171	0.713696	-6.60969	-6.60969	-3.7734	11.8302	8.48104	10.2742	15.3876	10.2984	10.0486	10.3231	9.76733	11.242	10.692	10.6934	11.5113	9.2257	10.5825	12.6867	9.01787	8.38242	16.6226	7.71108	7.11913	10.768	9.76001	9.69377	8.47353	8.60078	19.0635	6.22388	6.87071	10.0094	5.77722	-6.71689e-11	9.81008
NCI_Posttranslational_regulation_of_adherens_junction_stability_and_dissassembly_Main_Pathway	NCI 1.2	1.43033	1.10526	1.10526	-0.675236	-0.675236	-0.571697	-0.675236	-0.52172	-0.52172	1.38969	2.5886	2.68112	11.9481	9.44409	4.18796	4.57106	6.76588	6.94028	9.41744	7.68787	7.89805	-0.675236	6.52662	-0.675236	3.17525	6.17536	6.84901	11.4081	6.98921	7.61187	5.09193	8.35668	8.79587	9.19358	8.4101	4.97294	5.05045	6.89675	2.21575	4.80485	-7.06128e-10	6.0951
NCI_Posttranslational_regulation_of_adherens_junction_stability_and_dissassembly_Pathway_(axonogenesis)	NCI 1.2	2.53058	1.95546	1.95546	-1.19465	-1.19465	-1.01146	-1.19465	-0.923042	-0.923042	2.45869	4.57983	4.74352	21.139	16.7088	7.40947	8.08726	11.9704	12.279	16.6616	13.6016	13.9735	-1.19465	11.5471	-1.19465	5.61775	10.9256	12.1175	20.1836	12.3655	13.4672	9.00881	14.7849	15.5619	16.2656	14.8794	8.79829	8.93542	12.2019	3.92017	8.50088	-1.2493e-09	10.7836
NCI_Regulation_of_Ras_family_activation_Main_Pathway	NCI 1.2	-0.675172	-1.74017	-4.59991	1.27988	-2.38291	16.1096	-2.04081	-3.34721	-2.60334	13.1022	13.9579	1.80015	14.7323	14.6815	16.2684	16.2684	16.2684	16.2684	16.2684	10.0228	11.9227	11.7297	10.9199	16.2684	10.3643	13.5026	11.0533	16.2684	16.2684	16.2684	14.3454	16.2684	16.2684	16.2684	16.2684	8.8289	12.1511	16.2684	14.8365	3.56869	-2.19583e-10	13.6108
NCI_Signaling_events_mediated_by_HDAC_Class_I_Main_Pathway	NCI 1.2	4.23692	-2.32476	-1.81542	3.87116	1.06858	-1.26483	-0.0921877	-10.8307	7.15123	-7.41612	5.79844	7.61563	11.9494	11.0452	6.75355	8.16942	10.2143	10.0642	11.4625	9.56571	11.0828	8.99776	9.71073	12.3085	7.38611	8.02638	7.97884	9.63704	10.1996	10.6645	6.64513	12.1651	12.1148	14.0972	14.1092	7.83073	13.7177	13.8057	7.0296	5.30254	-2.70567e-10	9.29313
NCI_Signaling_events_mediated_by_Hepatocyte_Growth_Factor_Receptor_c_Met__Main_Pathway	NCI 1.2	-0.0432757	0.671393	1.56905	-0.524267	0.148456	-0.454737	-0.524267	-0.421176	-0.421176	0.8624	4.79635	-0.524267	3.7891	3.73814	5.91237	4.92198	1.59429	2.18343	1.46347	2.58094	3.04892	4.73458	6.88908	2.63918	4.21417	2.36648	2.37628	2.08549	-0.524267	-0.524267	3.88424	2.55093	3.36107	4.24503	4.12852	6.80411	2.61451	-0.524267	3.66528	1.5347	-2.94766e-10	2.88968
NCI_Signaling_events_regulated_by_Ret_tyrosine_kinase_Main_Pathway	NCI 1.2	2.12242	1.64006	1.64006	-1.00196	-1.00196	-0.848324	-1.00196	-0.774165	-0.774165	2.06212	3.84115	3.97843	17.7295	14.0138	6.21439	6.78287	10.0397	10.2985	13.9743	11.4078	11.7197	-1.00196	9.68467	-1.00196	4.71167	9.16344	10.163	16.9281	10.3711	11.295	7.55577	12.4002	13.0519	13.6421	12.4795	7.37921	7.49422	10.2339	3.28789	7.12977	-1.0478e-09	9.04434
NCI_Signaling_events_regulated_by_Ret_tyrosine_kinase_Pathway_(MAPKKK_cascade)	NCI 1.2	13.159	10.1684	10.1684	-6.21217	-6.21217	-5.25961	-6.21217	-4.79982	-4.79982	12.7852	23.8151	24.6663	109.923	86.8856	38.5292	42.0538	62.2461	63.8506	86.6404	70.7284	72.662	-6.21217	60.0449	-6.21217	29.2123	56.8133	63.0109	104.955	64.3007	70.0292	46.8458	76.8815	80.922	84.5809	77.3729	45.7511	46.4642	63.4501	20.3849	44.2046	-6.49638e-09	56.0749
NCI_Signaling_events_regulated_by_Ret_tyrosine_kinase_Pathway_(activation_of_MAPKK_activity)	NCI 1.2	9.39929	7.26313	7.26313	-4.43727	-4.43727	-3.75686	-4.43727	-3.42844	-3.42844	9.13226	17.0108	17.6188	78.5163	62.0611	27.5209	30.0384	44.4615	45.6076	61.886	50.5203	51.9015	-4.43727	42.8892	-4.43727	20.8659	40.581	45.0078	74.9675	45.9291	50.0208	33.4613	54.9153	57.8014	60.415	55.2664	32.6793	33.1887	45.3215	14.5606	31.5747	-4.64027e-09	40.0535
NCI_Signaling_events_regulated_by_Ret_tyrosine_kinase_Pathway_(lamellipodium_assembly)	NCI 1.2	5.48292	4.23682	4.23682	-2.5884	-2.5884	-2.1915	-2.5884	-1.99993	-1.99993	5.32715	9.92296	10.2776	45.8012	36.2023	16.0538	17.5224	25.9359	26.6044	36.1002	29.4702	30.2759	-2.5884	25.0187	-2.5884	12.1718	23.6722	26.2545	43.731	26.792	29.1788	19.5191	32.0339	33.7175	35.2421	32.2387	19.063	19.3601	26.4375	8.4937	18.4186	-2.70682e-09	23.3646
NCI_Signaling_events_regulated_by_Ret_tyrosine_kinase_Pathway_(tube_development)	NCI 1.2	13.159	10.1684	10.1684	-6.21217	-6.21217	-5.25961	-6.21217	-4.79982	-4.79982	12.7852	23.8151	24.6663	109.923	86.8856	38.5292	42.0538	62.2461	63.8506	86.6404	70.7284	72.662	-6.21217	60.0449	-6.21217	29.2123	56.8133	63.0109	104.955	64.3007	70.0292	46.8458	76.8815	80.922	84.5809	77.3729	45.7511	46.4642	63.4501	20.3849	44.2046	-6.49638e-09	56.0749
NCI_Syndecan_2_mediated_signaling_events_Pathway_(dendrite_morphogenesis)	NCI 1.2	11.9786	10.3949	-1.10402	-23.3754	29.2672	40.6111	-23.3754	-22.1985	-22.1985	-7.5443	40.186	12.1724	84.7471	74.2254	18.6386	35.4092	31.6153	25.4507	61.6496	73.4812	56.979	51.5852	54.9141	88.5929	66.7149	32.7041	32.9482	41.288	35.3853	29.2153	26.9551	50.0872	50.8542	83.026	83.3737	68.1128	78.2966	79.7915	21.5405	9.11439	3.17672e-11	48.9352
NCI_Syndecan_2_mediated_signaling_events_Pathway_(determination_of_left_right_symmetry)	NCI 1.2	11.9786	10.3949	-1.10402	-23.3754	29.2672	40.6111	-23.3754	-22.1985	-22.1985	-7.5443	40.186	12.1724	84.7471	74.2254	18.6386	35.4092	31.6153	25.4507	61.6496	73.4812	56.979	51.5852	54.9141	88.5929	66.7149	32.7041	32.9482	41.288	35.3853	29.2153	26.9551	50.0872	50.8542	83.026	83.3737	68.1128	78.2966	79.7915	21.5405	9.11439	3.17672e-11	48.9352
NCI_Syndecan_2_mediated_signaling_events_Pathway_(positive_regulation_of_cell_cell_adhesion)	NCI 1.2	10.2673	8.90994	-0.9463	-20.0361	25.0862	34.8095	-20.0361	-19.0272	-19.0272	-6.46654	34.4451	10.4335	72.6404	63.6218	15.9759	30.3508	27.0988	21.8149	52.8425	62.9839	48.8391	44.2159	47.0692	75.9368	57.1842	28.0321	28.2413	35.3897	30.3303	25.0417	23.1044	42.9319	43.5894	71.1651	71.4632	58.3824	67.1113	68.3927	18.4633	7.81234	2.7229e-11	41.9445
NCI_Syndecan_3_mediated_signaling_events_Main_Pathway	NCI 1.2	4.79142	4.15797	-0.441607	-9.35017	11.7069	16.2444	-9.35017	-8.87938	-8.87938	-3.01772	16.0744	4.86894	33.8988	29.6902	7.45542	14.1637	12.6461	10.1803	24.6598	29.3925	22.7916	20.6341	21.9656	35.4372	26.686	13.0816	13.1793	16.5152	14.1541	11.6861	10.782	20.0349	20.3417	33.2104	33.3495	27.2451	31.3186	31.9166	8.61621	3.64576	1.27069e-11	19.5741
NCI_Syndecan_3_mediated_signaling_events_Pathway_(limb_bud_formation)	NCI 1.2	5.98928	5.19747	-0.552008	-11.6877	14.6336	20.3055	-11.6877	-11.0992	-11.0992	-3.77215	20.093	6.08618	42.3735	37.1127	9.31928	17.7046	15.8077	12.7253	30.8248	36.7406	28.4895	25.7926	27.4571	44.2965	33.3575	16.352	16.4741	20.644	17.6926	14.6076	13.4775	25.0436	25.4271	41.513	41.6868	34.0564	39.1483	39.8958	10.7703	4.5572	1.58836e-11	24.4676
NCI_TNF_receptor_signaling_pathway__Main_Pathway	NCI 1.2	8.81727	-2.18762	0.951286	-1.49341	4.962	6.42473	6.00832	-19.0595	-4.42311	-19.4067	5.80484	14.8642	23.8155	19.7765	15.0594	11.5073	20.3006	20.0634	20.2629	19.0718	19.4651	15.0826	21.4698	20.9407	15.0797	12.1899	12.3343	16.91	15.3589	16.2086	14.5578	20.0831	20.2479	23.1675	23.3362	15.3423	23.3287	23.2511	11.4548	5.51706	-3.35315e-10	16.1
NCI_TNF_receptor_signaling_pathway__Pathway_(JNK_cascade)	NCI 1.2	9.09172	-4.98854	-3.8956	8.30686	2.293	-2.71412	-0.19782	-23.2408	15.3453	-15.9138	12.4425	16.3419	25.6414	23.7012	14.492	17.5302	21.9182	21.596	24.5966	20.5264	23.7818	19.3077	20.8376	26.412	15.8494	17.2233	17.1213	20.6795	21.8867	22.8842	14.2593	26.1042	25.9963	30.2502	30.276	16.8034	29.4359	29.6247	15.0843	11.3784	-5.80593e-10	19.9415
NCI_TRAIL_signaling_Main_Pathway	NCI 1.2	7.47954	-7.38944	-3.60588	-15.1544	-1.22032	42.6076	16.1086	-5.59794	-33.2278	-0.97031	3.9292	5.08984	19.5042	22.0709	7.81722	8.01367	22.7909	22.6455	19.4847	20.8958	22.7246	13.0802	14.4589	19.0807	14.9494	16.9416	19.1374	17.405	21.0562	21.1304	8.01184	25.4396	25.6237	18.1526	19.2241	14.6362	18.2563	20.0105	10.515	1.44857	1.08553e-09	16.0979
NCI_Urokinase_type_plasminogen_activator_uPA_and_uPAR_mediated_signaling_Main_Pathway	NCI 1.2	0.665476	-2.00367	1.21106	-4.15012	3.11923	-1.76173	2.9451	0.0251916	-0.0505445	-7.2058	10.9888	16.0457	21.2386	21.0189	16.1188	7.32237	19.7387	19.1256	16.7567	16.4092	15.7877	9.21516	18.455	25.5576	16.1681	11.9808	10.9758	19.5857	11.347	11.5053	13.2272	15.6144	15.7913	17.7447	17.2003	15.5741	23.2389	23.2995	11.5163	0.458864	1.10539e-10	14.9413
NCI_Urokinase_type_plasminogen_activator_uPA_and_uPAR_mediated_signaling_Pathway_(cell_adhesion)	NCI 1.2	8.09663	-24.3779	14.7346	-50.4931	37.9506	-21.4344	35.8321	0.306498	-0.614958	-87.6706	133.697	195.223	258.403	255.73	196.112	89.0888	240.154	232.694	203.874	199.645	192.084	112.118	224.536	310.95	196.712	145.766	133.539	238.292	138.055	139.981	160.931	189.975	192.127	215.894	209.27	189.485	282.74	283.477	140.115	5.58285	1.34489e-09	181.785
NCI_Urokinase_type_plasminogen_activator_uPA_and_uPAR_mediated_signaling_Pathway_(cell_migration)	NCI 1.2	4.85798	-14.6268	8.84077	-30.2959	22.7704	-12.8607	21.4992	0.183899	-0.368975	-52.6023	80.2183	117.134	155.042	153.438	117.667	53.4533	144.092	139.617	122.324	119.787	115.25	67.2707	134.721	186.57	118.027	87.4596	80.1231	142.975	82.8328	83.9884	96.5587	113.985	115.276	129.536	125.562	113.691	169.644	170.086	84.0688	3.34971	8.06935e-10	109.071
NCI_Urokinase_type_plasminogen_activator_uPA_and_uPAR_mediated_signaling_Pathway_(cell_proliferation)	NCI 1.2	4.04831	-12.189	7.36731	-25.2466	18.9753	-10.7172	17.916	0.153249	-0.307479	-43.8353	66.8486	97.6114	129.201	127.865	98.056	44.5444	120.077	116.347	101.937	99.8227	96.042	56.0589	112.268	155.475	98.356	72.883	66.7693	119.146	69.0273	69.9903	80.4656	94.9875	96.0637	107.947	104.635	94.7424	141.37	141.739	70.0573	2.79142	6.72445e-10	90.8926
NCI_amb2_Integrin_signaling_Main_Pathway	NCI 1.2	-4.52875	-1.07426	1.87002	-7.32968	2.48928	7.59803	-1.55041	-6.00615	8.53193	-26.5651	-0.114447	13.3676	13.5796	15.4183	6.75942	1.18951	12.4923	13.1124	10.0551	8.84576	7.9178	-3.52634	7.92311	11.7778	8.88173	5.31341	4.2556	9.9855	3.63937	3.5715	-2.09408	12.2772	11.8691	13.8269	13.7077	4.17373	11.0576	11.1304	2.35892	-0.0210112	4.12196e-10	6.70739
NCI_amb2_Integrin_signaling_Pathway_(dendritic_cell_antigen_processing_and_presentation)	NCI 1.2	-14.9856	-3.87146	5.29428	-27.1395	5.33022	27.7061	-2.50368	-26.1307	36.3003	-13.57	36.5708	56.7949	61.5076	69.3292	46.7828	19.3039	58.1927	59.1133	48.2301	48.6151	37.8091	19.052	52.4931	75.8719	46.4123	37.3739	33.0002	58.5289	25.6716	25.3923	32.2568	52.3963	50.8011	52.4984	52.0317	41.9087	62.6683	63.711	38.5508	4.61256	-1.02236e-09	43.8071
NCI_amb2_Integrin_signaling_Pathway_(leukocyte_adhesion)	NCI 1.2	-11.6554	-3.01114	4.11777	-21.1085	4.14573	21.5492	-1.9473	-20.3239	28.2336	-10.5544	28.444	44.1738	47.8392	53.9227	36.3867	15.0141	45.261	45.977	37.5123	37.8117	29.4071	14.8182	40.828	59.0115	36.0985	29.0686	25.6668	45.5225	19.9668	19.7496	25.0886	40.7527	39.512	40.8321	40.4691	32.5957	48.742	49.553	29.9839	3.58755	-7.95168e-10	34.0722
NCI_amb2_Integrin_signaling_Pathway_(phagocytosis_triggered_by_activation_of_immune_response_cell_surface_activating_receptor)	NCI 1.2	-14.9856	-3.87146	5.29428	-27.1395	5.33022	27.7061	-2.50368	-26.1307	36.3003	-13.57	36.5708	56.7949	61.5076	69.3292	46.7828	19.3039	58.1927	59.1133	48.2301	48.6151	37.8091	19.052	52.4931	75.8719	46.4123	37.3739	33.0002	58.5289	25.6716	25.3923	32.2568	52.3963	50.8011	52.4984	52.0317	41.9087	62.6683	63.711	38.5508	4.61256	-1.02236e-09	43.8071
NCI_amb2_Integrin_signaling_Pathway_(positive_regulation_of_phagocytosis)	NCI 1.2	-11.6554	-3.01114	4.11777	-21.1085	4.14573	21.5492	-1.9473	-20.3239	28.2336	-10.5544	28.444	44.1738	47.8392	53.9227	36.3867	15.0141	45.261	45.977	37.5123	37.8117	29.4071	14.8182	40.828	59.0115	36.0985	29.0686	25.6668	45.5225	19.9668	19.7496	25.0886	40.7527	39.512	40.8321	40.4691	32.5957	48.742	49.553	29.9839	3.58755	-7.95168e-10	34.0722
PAK_Pathway	Primary 1.4	2.46256	1.20039	1.66491	-3.66603	4.43875	-0.231963	0.888269	-3.22278	-3.53411	-2.43224	11.8348	12.3563	18.9886	19.0233	14.6095	11.7977	15.9172	16.2383	17.9979	17.4047	16.951	15.6189	15.2025	22.4949	17.5081	12.4722	12.4856	15.1261	14.7454	14.7549	11.6256	15.5517	15.2573	19.2086	19.3574	14.0566	21.4236	21.5471	11.3387	6.923	-6.30203e-10	15.1403
PAK_Pathway_Actin_Organization	Primary 1.4	3.38046	1.64783	2.2855	-5.03252	6.09327	-0.318426	1.21937	-4.42405	-4.85144	-3.33885	16.2462	16.9621	26.0665	26.1141	20.0552	16.1952	21.8503	22.291	24.7065	23.8922	23.2694	21.4407	20.8692	30.8798	24.0342	17.1211	17.1396	20.7643	20.2417	20.2547	15.9591	21.3485	20.9443	26.3686	26.5728	19.2962	29.4091	29.5787	15.5652	9.50352	-8.65108e-10	20.7838
PAK_Pathway_Cell_Survival	Primary 1.4	3.38046	1.64783	2.2855	-5.03252	6.09327	-0.318426	1.21937	-4.42405	-4.85144	-3.33885	16.2462	16.9621	26.0665	26.1141	20.0552	16.1952	21.8503	22.291	24.7065	23.8922	23.2694	21.4407	20.8692	30.8798	24.0342	17.1211	17.1396	20.7643	20.2417	20.2547	15.9591	21.3485	20.9443	26.3686	26.5728	19.2962	29.4091	29.5787	15.5652	9.50352	-8.65108e-10	20.7838
PAK_Pathway_Lamelliopodia_and_Filopodia_Outgrowth	Primary 1.4	3.2502	1.58433	2.19743	-4.83859	5.85846	-0.306155	1.17238	-4.25357	-4.66448	-3.21019	15.6202	16.3085	25.062	25.1078	19.2823	15.5711	21.0083	21.432	23.7544	22.9715	22.3727	20.6145	20.065	29.6898	23.108	16.4614	16.4791	19.9641	19.4616	19.4741	15.3441	20.5258	20.1372	25.3525	25.5488	18.5526	28.2758	28.4388	14.9653	9.1373	-8.31771e-10	19.9829
PPAR_Pathway	Primary 1.4	4.13252	-1.36135	0.014899	2.76186	1.63919	1.94771	1.71173	-10.7455	-0.101049	-7.71362	3.75539	7.15755	9.86362	8.6724	6.39933	6.2456	9.20972	9.15921	9.58105	7.80652	9.16263	7.14221	9.27446	9.54453	5.62964	6.19483	6.4228	8.014	8.17837	8.52781	6.04329	9.22827	9.29903	10.7633	10.8072	6.49647	10.5065	10.4891	5.65885	3.59792	-2.13073e-10	7.46132
Ras_Signaling	Cytoskeleton 1.2	1.82764	1.41227	1.41227	-0.862802	-0.862802	-0.730501	-0.862802	-0.666642	-0.666642	1.77572	3.30765	3.42587	15.2671	12.0674	5.35128	5.8408	8.64528	8.86814	12.0334	9.82339	10.092	-0.862802	8.33957	-0.862802	4.05727	7.89074	8.75151	14.577	8.93065	9.72628	6.50636	10.678	11.2392	11.7474	10.7462	6.35432	6.45336	8.81252	2.83123	6.13953	-9.02275e-10	7.78818
STAT3_Pathway	Primary 1.4	8.85339	1.70881	5.36565	-9.26566	11.0489	3.15408	4.87852	-15.8663	-9.87741	-14.6439	19.8536	28.0967	41.7171	40.2386	30.107	23.8106	35.8766	38.8523	39.192	35.2661	37.4856	31.9069	34.7325	46.1472	32.9241	25.681	26.8619	34.1647	32.1228	31.5493	30.2436	36.0626	35.332	41.0483	41.3056	29.3891	43.8601	44.3816	23.8532	14.6435	-1.40618e-09	32.0932
STAT3_Pathway_Growth_Arrest_and_Differentiation	Primary 1.4	12.2514	1.93146	8.32642	-7.72706	8.73896	6.11225	12.5107	-25.9139	-16.2302	-29.2223	5.40559	21.2563	29.5677	27.7506	18.6535	14.1215	27.7494	33.7113	26.7158	22.0955	28.4189	21.68	27.9653	30.6918	16.3205	17.2285	18.6604	27.7725	23.6591	22.6436	28.1058	25.4062	25.5156	27.7446	27.4102	18.1559	25.4918	26.3606	15.7485	8.66803	-9.32934e-10	21.3676
TGF-Beta_Pathway	Primary 1.4	4.6926	1.81955	2.39863	-2.41515	6.62637	1.33548	2.3161	-13.2017	-3.57192	-7.86115	12.8586	15.3737	25.3428	21.7625	16.1782	14.7939	19.4394	19.9827	21.9237	20.0167	19.9221	15.7784	18.3437	26.8308	19.324	15.6629	15.6744	16.9355	16.9237	16.7866	16.0564	20.1683	20.509	24.4054	24.7778	17.5039	25.7577	25.8441	13.7326	8.14748	-5.98499e-10	18.0902
TNF_Signaling_Pathway	Primary 1.4	5.61765	-1.85058	0.0202534	3.7544	2.22828	2.64767	2.32689	-14.6072	-0.137364	-10.4857	5.10498	9.7298	13.4084	11.789	8.69909	8.49011	12.5195	12.4508	13.0242	10.612	12.4555	9.70894	12.6075	12.9746	7.65279	8.4211	8.731	10.894	11.1175	11.5925	8.2151	12.5447	12.6409	14.6314	14.691	8.83114	14.2823	14.2586	7.6925	4.89092	-2.89646e-10	10.1427
TRAF_Pathway	Primary 1.4	6.87095	0.758741	0.251063	0.816943	4.45525	-0.243313	4.39673	-6.58332	-10.723	-10.2904	10.6396	17.6056	25.6186	20.2011	18.7302	13.9751	20.1813	23.4157	21.3578	20.7791	19.0795	15.4881	17.0692	26.2396	16.9931	14.2204	14.2531	18.06	21.6014	22.2786	12.4058	21.7136	21.5247	25.4715	25.2633	16.5752	28.3924	27.644	11.7916	7.31737	-1.15727e-09	18.2731
TRAF_Pathway_Apoptosis	Primary 1.4	20.4289	-6.99084	0.744898	-3.94243	11.1958	11.3218	4.73075	-35.5528	-1.93614	-22.0259	18.4192	35.6089	51.8408	46.574	32.4814	35.4826	47.45	47.0229	53.0465	41.1669	50.2463	36.4572	48.4289	52.8287	26.7605	32.5463	34.2336	43.1335	45.6748	47.1011	30.6422	49.1963	49.4678	56.8134	57.6493	32.0652	59.0479	58.9155	27.2095	23.2935	-1.80894e-09	40.2591
Tumour_Infiltration_Pathway	Primary 1.4	0.538533	0.224566	0.354968	0.492569	2.38983	-1.85366	-0.739511	-1.79619	0.388894	0.401934	3.49155	4.53797	7.61343	7.84072	6.10463	4.1491	6.90637	7.65695	7.40118	6.05471	6.90949	5.75981	7.32295	8.16651	7.20004	3.45869	4.54521	6.65282	5.13483	4.64984	6.27075	6.17345	6.00311	6.31109	6.73788	4.93533	8.4027	8.39125	4.52417	2.08839	-2.45625e-10	5.87267
VEGFR2_Signaling	Cytoskeleton 1.2	0.258403	-0.778019	0.470254	-1.61148	1.21119	-0.684077	1.14358	0.00978185	-0.0196263	-2.798	4.26693	6.23052	8.24689	8.1616	6.25889	2.84326	7.66448	7.42642	6.5066	6.37166	6.13034	3.57823	7.16603	9.92395	6.27804	4.65211	4.26187	7.60508	4.406	4.46747	5.1361	6.06303	6.13172	6.89023	6.67883	6.04739	9.02361	9.04715	4.47174	0.178176	4.2922e-11	5.80166
biocarta__U_00DF_arrestins_in_gpcr_desensitization_Main_Pathway	Biocarta 1.2	-6.2453	-6.86728	-7.17514	2.68512	12.7362	7.60559	-5.18603	10.8149	-8.36804	-1.60458	9.40881	12.041	21.5958	19.9119	11.7372	17.579	18.4914	18.4946	19.7098	17.3183	18.039	15.3879	14.7413	19.0966	13.7704	13.1748	12.7891	14.3006	16.6348	16.8279	10.3585	17.0733	17.2364	22.558	20.2311	12.1308	22.1862	22.1239	10.3974	7.36356	-4.42037e-10	15.5695
biocarta_activation_of_camp_dependent_protein_kinase_pka_Main_Pathway	Biocarta 1.2	-6.014	-6.61294	-6.90939	2.58567	12.2645	7.3239	-4.99395	10.4144	-8.05811	-1.54516	9.06033	11.595	20.7959	19.1744	11.3025	16.9279	17.8065	17.8096	18.9798	16.6769	17.3709	14.818	14.1953	18.3893	13.2604	12.6869	12.3154	13.7709	16.0187	16.2046	9.97489	16.441	16.5981	21.7225	19.4818	11.6815	21.3645	21.3045	10.0123	7.09084	-4.25665e-10	14.9928
biocarta_activation_of_csk_by_camp_dependent_protein_kinase_inhibits_signaling_through_the_t_cell_receptor_Main_Pathway	Biocarta 1.2	-3.96044	-4.35486	-4.55009	1.70276	8.0766	4.82306	-3.2887	6.85824	-5.30656	-1.01754	5.96656	7.63574	13.6949	12.6271	7.44309	11.1476	11.7262	11.7283	12.4989	10.9824	11.4394	9.75818	9.34815	12.11	8.73243	8.35476	8.11013	9.06865	10.5489	10.6713	6.56883	10.827	10.9304	14.3051	12.8295	7.69271	14.0693	14.0298	6.59344	4.66957	-2.80316e-10	9.87332
biocarta_activation_of_pkc_through_g_protein_coupled_receptors_Main_Pathway	Biocarta 1.2	-14.7616	-16.2318	-16.9594	6.34664	30.1037	17.9768	-12.2579	25.5625	-19.779	-3.79266	22.239	28.4605	51.0446	47.0645	27.7424	41.5503	43.7069	43.7146	46.5867	40.9343	42.6377	36.3714	34.8431	45.1374	32.5481	31.1405	30.2287	33.8013	39.3187	39.775	24.4838	40.3552	40.7407	53.319	47.8191	28.6728	52.44	52.2929	24.5756	17.4048	-1.04481e-09	36.8006
biocarta_aspirin_blocks_signaling_pathway_involved_in_platelet_activation_Main_Pathway	Biocarta 1.2	13.8798	-7.65596	3.60833	33.9394	0.733402	-23.2449	-4.87663	-22.9576	6.57413	-11.967	0.661469	14.5215	24.5969	25.7531	12.9276	17.971	15.8634	15.5593	2.46777	22.1589	27.5148	32.7665	28.2804	-0.329245	20.0903	22.8416	23.9419	5.96356	7.28347	6.52679	21.4317	20.3115	18.6362	25.9556	27.337	22.4762	0.744073	2.59853	6.30198	17.5385	-4.79043e-10	15.6807
biocarta_aspirin_blocks_signaling_pathway_involved_in_platelet_activation_Pathway_(vasoconstriction)	Biocarta 1.2	18.5064	-10.2079	4.81111	45.2526	0.977869	-30.9933	-6.50217	-30.6101	8.76551	-15.9559	0.881959	19.362	32.7959	34.3374	17.2368	23.9614	21.1512	20.7458	3.29036	29.5452	36.6864	43.6887	37.7072	-0.438994	26.787	30.4555	31.9225	7.95141	9.7113	8.70239	28.5756	27.082	24.8483	34.6074	36.4493	29.9683	0.992097	3.4647	8.40264	23.3847	-6.38723e-10	20.9077
biocarta_cell_cycle_g1_s_check_point_Main_Pathway	Biocarta 1.2	7.04125	-5.12241	5.50381	-8.19451	4.29666	20.1172	-8.19451	-7.72373	-7.72373	-1.86207	16.2791	15.4237	24.616	27.5695	34.3928	7.05777	25.7158	27.3899	25.8481	24.8979	27.0268	22.8071	20.9547	19.9056	15.1597	22.2531	23.3994	8.20691	23.7935	29.4142	20.1427	31.4062	31.933	28.738	28.6645	18.0288	26.4441	25.0673	20.9413	14.4257	-5.79775e-10	22.1991
biocarta_ceramide_signaling_Main_Pathway	Biocarta 1.2	6.81879	-3.74141	-2.9217	6.23014	1.71975	-2.03559	-0.148365	-17.4306	11.509	-11.9353	9.33187	12.2564	19.2311	17.7759	10.869	13.1477	16.4386	16.197	18.4474	15.3948	17.8363	14.4808	15.6282	19.809	11.887	12.9175	12.8409	15.5096	16.415	17.1632	10.6945	19.5782	19.4972	22.6877	22.707	12.6026	22.0769	22.2186	11.3133	8.53377	-4.35444e-10	14.9561
biocarta_ceramide_signaling_Pathway_(Pathway_protein_ubiquitination_of_CHUK)	Biocarta 1.2	18.1834	-9.97708	-7.79119	16.6137	4.58599	-5.42824	-0.395639	-46.4817	30.6907	-31.8275	24.885	32.6837	51.2829	47.4024	28.984	35.0604	43.8363	43.1921	49.1931	41.0529	47.5635	38.6154	41.6752	52.824	31.6987	34.4465	34.2425	41.359	43.7734	45.7685	28.5187	52.2084	51.9926	60.5005	60.5519	33.6069	58.8718	59.2495	30.1687	22.7567	-1.16119e-09	39.883
biocarta_chrebp_regulation_by_carbohydrates_and_camp_Main_Pathway	Biocarta 1.2	-4.38859	-4.82566	-5.04199	1.88684	8.94974	5.34447	-3.64424	7.59967	-5.88025	-1.12755	6.61159	8.46122	15.1754	13.9922	8.24775	12.3528	12.9939	12.9962	13.8501	12.1697	12.6761	10.8131	10.3588	13.4192	9.67647	9.25798	8.9869	10.049	11.6893	11.825	7.27898	11.9975	12.1121	15.8516	14.2165	8.52436	15.5903	15.5465	7.30625	5.17439	-3.10621e-10	10.9407
biocarta_cyclins_and_cell_cycle_regulation_Main_Pathway	Biocarta 1.2	4.59212	-3.3407	3.58944	-5.34425	2.80217	13.1199	-5.34425	-5.03721	-5.03721	-1.21439	10.6168	10.0589	16.0539	17.9801	22.4301	4.6029	16.7712	17.8629	16.8574	16.2378	17.6262	14.8742	13.6661	12.9819	9.88678	14.5129	15.2605	5.35234	15.5175	19.1832	13.1366	20.4823	20.8259	18.7422	18.6942	11.7579	17.2462	16.3482	13.6574	9.40807	-3.78114e-10	14.4777
biocarta_cystic_fibrosis_transmembrane_conductance_regulator_cftr_and_beta_2_adrenergic_receptor_b2ar_Main_Pathway	Biocarta 1.2	-8.11889	-8.92747	-9.32768	3.49065	16.557	9.88727	-6.74183	14.0594	-10.8785	-2.08596	12.2314	15.6533	28.0745	25.8855	15.2583	22.8527	24.0388	24.043	25.6227	22.5139	23.4507	20.0043	19.1637	24.8256	17.9015	17.1273	16.6258	18.5907	21.6253	21.8762	13.4661	22.1953	22.4074	29.3254	26.3005	15.7701	28.842	28.7611	13.5166	9.57263	-5.74648e-10	20.2403
biocarta_g_protein_signaling_through_tubby_proteins_Main_Pathway	Biocarta 1.2	-16.2378	-17.8549	-18.6554	6.9813	33.1141	19.7745	-13.4837	28.1188	-21.7569	-4.17192	24.4629	31.3065	56.1491	51.771	30.5167	45.7054	48.0776	48.086	51.2454	45.0277	46.9014	40.0085	38.3274	49.6511	35.8029	34.2545	33.2515	37.1815	43.2505	43.7525	26.9322	44.3907	44.8148	58.6509	52.601	31.5401	57.684	57.5222	27.0331	19.1453	-1.1493e-09	40.4806
biocarta_hiv_1_nef_negative_effector_of_fas_and_tnf_Main_Pathway	Biocarta 1.2	8.08153	-4.43426	-3.46275	7.38387	2.03822	-2.41255	-0.17584	-20.6585	13.6403	-14.1456	11.06	14.5261	22.7924	21.0677	12.8818	15.5824	19.4828	19.1965	21.8636	18.2457	21.1393	17.1624	18.5223	23.4773	14.0883	15.3096	15.2189	18.3818	19.4549	20.3415	12.675	23.2037	23.1078	26.8891	26.912	14.9364	26.1652	26.3331	13.4083	10.1141	-5.16082e-10	17.7258
biocarta_hiv_1_nef_negative_effector_of_fas_and_tnf_Pathway_(Pathway_protein_ubiquitination_of_CHUK)	Biocarta 1.2	16.7847	-9.20961	-7.19187	15.3357	4.23323	-5.01068	-0.365205	-42.9062	28.3299	-29.3793	22.9708	30.1696	47.338	43.756	26.7544	32.3635	40.4643	39.8696	45.409	37.8949	43.9048	35.645	38.4694	48.7606	29.2604	31.7968	31.6085	38.1775	40.4062	42.2478	26.3249	48.1924	47.9932	55.8466	55.8941	31.0217	54.3432	54.6918	27.848	21.0062	-1.07186e-09	36.8151
biocarta_induction_of_apoptosis_through_dr3_and_dr4_5_death_receptors_Main_Pathway	Biocarta 1.2	15.686	13.223	15.1219	-41.4901	17.6489	-2.78653	8.55812	-50.162	24.2008	-58.5291	25.0246	39.1498	36.4274	23.3218	30.8209	14.4976	35.0218	36.5255	32.2655	20.7322	34.2564	24.8921	37.5291	49.3509	34.0969	35.4135	31.2535	30.9998	18.4541	20.1277	40.0621	36.8143	37.8306	37.1568	37.9859	20.4106	41.2808	40.8474	38.8181	11.0568	-1.08242e-09	28.5513
biocarta_induction_of_apoptosis_through_dr3_and_dr4_5_death_receptors_Pathway_(Pathway_degradation_of_CASP3_CASP10_CASP10)	Biocarta 1.2	24.8361	20.9365	23.9429	-65.6926	27.944	-4.41201	13.5504	-79.4232	38.3179	-92.6711	39.6223	61.9872	57.6768	36.9262	48.7997	22.9545	55.4512	57.8321	51.0871	32.826	54.2393	39.4125	59.4211	78.1389	53.9867	56.0714	49.4848	49.0831	29.2189	31.8689	63.4316	58.2893	59.8984	58.8316	60.1444	32.3167	65.3613	64.675	61.462	17.5066	-1.71383e-09	45.2062
biocarta_induction_of_apoptosis_through_dr3_and_dr4_5_death_receptors_Pathway_(apoptosis)	Biocarta 1.2	17.5314	14.7787	16.9009	-46.3713	19.7252	-3.11436	9.56496	-56.0635	27.0479	-65.4149	27.9687	43.7557	40.713	26.0655	34.4469	16.2032	39.142	40.8226	36.0615	23.1713	38.2865	27.8206	41.9443	55.1568	38.1083	39.5798	34.9304	34.6469	20.6251	22.4957	44.7752	41.1454	42.2812	41.5282	42.4549	22.8118	46.1374	45.653	43.385	12.3576	-1.20976e-09	31.9103
biocarta_keratinocyte_differentiation_Pathway_(Pathway_protein_ubiquitination_of_CHUK)	Biocarta 1.2	24.2446	-13.3028	-10.3883	22.1516	6.11466	-7.23765	-0.527519	-61.9756	40.9209	-42.4367	33.18	43.5783	68.3771	63.2031	38.6453	46.7472	58.4484	57.5894	65.5908	54.7371	63.418	51.4872	55.567	70.432	42.265	45.9287	45.6567	55.1453	58.3646	61.0246	38.0249	69.6112	69.3235	80.6673	80.7359	44.8092	78.4957	78.9993	40.2249	30.3423	-1.54825e-09	53.1773
biocarta_nf_kb_signaling_Main_Pathway	Biocarta 1.2	9.41198	-2.77962	-3.61747	8.51499	3.83637	-3.85361	-1.20464	-27.2033	16.8953	-14.6425	29.6718	31.1171	59.5674	46.6749	30.7822	33.931	35.5104	37.6529	42.4084	44.6253	36.0443	31.1466	28.8836	52.1809	39.1037	32.3973	32.3652	29.9322	37.5195	39.1127	21.8016	47.1616	45.3178	56.412	57.7261	35.8664	62.8748	63.5307	24.7344	19.5478	-9.28869e-10	38.001
biocarta_nf_kb_signaling_Pathway_(Pathway_protein_ubiquitination_of_CHUK)	Biocarta 1.2	10.9806	-3.24289	-4.22038	9.93416	4.47576	-4.49588	-1.40541	-31.7371	19.7111	-17.083	34.6171	36.3033	69.4953	54.4541	35.9126	39.5862	41.4288	43.9284	49.4765	52.0629	42.0516	36.3376	33.6976	60.8777	45.621	37.7969	37.7594	34.9209	43.7727	45.6315	25.4353	55.0219	52.8707	65.814	67.3471	41.8441	73.3539	74.1192	28.8569	22.8058	-1.08368e-09	44.3345
biocarta_nfat_and_hypertrophy_of_the_heart__Main_Pathway	Biocarta 1.2	0.66215	-0.848105	-0.848105	-0.848105	0.527463	-0.705932	3.33525	-0.637307	-0.637307	1.98732	11.5767	9.32649	15.8034	20.0364	11.2487	7.23077	13.5166	14.8463	11.3372	16.1258	13.1037	16.0121	17.3781	11.734	14.5903	9.30229	10.7737	19.8742	12.7631	12.7078	19.5205	12.9894	12.7532	13.1526	13.4988	17.5699	13.4167	13.8596	11.1081	3.36202	-4.32958e-10	13.0665
biocarta_role_of_U_00DF_arrestins_in_the_activation_and_targeting_of_map_kinases_Main_Pathway	Biocarta 1.2	-5.79921	-6.37676	-6.66263	2.49332	11.8264	7.06233	-4.8156	10.0424	-7.77032	-1.48997	8.73675	11.1809	20.0532	18.4896	10.8988	16.3233	17.1706	17.1736	18.3019	16.0813	16.7505	14.2888	13.6884	17.7325	12.7868	12.2338	11.8755	13.2791	15.4466	15.6259	9.61865	15.8538	16.0053	20.9467	18.7861	11.2643	20.6014	20.5436	9.65469	6.83759	-4.10463e-10	14.4574
biocarta_signal_transduction_through_il1r_Main_Pathway	Biocarta 1.2	2.16452	0.181119	0.421299	10.4358	2.94701	-5.94699	1.35068	-5.7767	-5.7767	0.736259	26.9339	23.3271	49.2454	34.5826	26.0131	27.3788	25.3959	27.2208	31.5013	36.0795	25.608	22.7065	15.1445	39.3892	37.8202	25.1763	25.0189	23.103	26.9217	27.3363	15.0089	32.9977	31.5828	40.3631	41.513	29.0059	48.5747	48.7295	18.0814	13.8281	-7.87373e-10	29.1539
biocarta_sodd_tnfr1_signaling_Main_Pathway	Biocarta 1.2	24.2446	-13.3028	-10.3883	22.1516	6.11466	-7.23765	-0.527519	-61.9756	40.9209	-42.4367	33.18	43.5783	68.3771	63.2031	38.6453	46.7472	58.4484	57.5894	65.5908	54.7371	63.418	51.4872	55.567	70.432	42.265	45.9287	45.6567	55.1453	58.3646	61.0246	38.0249	69.6112	69.3235	80.6673	80.7359	44.8092	78.4957	78.9993	40.2249	30.3423	-1.54825e-09	53.1773
biocarta_stress_induction_of_hsp_regulation_Main_Pathway	Biocarta 1.2	7.97677	-2.37043	-5.19841	-8.67064	6.42304	-7.9379	-8.67064	-7.58422	26.0324	5.9427	41.2183	37.9744	82.0546	63.9336	39.3801	48.4968	43.1786	46.5506	57.433	61.0103	47.1525	38.973	33.0196	73.246	52.2528	43.4227	43.5324	37.8532	51.5511	53.2125	25.4167	63.622	60.4414	75.9092	78.5741	46.5268	90.3022	91.3461	29.2944	30.7924	-1.88348e-09	51.7119
biocarta_stress_induction_of_hsp_regulation_Pathway_(Pathway_degradation_of_HSPB1)	Biocarta 1.2	20.7396	-6.16313	-13.5159	-22.5437	16.6999	-20.6386	-22.5437	-19.719	67.6844	15.451	107.168	98.7335	213.342	166.227	102.388	126.092	112.264	121.031	149.326	158.627	122.596	101.33	85.8509	190.44	135.857	112.899	113.184	98.4184	134.033	138.352	66.0834	165.417	157.148	197.364	204.293	120.97	234.786	237.5	76.1654	80.0601	-4.89704e-09	134.451
biocarta_stress_induction_of_hsp_regulation_Pathway_(cell_survival)	Biocarta 1.2	20.7396	-6.16313	-13.5159	-22.5437	16.6999	-20.6386	-22.5437	-19.719	67.6844	15.451	107.168	98.7335	213.342	166.227	102.388	126.092	112.264	121.031	149.326	158.627	122.596	101.33	85.8509	190.44	135.857	112.899	113.184	98.4184	134.033	138.352	66.0834	165.417	157.148	197.364	204.293	120.97	234.786	237.5	76.1654	80.0601	-4.89704e-09	134.451
biocarta_the_41bb_dependent_immune_response_Main_Pathway	Biocarta 1.2	8.39636	6.7059	19.6631	-11.3548	19.1029	-10.622	-11.3548	-10.2683	-10.2683	3.25858	-11.3548	10.3224	28.198	27.5115	11.745	14.364	15.7978	17.5629	27.632	26.2879	24.1007	21.3057	19.3252	38.0546	28.1984	3.87724	18.279	6.5428	28.5467	20.5818	-6.91716	27.0305	24.7249	20.0384	31.8288	17.6896	29.7115	31.163	18.2009	4.89801	1.15462e-09	18.6847
biocarta_thrombin_signaling_and_protease_activated_receptors_Main_Pathway	Biocarta 1.2	8.5414	-4.71136	2.22051	20.8858	0.451324	-14.3046	-3.001	-14.1277	4.04562	-7.36428	0.407058	8.9363	15.1365	15.848	7.95543	11.0591	9.7621	9.57498	1.51863	13.6362	16.9322	20.164	17.4033	-0.202612	12.3632	14.0564	14.7335	3.66988	4.48214	4.01649	13.1887	12.4994	11.4685	15.9727	16.8228	13.8315	0.457891	1.59909	3.87814	10.7929	-2.94795e-10	9.64969
biocarta_tnf_stress_related_signaling_Main_Pathway	Biocarta 1.2	9.48701	-5.20543	-4.06497	8.66802	2.39269	-2.83212	-0.20642	-24.2513	16.0125	-16.6057	12.9835	17.0524	26.7563	24.7317	15.1221	18.2924	22.8711	22.535	25.666	21.4189	24.8157	20.1472	21.7436	27.5603	16.5385	17.9721	17.8657	21.5786	22.8383	23.8792	14.8793	27.2392	27.1266	31.5655	31.5923	17.534	30.7157	30.9128	15.7402	11.8731	-6.05836e-10	20.8085
biocarta_tnfr1_signaling_Main_Pathway	Biocarta 1.2	13.6376	-7.48281	-5.84339	12.4603	3.4395	-4.07118	-0.296729	-34.8613	23.018	-23.8707	18.6637	24.5128	38.4621	35.5518	21.738	26.2953	32.8772	32.3941	36.8948	30.7896	35.6726	28.9615	31.2564	39.618	23.774	25.8349	25.6819	31.0192	32.8301	34.3263	21.389	39.1563	38.9945	45.3754	45.4139	25.2052	44.1538	44.4371	22.6265	17.0675	-8.70889e-10	29.9123
biocarta_tumor_suppressor_arf_inhibits_ribosomal_biogenesis_Main_Pathway	Biocarta 1.2	23.4708	-17.0747	18.346	-27.315	14.3222	67.0572	-27.315	-25.7458	-25.7458	-6.20689	54.2636	51.4122	82.0534	91.8985	114.643	23.5259	85.7192	91.2995	86.1603	82.9931	90.0895	76.0236	69.8489	66.3519	50.5325	74.1769	77.9979	27.3564	79.3118	98.0472	67.1424	104.687	106.443	95.7933	95.5483	60.096	88.1471	83.5576	69.8044	48.0857	-1.93258e-09	73.9971
biocarta_tumor_suppressor_arf_inhibits_ribosomal_biogenesis_Pathway_(Pathway_degradation_of_CDKN2A)	Biocarta 1.2	105.619	-76.8362	82.5572	-122.918	64.45	301.757	-122.918	-115.856	-115.856	-27.931	244.186	231.355	369.241	413.543	515.891	105.867	385.737	410.848	387.721	373.469	405.403	342.106	314.32	298.584	227.396	333.796	350.991	123.104	356.903	441.212	302.141	471.093	478.995	431.07	429.967	270.432	396.662	376.009	314.12	216.386	-8.69663e-09	332.987
biocarta_tumor_suppressor_arf_inhibits_ribosomal_biogenesis_Pathway_(ribosome_biogenesis)	Biocarta 1.2	70.4125	-51.2241	55.0381	-81.9451	42.9666	201.172	-81.9451	-77.2373	-77.2373	-18.6207	162.791	154.237	246.16	275.695	343.928	70.5777	257.158	273.899	258.481	248.979	270.268	228.071	209.547	199.056	151.597	222.531	233.994	82.0691	237.935	294.142	201.427	314.062	319.33	287.38	286.645	180.288	264.441	250.673	209.413	144.257	-5.79775e-09	221.991
mTOR_Pathway	Primary 1.4	1.19905	-0.217728	0.194233	0.0888176	0.428743	-0.10076	0.734475	-1.72121	-0.605619	-2.25374	0.535738	1.99478	2.42306	1.902	1.16242	1.47147	2.11489	2.05613	1.79117	1.95852	2.17139	1.66572	2.29971	2.5785	1.26795	1.62811	1.35717	2.0676	1.99837	2.20659	0.907999	1.7031	1.98786	2.64367	2.69043	1.02113	2.37663	2.3236	1.32264	0.990015	-7.07704e-11	1.6902
p38_Signaling_Pathway	Primary 1.4	4.12589	1.10099	2.89607	-4.7026	5.21328	1.27632	2.76014	-6.77007	-5.90003	-7.29173	8.83168	13.1955	19.1636	18.3144	13.7396	10.6998	16.4326	17.8503	17.5125	16.2639	17.0804	14.6229	16.0423	21.3435	15.2581	11.807	12.1402	15.7518	14.5909	14.377	13.6831	15.9712	15.8226	18.6384	18.7722	13.1888	19.7801	19.9872	10.9566	6.57242	-6.50525e-10	14.5967
p53_Signaling_Pathway	Primary 1.4	1.6249	-1.18209	1.27011	-1.89104	0.991538	4.64242	-1.89104	-1.7824	-1.7824	-0.429707	3.75671	3.55931	5.68062	6.3622	7.93679	1.62872	5.93441	6.32074	5.96494	5.74568	6.23696	5.26317	4.83569	4.5936	3.4984	5.13533	5.39985	1.8939	5.49081	6.78788	4.64832	7.24758	7.36915	6.63184	6.61488	4.16049	6.10249	5.78476	4.83261	3.32901	-1.33794e-10	5.12288
p53_Signaling_Pathway_Apoptosis	Primary 1.4	2.70817	-1.97016	2.11685	-3.15174	1.65256	7.73737	-3.15174	-2.97066	-2.97066	-0.716179	6.26118	5.93218	9.46771	10.6037	13.228	2.71453	9.89068	10.5346	9.94157	9.57613	10.3949	8.77195	8.05949	7.65599	5.83067	8.55888	8.99976	3.15651	9.15136	11.3131	7.7472	12.0793	12.2819	11.0531	11.0248	6.93416	10.1708	9.64127	8.05435	5.54835	-2.22991e-10	8.53813
p53_Signaling_Pathway_Cancer	Primary 1.4	2.70817	-1.97016	2.11685	-3.15174	1.65256	7.73737	-3.15174	-2.97066	-2.97066	-0.716179	6.26118	5.93218	9.46771	10.6037	13.228	2.71453	9.89068	10.5346	9.94157	9.57613	10.3949	8.77195	8.05949	7.65599	5.83067	8.55888	8.99976	3.15651	9.15136	11.3131	7.7472	12.0793	12.2819	11.0531	11.0248	6.93416	10.1708	9.64127	8.05435	5.54835	-2.22991e-10	8.53813
p53_Signaling_Pathway_Gene_Expression_Anti-Apoptosis_via_TP53	Primary 1.4	2.70817	-1.97016	2.11685	-3.15174	1.65256	7.73737	-3.15174	-2.97066	-2.97066	-0.716179	6.26118	5.93218	9.46771	10.6037	13.228	2.71453	9.89068	10.5346	9.94157	9.57613	10.3949	8.77195	8.05949	7.65599	5.83067	8.55888	8.99976	3.15651	9.15136	11.3131	7.7472	12.0793	12.2819	11.0531	11.0248	6.93416	10.1708	9.64127	8.05435	5.54835	-2.22991e-10	8.53813
p53_Signaling_Pathway_Gene_Expression_Cell_Cycle_and_Cell_Growth_via_TP53	Primary 1.4	2.70817	-1.97016	2.11685	-3.15174	1.65256	7.73737	-3.15174	-2.97066	-2.97066	-0.716179	6.26118	5.93218	9.46771	10.6037	13.228	2.71453	9.89068	10.5346	9.94157	9.57613	10.3949	8.77195	8.05949	7.65599	5.83067	8.55888	8.99976	3.15651	9.15136	11.3131	7.7472	12.0793	12.2819	11.0531	11.0248	6.93416	10.1708	9.64127	8.05435	5.54835	-2.22991e-10	8.53813
p53_Signaling_Pathway_Gene_Expression_Cell_Fate_and_Development_via_TP53	Primary 1.4	2.70817	-1.97016	2.11685	-3.15174	1.65256	7.73737	-3.15174	-2.97066	-2.97066	-0.716179	6.26118	5.93218	9.46771	10.6037	13.228	2.71453	9.89068	10.5346	9.94157	9.57613	10.3949	8.77195	8.05949	7.65599	5.83067	8.55888	8.99976	3.15651	9.15136	11.3131	7.7472	12.0793	12.2819	11.0531	11.0248	6.93416	10.1708	9.64127	8.05435	5.54835	-2.22991e-10	8.53813
p53_Signaling_Pathway_Gene_Expression_Cell_Signaling_via_TP53	Primary 1.4	2.70817	-1.97016	2.11685	-3.15174	1.65256	7.73737	-3.15174	-2.97066	-2.97066	-0.716179	6.26118	5.93218	9.46771	10.6037	13.228	2.71453	9.89068	10.5346	9.94157	9.57613	10.3949	8.77195	8.05949	7.65599	5.83067	8.55888	8.99976	3.15651	9.15136	11.3131	7.7472	12.0793	12.2819	11.0531	11.0248	6.93416	10.1708	9.64127	8.05435	5.54835	-2.22991e-10	8.53813
p53_Signaling_Pathway_Gene_Expression_DNA_Replication_and_Repair_via_TP53	Primary 1.4	2.70817	-1.97016	2.11685	-3.15174	1.65256	7.73737	-3.15174	-2.97066	-2.97066	-0.716179	6.26118	5.93218	9.46771	10.6037	13.228	2.71453	9.89068	10.5346	9.94157	9.57613	10.3949	8.77195	8.05949	7.65599	5.83067	8.55888	8.99976	3.15651	9.15136	11.3131	7.7472	12.0793	12.2819	11.0531	11.0248	6.93416	10.1708	9.64127	8.05435	5.54835	-2.22991e-10	8.53813
p53_Signaling_Pathway_Gene_Expression_ECM_and_Adhesion_via_TP53	Primary 1.4	2.70817	-1.97016	2.11685	-3.15174	1.65256	7.73737	-3.15174	-2.97066	-2.97066	-0.716179	6.26118	5.93218	9.46771	10.6037	13.228	2.71453	9.89068	10.5346	9.94157	9.57613	10.3949	8.77195	8.05949	7.65599	5.83067	8.55888	8.99976	3.15651	9.15136	11.3131	7.7472	12.0793	12.2819	11.0531	11.0248	6.93416	10.1708	9.64127	8.05435	5.54835	-2.22991e-10	8.53813
p53_Signaling_Pathway_Gene_Expression_Infection_and_Immune_Response_via_TP53	Primary 1.4	2.70817	-1.97016	2.11685	-3.15174	1.65256	7.73737	-3.15174	-2.97066	-2.97066	-0.716179	6.26118	5.93218	9.46771	10.6037	13.228	2.71453	9.89068	10.5346	9.94157	9.57613	10.3949	8.77195	8.05949	7.65599	5.83067	8.55888	8.99976	3.15651	9.15136	11.3131	7.7472	12.0793	12.2819	11.0531	11.0248	6.93416	10.1708	9.64127	8.05435	5.54835	-2.22991e-10	8.53813
p53_Signaling_Pathway_Normal_Cell_Cycle_Progression	Primary 1.4	2.70817	-1.97016	2.11685	-3.15174	1.65256	7.73737	-3.15174	-2.97066	-2.97066	-0.716179	6.26118	5.93218	9.46771	10.6037	13.228	2.71453	9.89068	10.5346	9.94157	9.57613	10.3949	8.77195	8.05949	7.65599	5.83067	8.55888	8.99976	3.15651	9.15136	11.3131	7.7472	12.0793	12.2819	11.0531	11.0248	6.93416	10.1708	9.64127	8.05435	5.54835	-2.22991e-10	8.53813
pyridoxal_5-phosphate_salvage	Metabolism 1.4	-56.2399	-5.94376	-66.3445	48.5718	-26.2858	47.6192	-35.696	47.1595	47.1595	29.5745	34.7089	5.91447	39.3555	30.5408	48.5718	21.3398	48.5718	48.5718	27.4296	28.4733	28.8336	31.349	32.1913	48.5718	30.1487	24.1538	48.5718	25.647	48.5718	29.764	37.0341	48.5718	48.5718	23.8681	48.5718	48.5718	48.5718	48.5718	48.5718	2.69157	5.26768e-09	35.7688
reactome_ABC_family_proteins_mediated_transport_Main_Pathway	Reactome 1.3	-4.43685	-1.16126	2.81865	9.36243	-3.42591	7.01615	-8.18226	-18.1077	16.1167	-12.246	15.8073	25.7521	28.1537	32.2866	31.7214	11.1952	31.6468	31.6267	33.958	35.9426	31.5506	32.1473	26.0827	30.0591	30.9716	22.5652	22.9667	38.3852	30.2491	30.3312	20.764	36.1226	36.2307	24.6844	24.7172	30.4227	23.9865	24.0816	19.614	-3.76082	4.18066e-11	26.0714
reactome_Attachment_of_GPI_anchor_to_uPAR_Main_Pathway	Reactome 1.3	18.4555	-6.57622	1.02055	5.49958	10.9343	-36.8923	17.8603	26.262	-36.5638	-24.0031	20.728	26.872	49.2364	40.2694	37.2651	18.877	44.7303	40.6129	39.1443	36.9472	44.5126	28.9985	43.7364	57.3925	37.8928	25.0972	24.2306	43.5964	33.4947	34.5994	36.7137	29.0216	31.5392	40.0276	37.6555	39.2991	58.5059	57.7793	21.4984	-2.21991	1.59874e-09	34.1009
reactome_Chk1_Chk2_Cds1_mediated_inactivation_of_Cyclin_B_Cdk1_complex_Main_Pathway	Reactome 1.3	18.7175	-4.18352	-2.52166	17.9087	5.07163	42.5426	4.42492	-40.9801	-40.9801	-23.3951	73.347	52.5824	63.7003	95.4034	63.8501	62.3014	64.0034	60.5575	69.7003	66.2905	66.299	71.3702	57.1994	65.6116	78.6574	55.9108	51.971	103.06	47.8087	44.1386	66.7619	60.512	60.1014	52.5359	53.3249	118.194	38.5881	42.5984	62.0581	35.8187	-4.16447e-10	60.8225
reactome_Cyclin_A_B1_associated_events_during_G2_M_transition_Main_Pathway	Reactome 1.3	4.45654	-0.996076	-0.600396	4.26398	1.20753	10.1292	1.05355	-9.75716	-9.75716	-5.57026	17.4636	12.5196	15.1667	22.7151	15.2024	14.8337	15.2389	14.4184	16.5953	15.7835	15.7855	16.9929	13.6189	15.6218	18.7279	13.3121	12.3741	24.5381	11.383	10.5092	15.8957	14.4076	14.3098	12.5085	12.6964	28.1414	9.18763	10.1425	14.7757	8.52827	-9.9154e-11	14.4815
reactome_Cyclin_A_Cdk2_associated_events_at_S_phase_entry_Main_Pathway	Reactome 1.3	7.19903	-1.60905	-0.969871	6.88796	1.95063	16.3625	1.70189	-15.7616	-15.7616	-8.99811	28.2104	20.224	24.5001	36.6936	24.5577	23.9621	24.6167	23.2913	26.8078	25.4964	25.4996	27.4501	21.9998	25.2352	30.2528	21.5042	19.9889	39.6384	18.388	16.9764	25.6776	23.2739	23.1159	20.2061	20.5096	45.4592	14.8416	16.384	23.8685	13.7764	-1.60172e-10	23.3933
reactome_Cyclin_E_associated_events_during_G1_S_transition_Main_Pathway	Reactome 1.3	7.79895	-1.74313	-1.05069	7.46196	2.11318	17.7261	1.84372	-17.075	-17.075	-9.74795	30.5613	21.9093	26.5418	39.7514	26.6042	25.9589	26.6681	25.2323	29.0418	27.6211	27.6246	29.7376	23.8331	27.3382	32.7739	23.2962	21.6546	42.9416	19.9203	18.3911	27.8175	25.2133	25.0422	21.89	22.2187	49.2474	16.0784	17.7493	25.8576	14.9245	-1.7352e-10	25.3427
reactome_DAP12_interactions_Main_Pathway	Reactome 1.3	5.22234	-2.42274	0.0396396	-2.77583	-2.77583	-2.53769	10.0956	-2.42274	-2.42274	1.9735	24.2293	20.7526	24.4775	21.5637	30.9422	24.9515	20.3978	19.0606	22.8247	20.4765	22.6164	28.9757	24.893	28.2075	27.1055	15.1553	13.8939	28.6569	23.4705	22.762	21.391	16.3408	14.8091	26.2934	25.8225	27.7215	22.7528	23.8163	19.076	1.82995	-4.25773e-10	21.4462
reactome_Dissolution_of_Fibrin_Clot_Main_Pathway	Reactome 1.3	1.86845	-5.62568	3.4003	-11.6523	8.75784	-4.9464	8.26894	0.0707303	-0.141913	-20.2317	30.8532	45.0514	59.6314	59.0146	45.2566	20.559	55.4201	53.6987	47.0477	46.072	44.3271	25.8733	51.8159	71.7578	45.3951	33.6383	30.8166	54.9905	31.8588	32.3032	37.138	43.8404	44.3371	49.8217	48.2931	43.7273	65.2476	65.4178	32.3341	1.28835	3.10359e-10	41.9504
reactome_Eukaryotic_Translation_Elongation_Main_Pathway	Reactome 1.3	-6.45574	-6.45574	-7.6327	-7.6327	-7.6327	56.3538	-7.6327	-6.45574	-6.45574	8.19841	79.1921	34.3813	51.3538	62.1826	63.412	75.4899	58.2682	63.8192	66.4115	70.3727	62.287	54.2602	64.1948	62.8027	81.7355	61.6248	65.4315	63.6338	60.174	61.202	50.6301	68.2374	63.1697	74.9844	66.696	67.6196	70.4348	61.6056	76.092	-7.6327	-4.36096e-09	60.2592
reactome_G2_M_DNA_replication_checkpoint_Main_Pathway	Reactome 1.3	18.7175	-4.18352	-2.52166	17.9087	5.07163	42.5426	4.42492	-40.9801	-40.9801	-23.3951	73.347	52.5824	63.7003	95.4034	63.8501	62.3014	64.0034	60.5575	69.7003	66.2905	66.299	71.3702	57.1994	65.6116	78.6574	55.9108	51.971	103.06	47.8087	44.1386	66.7619	60.512	60.1014	52.5359	53.3249	118.194	38.5881	42.5984	62.0581	35.8187	-4.16447e-10	60.8225
reactome_Hyaluronan_biosynthesis_and_export_Main_Pathway	Reactome 1.3	12.5837	24.4968	30.2731	-23.2644	14.2697	-22.0737	6.71269	-21.4989	-21.4989	0.482294	135.088	53.1086	103.293	113.81	95.829	106.101	81.1983	73.7055	96.5395	104.922	79.9729	120.091	91.0877	79.0535	127.026	87.9699	89.8068	115.867	84.0305	88.0517	97.7682	83.6226	85.2673	109.436	112.319	107.409	70.2209	75.8429	106.232	78.7566	-4.38782e-09	92.5552
reactome_Interleukin_1_processing_Main_Pathway	Reactome 1.3	8.34886	0.698602	1.62501	40.2523	11.367	-22.9384	5.20976	-22.2816	-22.2816	2.83986	103.888	89.9761	189.946	133.39	100.336	105.604	97.9554	104.995	121.505	139.164	98.7738	87.5822	58.4146	151.93	145.878	97.1084	96.5016	89.1115	103.841	105.44	57.8913	127.277	121.819	155.686	160.121	111.88	187.36	187.957	69.7424	53.3371	-3.03701e-09	112.451
reactome_Interleukin_1_signaling_Main_Pathway	Reactome 1.3	0.549163	0.960046	0.418878	3.78574	1.5232	-2.55588	0.230703	-2.45593	-2.45593	1.3669	15.2421	12.9143	28.4804	19.4939	14.5069	14.9428	13.1213	14.5995	16.6782	20.56	12.7186	11.6488	7.46893	22.1075	21.1875	13.7209	13.6851	10.9572	14.3408	14.6409	7.54855	18.186	17.1086	22.4413	23.2822	16.4213	27.9047	28.0992	9.35646	7.40265	-3.88857e-10	16.0374
reactome_NCAM1_interactions_Main_Pathway	Reactome 1.3	2.0561	1.58881	1.58881	-0.970652	-0.970652	-0.821814	-0.970652	-0.749972	-0.749972	1.99768	3.72111	3.85411	17.1754	13.5759	6.02019	6.5709	9.72595	9.97665	13.5376	11.0513	11.3534	-0.970652	9.38202	-0.970652	4.56443	8.87708	9.84545	16.3991	10.047	10.9421	7.31966	12.0127	12.6441	13.2158	12.0895	7.14861	7.26003	9.91408	3.18514	6.90697	-1.01506e-09	8.76171
reactome_NOD1_2_Signaling_Pathway_Main_Pathway	Reactome 1.3	2.18785	-0.788205	-1.21395	-12.9923	3.01311	0.246276	2.82564	3.17703	3.54455	-9.71691	0.57559	3.38266	14.5972	11.225	6.83184	2.42954	7.68208	7.19518	7.58772	12.2377	7.66318	6.41116	8.97977	10.805	12.6181	3.98662	2.85293	6.34869	2.93851	3.54247	7.66854	10.5552	10.405	11.5832	11.7134	8.78631	12.8059	12.8955	3.81004	0.00462042	5.79414e-11	7.2663
reactome_Oncogene_Induced_Senescence_Main_Pathway	Reactome 1.3	4.80085	-3.49255	3.7526	-5.58717	2.92954	13.7162	-5.58717	-5.26618	-5.26618	-1.26959	11.0994	10.5161	16.7837	18.7974	23.4496	4.81212	17.5335	18.6749	17.6237	16.9759	18.4274	15.5503	14.2873	13.572	10.3362	15.1726	15.9541	5.59562	16.2229	20.0551	13.7337	21.4133	21.7725	19.5941	19.544	12.2924	18.0301	17.0913	14.2782	9.83571	-3.95301e-10	15.1358
reactome_Oxidative_Stress_Induced_Senescence_Main_Pathway	Reactome 1.3	1.30394	-0.948595	1.01922	-1.5175	0.795679	3.7254	-1.5175	-1.43032	-1.43032	-0.344827	3.01464	2.85623	4.55852	5.10547	6.36903	1.30699	4.76218	5.0722	4.78668	4.61073	5.00497	4.22353	3.88049	3.68622	2.80736	4.12094	4.33322	1.5198	4.40621	5.44707	3.73013	5.81596	5.91352	5.32185	5.30824	3.33867	4.89706	4.64209	3.87802	2.67143	-1.07366e-10	4.11095
reactome_Polo_like_kinase_mediated_events_Main_Pathway	Reactome 1.3	7.79895	-1.74313	-1.05069	7.46196	2.11318	17.7261	1.84372	-17.075	-17.075	-9.74795	30.5613	21.9093	26.5418	39.7514	26.6042	25.9589	26.6681	25.2323	29.0418	27.6211	27.6246	29.7376	23.8331	27.3382	32.7739	23.2962	21.6546	42.9416	19.9203	18.3911	27.8175	25.2133	25.0422	21.89	22.2187	49.2474	16.0784	17.7493	25.8576	14.9245	-1.7352e-10	25.3427
reactome_Senescence_Associated_Secretory_Phenotype_SASP__Main_Pathway	Reactome 1.3	1.4232	1.23504	-0.13117	-2.77728	3.47729	4.82508	-2.77728	-2.63744	-2.63744	-0.896352	4.77457	1.44622	10.069	8.81886	2.21448	4.20703	3.75627	3.02384	7.32471	8.73044	6.76978	6.12894	6.52445	10.5259	7.92653	3.88563	3.91464	4.9055	4.20419	3.47112	3.20258	5.95096	6.04209	9.86447	9.90578	8.0926	9.30256	9.48018	2.55927	1.0829	3.77432e-12	5.81409
reactome_TRP_channels_Main_Pathway	Reactome 1.3	-2.88302	-1.32222	-0.913109	12.7414	-1.32222	-2.97497	2.44021	-2.88302	-2.88302	0.633983	-0.392897	5.36598	26.9331	12.0871	10.1319	8.81744	20.6457	21.2013	21.9205	22.2403	17.3333	0.27907	3.25271	13.0136	3.29173	0.153405	4.03394	12.7212	0.480117	2.63937	6.4702	22.3448	22.8948	5.89577	6.19798	19.0323	4.88762	8.83691	-1.44723	0.519142	2.29153e-10	10.1396
reactome_Thrombin_signalling_through_proteinase_activated_receptors_PARs__Main_Pathway	Reactome 1.3	1.51218	-8.43799	-0.102887	21.8402	2.54941	-5.29835	-6.63245	-2.26248	-3.16764	-7.33341	5.65085	0.730098	19.4469	16.9949	15.0545	17.0867	6.47466	7.69847	-1.22505	12.2786	16.3389	23.2181	25.8321	0.0088667	14.995	12.1486	12.7788	2.17291	-3.26329	-3.68077	14.9558	11.1884	12.1777	20.2932	18.7909	22.4291	0.54276	-5.84809	7.57244	7.25809	-1.28077e-09	9.78692

## Sheet: PAL_NEG_INTERSECTION
Pathway	Database	Norm_12_4_12_5_S11_L006_R1_001	Norm_13_4_S4_R1_001	Norm_8_4_S10_L001_R1_001	Norm_B1_S19_R1_001	Norm_B2_S20_R1_001	Norm_B3_S21_R1_001	Norm_B4_S22_R1_001	Norm_B5_S23_R1_001	Norm_B6_S24_R1_001	Case_BT_20_S5_R1_001	Case_BT_1_S3_R1_001	Case_BT_10_S10_R1_001	Case_BT_11_S11_R1_001	Case_BT_12_S12_R1_001	Case_BT_14_S13_R1_001	Case_BT_15_S14_R1_001	Case_BT_16_S15_R1_001	Case_BT_16_S5_R1_001	Case_BT_17_S2_R1_001	Case_BT_18_S6_R1_001	Case_BT_19_S18_R1_001	Case_BT_2_S2_R1_001	Case_BT_20_S19_R1_001	Case_BT_21_S11_R1_001	Case_BT_22_S20_R1_001	Case_BT_13_S2_R1_001	Case_BT_23_S7_R1_001	Case_BT_24_S2_R1_001	Case_BT_25_S1_R1_001	Case_BT_25_S2_R1_001	Case_BT_3_S3_R1_001	Case_BT_4_S2_R1_001	Case_BT_4_S4_R1_001	Case_BT_5_S3_R1_001	Case_BT_5_S5_R1_001	Case_BT_6_S6_R1_001	Case_BT_7_S4_R1_001	Case_BT_7_S7_R1_001	Case_BT_8_S8_R1_001	Case_BT_9_S9_R1_001	Norm_geomean	Case_geomean
1D-imyoi-inositol_hexakisphosphate_biosynthesis_II_mammalian	Metabolism 1.4	3.40883	2.80394	9.77499	-35.4968	3.25144	-1.00938	-0.0275408	9.32171	7.97281	-29.1644	-35.4968	-15.1307	-32.4247	-27.6516	-20.583	-21.2777	-35.4968	-35.4968	-35.4968	-28.7973	-35.4968	-29.7559	-27.0299	-35.4968	-32.2227	-25.1693	-23.4978	-35.4968	-35.4968	-29.2275	-13.6155	-27.9071	-26.4613	-31.6509	-26.4613	-21.8403	-25.5973	-24.2361	-32.6331	-8.37135	-5.59545e-11	-28.1306
Akt_Signaling_Pathway_Synaptic_Transmission	Primary 1.4	0.25946	2.59186	1.36789	0.350273	3.73684	12.7148	0.025026	-20.3516	-0.69449	-6.60846	-22.7727	-6.80617	-21.5078	-13.3402	-20.0138	-19.3557	-21.3326	-20.3147	-20.7892	-22.8466	-13.9288	-20.3032	-22.7757	-19.964	-22.38	-17.4856	-17.9087	-23.6318	-18.8737	-19.4574	-21.6029	-17.4482	-15.4732	-12.4247	-14.1418	-12.1281	-15.8522	-18.69	-19.9229	-0.199261	-2.89933e-10	-17.5021
CD40_Pathway	Primary 1.4	-1.51066	0.544237	0.838201	8.97088	-2.08048	-0.170048	-1.95104	-2.19366	-2.44743	6.70929	-0.397431	-2.33565	-10.079	-7.7506	-4.71723	-1.67754	-5.30429	-4.9681	-5.23914	-8.44982	-5.29124	-4.42675	-6.20032	-7.46063	-8.71252	-2.75267	-1.96988	-4.38362	-2.02897	-2.44599	-5.29495	-7.28808	-7.18443	-7.99795	-8.0878	-6.06674	-8.84217	-8.90406	-2.63074	-0.00319029	-4.00072e-11	-5.01721
CD40_Pathway_Gene_Expression_COX2_and_Prostaglandins_via_NFKB2	Primary 1.4	-4.8806	1.7583	2.70803	28.9828	-6.72156	-0.549386	-6.30335	-7.08721	-7.90708	21.6762	-1.28401	-7.54594	-32.563	-25.0404	-15.2403	-5.41974	-17.1369	-16.0508	-16.9265	-27.2994	-17.0948	-14.3018	-20.0318	-24.1036	-28.1481	-8.89323	-6.36423	-14.1625	-6.55514	-7.90242	-17.1068	-23.5461	-23.2112	-25.8395	-26.1298	-19.6002	-28.567	-28.767	-8.49931	-0.0103071	-1.29254e-10	-16.2094
CD40_Pathway_Gene_Expression_Cell_Adhesion_Molecule_via_NFKB2	Primary 1.4	-4.8806	1.7583	2.70803	28.9828	-6.72156	-0.549386	-6.30335	-7.08721	-7.90708	21.6762	-1.28401	-7.54594	-32.563	-25.0404	-15.2403	-5.41974	-17.1369	-16.0508	-16.9265	-27.2994	-17.0948	-14.3018	-20.0318	-24.1036	-28.1481	-8.89323	-6.36423	-14.1625	-6.55514	-7.90242	-17.1068	-23.5461	-23.2112	-25.8395	-26.1298	-19.6002	-28.567	-28.767	-8.49931	-0.0103071	-1.29254e-10	-16.2094
CD40_Pathway_Gene_Expression_Cell_Survival_via_NFKB2	Primary 1.4	-4.8806	1.7583	2.70803	28.9828	-6.72156	-0.549386	-6.30335	-7.08721	-7.90708	21.6762	-1.28401	-7.54594	-32.563	-25.0404	-15.2403	-5.41974	-17.1369	-16.0508	-16.9265	-27.2994	-17.0948	-14.3018	-20.0318	-24.1036	-28.1481	-8.89323	-6.36423	-14.1625	-6.55514	-7.90242	-17.1068	-23.5461	-23.2112	-25.8395	-26.1298	-19.6002	-28.567	-28.767	-8.49931	-0.0103071	-1.29254e-10	-16.2094
CD40_Pathway_Gene_Expression_Co-Stimulatory_Molecules_via_NFKB2	Primary 1.4	-4.8806	1.7583	2.70803	28.9828	-6.72156	-0.549386	-6.30335	-7.08721	-7.90708	21.6762	-1.28401	-7.54594	-32.563	-25.0404	-15.2403	-5.41974	-17.1369	-16.0508	-16.9265	-27.2994	-17.0948	-14.3018	-20.0318	-24.1036	-28.1481	-8.89323	-6.36423	-14.1625	-6.55514	-7.90242	-17.1068	-23.5461	-23.2112	-25.8395	-26.1298	-19.6002	-28.567	-28.767	-8.49931	-0.0103071	-1.29254e-10	-16.2094
CD40_Pathway_Gene_Expression_Immunoglobulin_Class_Switch_via_NFKB2	Primary 1.4	-4.8806	1.7583	2.70803	28.9828	-6.72156	-0.549386	-6.30335	-7.08721	-7.90708	21.6762	-1.28401	-7.54594	-32.563	-25.0404	-15.2403	-5.41974	-17.1369	-16.0508	-16.9265	-27.2994	-17.0948	-14.3018	-20.0318	-24.1036	-28.1481	-8.89323	-6.36423	-14.1625	-6.55514	-7.90242	-17.1068	-23.5461	-23.2112	-25.8395	-26.1298	-19.6002	-28.567	-28.767	-8.49931	-0.0103071	-1.29254e-10	-16.2094
CD40_Pathway_Gene_Expression_Pro-Inflamatory_Cytokines_via_NFKB2	Primary 1.4	-4.8806	1.7583	2.70803	28.9828	-6.72156	-0.549386	-6.30335	-7.08721	-7.90708	21.6762	-1.28401	-7.54594	-32.563	-25.0404	-15.2403	-5.41974	-17.1369	-16.0508	-16.9265	-27.2994	-17.0948	-14.3018	-20.0318	-24.1036	-28.1481	-8.89323	-6.36423	-14.1625	-6.55514	-7.90242	-17.1068	-23.5461	-23.2112	-25.8395	-26.1298	-19.6002	-28.567	-28.767	-8.49931	-0.0103071	-1.29254e-10	-16.2094
CD40_Pathway_Gene_Expression_Procoagulant_Activity_via_NFKB2	Primary 1.4	-4.8806	1.7583	2.70803	28.9828	-6.72156	-0.549386	-6.30335	-7.08721	-7.90708	21.6762	-1.28401	-7.54594	-32.563	-25.0404	-15.2403	-5.41974	-17.1369	-16.0508	-16.9265	-27.2994	-17.0948	-14.3018	-20.0318	-24.1036	-28.1481	-8.89323	-6.36423	-14.1625	-6.55514	-7.90242	-17.1068	-23.5461	-23.2112	-25.8395	-26.1298	-19.6002	-28.567	-28.767	-8.49931	-0.0103071	-1.29254e-10	-16.2094
CREB_Pathway	Primary 1.4	-0.0837944	-0.178232	0.193966	-0.227662	-0.355353	-0.293375	0.182314	1.31031	-0.548171	-1.8759	-2.27676	-0.393828	-1.70401	-1.72513	-2.31538	-1.22635	-1.6441	-1.80269	-2.31086	-1.80037	-1.29479	-1.83791	-1.29656	-1.5849	-1.97072	-1.20243	-1.43659	-1.73405	-1.86171	-1.72163	-2.15584	-1.62854	-1.17235	-1.26376	-1.1335	-2.22439	-2.09668	-2.15303	-1.91584	-0.550093	-4.64428e-11	-1.66683
D-imyoi-inositol_134-trisphosphate_biosynthesis	Metabolism 1.4	3.40883	2.80394	9.77499	-35.4968	3.25144	-1.00938	-0.0275408	9.32171	7.97281	-29.1644	-35.4968	-15.1307	-32.4247	-27.6516	-20.583	-21.2777	-35.4968	-35.4968	-35.4968	-28.7973	-35.4968	-29.7559	-27.0299	-35.4968	-32.2227	-25.1693	-23.4978	-35.4968	-35.4968	-29.2275	-13.6155	-27.9071	-26.4613	-31.6509	-26.4613	-21.8403	-25.5973	-24.2361	-32.6331	-8.37135	-5.59545e-11	-28.1306
GABA_shunt	Metabolism 1.4	7.70875	25.2839	9.99716	-5.82816	21.8106	30.5021	-0.508346	21.4782	-110.444	-92.8593	-111.857	-14.403	-111.857	-58.3568	-100.319	-102.64	-111.857	-111.857	-111.857	-111.857	-70.5132	-111.857	-103.911	-111.857	-111.857	-76.0214	-87.1529	-111.857	-111.857	-111.857	-70.1462	-111.857	-111.857	-100.319	-93.4335	-111.857	-111.857	-111.857	-111.857	-19.0017	-2.47994e-09	-97.3235
Gamma-Aminobutyric_Acid_A_Receptor_Pathway	Cytoskeleton 1.2	1.68172	11.0142	5.01518	2.78222	8.64631	4.00449	-4.2338	-37.0651	8.15482	-31.2035	-37.5359	-8.5994	-37.5359	-20.6265	-33.69	-31.795	-37.5359	-37.5359	-37.5359	-37.5359	-24.4709	-37.5359	-37.5359	-37.5359	-37.5359	-29.3966	-32.0044	-37.5359	-31.4599	-31.2666	-37.5359	-32.0044	-26.6616	-25.5369	-28.5003	-20.7303	-31.3304	-37.5359	-37.5359	0.0722021	-2.04408e-10	-31.1282
Glucocorticoid_Receptor_Signaling_Pathway	Primary 1.4	-6.47882	-2.51215	-3.31165	3.33447	-9.14866	-1.84382	-3.19771	18.2268	4.93155	10.8535	-17.7532	-21.2256	-34.9894	-30.0463	-22.3363	-20.4251	-26.8389	-27.589	-30.2689	-27.636	-27.5054	-21.7844	-25.3262	-37.0438	-26.6796	-21.6249	-21.6408	-23.3819	-23.3657	-23.1763	-22.1682	-27.8453	-28.3156	-33.6952	-34.2093	-24.1666	-35.5623	-35.6816	-18.9598	-11.2488	8.26315e-10	-24.9762
Glucocorticoid_Receptor_Signaling_Pathway_Inflammatory_Cytokines	Primary 1.4	-12.4064	-1.42646	-6.88598	5.4857	-7.41576	-5.97627	-10.8248	34.211	5.23898	22.9063	-7.93989	-19.5133	-23.5732	-19.487	-12.6445	-9.53489	-23.0776	-23.343	-20.8821	-16.6682	-21.019	-13.7912	-20.7706	-21.9117	-16.5012	-15.6657	-16.1448	-18.5939	-19.2231	-18.4713	-24.1023	-18.7216	-20.9125	-22.2658	-22.1304	-14.902	-20.4792	-20.6046	-16.5872	-5.62468	5.86137e-10	-16.8585
Inside-out_Signaling_through_Integrins	Cytoskeleton 1.2	-11.6915	-16.6235	-11.9617	26.5506	1.21116	7.0345	0.326339	1.67223	3.48179	-12.193	-13.8135	-11.5382	-7.84687	-8.85605	-11.9189	-9.33888	-11.2178	-11.2904	-14.4167	-9.71436	-8.43534	-7.1812	-8.2525	-15.0847	-7.06593	-9.55133	-9.28857	-10.9137	-13.2667	-13.4474	-9.88803	-10.1555	-10.5556	-7.08564	-8.4778	-8.99744	-14.8283	-14.3855	-12.8599	-10.8177	-4.97435e-10	-10.6932
Intermediate_Filaments_in_Epithelial_Cells	Cytoskeleton 1.2	-12.9463	-12.9463	12.3989	-12.9463	-2.93718	-12.6287	-12.9463	25.4776	29.4745	-6.61382	-8.32529	-2.65345	0.814268	-5.10109	-12.9463	-12.9463	-8.24448	-12.9463	-12.9463	-12.9463	-12.9463	-12.9463	-12.9463	-12.9463	-12.9463	-12.9463	-12.9463	-5.30466	-12.9463	-12.9463	-12.9463	-7.41478	-12.9463	-9.10035	-12.9463	-10.0825	-0.581118	1.02754	-12.9463	-12.9463	-1.74298e-11	-10.0158
KEGG_Adrenergic_signaling_in_cardiomyocytes_Main_Pathway	KEGG Adjusted 1.4	0.0626597	0.22759	0.254154	-0.268072	0.0570498	-0.129589	0.0622725	-0.313616	0.0475517	-3.67487	-3.30098	-0.843255	-3.73503	-2.63279	-4.31885	-2.57105	-3.17369	-3.75632	-3.25469	-4.31885	-3.06918	-2.18027	-3.14382	-4.31885	-2.13722	-3.2686	-2.68717	-3.10686	-3.39573	-4.31885	-2.43809	-2.48509	-2.35744	-4.31885	-3.69434	-3.0824	-2.7099	-2.68568	-2.34834	-0.896756	-3.99759e-11	-3.04889
KEGG_Alanine_aspartate_and_glutamate_metabolism_Main_Pathway	KEGG Adjusted 1.4	3.69598	3.6704	3.64194	-1.37555	2.1838	1.62759	1.54375	2.03397	-17.0219	-37.1261	-22.6798	-1.73784	-22.2237	-14.4006	-20.1462	-20.2162	-21.8403	-22.0276	-20.3512	-22.6527	-14.2173	-19.8379	-23.8433	-21.5875	-19.8898	-15.6546	-17.6276	-23.4869	-22.6291	-22.2497	-18.0126	-18.1868	-18.2441	-17.8522	-16.8435	-22.3871	-21.1294	-21.0486	-19.2673	-4.61549	-7.69933e-10	-19.5934
KEGG_Alcoholism_Main_Pathway	KEGG Adjusted 1.4	0.474426	0.182504	1.00529	-1.1044	-0.186331	-2.47604	0.642913	0.36918	1.09245	-9.90533	-11.2623	-1.20736	-10.604	-6.24526	-8.67673	-3.85114	-7.98688	-7.57414	-10.4187	-11.2623	-6.94824	-10.4187	-8.97007	-11.2623	-10.5607	-6.50947	-7.21483	-9.62479	-9.96028	-11.2623	-7.82096	-4.11823	-4.02274	-9.49772	-9.94634	-7.12738	-7.29926	-7.47734	-9.36249	-1.60493	1.71752e-10	-8.16454
KEGG_Arachidonic_acid_metabolism_Main_Pathway	KEGG Adjusted 1.4	-2.1906	-1.71405	-1.60527	2.98458	-2.07709	4.96246	-0.51084	-3.44892	3.59973	-2.03078	-3.56282	-3.56282	-3.56282	-3.56282	-3.56282	-3.56282	-3.56282	-3.56282	-2.61042	-1.94197	-3.56282	-3.56282	-2.92201	-3.56282	-3.56282	-2.22456	-2.22456	-3.56282	-3.56282	-2.04607	-3.56282	-2.22456	-3.56282	-3.56282	-3.56282	-2.86998	-1.57059	-3.56282	-2.86998	-3.56282	-8.70823e-11	-3.13609
KEGG_Circadian_entrainment_Main_Pathway	KEGG Adjusted 1.4	0.464473	0.178675	0.984199	-1.08123	-0.182422	-2.42409	0.629426	0.361435	1.06953	-9.69752	-11.026	-1.18203	-10.3815	-6.11424	-8.4947	-3.77035	-7.81932	-7.41525	-10.2001	-11.026	-6.80247	-10.2001	-8.78188	-11.026	-10.3391	-6.37291	-7.06347	-9.42287	-9.75132	-11.026	-7.65689	-4.03184	-3.93835	-9.29847	-9.73767	-6.97785	-7.14613	-7.32047	-9.16607	-1.57126	1.68148e-10	-7.99326
KEGG_Complement_and_coagulation_cascades_Main_Pathway	KEGG Adjusted 1.4	2.03923	4.34001	0.392949	6.96655	5.03542	-8.2591	5.85483	-8.18494	-8.18494	-5.34865	-8.41274	-8.41274	-5.63487	-5.50452	-4.97548	-3.48314	-6.13768	-8.41274	-8.41274	-8.41274	-8.41274	-4.97548	-7.13112	-8.41274	-8.41274	-8.41274	-8.41274	-8.41274	-4.02048	-3.73141	-5.0027	-5.73622	-5.4101	-6.55181	-3.12795	-4.7403	-8.41274	-2.96401	-8.41274	-6.87699	7.30543e-10	-6.44249
KEGG_Endocrine_and_other_factor_regulated_calcium_reabsorption_Main_Pathway	KEGG Adjusted 1.4	-4.07925	-2.24786	-2.29165	-4.07925	-2.61635	-3.92805	-4.07925	11.0664	12.2552	-1.0638	-4.07925	-4.07925	-4.07925	-4.07925	-4.07925	-4.07925	-4.07925	-4.07925	-4.07925	-4.07925	-4.07925	-4.07925	-2.81798	-4.07925	-4.07925	-4.07925	-4.07925	-4.07925	-4.07925	-4.07925	-4.07925	-1.44521	-4.07925	-4.07925	-4.07925	-2.71556	-4.07925	-4.07925	-4.07925	-4.07925	4.18704e-10	-3.82068
KEGG_Fructose_and_mannose_metabolism_Main_Pathway	KEGG Adjusted 1.4	-6.79348	-6.0936	-4.20277	7.72149	-3.58576	2.45976	-3.36298	5.66344	8.1939	-10.7106	-11.5387	-13.7746	-10.9968	-13.7746	-11.9137	-12.2881	-13.7746	-13.7746	-13.7746	-13.7746	-13.7746	-11.8698	-13.7746	-6.06824	-13.7746	-13.7746	-11.0981	-4.44214	-13.7746	-13.7746	-13.7746	-13.7746	-13.7746	-1.96479	-10.8032	-13.7746	-9.79017	-13.7746	-13.7746	-12.2389	6.67495e-12	-12.1076
KEGG_Glycolysis_Gluconeogenesis_Main_Pathway	KEGG Adjusted 1.4	-3.16688	-2.84063	-1.95919	3.59949	-1.67156	1.14666	-1.5677	2.6401	3.81971	-4.99289	-5.37894	-6.42127	-5.12632	-6.42127	-5.55377	-5.72831	-6.42127	-6.42127	-6.42127	-6.42127	-6.42127	-5.53331	-6.42127	-2.8288	-6.42127	-6.42127	-5.17356	-2.07077	-6.42127	-6.42127	-6.42127	-6.42127	-6.42127	-0.915916	-5.03607	-6.42127	-4.56384	-6.42127	-6.42127	-5.70535	3.11163e-12	-5.64412
KEGG_Inositol_phosphate_metabolism_Main_Pathway	KEGG Adjusted 1.4	0.859368	0.706876	2.46428	-8.94877	0.81969	-0.254465	-0.00694305	2.35001	2.00995	-7.35236	-8.94877	-3.81445	-8.17429	-6.971	-5.18899	-5.36412	-8.94877	-8.94877	-8.94877	-7.25982	-8.94877	-7.50148	-6.81426	-8.94877	-8.12336	-6.34521	-5.9238	-8.94877	-8.94877	-7.36829	-3.43248	-7.0354	-6.6709	-7.97921	-6.6709	-5.50595	-6.4531	-6.10994	-8.22682	-2.11042	-1.41062e-11	-7.09174
KEGG_Long_term_potentiation_Main_Pathway	KEGG Adjusted 1.4	0.558148	0.21471	1.18269	-1.29929	-0.219213	-2.91298	0.756369	0.43433	1.28524	-11.6533	-13.2497	-1.42043	-12.4753	-7.34737	-10.2079	-4.53076	-9.39633	-8.91076	-12.2573	-13.2497	-8.17439	-12.2573	-10.553	-13.2497	-12.4243	-7.6582	-8.48804	-11.3233	-11.718	-13.2497	-9.20113	-4.84498	-4.73264	-11.1738	-11.7016	-8.38515	-8.58737	-8.79687	-11.0147	-1.88815	2.02061e-10	-9.60534
KEGG_Measles_Main_Pathway	KEGG Adjusted 1.4	-2.7586	0.993824	1.53063	16.3816	-3.79914	-0.310523	-3.56276	-4.00582	-4.46922	12.2518	-0.725744	-4.2651	-18.4052	-14.1533	-8.61406	-3.06333	-9.6861	-9.07219	-9.56712	-15.4301	-9.66227	-8.08364	-11.3223	-13.6238	-15.9098	-5.02661	-3.59717	-8.00487	-3.70508	-4.46659	-9.66903	-13.3087	-13.1194	-14.605	-14.769	-11.0784	-16.1466	-16.2596	-4.80396	-0.00582575	-7.30565e-11	-9.16186
KEGG_MicroRNAs_in_cancer_Main_Pathway	KEGG Adjusted 1.4	-0.699462	0.508849	-0.546736	0.814024	-0.426821	-1.99839	0.814024	0.767258	0.767258	0.184973	-1.61713	-1.53215	-2.4453	-2.7387	-3.4165	-0.701103	-2.55455	-2.72085	-2.56769	-2.47331	-2.68479	-2.2656	-2.08159	-1.97738	-1.50593	-2.21057	-2.32444	-0.815256	-2.3636	-2.92194	-2.00093	-3.11982	-3.17215	-2.85477	-2.84746	-1.79094	-2.6269	-2.49013	-2.08026	-1.43302	5.75936e-11	-2.20521
KEGG_NOD_like_receptor_signaling_Main_Pathway	KEGG Adjusted 1.4	-1.52886	0.550794	0.8483	9.07896	-2.10555	-0.172097	-1.97454	-2.22009	-2.47692	6.79013	-0.40222	-2.36379	-10.2004	-7.84398	-4.77406	-1.69775	-5.3682	-5.02796	-5.30226	-8.55162	-5.35499	-4.48009	-6.27502	-7.55052	-8.81749	-2.78583	-1.99361	-4.43644	-2.05342	-2.47546	-5.35874	-7.37589	-7.27099	-8.09431	-8.18524	-6.13983	-8.9487	-9.01134	-2.66244	-0.00322873	-4.04892e-11	-5.07766
KEGG_Neuroactive_ligand_receptor_interaction_Main_Pathway	KEGG Adjusted 1.4	3.66703	4.08344	7.5069	-0.762476	6.1212	-7.33957	0.377779	-7.89635	-5.75795	-21.0339	-21.2525	-8.53807	-14.3032	-12.2204	-15.6966	-9.83182	-16.4221	-17.78	-17.7144	-18.7143	-12.2787	-15.9036	-13.2701	-22.2844	-18.5371	-14.4749	-13.3191	-19.6249	-16.8859	-17.714	-17.9335	-13.6893	-11.3964	-13.6972	-14.9049	-14.5441	-17.2731	-18.9968	-18.3899	-2.18882	-2.68887e-10	-15.587
KEGG_Nicotine_addiction_Main_Pathway	KEGG Adjusted 1.4	3.37689	9.94037	9.09153	-3.10421	10.4211	-12.9629	2.24354	-18.1979	-0.808424	-60.8938	-71.0343	-15.4662	-68.1266	-46.5383	-61.8498	-55.492	-62.8125	-66.3129	-67.8869	-72.7672	-53.2428	-66.0496	-65.1625	-68.0736	-65.7058	-53.3949	-58.2276	-67.036	-62.5277	-64.4372	-65.3027	-58.1908	-56.0201	-58.4422	-62.9802	-54.9543	-57.4655	-62.5733	-68.3686	-7.29571	-3.61297e-10	-59.2218
KEGG_Olfactory_transduction_Main_Pathway	KEGG Adjusted 1.4	0.219588	0.164184	0.352149	0.303764	-0.0727767	-0.434402	0.324862	-0.428684	-0.428684	-0.209965	-0.44625	-0.44625	-0.44625	-0.44625	-0.44625	-0.44625	-0.44625	-0.239852	-0.44625	-0.44625	-0.44625	-0.36429	-0.44625	-0.44625	-0.44625	-0.44625	-0.44625	-0.44625	-0.44625	-0.44625	-0.44625	-0.44625	-0.214703	-0.44625	-0.44625	-0.44625	-0.44625	-0.44625	-0.239852	-0.44625	3.9957e-13	-0.416169
KEGG_Pentose_phosphate_Main_Pathway	KEGG Adjusted 1.4	-7.6581	-6.86915	-4.73767	8.70422	-4.04213	2.77282	-3.79099	6.38424	9.23676	-12.0737	-13.0073	-15.5278	-12.3964	-15.5278	-13.43	-13.8521	-15.5278	-15.5278	-15.5278	-15.5278	-15.5278	-13.3805	-15.5278	-6.84056	-15.5278	-15.5278	-12.5106	-5.0075	-15.5278	-15.5278	-15.5278	-15.5278	-15.5278	-2.21485	-12.1781	-15.5278	-11.0362	-15.5278	-15.5278	-13.7966	7.52449e-12	-13.6485
KEGG_Phosphatidylinositol_signaling_system_Main_Pathway	KEGG Adjusted 1.4	0.730463	0.600845	2.09464	-7.60646	0.696737	-0.216295	-0.0059016	1.99751	1.70846	-6.2495	-7.60646	-3.24228	-6.94815	-5.92535	-4.41064	-4.5595	-7.60646	-7.60646	-7.60646	-6.17085	-7.60646	-6.37626	-5.79212	-7.60646	-6.90486	-5.39343	-5.03523	-7.60646	-7.60646	-6.26305	-2.91761	-5.98009	-5.67027	-6.78233	-5.67027	-4.68006	-5.48514	-5.19345	-6.9928	-1.79386	-1.19903e-11	-6.02798
KEGG_Primary_bile_acid_biosynthesis_Main_Pathway	KEGG Adjusted 1.4	-10.0051	-10.9114	-6.15065	18.9727	-5.52996	7.39263	-1.68811	-15.4472	23.3671	-10.1184	-15.8752	-15.8752	-15.8752	-15.8752	-15.8752	-10.6562	-15.8752	-8.05474	-15.8752	-15.8752	-15.8752	-15.8752	-15.8752	-7.07995	-10.2924	-15.8752	-15.8752	-15.8752	-7.62305	-10.1759	-15.8752	-15.8752	-15.8752	-15.8752	-15.8752	-10.719	-15.8752	-15.8752	-13.2718	-15.8752	-1.58495e-09	-14.16
KEGG_Ras_signaling_Main_Pathway	KEGG Adjusted 1.4	0.092069	0.237295	0.62726	-0.17453	0.324942	-2.19677	0.278292	0.456438	0.355001	-1.78666	-1.90335	-0.245474	-2.00896	-2.00202	-2.21842	-2.21842	-2.21842	-2.21842	-2.21842	-1.36675	-1.62582	-1.59951	-1.48908	-2.21842	-1.41331	-1.84127	-1.50726	-2.21842	-2.21842	-2.21842	-1.9562	-2.21842	-2.21842	-2.21842	-2.21842	-1.20394	-1.65697	-2.21842	-2.02316	-0.48664	2.99431e-11	-1.85602
KEGG_Retinol_metabolism_Main_Pathway	KEGG Adjusted 1.4	-2.0895	-1.63494	-1.53118	2.84683	-1.98122	4.73343	-0.487262	-3.28974	3.43359	-1.93705	-3.39839	-3.39839	-3.39839	-3.39839	-3.39839	-3.39839	-3.39839	-3.39839	-2.48993	-1.85234	-3.39839	-3.39839	-2.78715	-3.39839	-3.39839	-2.12189	-2.12189	-3.39839	-3.39839	-1.95163	-3.39839	-2.12189	-3.39839	-3.39839	-3.39839	-2.73752	-1.4981	-3.39839	-2.73752	-3.39839	-8.30631e-11	-2.99134
KEGG_Serotonergic_synapse_Main_Pathway	KEGG Adjusted 1.4	1.57926	2.73771	2.05581	3.14935	3.32618	-4.28732	-0.0605173	-4.25024	-4.25024	-2.83209	-4.36414	-1.87394	-4.36414	-2.08931	-4.36414	-3.62089	-4.36414	-4.36414	-4.36414	-4.36414	-2.77235	-4.36414	-3.72333	-4.36414	-4.36414	-4.36414	-4.36414	-4.36414	-4.36414	-4.36414	-4.36414	-4.36414	-4.36414	-3.43367	-4.36414	-4.36414	-4.36414	-4.36414	-3.67129	0.355708	-1.8132e-10	-3.87613
KEGG_Staphylococcus_aureus_infection_Main_Pathway	KEGG Adjusted 1.4	3.16081	6.72701	0.609071	10.7981	7.80491	-12.8016	9.07498	-12.6867	-12.6867	-8.29041	-13.0397	-13.0397	-8.73405	-8.53201	-7.71199	-5.39887	-9.51341	-13.0397	-13.0397	-13.0397	-13.0397	-7.71199	-11.0532	-13.0397	-13.0397	-13.0397	-13.0397	-13.0397	-6.23174	-5.78368	-7.75419	-8.89114	-8.38566	-10.1553	-4.84832	-7.34746	-13.0397	-4.59422	-13.0397	-10.6593	1.13234e-09	-9.98587
KEGG_Taurine_and_hypotaurine_metabolism_Main_Pathway	KEGG Adjusted 1.4	3.50398	11.4927	4.54416	-2.64916	9.91391	13.8646	-0.231066	9.76281	-50.2019	-42.2088	-50.8439	-6.54682	-50.8439	-26.5258	-45.5995	-46.6547	-50.8439	-50.8439	-50.8439	-50.8439	-32.0514	-50.8439	-47.2321	-50.8439	-50.8439	-34.5552	-39.6149	-50.8439	-50.8439	-50.8439	-31.8846	-50.8439	-50.8439	-45.5995	-42.4698	-50.8439	-50.8439	-50.8439	-50.8439	-8.63711	-1.12725e-09	-44.238
KEGG_Tyrosine_metabolism_Main_Pathway	KEGG Adjusted 1.4	-1.7787	-8.45564	-2.2252	-12.785	-10.6417	7.66126	-0.811607	13.582	15.4546	-8.36705	-12.785	-12.785	-12.785	-12.785	-12.785	-12.785	-12.785	-12.785	-12.785	-12.785	-12.785	-11.2526	-12.785	-12.785	-12.785	-12.785	-12.785	-12.785	-12.785	-12.785	-7.86823	-12.785	-12.785	-12.785	-12.785	-10.7871	-12.785	-12.785	-8.92586	-12.785	9.02519e-10	-12.2624
KEGG_Vitamin_B6_metabolism_Main_Pathway	KEGG Adjusted 1.4	56.2399	5.94376	66.3445	-48.5718	26.2858	-47.6192	35.696	-47.1595	-47.1595	-29.5745	-34.7089	-5.91447	-39.3555	-30.5408	-48.5718	-21.3398	-48.5718	-48.5718	-27.4296	-28.4733	-28.8336	-31.349	-32.1913	-48.5718	-30.1487	-24.1538	-48.5718	-25.647	-48.5718	-29.764	-37.0341	-48.5718	-48.5718	-23.8681	-48.5718	-48.5718	-48.5718	-48.5718	-48.5718	-2.69157	-5.26768e-09	-35.7688
KEGG_beta_Alanine_metabolism_Main_Pathway	KEGG Adjusted 1.4	1.51152	4.95763	1.96023	-1.14278	4.27659	5.98081	-0.0996756	4.21141	-21.6557	-18.2077	-21.9327	-2.82412	-21.9327	-11.4425	-19.6704	-20.1255	-21.9327	-21.9327	-21.9327	-21.9327	-13.8261	-21.9327	-20.3746	-21.9327	-21.9327	-14.9062	-17.0888	-21.9327	-21.9327	-21.9327	-13.7542	-21.9327	-21.9327	-19.6704	-18.3203	-21.9327	-21.9327	-21.9327	-21.9327	-3.72581	-4.86263e-10	-19.083
KEGG_cGMP_PKG_signaling_Main_Pathway	KEGG Adjusted 1.4	0.0664914	0.241507	0.269696	-0.284465	0.0605385	-0.137514	0.0660805	-0.332794	0.0504595	-3.89959	-3.50283	-0.894821	-3.96343	-2.79379	-4.58295	-2.72828	-3.36777	-3.98603	-3.45372	-4.58295	-3.25687	-2.3136	-3.33607	-4.58295	-2.26792	-3.46848	-2.85149	-3.29685	-3.60338	-4.58295	-2.58719	-2.63706	-2.5016	-4.58295	-3.92025	-3.27089	-2.87561	-2.84991	-2.49194	-0.951594	-4.24204e-11	-3.23534
KEGG_p53_signaling_Main_Pathway	KEGG Adjusted 1.4	-14.0825	10.2448	-11.0076	16.389	-8.59333	-40.2343	16.389	15.4475	15.4475	3.72413	-32.5582	-30.8473	-49.2321	-55.1391	-68.7855	-14.1155	-51.4315	-54.7797	-51.6962	-49.7959	-54.0537	-45.6141	-41.9093	-39.8112	-30.3195	-44.5062	-46.7987	-16.4138	-47.5871	-58.8283	-40.2854	-62.8124	-63.866	-57.476	-57.329	-36.0576	-52.8883	-50.1346	-41.8826	-28.8514	1.15955e-09	-44.3983
NCI_BMP_receptor_signaling_Main_Pathway	NCI 1.2	-1.72127	1.41353	0.516936	7.17312	1.55332	-6.54938	-3.91815	-6.4837	8.01558	-3.97155	-4.70504	-6.68546	-3.43272	-6.68546	-6.68546	-5.36885	-6.68546	-6.68546	-6.68546	-6.68546	-6.68546	-6.68546	-3.05679	-6.68546	-6.68546	-6.68546	-6.68546	-6.68546	-6.68546	-6.68546	-6.68546	-6.68546	-6.68546	-6.68546	-6.68546	-5.45814	-6.68546	-6.68546	-6.68546	-5.32522	-2.87132e-10	-6.20171
NCI_Beta2_integrin_cell_surface_interactions_Main_Pathway	NCI 1.2	-24.8813	-33.0334	-22.8596	48.4385	1.3941	26.5703	12.7556	-6.17099	-2.21323	-59.0527	-33.4284	-21.3184	-14.1264	-12.9957	-18.949	-33.4173	-13.9003	-13.7984	-17.9092	-19.787	-17.0526	-32.0536	-18.9181	-15.4863	-10.1627	-29.5232	-27.8926	-10.4299	-24.4174	-28.9114	-28.3384	-16.9278	-18.4289	-13.7209	-11.2589	-25.7143	-9.51714	-11.0936	-31.7633	-35.8201	2.83828e-10	-21.8648
NCI_C_MYB_transcription_factor_network_Main_Pathway	NCI 1.2	-3.46291	2.51922	-2.70679	4.03009	-2.11311	-9.89369	4.03009	3.79856	3.79856	0.91577	-8.0061	-7.5854	-12.1062	-13.5588	-16.9145	-3.47104	-12.6471	-13.4704	-12.7122	-12.2449	-13.2919	-11.2166	-10.3056	-9.78963	-7.45561	-10.9441	-11.5079	-4.03619	-11.7017	-14.466	-9.90625	-15.4457	-15.7048	-14.1334	-14.0973	-8.86663	-13.0053	-12.3282	-10.299	-7.09461	2.85135e-10	-10.9176
NCI_ErbB1_downstream_signaling_Main_Pathway	NCI 1.2	0.0400593	-0.621492	-1.45243	0.485301	-0.137422	0.420939	0.485301	0.389872	0.389872	-0.798303	-4.43986	0.485301	-3.50748	-3.4603	-5.47294	-4.55615	-1.4758	-2.02115	-1.3547	-2.38912	-2.82231	-4.38269	-6.37705	-2.44302	-3.90095	-2.19059	-2.19966	-1.93049	0.485301	0.485301	-3.59555	-2.36133	-3.11126	-3.92952	-3.82167	-6.2984	-2.42018	0.485301	-3.39286	-1.42063	2.72858e-10	-2.6749
NCI_ErbB1_downstream_signaling_Pathway_(tight_junction_assembly)	NCI 1.2	0.988128	-15.3301	-35.8266	11.9708	-3.38974	10.3832	11.9708	9.61685	9.61685	-19.6915	-109.517	11.9708	-86.5178	-85.3541	-134.999	-112.385	-36.403	-49.855	-33.416	-58.9316	-69.6171	-108.106	-157.301	-60.2613	-96.2234	-54.0346	-54.2583	-47.6188	11.9708	11.9708	-88.6902	-58.2463	-76.7443	-96.9282	-94.2679	-155.361	-59.6979	11.9708	-83.6905	-35.0423	6.7305e-09	-65.981
NCI_FOXM1_transcription_factor_network_Main_Pathway	NCI 1.2	-8.4495	6.14689	-6.60458	9.83342	-5.156	-24.1406	9.83342	9.26847	9.26847	2.23448	-19.5349	-18.5084	-29.5392	-33.0834	-41.2713	-8.46933	-30.8589	-32.8678	-31.0177	-29.8775	-32.4322	-27.3685	-25.1456	-23.8867	-18.1917	-26.7037	-28.0792	-9.8483	-28.5522	-35.297	-24.1713	-37.6874	-38.3196	-34.4856	-34.3974	-21.6346	-31.733	-30.0807	-25.1296	-17.3109	6.95731e-10	-26.639
NCI_Hypoxic_and_oxygen_homeostasis_regulation_of_HIF_1_alpha_Main_Pathway	NCI 1.2	-5.70912	4.15331	-4.46255	6.6442	-3.48378	-16.3112	6.6442	6.26248	6.26248	1.50978	-13.1993	-12.5057	-19.9589	-22.3537	-27.886	-5.72252	-20.8506	-22.208	-20.9579	-20.1875	-21.9137	-18.4922	-16.9903	-16.1397	-12.2917	-18.043	-18.9725	-6.65425	-19.2921	-23.8493	-16.3319	-25.4645	-25.8916	-23.3011	-23.2415	-14.618	-21.4412	-20.3248	-16.9794	-11.6965	4.70088e-10	-17.9993
NCI_Nephrin_Neph1_signaling_in_the_kidney_podocyte_Main_Pathway	NCI 1.2	0.123516	-1.91627	-4.47833	1.49635	-0.423717	1.2979	1.49635	1.20211	1.20211	-2.46143	-13.6896	1.49635	-10.8147	-10.6693	-16.8749	-14.0481	-4.55038	-6.23187	-4.17699	-7.36644	-8.70213	-13.5133	-19.6626	-7.53266	-12.0279	-6.75432	-6.78229	-5.95235	1.49635	1.49635	-11.0863	-7.28078	-9.59304	-12.116	-11.7835	-19.4201	-7.46223	1.49635	-10.4613	-4.38029	8.41312e-10	-8.24762
NCI_Validated_transcriptional_targets_of_TAp63_isoforms_Main_Pathway	NCI 1.2	-7.5442	5.4883	-5.89694	8.77983	-4.60357	-21.5541	8.77983	8.27542	8.27542	1.99507	-17.4419	-16.5253	-26.3743	-29.5388	-36.8494	-7.5619	-27.5526	-29.3463	-27.6944	-26.6764	-28.9573	-24.4361	-22.4514	-21.3274	-16.2426	-23.8426	-25.0708	-8.79312	-25.4931	-31.5152	-21.5815	-33.6495	-34.2139	-30.7907	-30.7119	-19.3166	-28.333	-26.8578	-22.4371	-15.4561	6.21188e-10	-23.7848
NCI_Validated_transcriptional_targets_of_TAp63_isoforms_Pathway_(Metastasis)	NCI 1.2	-8.12452	5.91047	-6.35055	9.45521	-4.95769	-23.2121	9.45521	8.91199	8.91199	2.14854	-18.7835	-17.7965	-28.4031	-31.811	-39.6839	-8.14358	-29.672	-31.6037	-29.8247	-28.7284	-31.1848	-26.3158	-24.1785	-22.968	-17.492	-25.6766	-26.9993	-9.46952	-27.4541	-33.9394	-23.2416	-36.2379	-36.8458	-33.1592	-33.0744	-20.8025	-30.5125	-28.9238	-24.1631	-16.6451	6.68972e-10	-25.6144
NCI_Validated_transcriptional_targets_of_TAp63_isoforms_Pathway_(Pathway_degradation_of_TP63)	NCI 1.2	-8.12452	5.91047	-6.35055	9.45521	-4.95769	-23.2121	9.45521	8.91199	8.91199	2.14854	-18.7835	-17.7965	-28.4031	-31.811	-39.6839	-8.14358	-29.672	-31.6037	-29.8247	-28.7284	-31.1848	-26.3158	-24.1785	-22.968	-17.492	-25.6766	-26.9993	-9.46952	-27.4541	-33.9394	-23.2416	-36.2379	-36.8458	-33.1592	-33.0744	-20.8025	-30.5125	-28.9238	-24.1631	-16.6451	6.68972e-10	-25.6144
NCI_Validated_transcriptional_targets_of_deltaNp63_isoforms_Main_Pathway	NCI 1.2	-9.60171	6.98511	-7.5052	11.1743	-5.85909	-27.4325	11.1743	10.5324	10.5324	2.53918	-22.1987	-21.0323	-33.5673	-37.5948	-46.8992	-9.62424	-35.067	-37.3498	-35.2474	-33.9517	-36.8548	-31.1005	-28.5745	-27.144	-20.6724	-30.3451	-31.9082	-11.1912	-32.4457	-40.1102	-27.4673	-42.8266	-43.545	-39.1882	-39.0879	-24.5847	-36.0602	-34.1827	-28.5563	-19.6714	7.90603e-10	-30.2716
NCI_Validated_transcriptional_targets_of_deltaNp63_isoforms_Pathway_(Pathway_degradation_of_TP63)	NCI 1.2	-11.7354	8.53735	-9.17302	13.6575	-7.16111	-33.5286	13.6575	12.8729	12.8729	3.10344	-27.1318	-25.7061	-41.0267	-45.9492	-57.3213	-11.763	-42.8596	-45.6498	-43.0801	-41.4966	-45.0447	-38.0118	-34.9244	-33.176	-25.2662	-37.0885	-38.999	-13.6782	-39.6559	-49.0236	-33.5712	-52.3437	-53.2217	-47.8967	-47.7741	-30.048	-44.0736	-41.7788	-34.9022	-24.0429	9.66292e-10	-36.9986
NCI_p38_signaling_mediated_by_MAPKAP_kinases_Main_Pathway	NCI 1.2	-1.86547	-8.86811	-2.33375	-13.4087	-11.1608	8.03498	-0.851198	14.2445	16.2085	-8.7752	-13.4087	-13.4087	-13.4087	-13.4087	-13.4087	-13.4087	-13.4087	-13.4087	-13.4087	-13.4087	-13.4087	-11.8015	-13.4087	-13.4087	-13.4087	-13.4087	-13.4087	-13.4087	-13.4087	-13.4087	-8.25205	-13.4087	-13.4087	-13.4087	-13.4087	-11.3133	-13.4087	-13.4087	-9.36127	-13.4087	9.46545e-10	-12.8606
Neuronal_Development_Induced_by_CDK5	Cytoskeleton 1.2	0.359144	0.65465	0.859855	-0.198235	-0.130793	-2.0799	-0.235949	-0.268431	1.03965	-8.63135	-6.8602	-1.57711	-2.23651	-4.67952	-8.48853	-9.23512	-5.79332	-5.52722	-7.64845	-7.89795	-4.19118	-7.99142	-5.10043	-9.80403	-8.01948	-5.01664	-4.39186	-9.80403	-7.71871	-8.0124	-7.22931	-3.711	-3.78389	-6.47692	-8.13078	-9.2737	-1.92163	-2.01367	-6.61675	-1.54298	-1.37141e-10	-6.22282
Neuronal_Intermediate_Filaments	Cytoskeleton 1.2	-0.465668	5.50249	3.68431	10.1802	4.73277	3.76482	-7.50648	-14.1721	-5.72034	-56.1491	-50.6341	-22.243	-50.1566	-19.8031	-44.5235	-25.767	-37.4021	-36.3521	-46.6705	-65.6478	-33.8368	-57.0364	-44.4647	-35.8255	-60.7366	-39.8308	-45.7791	-65.6478	-52.0318	-43.6215	-25.5878	-29.0372	-30.1082	-51.1356	-47.062	-37.4602	-39.3096	-31.8578	-61.3522	-6.25121	-5.40352e-10	-42.1799
Nicotine_Influence_on_Glutamatergic_Neurons	Cytoskeleton 1.2	0.593032	0.228129	1.25661	-1.3805	-0.232914	-3.09505	0.803642	0.461475	1.36557	-12.3817	-14.0778	-1.5092	-13.255	-7.80658	-10.8459	-4.81393	-9.9836	-9.46768	-13.0234	-14.0778	-8.68529	-13.0234	-11.2126	-14.0778	-13.2008	-8.13684	-9.01854	-12.031	-12.4503	-14.0778	-9.7762	-5.14779	-5.02843	-11.8722	-12.4329	-8.90922	-9.12408	-9.34668	-11.7031	-2.00616	2.14689e-10	-10.2057
Nitric_Oxide_Pathway_in_Skeletal_Muscle	Cytoskeleton 1.2	1.3674	2.02315	3.21495	8.24113	1.56464	-10.2459	-1.25089	5.26764	-10.1821	-7.73973	-10.3783	-6.08957	-9.09821	-10.3783	-10.3783	-9.09821	-8.41917	-10.3783	-10.3783	-10.3783	-10.3783	-9.46303	-8.10317	-10.3783	-10.3783	-10.3783	-10.3783	-10.3783	-7.84658	-10.3783	-10.3783	-10.3783	-6.61344	-8.77579	-10.3783	-9.18502	-10.3783	-10.3783	-10.3783	-2.34192	-1.79905e-10	-9.38559
Ras_Pathway	Primary 1.4	0.0561416	-0.0233067	-0.162787	-0.256238	0.100068	-0.292997	0.445292	0.927633	-0.793807	-1.82393	-0.656183	-0.207897	-1.41397	-0.989359	-0.503575	-0.218682	-0.65189	-0.731774	-1.20036	-0.310889	-0.604517	0.480696	-0.762261	0.506317	-0.482767	-0.283512	-0.622887	-1.16693	-0.581049	-0.531904	-1.08436	-1.04819	-0.868915	-0.889436	-0.770795	-0.763259	-0.662622	-0.929451	-0.390414	-0.111191	4.41255e-11	-0.65082
Regulation_of_Cell_Migration_and_Proliferation_by_Somatostatin_Receptor	Cytoskeleton 1.2	5.34639	6.17357	9.82954	-3.02696	8.52033	2.18814	1.05917	-8.39185	-21.6983	-17.0707	-14.0827	-2.48528	-11.6873	-8.80371	-17.7478	-12.8765	-9.24336	-10.6677	-12.3656	-19.4255	-3.44953	-16.9998	-17.2055	-22.07	-12.9231	-5.97598	-6.39916	-22.07	-9.4966	-9.27307	-17.77	-7.8228	-6.49122	-15.1201	-16.2349	-19.8311	-12.3045	-11.896	-14.907	1.60234	3.37721e-11	-12.494
STATs_Pathway_Regulation_by_GH	Cytoskeleton 1.2	-6.87322	-6.62972	-5.56022	14.1979	3.47994	9.61745	5.02729	-6.62972	-6.62972	-3.59782	-6.87322	-6.87322	-6.87322	-6.87322	-6.87322	-6.87322	-6.87322	-6.87322	-6.87322	-6.87322	-6.87322	-6.87322	-6.87322	-6.87322	-1.30666	-6.87322	-6.87322	-6.87322	-6.87322	-6.87322	-6.87322	-6.87322	-6.87322	-6.87322	-6.87322	-6.87322	-6.87322	-6.87322	-6.87322	-6.87322	-4.65201e-10	-6.59691
acetone_degradation_I_to_methylglyoxal	Metabolism 1.4	-0.337083	14.838	8.83094	0.189861	15.8288	-42.8424	9.5723	36.4745	-42.555	-31.5644	-28.5414	-16.7769	-20.5182	-28.728	-43.4377	-29.207	-22.3239	-33.0662	-26.4177	-24.1387	-20.397	-30.1183	-21.7731	-43.4377	-37.2987	-28.1764	-33.0662	-43.4377	-32.0452	-31.6829	-23.3809	-15.7375	-23.0483	-43.4377	-12.7634	-29.207	-43.4377	-30.1183	-21.1941	-8.22139	-1.61555e-09	-28.1908
bile_acid_biosynthesis_neutral_pathway	Metabolism 1.4	-11.0056	-12.0025	-6.76572	20.8699	-6.08295	8.1319	-1.85692	-16.9919	25.7038	-11.1303	-17.4627	-17.4627	-17.4627	-17.4627	-17.4627	-11.7218	-17.4627	-8.86021	-17.4627	-17.4627	-17.4627	-17.4627	-17.4627	-7.78795	-11.3217	-17.4627	-17.4627	-17.4627	-8.38536	-11.1934	-17.4627	-17.4627	-17.4627	-17.4627	-17.4627	-11.7909	-17.4627	-17.4627	-14.599	-17.4627	-1.74344e-09	-15.576
biocarta_cd40l_signaling_Main_Pathway	Biocarta 1.2	-9.06397	3.26542	5.02921	53.8253	-12.4829	-1.02029	-11.7062	-13.162	-14.6846	40.2558	-2.38459	-14.0139	-60.4741	-46.5036	-28.3034	-10.0652	-31.8257	-29.8086	-31.4348	-50.6989	-31.7475	-26.5605	-37.2019	-44.7638	-52.2751	-16.516	-11.8193	-26.3017	-12.1738	-14.6759	-31.7697	-43.7285	-43.1066	-47.9877	-48.5268	-36.4004	-53.053	-53.4244	-15.7844	-0.0191418	-2.40043e-10	-30.1032
biocarta_cd40l_signaling_Pathway_(Pathway_protein_ubiquitination_of_TNFAIP3_MAP3K1_MAP4K4)	Biocarta 1.2	-9.06397	3.26542	5.02921	53.8253	-12.4829	-1.02029	-11.7062	-13.162	-14.6846	40.2558	-2.38459	-14.0139	-60.4741	-46.5036	-28.3034	-10.0652	-31.8257	-29.8086	-31.4348	-50.6989	-31.7475	-26.5605	-37.2019	-44.7638	-52.2751	-16.516	-11.8193	-26.3017	-12.1738	-14.6759	-31.7697	-43.7285	-43.1066	-47.9877	-48.5268	-36.4004	-53.053	-53.4244	-15.7844	-0.0191418	-2.40043e-10	-30.1032
biocarta_cdc25_and_chk1_regulatory_pathway_in_response_to_dna_damage_Main_Pathway	Biocarta 1.2	-13.3696	2.98823	1.80119	-12.7919	-3.62259	-30.3876	-3.16066	29.2715	29.2715	16.7108	-52.3907	-37.5589	-45.5002	-68.1453	-45.6072	-44.501	-45.7167	-43.2553	-49.7859	-47.3504	-47.3565	-50.9787	-40.8567	-46.8654	-56.1838	-39.9363	-37.1222	-73.6142	-34.1491	-31.5276	-47.6871	-43.2229	-42.9295	-37.5256	-38.0892	-84.4242	-27.5629	-30.4274	-44.3272	-25.5848	2.97462e-10	-43.4446
biocarta_cell_cycle_g2_m_checkpoint_Main_Pathway	Biocarta 1.2	-5.50514	1.23045	0.741666	-5.26727	-1.49165	-12.5125	-1.30145	12.053	12.053	6.88091	-21.5727	-15.4654	-18.7354	-28.0598	-18.7794	-18.3239	-18.8245	-17.811	-20.5001	-19.4972	-19.4997	-20.9912	-16.8233	-19.2975	-23.1345	-16.4444	-15.2856	-30.3117	-14.0614	-12.9819	-19.6358	-17.7977	-17.6769	-15.4517	-15.6838	-34.7629	-11.3494	-12.5289	-18.2524	-10.5349	1.22484e-10	-17.889
biocarta_erk1_erk2_mapk_signaling_Main_Pathway	Biocarta 1.2	1.01416	6.34076	4.01943	-18.0196	7.19178	7.69368	1.25673	-17.6986	8.20174	-13.7021	-12.6028	-5.21039	-15.925	-15.8556	-15.3974	-15.925	-18.0196	-18.0196	-18.0196	-18.0196	-12.0937	-18.0196	-13.2923	-18.0196	-15.7873	-10.9782	-14.2482	-18.0196	-18.0196	-18.0196	-18.0196	-18.0196	-18.0196	-18.0196	-18.0196	-16.0671	-18.0196	-18.0196	-18.0196	-1.70022	-2.09146e-10	-15.5922
biocarta_extrinsic_prothrombin_activation_Main_Pathway	Biocarta 1.2	-54.5739	-54.5739	-43.5642	81.9473	-2.8871	28.6998	21.3914	-15.1466	38.7073	-38.7428	-48.7977	-54.5739	-61.7501	-54.5739	-54.5739	-54.5739	-54.5739	-54.5739	-54.5739	-54.5739	-54.5739	-54.5739	-54.5739	-54.5739	-37.0287	-54.5739	-54.5739	-39.6765	-54.5739	-54.5739	-54.5739	-54.5739	-54.5739	-54.5739	-54.5739	-50.9942	-54.5739	-54.5739	-58.1536	-54.5739	-5.9092e-10	-53.1091
biocarta_gamma_aminobutyric_acid_receptor_life_cycle_Main_Pathway	Biocarta 1.2	2.10215	13.7677	6.26898	3.47778	10.8079	5.00561	-5.29224	-46.3314	10.1935	-39.0043	-46.9199	-10.7493	-46.9199	-25.7832	-42.1125	-39.7437	-46.9199	-46.9199	-46.9199	-46.9199	-30.5886	-46.9199	-46.9199	-46.9199	-46.9199	-36.7457	-40.0055	-46.9199	-39.3249	-39.0833	-46.9199	-40.0055	-33.3269	-31.9211	-35.6254	-25.9129	-39.163	-46.9199	-46.9199	0.0902526	-2.5551e-10	-38.9102
biocarta_keratinocyte_differentiation_Pathway_(keratinocyte_differentiation)	Biocarta 1.2	0.209848	0.209848	0.209848	0.209848	0.209848	-0.266433	0.209848	-0.496328	-0.496328	-9.28882	-57.4222	-21.1188	-38.6434	-41.398	-44.1822	-50.3215	-48.182	-49.2829	-51.8657	-43.6682	-45.6944	-48.3009	-43.8603	-40.3482	-41.0023	-46.3158	-46.7394	-40.6109	-48.153	-47.1714	-21.8702	-43.0621	-43.3572	-37.8079	-40.2548	-37.7313	-47.4877	-47.4742	-49.2083	0.209848	3.364e-09	-41.1228
biocarta_nitric_oxide_signaling_Main_Pathway	Biocarta 1.2	1.74788	0.672382	3.7037	-4.06883	-0.686483	-9.12224	2.36863	1.36014	4.02483	-36.4933	-41.4926	-4.44818	-39.0673	-23.0089	-31.9669	-14.1884	-29.4253	-27.9047	-38.3847	-41.4926	-25.5988	-38.3847	-33.0476	-41.4926	-38.9078	-23.9823	-26.581	-35.4598	-36.6958	-41.4926	-28.8141	-15.1724	-14.8206	-34.9916	-36.6444	-26.2588	-26.892	-27.5481	-34.4934	-5.91289	6.32769e-10	-30.0799
biocarta_rb_tumor_suppressor_checkpoint_signaling_in_response_to_dna_damage_Main_Pathway	Biocarta 1.2	-11.0103	2.46089	1.48333	-10.5345	-2.98331	-25.0251	-2.60289	24.1059	24.1059	13.7618	-43.1453	-30.9308	-37.4708	-56.1196	-37.5589	-36.6479	-37.6491	-35.622	-41.0002	-38.9944	-38.9994	-41.9825	-33.6467	-38.5951	-46.2691	-32.8887	-30.5712	-60.6235	-28.1227	-25.9639	-39.2717	-35.5953	-35.3537	-30.9035	-31.3676	-69.5258	-22.6989	-25.0579	-36.5048	-21.0698	2.44969e-10	-35.7779
bupropion_degradation	Metabolism 1.4	-0.539332	23.7408	14.1295	0.303777	25.3261	-68.5478	15.3157	58.3592	-68.088	-50.503	-45.6663	-26.843	-32.8292	-45.9648	-69.5003	-46.7312	-35.7182	-52.9059	-42.2683	-38.6219	-32.6352	-48.1893	-34.837	-69.5003	-59.6779	-45.0823	-52.9059	-69.5003	-51.2723	-50.6926	-37.4094	-25.18	-36.8773	-69.5003	-20.4214	-46.7312	-69.5003	-48.1893	-33.9105	-13.1542	-2.58487e-09	-45.1052
cAMP_Pathway	Primary 1.4	0.0813135	0.461272	0.564185	-0.457312	0.292502	-0.199974	0.20063	0.0643595	-1.00698	-2.67335	-3.25074	-0.693374	-2.38834	-1.88909	-2.61977	-2.06284	-2.3347	-2.33423	-2.88488	-2.69723	-2.36294	-2.59331	-2.39786	-2.86366	-2.89694	-2.45035	-2.17911	-2.9471	-2.56915	-2.60787	-2.77267	-2.29351	-2.12467	-2.84197	-2.43891	-2.72675	-2.43102	-2.79191	-2.4213	-0.51279	-3.53713e-12	-2.42889
cAMP_Pathway_Myocardial_Contraction	Primary 1.4	0.553234	1.73221	1.72974	-2.09674	0.98289	-0.55133	0.121525	-3.95897	1.48745	-8.08719	-9.78338	-1.91224	-9.78338	-6.47302	-8.5348	-6.65068	-7.73626	-8.12734	-9.78338	-8.40488	-7.77249	-9.48921	-8.32084	-9.78338	-9.34488	-8.1836	-6.8937	-9.78338	-9.78338	-9.78338	-7.81195	-6.04593	-6.24591	-8.93529	-8.32063	-7.40712	-7.98582	-7.91189	-7.15261	-1.14405	-4.8946e-12	-7.84528
catecholamine_biosynthesis	Metabolism 1.4	-9.56052	-45.4491	-11.9604	-68.7196	-57.1992	41.1793	-4.36239	73.0033	83.0686	-44.9729	-68.7196	-68.7196	-68.7196	-68.7196	-68.7196	-68.7196	-68.7196	-68.7196	-68.7196	-68.7196	-68.7196	-60.4826	-68.7196	-68.7196	-68.7196	-68.7196	-68.7196	-68.7196	-68.7196	-68.7196	-42.2917	-68.7196	-68.7196	-68.7196	-68.7196	-57.9805	-68.7196	-68.7196	-47.9765	-68.7196	4.85104e-09	-65.9104
glutamate_dependent_acid_resistance	Metabolism 1.4	12.8479	42.1399	16.6619	-9.7136	36.351	50.8369	-0.847243	35.797	-184.074	-154.765	-186.428	-24.005	-186.428	-97.2614	-167.198	-171.067	-186.428	-186.428	-186.428	-186.428	-117.522	-186.428	-173.184	-186.428	-186.428	-126.702	-145.255	-186.428	-186.428	-186.428	-116.91	-186.428	-186.428	-167.198	-155.722	-186.428	-186.428	-186.428	-186.428	-31.6694	-4.13323e-09	-162.206
melatonin_degradation_I	Metabolism 1.4	-0.245151	10.7913	6.4225	0.13808	11.5119	-31.1581	6.96167	26.5269	-30.9491	-22.9559	-20.7574	-12.2014	-14.9224	-20.8931	-31.5911	-21.2414	-16.2356	-24.0481	-19.2129	-17.5554	-14.8342	-21.9042	-15.835	-31.5911	-27.1263	-20.492	-24.0481	-31.5911	-23.3056	-23.0421	-17.0043	-11.4454	-16.7624	-31.5911	-9.28247	-21.2414	-31.5911	-21.9042	-15.4139	-5.97919	-1.17494e-09	-20.5024
mucin_core_1_and_core_2_iOi-glycosylation	Metabolism 1.4	0.0596406	4.67341	-0.289068	-5.06151	-5.06151	12.4734	2.82423	-4.80931	-4.80931	22.1666	-5.06151	-5.06151	-5.06151	-3.36122	-5.06151	-5.06151	-5.06151	-5.06151	-2.95261	-5.06151	-3.05046	-5.06151	-5.06151	-5.06151	-3.30751	-5.06151	-2.09822	-5.06151	-0.198648	-5.06151	-3.0012	-5.06151	-5.06151	-5.06151	-5.06151	-5.06151	-5.06151	-5.06151	-5.06151	-5.06151	-4.85683e-10	-3.66498
nicotine_degradation_III	Metabolism 1.4	-0.337083	14.838	8.83094	0.189861	15.8288	-42.8424	9.5723	36.4745	-42.555	-31.5644	-28.5414	-16.7769	-20.5182	-28.728	-43.4377	-29.207	-22.3239	-33.0662	-26.4177	-24.1387	-20.397	-30.1183	-21.7731	-43.4377	-37.2987	-28.1764	-33.0662	-43.4377	-32.0452	-31.6829	-23.3809	-15.7375	-23.0483	-43.4377	-12.7634	-29.207	-43.4377	-30.1183	-21.1941	-8.22139	-1.61555e-09	-28.1908
nicotine_degradation_IV	Metabolism 1.4	-0.192619	8.47886	5.04625	0.108492	9.04503	-24.4813	5.46988	20.8426	-24.3171	-18.0368	-16.3094	-9.58678	-11.7247	-16.416	-24.8215	-16.6897	-12.7565	-18.895	-15.0958	-13.7935	-11.6554	-17.2105	-12.4418	-24.8215	-21.3135	-16.1008	-18.895	-24.8215	-18.3115	-18.1045	-13.3605	-8.99285	-13.1705	-24.8215	-7.29337	-16.6897	-24.8215	-17.2105	-12.1109	-4.69794	-9.23169e-10	-16.109
reactome_Acetylcholine_Neurotransmitter_Release_Cycle_Main_Pathway	Reactome 1.3	0.465754	-2.19483	2.0123	-0.611893	-3.38099	1.16161	-1.21627	-0.861111	4.62544	-40.5936	-39.0821	-10.0797	-27.8452	-20.6684	-31.2325	-20.0583	-29.3267	-30.3947	-29.1636	-31.8998	-24.5242	-36.6569	-25.8249	-26.8872	-33.4205	-22.2941	-19.3607	-18.8123	-25.704	-21.6161	-36.5018	-24.6817	-22.5979	-26.5479	-27.2599	-22.9733	-20.1137	-23.2172	-34.7038	-10.2643	-7.31377e-10	-26.4337
reactome_Activation_of_Matrix_Metalloproteinases_Main_Pathway	Reactome 1.3	-6.11888	-3.3718	-3.43748	-6.11888	-3.92452	-5.89208	-6.11888	16.5997	18.3829	-1.5957	-6.11888	-6.11888	-6.11888	-6.11888	-6.11888	-6.11888	-6.11888	-6.11888	-6.11888	-6.11888	-6.11888	-6.11888	-4.22697	-6.11888	-6.11888	-6.11888	-6.11888	-6.11888	-6.11888	-6.11888	-6.11888	-2.16782	-6.11888	-6.11888	-6.11888	-4.07334	-6.11888	-6.11888	-6.11888	-6.11888	6.28056e-10	-5.73101
reactome_Amino_acid_and_oligopeptide_SLC_transporters_Main_Pathway	Reactome 1.3	3.33278	-2.92973	7.62977	-31.9233	-3.97174	17.9603	-2.25644	5.96271	6.19565	-71.5343	-87.3654	-22.4148	-87.3654	-87.3654	-87.3654	-87.3654	-87.3654	-87.3654	-87.3654	-87.3654	-87.3654	-81.8741	-87.3654	-87.3654	-72.0128	-67.017	-87.3654	-87.3654	-72.1754	-87.3654	-87.3654	-87.3654	-87.3654	-87.3654	-87.3654	-80.206	-87.3654	-87.3654	-80.206	-23.5945	1.06618e-09	-80.6387
reactome_Amyloids_Main_Pathway	Reactome 1.3	-6.97823	-6.97823	-5.05907	6.21139	-0.220025	3.24174	0.518744	3.73691	5.52678	-5.03973	-6.97823	-6.97823	-6.97823	-6.97823	-6.97823	-6.97823	-6.97823	-6.97823	-6.97823	-6.97823	-6.97823	-6.97823	-6.97823	-6.97823	-6.97823	-6.97823	-6.97823	-3.32989	-6.97823	-6.97823	-6.97823	-6.97823	-6.97823	-6.97823	-6.97823	-6.97823	-6.97823	-6.97823	-6.97823	-6.97823	1.51779e-10	-6.80364
reactome_CREB_phosphorylation_through_the_activation_of_CaMKII_Main_Pathway	Reactome 1.3	4.15337	4.38679	9.33456	-6.22432	-1.57583	-22.7863	1.72614	0.273316	10.7122	-92.8341	-89.6024	-14.1507	-61.5624	-54.414	-86.3294	-67.8416	-68.556	-65.193	-89.9223	-95.2062	-55.0575	-91.7743	-69.4027	-105.499	-92.5883	-57.4674	-57.3853	-97.8574	-88.1623	-95.8243	-75.5361	-39.2578	-39.2058	-79.2981	-90.3224	-83.3391	-44.44	-45.7681	-79.4221	-15.8217	6.09483e-11	-71.7044
reactome_Catecholamine_biosynthesis_Main_Pathway	Reactome 1.3	-9.56052	-45.4491	-11.9604	-68.7196	-57.1992	41.1793	-4.36239	73.0033	83.0686	-44.9729	-68.7196	-68.7196	-68.7196	-68.7196	-68.7196	-68.7196	-68.7196	-68.7196	-68.7196	-68.7196	-68.7196	-60.4826	-68.7196	-68.7196	-68.7196	-68.7196	-68.7196	-68.7196	-68.7196	-68.7196	-42.2917	-68.7196	-68.7196	-68.7196	-68.7196	-57.9805	-68.7196	-68.7196	-47.9765	-68.7196	4.85104e-09	-65.9104
reactome_Class_C_3_Metabotropic_glutamate_pheromone_receptors__Main_Pathway	Reactome 1.3	-2.19896	-2.53176	-0.210801	3.70533	-2.99391	3.05947	-1.37282	1.56274	0.980718	-11.8501	-14.3497	-5.02676	-13.1371	-11.2529	-14.3497	-8.9098	-11.3333	-12.1662	-12.7958	-14.3497	-9.19249	-13.4827	-10.1272	-14.3497	-14.3497	-10.2731	-9.12112	-14.3497	-14.3497	-14.3497	-11.5678	-7.39112	-6.2271	-9.61326	-8.9098	-12.1108	-14.3497	-14.3497	-14.3497	-5.19945	-2.06662e-10	-11.6214
reactome_Common_Pathway_Main_Pathway	Reactome 1.3	-64.7168	-70.4473	-60.1835	65.4634	11.0703	70.9582	15.3317	11.932	20.5921	-60.7032	-63.8181	-67.6189	-50.6292	-59.5463	-65.5136	-69.3445	-57.2666	-57.2564	-60.1544	-58.8566	-56.4617	-63.9988	-55.5266	-55.0767	-51.8395	-73.6783	-68.0423	-49.5726	-66.3838	-68.6626	-62.7658	-63.7185	-64.8073	-50.4735	-59.445	-57.8272	-64.565	-63.5122	-66.1908	-80.7028	-2.52017e-09	-61.6842
reactome_Creatine_metabolism_Main_Pathway	Reactome 1.3	18.0411	23.7568	28.8287	-72.5537	22.5032	-8.56722	15.4894	-71.3768	43.8785	-56.7226	-72.5537	-9.53479	-64.8735	-64.619	-62.9389	-58.2014	-60.7992	-45.8113	-62.7122	-46.8217	-56.1053	-72.5537	-55.2201	-72.5537	-52.569	-58.725	-58.725	-47.0841	-57.3637	-56.8806	-72.5537	-42.027	-29.5255	-72.5537	-57.2011	-46.8217	-72.5537	-54.7945	-72.5537	0.576321	-1.49984e-09	-55.059
reactome_Cyclin_D_associated_events_in_G1_Main_Pathway	Reactome 1.3	-2.85456	2.07665	-2.23128	3.3221	-1.74189	-8.15561	3.3221	3.13124	3.13124	0.754891	-6.59963	-6.25283	-9.97947	-11.1768	-13.943	-2.86126	-10.4253	-11.104	-10.479	-10.0938	-10.9568	-9.24611	-8.49513	-8.06983	-6.14584	-9.02152	-9.48623	-3.32713	-9.64603	-11.9247	-8.16596	-12.7322	-12.9458	-11.6505	-11.6207	-7.30898	-10.7206	-10.1624	-8.48972	-5.84826	2.35044e-10	-8.99965
reactome_Degradation_of_the_extracellular_matrix_Main_Pathway	Reactome 1.3	4.11138	3.88217	3.17577	8.02299	5.55867	-8.35016	0.155803	-8.27832	-8.27832	-5.53066	-6.33291	-0.621374	-4.94131	-8.499	-8.499	-8.499	-8.499	-8.499	-8.499	-8.499	-8.499	-8.499	-8.499	-8.499	-8.499	-8.499	-8.499	-8.499	-8.499	-8.499	-8.499	-8.499	-8.499	-8.499	-8.499	-8.499	-8.499	-8.499	-8.499	-2.0975	-6.38534e-10	-7.78114
reactome_Dopamine_Neurotransmitter_Release_Cycle_Main_Pathway	Reactome 1.3	0.438357	-2.06572	1.89393	-0.575899	-3.18211	1.09328	-1.14473	-0.810458	4.35336	-38.2057	-36.7832	-9.48673	-26.2072	-19.4526	-29.3953	-18.8784	-27.6016	-28.6067	-27.4481	-30.0234	-23.0816	-34.5006	-24.3058	-25.3056	-31.4545	-20.9827	-18.2219	-17.7057	-24.192	-20.3445	-34.3547	-23.2298	-21.2686	-24.9862	-25.6564	-21.6219	-18.9305	-21.8515	-32.6624	-9.66047	-6.88355e-10	-24.8788
reactome_Dopamine_receptors_Main_Pathway	Reactome 1.3	17.019	10.6573	30.5702	40.4123	16.2074	-38.1694	-1.27741	-37.7097	-37.7097	-20.1247	-39.122	-39.122	-39.122	-29.6004	-39.122	-39.122	-39.122	-39.122	-27.3121	-39.122	-27.8601	-27.3121	-39.122	-39.122	-29.2996	-39.122	-39.122	-39.122	-39.122	-39.122	-39.122	-39.122	-39.122	-39.122	-39.122	-39.122	-39.122	-39.122	-39.122	-20.6989	-9.53038e-10	-36.2581
reactome_EPHB_mediated_forward_signaling_Main_Pathway	Reactome 1.3	0.830245	0.319381	1.75926	-1.93269	-0.326079	-4.33306	1.1251	0.646065	1.91179	-17.3343	-19.709	-2.11288	-18.5569	-10.9292	-15.1843	-6.7395	-13.977	-13.2548	-18.2328	-19.709	-12.1594	-18.2328	-15.6976	-19.709	-18.4812	-11.3916	-12.626	-16.8434	-17.4305	-19.709	-13.6867	-7.20691	-7.0398	-16.621	-17.4061	-12.4729	-12.7737	-13.0853	-16.3844	-2.80862	3.00565e-10	-14.288
reactome_Eicosanoids_Main_Pathway	Reactome 1.3	-25.0752	-23.8591	-16.7511	41.5078	-18.3353	35.8043	-4.96049	-39.0593	50.7284	-24.4052	-40.2363	-40.2363	-40.2363	-40.2363	-40.2363	-33.0601	-40.2363	-29.4832	-35.3155	-31.8619	-40.2363	-40.2363	-36.9255	-28.1429	-32.56	-33.3219	-33.3219	-40.2363	-28.8896	-24.5632	-40.2363	-33.3219	-40.2363	-40.2363	-40.2363	-29.5668	-29.9431	-40.2363	-33.0769	-40.2363	-2.62923e-09	-35.6731
reactome_FRS2_mediated_cascade_Main_Pathway	Reactome 1.3	-2.92313	2.97686	-4.33261	8.26492	2.37301	10.6272	-2.97527	-7.00551	-7.00551	-3.86533	-7.25771	-7.25771	-7.25771	-7.25771	-5.1974	-7.25771	-4.73889	-2.64923	-7.25771	-7.25771	-7.25771	-7.25771	-5.83878	-2.0748	-7.25771	-7.25771	-7.25771	-7.25771	-7.25771	-7.25771	-5.1974	-7.25771	-7.25771	-7.25771	-7.25771	-7.25771	-7.25771	-3.45217	-7.25771	-7.25771	8.64547e-12	-6.47497
reactome_Fatty_acids_Main_Pathway	Reactome 1.3	-9.0545	-7.08473	-6.63513	12.3363	-8.58529	20.5115	-2.11147	-14.2556	14.8789	-8.39389	-14.7263	-14.7263	-14.7263	-14.7263	-14.7263	-14.7263	-14.7263	-14.7263	-10.7897	-8.02682	-14.7263	-14.7263	-12.0777	-14.7263	-14.7263	-9.19485	-9.19485	-14.7263	-14.7263	-8.45708	-14.7263	-9.19485	-14.7263	-14.7263	-14.7263	-11.8626	-6.49175	-14.7263	-11.8626	-14.7263	-3.5994e-10	-12.9625
reactome_GABA_synthesis_release_reuptake_and_degradation_Main_Pathway	Reactome 1.3	2.74487	-5.26957	7.79755	-20.133	-7.79263	12.6347	-3.2999	2.19985	11.1181	-107.87	-114.951	-29.5763	-96.9715	-85.4887	-102.391	-84.5124	-99.3419	-101.051	-99.081	-103.459	-91.658	-107.776	-93.7391	-95.4387	-96.6804	-75.8808	-83.3964	-82.5189	-84.4316	-87.0049	-110.822	-91.91	-88.5759	-94.8959	-96.0351	-84.8809	-84.6011	-89.5667	-103.65	-30.5795	-5.30498e-10	-90.6771
reactome_GP1b_IX_V_activation_signalling_Main_Pathway	Reactome 1.3	11.8006	-6.53025	-3.49621	51.3153	-13.6884	24.6917	12.2232	-38.158	-38.158	-28.3885	-38.9426	-38.9426	-33.8224	-28.9254	-18.8327	-38.9426	-26.2066	-24.6051	-27.1969	-27.7767	-21.9629	-22.6291	-27.3868	-38.9426	-21.0059	-38.9426	-29.7235	-26.2066	-23.8137	-38.9426	-21.1143	-23.0749	-28.6002	-32.5327	-15.974	-38.9426	-18.334	-23.0749	-34.1697	-21.39	2.08401e-10	-28.6965
reactome_GRB2_SOS_provides_linkage_to_MAPK_signaling_for_Integrins_Main_Pathway	Reactome 1.3	-63.8574	-63.3141	-53.1514	85.3549	1.33724	45.678	13.7149	11.4462	22.7916	-41.9374	-58.5255	-63.8574	-63.8574	-63.8574	-63.8574	-60.3126	-63.8574	-63.8574	-63.8574	-63.8574	-63.8574	-63.8574	-63.8574	-63.8574	-47.6618	-63.8574	-63.8574	-50.1059	-63.8574	-63.8574	-63.8574	-63.8574	-63.8574	-59.4198	-63.8574	-60.553	-63.8574	-63.8574	-63.8574	-63.8574	-1.25979e-09	-61.7172
reactome_G_alpha_i_signalling_events_Main_Pathway	Reactome 1.3	3.23822	3.71879	7.28067	-5.9316	6.00182	-2.06272	-1.14254	-4.17818	-6.92446	-13.1831	-14.3974	-3.72441	-9.96919	-9.16471	-12.2529	-9.0797	-11.6477	-13.4989	-11.1795	-12.9754	-6.82694	-13.8695	-10.1224	-13.9996	-12.1932	-11.92	-9.37489	-15.4515	-12.5453	-12.4826	-12.6998	-10.9028	-10.7262	-11.2631	-11.8475	-12.627	-11.0975	-11.4079	-14.6694	-1.44081	-3.23053e-10	-11.2881
reactome_G_alpha_q_signalling_events_Main_Pathway	Reactome 1.3	3.30435	0.85122	4.95406	-0.26461	4.99109	-10.9814	-0.385297	2.10806	-4.57745	-9.886	-6.76673	-2.33766	-2.07515	-2.17202	-3.34119	-4.52204	-7.14289	-5.04581	-7.13027	-7.64423	-4.41793	-2.77115	-0.794602	-10.0356	-3.94216	-5.10078	-6.74751	-5.79903	-10.8327	-11.723	-4.64328	-4.5816	-2.64746	-1.90148	-2.49447	-4.18549	-7.39943	-9.2928	-6.16776	-1.77449	1.77099e-10	-5.37862
reactome_G_alpha_s_signalling_events_Main_Pathway	Reactome 1.3	0.730428	0.457393	1.31203	1.73443	0.695598	-1.63817	-0.0548244	-1.61844	-1.61844	-0.86372	-1.67906	-1.67906	-1.67906	-1.2704	-1.67906	-1.67906	-1.67906	-1.67906	-1.1722	-1.67906	-1.19571	-1.1722	-1.67906	-1.67906	-1.25749	-1.67906	-1.67906	-1.67906	-1.67906	-1.67906	-1.67906	-1.67906	-1.67906	-1.67906	-1.67906	-1.67906	-1.67906	-1.67906	-1.67906	-0.888364	-4.09029e-11	-1.55614
reactome_Gamma_carboxylation_of_protein_precursors_Main_Pathway	Reactome 1.3	-19.4732	-18.6886	-18.6886	14.0274	5.78103	27.7129	-8.71142	36.7289	-18.6886	-8.91911	-19.4732	-19.4732	-9.90498	-19.4732	-19.4732	-14.353	-19.4732	-19.4732	-19.4732	-19.4732	-19.4732	-19.4732	-19.4732	-19.4732	-19.4732	-19.4732	-19.4732	-19.4732	-19.4732	-19.4732	-19.4732	-19.4732	-19.4732	-13.0633	-19.4732	-19.4732	-19.4732	-19.4732	-14.7003	-19.4732	-1.0318e-09	-18.3349
reactome_Gap_junction_assembly_Main_Pathway	Reactome 1.3	6.32627	0.208782	-2.39082	5.0786	6.04185	1.29538	5.89847	-24.0991	1.64052	-19.4714	-24.4707	-16.3448	-24.4707	-14.7694	-24.4707	-22.0454	-20.7588	-24.4707	-24.4707	-24.4707	-21.5071	-24.4707	-22.3797	-24.4707	-24.4707	-5.77859	-5.84341	-24.4707	-17.3044	-24.4707	-24.4707	-24.4707	-24.4707	-24.4707	-24.4707	-18.4788	-19.5717	-18.8626	-24.4707	-3.31225	-2.4906e-09	-20.8407
reactome_Glutamate_Neurotransmitter_Release_Cycle_Main_Pathway	Reactome 1.3	4.75769	0.86136	8.08191	-14.6935	5.00101	-12.4993	3.34243	1.10096	4.04744	-73.0775	-77.011	-8.76176	-59.2703	-49.7749	-59.0327	-55.3168	-58.9556	-69.2888	-60.63	-70.6267	-58.5878	-65.0382	-59.4489	-66.171	-66.8608	-62.0883	-59.4808	-52.6254	-57.5548	-56.2612	-71.5125	-64.2106	-62.3584	-50.8975	-57.4008	-60.3056	-51.9005	-54.975	-73.1192	-11.0511	-2.61372e-10	-58.5603
reactome_HDL_mediated_lipid_transport_Main_Pathway	Reactome 1.3	-24.76	-28.5382	-2.41192	27.1759	-3.18261	8.4656	0.779422	6.52061	15.9512	-30.1747	-15.9115	-38.0902	-30.9141	-22.7298	-23.0078	-30.9141	-38.0902	-38.0902	-20.3163	-20.3647	-20.8638	-18.5245	-34.7794	-38.0902	-9.20275	-23.1589	-23.0914	-21.5609	-19.0455	-30.2537	-24.719	-28.6031	-26.7958	-33.2828	-38.0902	-17.5885	-14.9726	-19.2126	-25.5789	-30.4139	4.86648e-10	-25.7328
reactome_Histamine_receptors_Main_Pathway	Reactome 1.3	-2.42807	-23.3672	6.0169	19.471	-29.885	19.5635	-9.9139	17.9213	2.6215	-113.274	-137.021	-55.8752	-125.5	-125.119	-122.599	-83.6992	-137.021	-137.021	-137.021	-137.021	-137.021	-110.382	-127.088	-137.021	-137.021	-137.021	-106.141	-137.021	-137.021	-137.021	-110.593	-116.278	-113.75	-137.021	-137.021	-126.282	-137.021	-137.021	-137.021	-54.8746	3.10387e-09	-123.682
reactome_Inositol_transporters_Main_Pathway	Reactome 1.3	-31.9699	-27.4292	-5.45116	25.7013	-21.1448	3.43062	-9.24742	37.6904	28.42	-59.7709	-46.431	-6.64035	-49.7834	-67.6673	-52.2951	-42.5713	-56.498	-61.7733	-65.7605	-58.8532	-75.602	-52.9087	-46.7159	-75.602	-75.602	-40.1025	-37.4713	-45.8072	-52.9087	-59.9289	-75.602	-61.7733	-75.602	-59.7709	-60.2494	-45.206	-75.602	-75.602	-31.4732	-8.44762	9.16115e-10	-55.4883
reactome_Integrin_alphaIIb_beta3_signaling_Main_Pathway	Reactome 1.3	-41.5073	-41.1542	-34.5484	55.4807	0.869203	29.6907	8.91468	7.44004	14.8145	-27.2593	-38.0415	-41.5073	-41.5073	-41.5073	-41.5073	-39.2032	-41.5073	-41.5073	-41.5073	-41.5073	-41.5073	-41.5073	-41.5073	-41.5073	-30.9802	-41.5073	-41.5073	-32.5689	-41.5073	-41.5073	-41.5073	-41.5073	-41.5073	-38.6228	-41.5073	-39.3595	-41.5073	-41.5073	-41.5073	-41.5073	-8.18863e-10	-40.1162
reactome_Integrin_cell_surface_interactions_Main_Pathway	Reactome 1.3	-19.6604	-20.1696	-17.2165	28.024	-1.38396	12.6175	7.18815	3.72319	6.8777	-23.1645	-12.034	-19.9809	-17.4059	-13.7649	-19.4885	-19.5901	-15.9131	-15.6526	-16.7223	-15.7164	-15.3991	-15.7912	-12.8408	-15.1358	-7.19075	-19.5726	-18.8244	-12.3744	-20.0143	-19.5161	-16.5007	-19.1012	-19.2856	-16.7386	-18.2661	-15.1553	-15.7587	-16.0486	-15.1033	-23.9732	-5.30663e-10	-16.8091
reactome_Interaction_With_The_Zona_Pellucida_Main_Pathway	Reactome 1.3	2.07485	3.0851	1.48944	20.3347	-2.38339	-27.2711	3.88982	-27.0412	25.8219	-18.2488	-10.2448	-27.7474	-23.1393	-15.9797	-27.7474	-16.3628	-20.6947	-19.4502	-27.7474	-27.7474	-27.7474	-24.4526	-17.3472	-27.7474	-18.5359	-27.7474	-19.4502	-27.7474	-18.6334	-27.7474	-17.1763	-27.7474	-27.7474	-27.7474	-9.1616	-14.1314	-27.7474	-27.7474	-23.4518	-22.9866	-1.4366e-09	-22.226
reactome_Intrinsic_Pathway_Main_Pathway	Reactome 1.3	-4.06197	-13.3511	-11.7449	34.5932	-4.18624	27.7436	1.8592	-0.756576	-30.0952	-19.7511	-30.926	-30.926	-23.1498	-25.6228	-20.2796	-28.2153	-24.1834	-23.3356	-24.7077	-25.0147	-21.9367	-22.2895	-24.8083	-30.926	-21.4301	-30.926	-26.0453	-24.1834	-22.9166	-30.926	-21.4875	-22.5255	-25.4506	-24.1391	-18.7662	-30.926	-20.0156	-22.5255	-25.8723	-21.6335	-4.35919e-10	-24.899
reactome_Ion_transport_by_P_type_ATPases_Main_Pathway	Reactome 1.3	0.220055	0.799275	0.892564	-0.941445	0.200354	-0.455105	0.218695	-1.10139	0.166997	-12.9058	-11.5927	-2.96143	-13.1171	-9.24611	-15.1674	-9.0293	-11.1457	-13.1919	-11.4302	-15.1674	-10.7787	-7.6569	-11.0408	-15.1674	-7.50572	-11.479	-9.43709	-10.911	-11.9255	-15.1674	-8.56236	-8.7274	-8.2791	-15.1674	-12.9742	-10.8251	-9.5169	-9.43186	-8.24714	-3.14932	-1.40391e-10	-10.7074
reactome_Miscellaneous_substrates_Main_Pathway	Reactome 1.3	-11.3181	-8.85592	-8.29391	15.4203	-10.7316	25.6394	-2.63934	-17.8194	18.5986	-10.4924	-18.4079	-18.4079	-18.4079	-18.4079	-18.4079	-18.4079	-18.4079	-18.4079	-13.4871	-10.0335	-18.4079	-18.4079	-15.0971	-18.4079	-18.4079	-11.4936	-11.4936	-18.4079	-18.4079	-10.5714	-18.4079	-11.4936	-18.4079	-18.4079	-18.4079	-14.8282	-8.11469	-18.4079	-14.8282	-18.4079	-4.49925e-10	-16.2031
reactome_Na_Cl_dependent_neurotransmitter_transporters_Main_Pathway	Reactome 1.3	5.6972	7.50216	9.10379	-22.9117	7.10628	-2.70544	4.89137	-22.54	13.8564	-17.9124	-22.9117	-3.01099	-20.4864	-20.406	-19.8755	-18.3794	-19.1998	-14.4667	-19.8038	-14.7858	-17.7174	-22.9117	-17.4379	-22.9117	-16.6007	-18.5447	-18.5447	-14.8687	-18.1149	-17.9623	-22.9117	-13.2717	-9.32384	-22.9117	-18.0635	-14.7858	-22.9117	-17.3035	-22.9117	0.181996	-4.73632e-10	-17.387
reactome_Negative_regulation_of_FGFR_signaling_Main_Pathway	Reactome 1.3	-3.72035	3.78873	-5.51423	10.519	3.0202	13.5256	-3.78671	-8.9161	-8.9161	-4.91951	-9.23709	-9.23709	-9.23709	-9.23709	-6.61487	-9.23709	-6.03132	-3.37175	-9.23709	-9.23709	-9.23709	-9.23709	-7.43117	-2.64066	-9.23709	-9.23709	-9.23709	-9.23709	-9.23709	-9.23709	-6.61487	-9.23709	-9.23709	-9.23709	-9.23709	-9.23709	-9.23709	-4.39367	-9.23709	-9.23709	1.10033e-11	-8.24087
reactome_Nicotinamide_salvaging_Main_Pathway	Reactome 1.3	-33.0169	-36.0076	-20.2972	62.6098	-18.2489	24.3957	-5.57077	-50.9758	77.1115	-33.3908	-52.3881	-52.3881	-52.3881	-52.3881	-52.3881	-35.1653	-52.3881	-26.5806	-52.3881	-52.3881	-52.3881	-52.3881	-52.3881	-23.3638	-33.965	-52.3881	-52.3881	-52.3881	-25.1561	-33.5803	-52.3881	-52.3881	-52.3881	-52.3881	-52.3881	-35.3726	-52.3881	-52.3881	-43.7969	-52.3881	-5.23032e-09	-46.7281
reactome_Norepinephrine_Neurotransmitter_Release_Cycle_Main_Pathway	Reactome 1.3	0.438357	-2.06572	1.89393	-0.575899	-3.18211	1.09328	-1.14473	-0.810458	4.35336	-38.2057	-36.7832	-9.48673	-26.2072	-19.4526	-29.3953	-18.8784	-27.6016	-28.6067	-27.4481	-30.0234	-23.0816	-34.5006	-24.3058	-25.3056	-31.4545	-20.9827	-18.2219	-17.7057	-24.192	-20.3445	-34.3547	-23.2298	-21.2686	-24.9862	-25.6564	-21.6219	-18.9305	-21.8515	-32.6624	-9.66047	-6.88355e-10	-24.8788
reactome_O_linked_glycosylation_of_mucins_Main_Pathway	Reactome 1.3	0.0321142	2.51645	-0.155652	-2.72543	-2.72543	6.71646	1.52074	-2.58963	-2.58963	11.9359	-2.72543	-2.72543	-2.72543	-1.80989	-2.72543	-2.72543	-2.72543	-2.72543	-1.58987	-2.72543	-1.64256	-2.72543	-2.72543	-2.72543	-1.78097	-2.72543	-1.12981	-2.72543	-0.106964	-2.72543	-1.61603	-2.72543	-2.72543	-2.72543	-2.72543	-2.72543	-2.72543	-2.72543	-2.72543	-2.72543	-2.61522e-10	-1.97345
reactome_Olfactory_Signaling_Pathway_Main_Pathway	Reactome 1.3	0.237296	0.177424	0.380548	0.328261	-0.0786458	-0.469435	0.351061	-0.463255	-0.463255	-0.226898	-0.482238	-0.482238	-0.482238	-0.482238	-0.482238	-0.482238	-0.482238	-0.259194	-0.482238	-0.482238	-0.482238	-0.393668	-0.482238	-0.482238	-0.482238	-0.482238	-0.482238	-0.482238	-0.482238	-0.482238	-0.482238	-0.482238	-0.232018	-0.482238	-0.482238	-0.482238	-0.482238	-0.482238	-0.259194	-0.482238	4.31793e-13	-0.449731
reactome_Opsins_Main_Pathway	Reactome 1.3	-5.41726	-13.3259	6.0376	4.83807	-0.0629529	-34.6288	6.79886	21.5763	14.184	-24.6039	-35.158	-18.0033	-35.158	-35.158	-35.158	-35.158	-35.158	-35.158	-35.158	-35.158	-24.1924	-31.4971	-30.7436	-35.158	-35.158	-35.158	-35.158	-35.158	-35.158	-35.158	-35.158	-35.158	-35.158	-35.158	-35.158	-35.158	-35.158	-35.158	-35.158	-35.158	7.69681e-11	-33.6971
reactome_Organic_anion_transport_Main_Pathway	Reactome 1.3	-36.9821	-10.4469	-22.3824	5.14938	62.7406	6.09207	41.7691	-18.1165	-27.8233	-115.09	-153.084	-79.5486	-130.315	-135.053	-153.084	-104.231	-130.16	-95.3949	-153.084	-132.986	-122.521	-153.084	-153.084	-153.084	-115.387	-104.248	-110.026	-153.084	-125.852	-153.084	-153.084	-136.49	-115.852	-122.549	-120.319	-125.852	-103.88	-100.095	-122.684	-79.2243	-1.372e-09	-126.831
reactome_Organic_anion_transporters_Main_Pathway	Reactome 1.3	-12.593	27.5337	28.2398	24.5588	83.8876	-89.5301	50.8656	-54.3095	-58.653	-119.765	-146.72	-33.1681	-118.578	-93.8931	-130.633	-138.86	-119.943	-145.013	-130.984	-155.385	-107.671	-125.915	-132.452	-131.917	-137.731	-130.633	-128.474	-141.057	-138.365	-125.49	-140.963	-155.385	-155.385	-106.258	-123.392	-134.011	-125.188	-137.534	-145.013	-19.3581	-4.20811e-09	-125.954
reactome_PI_3K_cascade_Main_Pathway	Reactome 1.3	-4.09239	4.1676	-6.06566	11.5709	3.32222	14.8781	-4.16538	-9.80771	-9.80771	-5.41146	-10.1608	-10.1608	-10.1608	-10.1608	-7.27636	-10.1608	-6.63445	-3.70892	-10.1608	-10.1608	-10.1608	-10.1608	-8.17429	-2.90473	-10.1608	-10.1608	-10.1608	-10.1608	-10.1608	-10.1608	-7.27636	-10.1608	-10.1608	-10.1608	-10.1608	-10.1608	-10.1608	-4.83304	-10.1608	-10.1608	1.21037e-11	-9.06496
reactome_Phospholipase_C_mediated_cascade_Main_Pathway	Reactome 1.3	-5.11548	5.2095	-7.58207	14.4636	4.15277	18.5977	-5.20673	-12.2596	-12.2596	-6.76432	-12.701	-12.701	-12.701	-12.701	-9.09545	-12.701	-8.29307	-4.63615	-12.701	-12.701	-12.701	-12.701	-10.2179	-3.63091	-12.701	-12.701	-12.701	-12.701	-12.701	-12.701	-9.09545	-12.701	-12.701	-12.701	-12.701	-12.701	-12.701	-6.0413	-12.701	-12.701	1.51296e-11	-11.3312
reactome_Platelet_Adhesion_to_exposed_collagen_Main_Pathway	Reactome 1.3	11.8006	-6.53025	-3.49621	51.3153	-13.6884	24.6917	12.2232	-38.158	-38.158	-28.3885	-38.9426	-38.9426	-33.8224	-28.9254	-18.8327	-38.9426	-26.2066	-24.6051	-27.1969	-27.7767	-21.9629	-22.6291	-27.3868	-38.9426	-21.0059	-38.9426	-29.7235	-26.2066	-23.8137	-38.9426	-21.1143	-23.0749	-28.6002	-32.5327	-15.974	-38.9426	-18.334	-23.0749	-34.1697	-21.39	2.08401e-10	-28.6965
reactome_Platelet_Aggregation_Plug_Formation__Main_Pathway	Reactome 1.3	-13.8107	-45.3938	-39.9326	117.617	-14.2332	94.3283	6.32128	-2.57236	-102.324	-67.1537	-105.148	-105.148	-78.7093	-87.1175	-68.9507	-95.9321	-82.2236	-79.3409	-84.0062	-85.0499	-74.5849	-75.7842	-84.3481	-105.148	-72.8623	-105.148	-88.554	-82.2236	-77.9164	-105.148	-73.0575	-76.5866	-86.5321	-82.0729	-63.805	-105.148	-68.053	-76.5866	-87.9659	-73.5538	-1.48212e-09	-84.6566
reactome_Ras_activation_uopn_Ca2_infux_through_NMDA_receptor_Main_Pathway	Reactome 1.3	3.66473	3.8707	8.23638	-5.49205	-1.39043	-20.1055	1.52306	0.241161	9.45198	-81.9125	-79.0609	-12.486	-54.3197	-48.0123	-76.173	-59.8603	-60.4906	-57.5232	-79.3432	-84.0055	-48.5801	-80.9774	-61.2376	-93.0874	-81.6956	-50.7065	-50.634	-86.3448	-77.7903	-84.5508	-66.6495	-34.6393	-34.5933	-69.9689	-79.6963	-73.5345	-39.2118	-40.3836	-70.0783	-13.9604	5.37779e-11	-63.2686
reactome_Reduction_of_cytosolic_Ca_levels_Main_Pathway	Reactome 1.3	0.924231	3.35695	3.74877	-3.95407	0.841485	-1.91144	0.91852	-4.62584	0.701388	-54.2043	-48.6894	-12.438	-55.0916	-38.8336	-63.703	-37.923	-46.812	-55.4058	-48.0067	-63.703	-45.2705	-32.159	-46.3714	-63.703	-31.524	-48.2118	-39.6358	-45.8262	-50.087	-63.703	-35.9619	-36.6551	-34.7722	-63.703	-54.4915	-45.4654	-39.971	-39.6138	-34.638	-13.2272	-5.89644e-10	-44.9712
reactome_Regulation_of_IGF_Activity_by_IGFBP_Main_Pathway	Reactome 1.3	-14.4645	-11.3812	-11.4469	-0.107121	-1.44694	5.98489	-9.85235	32.3406	10.3735	-5.41818	-14.4645	-14.4645	-10.3639	-14.4645	-14.4645	-12.2702	-14.4645	-14.4645	-14.4645	-14.4645	-14.4645	-14.4645	-12.5726	-14.4645	-14.4645	-14.4645	-14.4645	-14.4645	-14.4645	-14.4645	-14.4645	-10.5135	-14.4645	-11.7174	-14.4645	-12.419	-14.4645	-14.4645	-12.419	-14.4645	1.85855e-10	-13.5888
reactome_Removal_of_aminoterminal_propeptides_from_gamma_carboxylated_proteins_Main_Pathway	Reactome 1.3	-19.4732	-18.6886	-18.6886	14.0274	5.78103	27.7129	-8.71142	36.7289	-18.6886	-8.91911	-19.4732	-19.4732	-9.90498	-19.4732	-19.4732	-14.353	-19.4732	-19.4732	-19.4732	-19.4732	-19.4732	-19.4732	-19.4732	-19.4732	-19.4732	-19.4732	-19.4732	-19.4732	-19.4732	-19.4732	-19.4732	-19.4732	-19.4732	-13.0633	-19.4732	-19.4732	-19.4732	-19.4732	-14.7003	-19.4732	-1.0318e-09	-18.3349
reactome_Retinoid_metabolism_and_transport_Main_Pathway	Reactome 1.3	0.792083	0.0392445	1.57514	4.82905	1.52207	0.714647	1.0569	0.0986179	-10.6277	-8.48324	-10.8	-3.34896	-8.02326	-2.42825	-10.8	-10.8	-8.00428	-7.65273	-10.8	-10.8	-10.8	-9.35976	-9.83096	-10.8	-10.8	-10.8	-10.8	-10.8	-10.8	-10.8	5.22122	-8.77627	-8.5297	-10.8	-10.8	-10.8	-6.68022	-8.20108	-8.77627	-2.82385	-8.21384e-11	-8.65783
reactome_SHC_mediated_cascade_Main_Pathway	Reactome 1.3	-4.30778	4.38695	-6.3849	12.1799	3.49707	15.6612	-4.38461	-10.3239	-10.3239	-5.69627	-10.6956	-10.6956	-10.6956	-10.6956	-7.65932	-10.6956	-6.98363	-3.90413	-10.6956	-10.6956	-10.6956	-10.6956	-8.60451	-3.05761	-10.6956	-10.6956	-10.6956	-10.6956	-10.6956	-10.6956	-7.65932	-10.6956	-10.6956	-10.6956	-10.6956	-10.6956	-10.6956	-5.08741	-10.6956	-10.6956	1.27407e-11	-9.54206
reactome_Scavenging_of_heme_from_plasma_Main_Pathway	Reactome 1.3	-21.2228	-24.4613	-2.06736	23.2936	-2.72795	7.25623	0.668076	5.5891	13.6724	-25.864	-13.6384	-32.6488	-26.4978	-19.4827	-19.721	-26.4978	-32.6488	-32.6488	-17.414	-17.4554	-17.8833	-15.8782	-29.8109	-32.6488	-7.88808	-19.8505	-19.7927	-18.4808	-16.3247	-25.9317	-21.1877	-24.5169	-22.9678	-28.5282	-32.6488	-15.0758	-12.8337	-16.468	-21.9247	-26.0691	4.17127e-10	-22.0567
reactome_Serotonin_Neurotransmitter_Release_Cycle_Main_Pathway	Reactome 1.3	0.438357	-2.06572	1.89393	-0.575899	-3.18211	1.09328	-1.14473	-0.810458	4.35336	-38.2057	-36.7832	-9.48673	-26.2072	-19.4526	-29.3953	-18.8784	-27.6016	-28.6067	-27.4481	-30.0234	-23.0816	-34.5006	-24.3058	-25.3056	-31.4545	-20.9827	-18.2219	-17.7057	-24.192	-20.3445	-34.3547	-23.2298	-21.2686	-24.9862	-25.6564	-21.6219	-18.9305	-21.8515	-32.6624	-9.66047	-6.88355e-10	-24.8788
reactome_Serotonin_receptors_Main_Pathway	Reactome 1.3	8.15953	14.1448	10.6217	16.2717	17.1852	-22.1511	-0.312673	-21.9596	-21.9596	-14.6325	-22.548	-9.68201	-22.548	-10.7948	-22.548	-18.7079	-22.548	-22.548	-22.548	-22.548	-14.3238	-22.548	-19.2372	-22.548	-22.548	-22.548	-22.548	-22.548	-22.548	-22.548	-22.548	-22.548	-22.548	-17.7406	-22.548	-22.548	-22.548	-22.548	-18.9684	1.83783	-9.36818e-10	-20.0267
reactome_Sodium_coupled_sulphate_di_and_tri_carboxylate_transporters_Main_Pathway	Reactome 1.3	-48.3759	-15.3037	-18.8819	-33.7821	35.8905	-4.14127	44.6489	7.58123	32.3642	-75.0858	-64.0559	-23.2287	-57.4121	-65.8753	-61.9922	-52.7398	-94.0832	-77.4887	-49.1345	-63.2047	-46.756	-55.5165	-36.2758	-41.9753	-70.1015	-69.6651	-54.3458	-94.0832	-75.8552	-58.3295	-52.3728	-94.0832	-66.9765	-82.5454	-66.9765	-66.8512	-53.8177	-48.7769	-52.1318	-57.0642	-6.78037e-09	-61.9427
reactome_Synthesis_of_16_20_hydroxyeicosatetraenoic_acids_HETE__Main_Pathway	Reactome 1.3	-15.0908	-11.8079	-11.0585	20.5605	-14.3088	34.1858	-3.51912	-23.7593	24.7982	-13.9898	-24.5439	-24.5439	-24.5439	-24.5439	-24.5439	-24.5439	-24.5439	-24.5439	-17.9829	-13.378	-24.5439	-24.5439	-20.1294	-24.5439	-24.5439	-15.3248	-15.3248	-24.5439	-24.5439	-14.0951	-24.5439	-15.3248	-24.5439	-24.5439	-24.5439	-19.771	-10.8196	-24.5439	-19.771	-24.5439	-5.999e-10	-21.6042
reactome_Synthesis_of_Leukotrienes_LT_and_Eoxins_EX__Main_Pathway	Reactome 1.3	-9.0545	-7.08473	-6.63513	12.3363	-8.58529	20.5115	-2.11147	-14.2556	14.8789	-8.39389	-14.7263	-14.7263	-14.7263	-14.7263	-14.7263	-14.7263	-14.7263	-14.7263	-10.7897	-8.02682	-14.7263	-14.7263	-12.0777	-14.7263	-14.7263	-9.19485	-9.19485	-14.7263	-14.7263	-8.45708	-14.7263	-9.19485	-14.7263	-14.7263	-14.7263	-11.8626	-6.49175	-14.7263	-11.8626	-14.7263	-3.5994e-10	-12.9625
reactome_Synthesis_of_Prostaglandins_PG_and_Thromboxanes_TX__Main_Pathway	Reactome 1.3	-11.7918	-12.8598	-7.24898	22.3607	-6.51745	8.71274	-1.98956	-18.2056	27.5398	-11.9253	-18.71	-18.71	-18.71	-18.71	-18.71	-12.559	-18.71	-9.49308	-18.71	-18.71	-18.71	-18.71	-18.71	-8.34423	-12.1303	-18.71	-18.71	-18.71	-8.98431	-11.993	-18.71	-18.71	-18.71	-18.71	-18.71	-12.6331	-18.71	-18.71	-15.6417	-18.71	-1.86797e-09	-16.6886
reactome_Synthesis_of_bile_acids_and_bile_salts_via_24_hydroxycholesterol_Main_Pathway	Reactome 1.3	-11.7918	-12.8598	-7.24898	22.3607	-6.51745	8.71274	-1.98956	-18.2056	27.5398	-11.9253	-18.71	-18.71	-18.71	-18.71	-18.71	-12.559	-18.71	-9.49308	-18.71	-18.71	-18.71	-18.71	-18.71	-8.34423	-12.1303	-18.71	-18.71	-18.71	-8.98431	-11.993	-18.71	-18.71	-18.71	-18.71	-18.71	-12.6331	-18.71	-18.71	-15.6417	-18.71	-1.86797e-09	-16.6886
reactome_Synthesis_of_bile_acids_and_bile_salts_via_27_hydroxycholesterol_Main_Pathway	Reactome 1.3	-11.0056	-12.0025	-6.76572	20.8699	-6.08295	8.1319	-1.85692	-16.9919	25.7038	-11.1303	-17.4627	-17.4627	-17.4627	-17.4627	-17.4627	-11.7218	-17.4627	-8.86021	-17.4627	-17.4627	-17.4627	-17.4627	-17.4627	-7.78795	-11.3217	-17.4627	-17.4627	-17.4627	-8.38536	-11.1934	-17.4627	-17.4627	-17.4627	-17.4627	-17.4627	-11.7909	-17.4627	-17.4627	-14.599	-17.4627	-1.74344e-09	-15.576
[truncated: 22 more rows]
