# Supplementary material for: Transcriptomic Portraits and Molecular Pathway Activation Features of Adult Spinal Intramedullary Astrocytomas
Source: Front Oncol. 2022 Mar 21;12:837570. doi: 10.3389/fonc.2022.837570 (PMC8978956; doi:10.3389/fonc.2022.837570)
Supplement: Supplementary Figure 1 — Kaplan-Meier plots for progression-free and overall survival. [file DataSheet_1.zip › Supplementary_Table_S2_DEGs.xlsx]

## Sheet: POS_DEGs
Gene.Names	baseMean.SIA_vs_ANTE	log2FoldChange.SIA_vs_ANTE	lfcSE.SIA_vs_ANTE	stat.SIA_vs_ANTE	pvalue.SIA_vs_ANTE	padj.SIA_vs_ANTE	baseMean.SIA_vs_GTEx	log2FoldChange.SIA_vs_GTEx	lfcSE.SIA_vs_GTEx	stat.SIA_vs_GTEx	pvalue.SIA_vs_GTEx	padj.SIA_vs_GTEx
ABCA1	1061.72	2.96417	0.344614	8.6014	7.8747e-18	4.53049e-16	1968.36	3.51594	0.146211	24.0471	8.96209e-128	1.59207e-126
ABCA13	37.8702	4.63685	0.790417	5.86633	4.45544e-09	4.93777e-08	60.3486	4.45296	0.326913	13.6213	2.9933e-42	1.53276e-41
ABCB4	23.0374	2.37564	0.487024	4.87787	1.0724e-06	7.07257e-06	55.2609	2.50715	0.170434	14.7104	5.52673e-49	3.17813e-48
ABCC3	941.837	6.27603	0.534408	11.7439	7.5909e-32	3.38459e-29	1429.59	5.10044	0.256125	19.9139	3.08425e-88	3.2393e-87
ABI3BP	600.715	3.64493	0.63385	5.75047	8.89955e-09	9.27433e-08	962.317	4.46327	0.235713	18.9352	5.84763e-80	5.44643e-79
ACAN	121.126	2.18731	0.608225	3.59622	0.000322874	0.00116568	227.634	3.36228	0.180522	18.6253	2.00461e-77	1.79919e-76
ACOT12	3.77642	3.40688	0.945137	3.60464	0.000312588	0.0011328	6.71874	3.93079	0.369145	10.6484	1.77463e-26	6.67396e-26
ACTR3C	16.802	2.05435	0.49538	4.14702	3.36833e-05	0.000155863	42.2829	2.37523	0.157009	15.1279	1.05972e-51	6.40295e-51
ADAM3B	4.51612	2.43806	0.701297	3.4765	0.000508013	0.00173928	5.99776	6.98478	0.550014	12.6993	5.96827e-37	2.76479e-36
ADAMTS15	53.1367	2.04479	0.43223	4.73078	2.23657e-06	1.37515e-05	121.664	2.57981	0.235394	10.9596	5.97912e-28	2.31258e-27
ADAMTS6	47.8143	2.28602	0.434953	5.25579	1.47387e-07	1.19097e-06	123.787	2.31342	0.183118	12.6335	1.38035e-36	6.3601e-36
ADAMTS9-AS2	131.421	2.85187	0.478681	5.95777	2.55704e-09	2.98628e-08	199.647	4.77268	0.198458	24.0489	8.57419e-128	1.52404e-126
ADAMTSL4-AS1	221.88	3.63818	0.405544	8.9711	2.9357e-19	2.12468e-17	292.314	8.50563	0.200892	42.3393	0	0
ADCY7	202.778	2.46124	0.350295	7.02619	2.12249e-12	4.56866e-11	482.397	2.55942	0.17845	14.3425	1.18647e-46	6.5705e-46
ADGB	14.9478	5.67354	1.47913	3.83572	0.000125195	0.000503868	88.5354	4.46065	0.569768	7.82889	4.92187e-15	1.3798e-14
ADGRE3	3.05188	3.72881	0.825231	4.51851	6.22777e-06	3.43573e-05	8.29977	2.30847	0.352621	6.54661	5.8859e-11	1.43881e-10
ADIRF	46.9603	7.92747	0.796932	9.94749	2.58621e-23	3.86678e-21	64.4411	9.21975	0.319746	28.8347	7.89091e-183	2.68456e-181
AGAP1-IT1	37.0407	2.4572	0.456039	5.38814	7.11918e-08	6.14232e-07	54.015	5.20349	0.179442	28.9981	6.943e-185	2.41533e-183
AGBL2	24.7979	4.63736	0.842167	5.50646	3.66131e-08	3.35607e-07	82.4557	3.12904	0.346601	9.02777	1.75205e-19	5.55289e-19
AIRE	19.1966	2.7572	0.681848	4.04371	5.26123e-05	0.000232139	48.3961	2.42795	0.24342	9.9743	1.97491e-23	6.93679e-23
AJUBA	77.5143	3.04913	0.538357	5.66378	1.48075e-08	1.47185e-07	156.098	3.20393	0.188093	17.0337	4.6187e-65	3.43255e-64
ALDH1A3	165.542	3.14091	0.685245	4.58363	4.56975e-06	2.60566e-05	376.912	2.75402	0.206327	13.3479	1.21893e-40	6.03956e-40
ALG9-IT1	2.89345	2.43467	0.600641	4.05345	5.04673e-05	0.000223711	3.84349	7.13057	0.358011	19.9172	2.88843e-88	3.0357e-87
AMD1P1	2.38194	2.72815	0.71744	3.80262	0.000143174	0.000567266	4.05945	3.99692	0.40004	9.99131	1.6636e-23	5.854e-23
ANKFN1	117.426	2.96694	0.453662	6.53999	6.15219e-11	9.84705e-10	194.313	4.17619	0.204742	20.3973	1.76601e-92	1.9737e-91
ANKRD22	26.334	6.22049	0.736245	8.44894	2.93947e-17	1.51958e-15	76.5947	2.11147	0.328547	6.42668	1.30417e-10	3.14691e-10
ANKRD26P4	3.63352	2.38274	0.865362	2.75346	0.00589684	0.0151169	4.93451	6.14596	0.471054	13.0472	6.58946e-39	3.17259e-38
ANKRD44	322.564	2.72456	0.29547	9.22111	2.94044e-20	2.55818e-18	890.332	2.14694	0.0888407	24.1661	5.05199e-129	9.11634e-128
ANKRD44-IT1	46.9629	3.94509	0.424314	9.29757	1.43687e-20	1.35899e-18	62.6332	8.2044	0.24784	33.1036	2.63896e-240	1.62536e-238
ANKUB1	9.76449	3.89106	1.31387	2.96153	0.00306114	0.00847191	40.6116	4.16885	0.354435	11.7619	6.13019e-32	2.57465e-31
ANO6	614.809	2.91325	0.349151	8.3438	7.19411e-17	3.42805e-15	1576.18	2.37506	0.120323	19.739	9.96791e-87	1.02492e-85
ANTXR1	2212.7	2.14058	0.322842	6.63043	3.3472e-11	5.67388e-10	5697.76	2.27982	0.11818	19.2911	6.38489e-83	6.20336e-82
AOAH-IT1	4.6581	2.69912	0.700683	3.85213	0.000117097	0.000475259	6.42515	6.08887	0.359284	16.9472	2.01783e-64	1.48319e-63
APCDD1L	42.9713	4.13833	0.90142	4.5909	4.41333e-06	2.52512e-05	59.9922	6.90473	0.34241	20.1651	1.98401e-90	2.15111e-89
APCDD1L-AS1	35.6318	4.47834	0.717347	6.24292	4.29473e-10	5.77465e-09	50.6374	6.29301	0.234393	26.8481	8.86752e-159	2.34871e-157
AQP7P1	7.44015	3.07568	0.766305	4.01365	5.97878e-05	0.000260213	11.3016	4.89709	0.404057	12.1198	8.29707e-34	3.61155e-33
AR	250.198	2.42987	0.426928	5.69151	1.25922e-08	1.26831e-07	467.785	3.42718	0.159509	21.4859	2.11124e-102	2.70206e-101
AREG	11.4506	3.96573	0.83459	4.75172	2.01697e-06	1.25403e-05	27.6995	2.59425	0.363168	7.14339	9.10574e-13	2.37531e-12
ARF4-AS1	5.24355	2.90422	0.508023	5.71671	1.08607e-08	1.10957e-07	10.6103	3.2386	0.173583	18.6573	1.10058e-77	9.9039e-77
ARHGAP22-IT1	7.85094	2.8232	0.527788	5.34913	8.83792e-08	7.49064e-07	10.7673	6.6615	0.27258	24.4387	6.63131e-132	1.23863e-130
ARHGAP26-IT1	9.97048	2.06603	0.540064	3.82552	0.000130496	0.000522423	12.8822	8.31125	0.354732	23.4296	2.13261e-121	3.5134e-120
ARHGAP42	122.917	2.17055	0.309826	7.0057	2.45762e-12	5.2225e-11	285.967	2.58621	0.12772	20.2491	3.61839e-91	3.96917e-90
ARL2BP	138.327	4.07183	0.320799	12.6928	6.48433e-37	5.7824e-34	214.24	4.90196	0.107559	45.5744	0	0
ARL5AP3	4.13557	2.42303	0.594883	4.07312	4.63868e-05	0.000207494	5.81708	5.72863	0.366406	15.6347	4.22779e-55	2.68485e-54
ARMC3	84.8006	2.16363	0.860389	2.51471	0.0119129	0.0277345	248.588	3.90325	0.320548	12.1768	4.13107e-34	1.80863e-33
ARMC4	31.9413	3.31005	0.785217	4.21545	2.49276e-05	0.000119168	106.788	3.56393	0.281409	12.6646	9.2881e-37	4.28854e-36
ARMCX3-AS1	1.33165	2.32488	0.739846	3.14239	0.00167577	0.0049892	3.30873	2.61181	0.249806	10.4553	1.38522e-25	5.10799e-25
ARRDC5	12.7659	3.34318	0.557963	5.99176	2.07579e-09	2.45758e-08	27.9887	2.88735	0.189866	15.2073	3.16233e-52	1.92731e-51
ARSJ	83.5301	3.2703	0.486602	6.72069	1.80868e-11	3.20946e-10	133.338	4.4602	0.212947	20.9451	2.07951e-97	2.49097e-96
ASAP1-IT2	36.5006	2.37115	0.368773	6.42985	1.27727e-10	1.9166e-09	56.6453	4.51537	0.208018	21.7067	1.77467e-104	2.34522e-103
ASPM	33.0842	3.92438	0.794537	4.9392	7.84422e-07	5.33104e-06	94.5676	2.03892	0.210317	9.69451	3.18167e-22	1.08267e-21
ASTL	7.99821	3.20138	0.858127	3.73066	0.000190977	0.00073103	11.4732	5.57837	0.354108	15.7533	6.51629e-56	4.20128e-55
ATP5F1P1	5.82501	2.79306	0.570007	4.90004	9.58175e-07	6.39014e-06	7.85188	7.43988	0.338064	22.0073	2.45204e-107	3.35358e-106
ATP5G1P3	1.75091	2.82916	1.02511	2.75985	0.00578271	0.0148533	3.38508	3.46092	0.371628	9.31286	1.2443e-20	4.0699e-20
AXDND1	10.8362	3.72024	0.847685	4.38871	1.14025e-05	5.88974e-05	20.3102	3.59446	0.263018	13.6662	1.61539e-42	8.31599e-42
B3GNT5	284.035	2.14369	0.415302	5.16177	2.44629e-07	1.88814e-06	595.763	2.90232	0.179821	16.1401	1.33379e-58	8.96464e-58
BACH1-IT1	14.2567	3.44108	0.471326	7.30085	2.85945e-13	7.24115e-12	22.8328	4.53657	0.19042	23.824	1.88252e-125	3.25794e-124
BACH1-IT2	12.8963	2.0648	0.401071	5.14822	2.62973e-07	2.01108e-06	20.2241	4.36754	0.174238	25.0665	1.15492e-138	2.34147e-137
BCLAF1P1	1.26317	2.02723	0.831467	2.43813	0.0147633	0.0334414	2.05408	4.43402	0.398282	11.1329	8.67815e-29	3.41951e-28
BECN1P2	24.305	5.92073	1.05347	5.6202	1.90738e-08	1.85892e-07	31.9622	10.1388	0.709047	14.2991	2.21579e-46	1.22094e-45
BEST3	160.617	4.80121	0.601763	7.97858	1.4803e-15	5.54147e-14	354.947	2.96263	0.188183	15.7433	7.63163e-56	4.91319e-55
BHLHB9P1	2.08186	3.31821	1.23766	2.68104	0.00733927	0.0182797	5.3025	7.87923	1.05608	7.46084	8.59725e-14	2.32075e-13
BLID	16.8325	4.0915	0.641347	6.37955	1.77609e-10	2.58619e-09	22.7405	7.17351	0.331936	21.6111	1.41105e-103	1.83949e-102
BLM	130.457	2.57014	0.511184	5.02782	4.96095e-07	3.53992e-06	353.681	2.17546	0.131427	16.5526	1.53301e-61	1.08123e-60
BLZF2P	9.50718	3.26376	0.838154	3.89399	9.8607e-05	0.000406357	12.3064	8.77415	0.686711	12.7771	2.20212e-37	1.02831e-36
BMP2K	564.522	3.3795	0.350191	9.65044	4.8946e-22	6.08026e-20	1171.05	3.08142	0.0915248	33.6675	1.7273e-248	1.16374e-246
BNC2	180.729	2.99023	0.550108	5.43572	5.4577e-08	4.82554e-07	353.024	3.27555	0.193523	16.9259	2.89663e-64	2.12408e-63
BNIP3P5	2.21246	3.24478	0.833125	3.89471	9.8315e-05	0.000405288	3.64278	4.36839	0.290646	15.0299	4.67573e-51	2.79178e-50
BOC	382.636	2.3335	0.397429	5.87148	4.31917e-09	4.80259e-08	755.166	3.18403	0.169488	18.7862	9.7968e-79	8.94908e-78
BRAFP1	10.867	2.65065	0.47545	5.57505	2.47463e-08	2.35477e-07	14.699	6.56054	0.349887	18.7505	1.91859e-78	1.7474e-77
BRCA2	26.8443	3.23038	0.536284	6.02363	1.70549e-09	2.0632e-08	54.4356	3.11934	0.176276	17.6957	4.52386e-70	3.62578e-69
BTBD19	318.401	2.81464	0.347126	8.10839	5.12928e-16	2.09612e-14	450.521	5.59	0.175222	31.9023	2.48049e-223	1.27355e-221
BTF3L4P2	1.53853	2.97157	0.875628	3.39365	0.000689684	0.00228361	4.15127	2.33962	0.247237	9.46308	2.99012e-21	9.92964e-21
BTF3P6	1.65992	2.20567	0.821584	2.68466	0.00726038	0.0181085	2.44585	5.21302	0.406432	12.8263	1.16795e-37	5.49129e-37
BTG2	2021.99	3.01388	0.304665	9.89243	4.48976e-23	6.48004e-21	5116.84	2.41457	0.130167	18.5497	8.19843e-77	7.29256e-76
BTN2A3P	24.6497	2.80883	0.397547	7.06541	1.60138e-12	3.51051e-11	69.3373	2.09863	0.17579	11.9383	7.47326e-33	3.19837e-32
BUD13P1	20.0584	2.75328	0.510459	5.39373	6.90095e-08	5.98298e-07	50.4295	2.41127	0.170973	14.1032	3.62859e-45	1.96193e-44
C10orf55	2.44316	2.48696	0.739464	3.36319	0.000770468	0.00251672	5.67138	2.66588	0.275649	9.67131	3.99235e-22	1.35525e-21
C11orf88	9.04804	4.65289	1.22633	3.79415	0.000148151	0.00058513	51.5942	2.09709	0.401494	5.22322	1.75841e-07	3.73481e-07
C1orf158	38.0841	5.0078	0.930049	5.38445	7.26656e-08	6.26083e-07	90.0125	4.57096	0.44086	10.3683	3.45687e-25	1.26163e-24
C1orf167	2.5462	3.40262	0.726545	4.68329	2.82311e-06	1.69692e-05	4.14299	4.53476	0.272971	16.6126	5.64679e-62	4.00559e-61
C1orf61	5468.51	2.25604	0.459518	4.90957	9.12744e-07	6.12478e-06	13191.6	2.50692	0.154359	16.2408	2.59665e-59	1.76137e-58
C1orf87	101.159	2.63626	1.12834	2.33641	0.0194699	0.0425994	165.531	4.13262	0.43046	9.60047	7.9579e-22	2.68075e-21
C1RL-AS1	75.9504	2.44156	0.484309	5.04133	4.62309e-07	3.31897e-06	121.439	4.2654	0.188835	22.588	5.6906e-113	8.37762e-112
C21orf62	34.2529	4.34286	0.643489	6.74893	1.48941e-11	2.69097e-10	54.7512	4.60543	0.216154	21.3062	9.9357e-101	1.25086e-99
C22orf34	46.5063	3.15991	0.467955	6.75261	1.45213e-11	2.62931e-10	105.386	2.73724	0.192509	14.2188	7.0048e-46	3.82561e-45
C2orf91	5.86845	3.21296	0.839226	3.82848	0.000128938	0.000516765	16.4509	2.15063	0.401092	5.36193	8.23386e-08	1.77462e-07
C5orf56	310.31	2.57336	0.315872	8.14683	3.73576e-16	1.55723e-14	705.387	2.69357	0.072395	37.2066	5.33447e-303	6.35544e-301
C5orf63	84.3282	3.12076	0.367875	8.48321	2.19067e-17	1.15887e-15	201.156	2.59244	0.109134	23.7547	9.82283e-125	1.68672e-123
C6orf118	46.0339	4.0751	0.921783	4.42089	9.82961e-06	5.16271e-05	83.6473	3.75056	0.361956	10.3619	3.69484e-25	1.34718e-24
C9orf153	4.60782	2.38221	0.599316	3.97489	7.04132e-05	0.000301207	8.68508	3.47959	0.226469	15.3645	2.83009e-53	1.75182e-52
C9orf47	70.4766	3.5719	0.469424	7.60913	2.75951e-14	8.27158e-13	126.579	3.73487	0.181289	20.6017	2.64972e-94	3.04289e-93
CACNA1C-IT1	2.59035	3.72447	0.802829	4.63918	3.49799e-06	2.05509e-05	3.51569	6.98109	0.516092	13.5269	1.08577e-41	5.50683e-41
CACNA1C-IT3	25.8712	2.10268	0.359932	5.84189	5.16128e-09	5.66222e-08	32.8165	10.19	0.229	44.4976	0	0
CAPNS2	6.50495	3.37648	0.693203	4.87084	1.11124e-06	7.30943e-06	12.3719	3.488	0.278597	12.5199	5.81151e-36	2.64805e-35
CASC1	35.5553	2.48244	0.743696	3.33797	0.00084393	0.00273061	116.489	3.19807	0.23922	13.3687	9.21172e-41	4.57871e-40
CASC17	1.78562	2.18523	0.917071	2.38284	0.0171797	0.0381399	2.69619	4.96561	0.403344	12.3111	7.892e-35	3.5105e-34
CASZ1	85.7576	3.01511	0.476381	6.32921	2.46427e-10	3.48417e-09	155.833	3.63664	0.234918	15.4804	4.70174e-54	2.94223e-53
CATIP	16.7585	3.46674	0.919435	3.77051	0.000162912	0.000637378	35.3583	3.09942	0.304296	10.1855	2.30063e-24	8.26817e-24
CATSPERB	7.46877	2.72316	0.917785	2.9671	0.00300623	0.00834232	11.1863	4.96482	0.386817	12.8351	1.04317e-37	4.90539e-37
CCAT2	1.5045	2.60899	1.07151	2.43487	0.0148973	0.0337053	2.04553	6.30776	0.929239	6.78809	1.1363e-11	2.85574e-11
CCDC129	264.482	5.20008	0.893766	5.81816	5.94973e-09	6.45347e-08	358.272	7.5548	0.337631	22.3759	6.75441e-111	9.64019e-110
CCDC141	63.9017	4.033	0.481915	8.36869	5.82643e-17	2.83035e-15	127.755	3.27919	0.220966	14.8403	8.04178e-50	4.70061e-49
CCDC146	115.751	2.50094	0.513518	4.87021	1.11479e-06	7.32697e-06	483.395	2.00556	0.157714	12.7164	4.79652e-37	2.227e-36
CCDC162P	70.4076	2.21326	0.821014	2.69576	0.00702286	0.0176058	125.351	3.58418	0.253925	14.1151	3.06515e-45	1.65874e-44
CCDC170	106.179	3.13668	0.737121	4.25532	2.08754e-05	0.000101625	194.105	3.6011	0.268196	13.4272	4.19223e-41	2.09523e-40
CCDC178	10.49	2.99186	1.0253	2.91805	0.00352231	0.00960767	19.0621	3.70886	0.322159	11.5125	1.14073e-30	4.66899e-30
CCDC189	16.2991	2.96716	0.669722	4.43043	9.40463e-06	4.96877e-05	36.8522	2.80694	0.231046	12.1488	5.81831e-34	2.5394e-33
CCDC190	12.9215	2.3485	0.736183	3.19011	0.0014222	0.00432218	22.5827	3.79164	0.280865	13.4999	1.5666e-41	7.9117e-41
CCDC26	4.37234	4.15324	0.785341	5.28845	1.23355e-07	1.01151e-06	10.0207	2.81441	0.396323	7.1013	1.23585e-12	3.20865e-12
CCDC80	587.604	3.12135	0.239058	13.0569	5.80648e-39	7.2491e-36	1510.18	2.38231	0.144426	16.4951	3.9822e-61	2.78447e-60
CCL3	648.294	9.01795	0.613531	14.6984	6.59527e-49	1.82975e-45	902.488	6.90727	0.345072	20.0169	3.92615e-89	4.18044e-88
CCL3L3	345.815	6.77567	0.526591	12.867	6.89872e-38	7.17726e-35	499.807	5.81067	0.40085	14.4959	1.28691e-47	7.23713e-47
CCL4	566.809	7.73176	0.606331	12.7517	3.04956e-37	2.82017e-34	861.305	5.19955	0.26189	19.854	1.01836e-87	1.05874e-86
CCL4L2	334.44	7.45733	0.643132	11.5953	4.35179e-31	1.78131e-28	499.778	5.26372	0.363384	14.4853	1.50112e-47	8.43717e-47
CCL8	15.7069	5.50801	0.928914	5.92952	3.03826e-09	3.5008e-08	32.2077	3.1903	0.352864	9.04118	1.54988e-19	4.9182e-19
CCNK	257.477	3.10612	0.339511	9.14883	5.75546e-20	4.79027e-18	459.74	3.708	0.0695958	53.279	0	0
CCR4	3.09688	2.84113	0.770206	3.68879	0.000225326	0.000846932	5.80806	3.48914	0.371926	9.38128	6.51792e-21	2.14806e-20
CCT7P2	10.0222	3.77415	0.830105	4.54659	5.45213e-06	3.05524e-05	14.3122	5.9045	0.395111	14.9439	1.70687e-50	1.00821e-49
CD101	20.2965	2.23372	0.482389	4.63054	3.64706e-06	2.13463e-05	44.106	2.80805	0.178012	15.7745	4.66304e-56	3.01525e-55
CD163	749.43	4.16537	0.60073	6.93384	4.0956e-12	8.31407e-11	2114.39	2.13887	0.353039	6.05846	1.37434e-09	3.1833e-09
CD28	12.1723	2.62303	0.700456	3.74474	0.000180578	0.000696669	25.9458	2.91245	0.265006	10.9901	4.26336e-28	1.65456e-27
CD300LB	5.68633	3.19824	0.6692	4.7792	1.75997e-06	1.11112e-05	16.1915	2.11137	0.263549	8.01132	1.13487e-15	3.24067e-15
CD302	149.722	3.10449	0.33044	9.39501	5.72142e-21	5.90323e-19	387.358	2.3406	0.148609	15.75	6.86481e-56	4.42413e-55
CD80	8.46096	3.73861	0.752241	4.96996	6.69656e-07	4.6228e-06	16.9455	3.25614	0.275639	11.813	3.34243e-32	1.4111e-31
CD84	432.949	3.62061	0.427981	8.45974	2.67964e-17	1.39682e-15	1005.96	2.68668	0.192761	13.9379	3.7293e-44	1.97859e-43
CDCA2	6.14531	3.04819	0.759981	4.01087	6.04952e-05	0.000262971	18.3029	2.8908	0.252802	11.435	2.79487e-30	1.1355e-29
CDCA7L	79.2703	2.53661	0.479359	5.29168	1.21196e-07	9.96753e-07	195.618	2.45579	0.12379	19.8383	1.38996e-87	1.44265e-86
CDHR3	138.949	2.59922	0.578648	4.49189	7.05949e-06	3.8453e-05	351.87	3.21717	0.223341	14.4047	4.83067e-47	2.69353e-46
CDK15	4.91187	2.13742	0.903283	2.36628	0.0179677	0.0396918	11.5017	2.59485	0.28813	9.00582	2.14057e-19	6.76757e-19
CDK6	727.086	2.09662	0.354651	5.91177	3.38447e-09	3.85348e-08	1887.32	2.26596	0.102595	22.0865	4.26373e-108	5.87872e-107
CDKN2A	97.5833	5.10096	0.540603	9.43569	3.88439e-21	4.18057e-19	190.151	3.45217	0.172141	20.0543	1.85246e-89	1.97996e-88
CDKN2B	102.687	4.05971	0.496377	8.17867	2.86998e-16	1.22064e-14	262.498	2.4726	0.145734	16.9665	1.45282e-64	1.07043e-63
CDKN2B-AS1	23.1984	4.66878	0.653622	7.14294	9.13584e-13	2.08894e-11	39.6412	4.10647	0.185707	22.1126	2.39261e-108	3.31219e-107
CDR1	151.943	2.10627	0.459622	4.58261	4.59201e-06	2.61719e-05	230.651	4.63488	0.253294	18.2984	8.51738e-75	7.33317e-74
CECR3	4.24529	2.81993	0.636927	4.4274	9.53746e-06	5.02513e-05	5.92441	6.5538	0.382494	17.1344	8.224e-66	6.1759e-65
CELSR1	55.8922	2.56935	0.729019	3.5244	0.000424446	0.00148592	257.344	4.28017	0.30363	14.0967	3.98181e-45	2.15065e-44
CENPF	95.0643	2.66077	0.578897	4.59628	4.30101e-06	2.46992e-05	163.136	3.78145	0.224711	16.8281	1.51916e-63	1.10558e-62
CFAP100	48.9248	4.01402	0.98294	4.08369	4.43269e-05	0.000199172	95.123	3.4145	0.409021	8.34798	6.94398e-17	2.04613e-16
CFAP161	13.3325	2.20161	0.874343	2.51802	0.0118018	0.0275218	39.8668	3.54861	0.343829	10.3208	5.6721e-25	2.06153e-24
CFAP47	143.691	4.24108	0.907582	4.67294	2.96919e-06	1.77669e-05	211.415	5.34961	0.337489	15.8512	1.3791e-56	9.0025e-56
CFAP54	347.363	4.12405	0.783106	5.26627	1.39227e-07	1.13199e-06	519.16	5.13357	0.254658	20.1587	2.25819e-90	2.4458e-89
CFAP61	40.5807	2.41569	0.755121	3.19908	0.00137868	0.00420117	118.396	3.37598	0.260704	12.9495	2.36562e-38	1.12735e-37
CFAP65	43.0021	3.33691	1.07931	3.09171	0.00199005	0.00580552	152.799	2.85115	0.36024	7.9146	2.48059e-15	7.01012e-15
CFAP70	483.683	2.22761	0.560229	3.97625	7.00099e-05	0.000299852	841.06	3.70764	0.215713	17.1878	3.27684e-66	2.48192e-65
CFAP77	16.4722	3.04863	1.07558	2.83441	0.00459099	0.0121176	48.9488	3.29412	0.475072	6.93394	4.0929e-12	1.04471e-11
CFAP99	35.2784	2.62806	0.76713	3.42583	0.000612923	0.00206006	66.3115	3.45827	0.291291	11.8722	1.65023e-32	7.00621e-32
CHI3L1	1260.86	4.06784	0.70204	5.79431	6.86031e-09	7.35172e-08	3506.47	2.16783	0.383121	5.65834	1.5284e-08	3.39612e-08
CHST9	207.476	2.07489	0.530074	3.91434	9.06502e-05	0.000377618	365.287	3.66475	0.168072	21.8047	2.09362e-105	2.80151e-104
CKAP2L	7.78446	3.9184	0.806739	4.85709	1.19125e-06	7.77427e-06	16.4913	3.02499	0.325547	9.29205	1.51351e-20	4.93839e-20
CLEC5A	141.909	6.24736	0.629777	9.91996	3.4091e-23	5.03679e-21	326.796	2.77114	0.297693	9.30872	1.29384e-20	4.23014e-20
CLHC1	112.556	2.99162	0.438695	6.81937	9.14419e-12	1.73496e-10	300.903	2.25105	0.106155	21.2053	8.52941e-100	1.05998e-98
CMYA5	1146.56	3.23747	0.475149	6.81359	9.51955e-12	1.79455e-10	1812.42	4.48444	0.156839	28.5926	8.29553e-180	2.74063e-178
CNBD2	5.22669	2.41072	0.459592	5.24534	1.55998e-07	1.25245e-06	13.3059	2.41958	0.17007	14.227	6.22973e-46	3.40533e-45
CNN2P8	14.9412	3.13986	1.02972	3.04924	0.00229422	0.00656553	24.6453	4.19275	0.306064	13.6989	1.03005e-42	5.32043e-42
COL14A1	197.709	2.24351	0.529558	4.23658	2.26953e-05	0.000109567	524.944	2.15543	0.26292	8.19806	2.44299e-16	7.10091e-16
COL15A1	105.99	2.56842	0.48658	5.27851	1.30237e-07	1.0634e-06	240.273	2.70791	0.220589	12.2758	1.2216e-34	5.40974e-34
COL20A1	502.481	2.48608	0.722801	3.4395	0.000582785	0.00196616	1061.15	3.00027	0.226411	13.2514	4.42789e-40	2.17393e-39
COL21A1	132.792	2.59781	0.516441	5.03022	4.89922e-07	3.5011e-06	259.059	3.25063	0.236209	13.7617	4.33446e-43	2.25166e-42
COL22A1	287.148	3.27094	0.553843	5.90589	3.50747e-09	3.98263e-08	486.997	4.10514	0.235823	17.4077	7.21416e-68	5.61148e-67
COL27A1	844.039	2.27531	0.418082	5.44226	5.26093e-08	4.67142e-07	1706.69	3.09219	0.195896	15.7848	3.95718e-56	2.56311e-55
COL4A3	332.807	3.09664	0.672842	4.60233	4.17781e-06	2.40914e-05	615.28	3.57024	0.199032	17.938	5.95136e-72	4.88927e-71
COL4A4	187.268	2.24106	0.581632	3.85306	0.000116653	0.000473687	391.819	2.95394	0.175093	16.8707	7.39197e-64	5.39485e-63
COL4A6	34.5921	2.1115	0.466732	4.524	6.06823e-06	3.35364e-05	68.8983	3.09284	0.201107	15.3791	2.26061e-53	1.40072e-52
COL5A1	589.523	2.95655	0.537037	5.5053	3.68545e-08	3.37572e-07	974.094	4.16644	0.216236	19.268	9.97268e-83	9.66479e-82
COL8A1	439.126	3.31084	0.537911	6.15501	7.50748e-10	9.72273e-09	723.362	4.19159	0.227365	18.4355	6.82047e-76	5.96709e-75
COLEC12	475.958	2.21208	0.451634	4.89795	9.68399e-07	6.45315e-06	1120.08	2.53456	0.125101	20.2601	2.8941e-91	3.18144e-90
COX20	165.98	2.89554	0.239199	12.1052	9.91677e-34	5.50249e-31	282.329	4.00583	0.0761021	52.6376	0	0
COX6CP1	11.7808	2.30975	0.447296	5.1638	2.41987e-07	1.86916e-06	15.6184	7.23807	0.246426	29.3722	1.24322e-189	4.54527e-188
CPEB2-AS1	15.3446	2.4452	0.479834	5.09593	3.47025e-07	2.56889e-06	23.4195	4.71756	0.175235	26.9214	1.23418e-159	3.3001e-158
CREB3L2	657.208	2.07576	0.19126	10.8531	1.92828e-27	4.86335e-25	1732.72	2.20617	0.080616	27.3664	6.88581e-165	1.93511e-163
CRISPLD1	219.833	2.97471	0.419682	7.08802	1.36044e-12	3.02753e-11	479.301	2.8777	0.180786	15.9177	4.77449e-57	3.13861e-56
CTBP2P8	21.2242	2.21551	0.534443	4.14546	3.39125e-05	0.000156837	29.3266	5.85308	0.268463	21.8022	2.21154e-105	2.95802e-104
CTGF	1296.26	2.40795	0.656696	3.66677	0.000245633	0.000912896	2292.99	3.67697	0.216186	17.0084	7.11635e-65	5.27225e-64
CUBN	166.876	2.5928	0.512904	5.05515	4.30061e-07	3.11342e-06	306.024	3.52031	0.190326	18.4962	2.21635e-76	1.95344e-75
CXCR2P1	2.42499	3.27963	0.847781	3.86849	0.000109512	0.000446944	5.02713	3.17609	0.367081	8.65229	5.0474e-18	1.53295e-17
CXCR5	2.32337	3.33172	0.723178	4.60705	4.0842e-06	2.36259e-05	3.2545	6.30325	0.364892	17.2743	7.34883e-67	5.6185e-66
CXorf21	40.5348	4.14219	0.495448	8.36049	6.24567e-17	3.01058e-15	111.429	2.22941	0.226636	9.83698	7.80156e-23	2.69759e-22
CYB5D1	18.4108	3.59491	0.54401	6.60818	3.89068e-11	6.52427e-10	32.29	3.9257	0.133762	29.3483	2.5094e-189	9.14199e-188
CYCSP25	3.01188	3.05267	1.07918	2.8287	0.00467368	0.0123072	3.95794	7.47113	1.00191	7.45692	8.85704e-14	2.39039e-13
CYCSP28	3.58536	3.1366	0.699632	4.48321	7.35271e-06	3.97997e-05	4.90958	6.89771	0.40412	17.0685	2.54657e-65	1.90035e-64
CYCSP34	11.1998	2.54379	0.46873	5.42699	5.73113e-08	5.03776e-07	25.2242	2.77839	0.147789	18.7998	7.58432e-79	6.94449e-78
CYP4F24P	21.575	3.86616	0.85373	4.52855	5.93902e-06	3.29244e-05	44.079	3.24714	0.415924	7.80706	5.85358e-15	1.63742e-14
CYP4F3	49.9992	2.67867	0.733024	3.65427	0.000257911	0.000953478	144.32	2.00027	0.29519	6.7762	1.23375e-11	3.0961e-11
CYP51A1P3	8.15607	2.01998	0.474207	4.25969	2.04706e-05	9.99475e-05	12.0214	5.10271	0.230425	22.1448	1.17117e-108	1.63008e-107
CYR61	536.325	2.87278	0.441291	6.50994	7.51786e-11	1.18731e-09	1411.81	2.26973	0.211799	10.7165	8.51957e-27	3.22286e-26
DAB2	501.852	2.31941	0.343099	6.76018	1.37824e-11	2.5046e-10	1370.82	2.1255	0.125782	16.8982	4.63553e-64	3.39115e-63
DANT2	78.2685	2.04814	0.396739	5.16243	2.43769e-07	1.88208e-06	100.774	7.6637	0.166839	45.9347	0	0
DAPK1-IT1	6.35813	2.42489	0.746731	3.24734	0.0011649	0.00361771	8.2234	8.08019	0.509657	15.8542	1.31536e-56	8.59373e-56
DCAF4L2	4.75445	2.65093	0.970511	2.73148	0.00630514	0.0160139	7.0421	5.13754	0.520241	9.8753	5.3273e-23	1.84888e-22
DCDC1	121.392	2.21265	0.864606	2.55914	0.010493	0.0248766	170.057	5.38315	0.328525	16.3858	2.41573e-60	1.66798e-59
DDX10P1	11.5321	2.61056	0.492328	5.30249	1.14235e-07	9.46989e-07	16.3168	5.64326	0.285918	19.7373	1.03108e-86	1.05912e-85
DEXI	33.5361	6.58553	0.591928	11.1256	9.42135e-29	2.8688e-26	46.1923	8.01833	0.172513	46.4795	0	0
DGKG	891.058	2.25224	0.551042	4.08725	4.3652e-05	0.000196506	1493.43	3.96927	0.165188	24.0288	1.39197e-127	2.46144e-126
DISC1-IT1	6.76496	3.2934	0.619894	5.31284	1.07928e-07	9.00684e-07	9.43088	6.40952	0.325274	19.705	1.95421e-86	1.99739e-85
DLEC1	139.455	3.15374	0.729009	4.32607	1.51795e-05	7.61688e-05	303.591	2.89317	0.261667	11.0567	2.03495e-28	7.95646e-28
DLEU2	63.0315	3.06433	0.365267	8.38931	4.89001e-17	2.41779e-15	166.038	2.32119	0.0918786	25.2636	8.02423e-141	1.68323e-139
DLEU2L	25.5388	2.00751	0.3901	5.14613	2.65919e-07	2.03112e-06	42.1653	4.03959	0.176677	22.8643	1.05443e-115	1.60754e-114
DLEU7-AS1	22.2709	3.20145	0.574544	5.57217	2.51586e-08	2.39188e-07	46.3541	3.0649	0.252827	12.1225	8.02549e-34	3.49482e-33
DLGAP5	4.55886	3.70333	0.828433	4.47028	7.81167e-06	4.20027e-05	9.7275	2.99571	0.461194	6.49554	8.27347e-11	2.01241e-10
DLX4	3.2254	2.29816	0.944646	2.43283	0.0149813	0.0338646	9.87952	3.32279	0.358292	9.27397	1.79336e-20	5.84163e-20
DNAH11	118.335	2.28814	0.780052	2.93332	0.00335358	0.00919261	447.745	5.85822	0.374304	15.651	3.2728e-55	2.0831e-54
DNAH12	38.3092	2.40741	0.764589	3.14864	0.00164035	0.00489692	239.718	4.07259	0.297717	13.6794	1.34834e-42	6.95517e-42
DNAH5	297.313	2.52551	0.612261	4.12489	3.70908e-05	0.000169712	423.337	5.32152	0.234133	22.7286	2.33449e-114	3.49516e-113
DNAH7	403.989	2.51456	0.659657	3.81192	0.000137894	0.000548434	560.337	5.6752	0.261697	21.6861	2.7744e-104	3.65229e-103
DNAJB13	4.50313	2.38863	0.732953	3.25891	0.00111842	0.00348959	41.3777	4.40679	0.350566	12.5705	3.06683e-36	1.4053e-35
DNM1P46	11.6766	2.2958	0.477664	4.80632	1.53737e-06	9.82008e-06	28.376	2.49536	0.192631	12.9541	2.22765e-38	1.06226e-37
DNM1P47	30.6835	3.54036	0.452603	7.82223	5.18956e-15	1.76297e-13	58.4223	3.51148	0.223898	15.6834	1.96483e-55	1.25629e-54
DNM3-IT1	7.19724	2.2305	0.584752	3.81443	0.000136498	0.000543404	10.3619	5.37964	0.286253	18.7933	8.57013e-79	7.83551e-78
DNMBP	239.557	2.27215	0.317093	7.16558	7.746e-13	1.80588e-11	509.177	2.89801	0.0862444	33.6023	1.55121e-247	1.03606e-245
DPPA2P4	7.30461	4.86764	1.085	4.48628	7.2476e-06	3.93403e-05	10.8997	5.31108	0.552912	9.60566	7.56681e-22	2.55096e-21
DPRXP4	12.7411	2.4893	0.590277	4.21717	2.47392e-05	0.000118359	18.1332	4.86973	0.228967	21.2682	2.23516e-100	2.80026e-99
DPYD-IT1	1.60097	3.0195	0.921728	3.27592	0.0010532	0.00331576	2.46957	4.83713	0.384516	12.5798	2.72711e-36	1.25094e-35
DRC1	70.4369	3.84165	0.859603	4.46909	7.85515e-06	4.21978e-05	154.219	2.93449	0.29603	9.9128	3.66241e-23	1.2761e-22
DRC7	18.3555	2.36354	0.77748	3.04001	0.00236573	0.00674201	78.9962	3.48054	0.358451	9.70994	2.735e-22	9.32529e-22
DSCAM-IT1	44.5613	2.48002	0.713718	3.47479	0.00051126	0.00174848	57.7666	10.3001	0.410761	25.0757	9.16913e-139	1.86385e-137
DSEL	497.026	2.00831	0.446603	4.49687	6.89624e-06	3.7613e-05	1367.27	2.09806	0.109009	19.2467	1.50575e-82	1.45515e-81
DTHD1	63.1493	4.11687	1.04368	3.94456	7.99473e-05	0.000337159	182.695	4.78068	0.36605	13.0602	5.55896e-39	2.67978e-38
DTL	8.56502	3.19142	0.69279	4.60662	4.09275e-06	2.36665e-05	22.0018	2.39626	0.240448	9.96582	2.15102e-23	7.54421e-23
DUSP18	91.9871	2.34862	0.376179	6.24338	4.28228e-10	5.76221e-09	220.475	2.53319	0.0985584	25.7024	1.09907e-145	2.44338e-144
DUXAP1	4.51255	2.76483	0.949355	2.91232	0.0035875	0.00975139	6.81019	4.95581	0.37509	13.2123	7.44885e-40	3.64608e-39
DYRK3	52.5454	2.24595	0.551554	4.07204	4.66033e-05	0.00020835	115.61	2.77823	0.164119	16.9281	2.79035e-64	2.04663e-63
DZIP1L	96.9972	2.72016	0.385742	7.05175	1.7668e-12	3.85285e-11	193.117	3.21317	0.14349	22.393	4.60815e-111	6.59831e-110
E2F2	4.33794	2.77497	0.732906	3.78625	0.000152935	0.000602085	11.2084	2.40174	0.333108	7.2101	5.59108e-13	1.46742e-12
E2F3-IT1	8.9447	2.50652	0.512264	4.89303	9.92943e-07	6.60085e-06	11.4222	8.89466	0.351139	25.3309	1.45986e-141	3.09389e-140
E2F7	21.9237	4.45725	0.710616	6.27237	3.55595e-10	4.88386e-09	33.9986	4.92633	0.335168	14.6981	6.63037e-49	3.80639e-48
E2F8	3.80953	3.27178	0.95965	3.40934	0.000651194	0.00217201	7.35767	3.421	0.400847	8.53444	1.40842e-17	4.23128e-17
EAF1-AS1	6.09961	3.18001	0.636079	4.9994	5.7509e-07	4.04036e-06	11.8236	3.39317	0.193223	17.5609	4.9121e-69	3.88449e-68
EDA2R	108.147	6.13873	0.536616	11.4397	2.64808e-30	9.86864e-28	276.911	2.46425	0.12589	19.5746	2.54802e-85	2.5669e-84
EEF1A1P16	3.42003	2.38096	0.631009	3.77326	0.000161129	0.000631095	6.43079	3.53411	0.244285	14.4672	1.9539e-47	1.09581e-46
EEF1A1P22	1.92621	2.10687	0.655932	3.21202	0.00131805	0.00403492	5.81712	2.08386	0.223052	9.34247	9.41153e-21	3.08718e-20
EEF1A1P28	1.59191	2.49938	0.820804	3.04503	0.00232654	0.00664357	2.54695	4.61676	0.335603	13.7566	4.6492e-43	2.41353e-42
EEF1A1P29	1.7956	2.42813	0.768511	3.15953	0.00158025	0.00474418	3.4737	3.52631	0.302633	11.6521	2.2386e-31	9.28199e-31
EEF1A1P30	9.3347	2.46037	0.553985	4.44122	8.94517e-06	4.7552e-05	14.2393	4.81369	0.215011	22.3882	5.13119e-111	7.34043e-110
EFHB	46.6815	3.24986	0.70702	4.59656	4.29523e-06	2.46716e-05	192.598	2.26851	0.277714	8.16851	3.12231e-16	9.05245e-16
EFHC2	26.3258	2.2984	0.699771	3.28451	0.00102161	0.00323058	112.083	3.08284	0.272495	11.3134	1.12684e-29	4.52453e-29
EGR1	4729.56	2.84269	0.324801	8.7521	2.09413e-18	1.34523e-16	7383.15	4.55043	0.257478	17.6731	6.75742e-70	5.40611e-69
EGR2	554.415	5.09757	0.458626	11.1149	1.06223e-28	3.19552e-26	848.533	5.02834	0.302535	16.6207	4.93786e-62	3.50512e-61
EHBP1L1	746.204	2.41298	0.345338	6.9873	2.80219e-12	5.8846e-11	1934.03	2.28247	0.144032	15.847	1.474e-56	9.61185e-56
EIF1P1	3.423	2.30565	0.678621	3.39754	0.000679934	0.00225522	4.42513	7.37827	0.461152	15.9997	1.28451e-57	8.50011e-57
EIF4E2P2	1.51919	2.41089	0.91394	2.63791	0.00834187	0.0203844	2.03804	6.1787	0.70828	8.72353	2.69659e-18	8.254e-18
ELOCP18	7.21123	5.19702	0.880369	5.90323	3.56453e-09	4.03641e-08	9.55255	8.74552	0.61575	14.203	8.77268e-46	4.78435e-45
ELOCP23	3.47901	3.11297	0.924939	3.36559	0.000763804	0.00249986	4.60739	7.66827	0.800198	9.58297	9.42967e-22	3.17273e-21
EMP1	1448.23	2.26911	0.528614	4.29257	1.76621e-05	8.74488e-05	3218.08	2.72303	0.238209	11.4312	2.91914e-30	1.1849e-29
ENO1-IT1	17.6976	2.58488	0.424864	6.08401	1.17214e-09	1.46483e-08	23.9689	6.27736	0.30703	20.4454	6.59975e-93	7.41349e-92
ENO1P3	8.96957	3.52858	0.577517	6.10991	9.96894e-10	1.2661e-08	11.8244	8.38749	0.354679	23.6481	1.2336e-123	2.09494e-122
ENO4	28.506	2.52664	0.624934	4.04305	5.27605e-05	0.000232629	79.2744	3.43661	0.210775	16.3047	9.14385e-60	6.25336e-59
ENPEP	24.4117	2.37452	0.508615	4.66859	3.03274e-06	1.81029e-05	68.8875	2.07177	0.233118	8.88722	6.26575e-19	1.95414e-18
ENPP1	81.9689	2.09208	0.472909	4.42384	9.69599e-06	5.10112e-05	201.775	2.39565	0.1454	16.4763	5.43014e-61	3.78662e-60
ERV3-1	214.705	2.0113	0.287012	7.00774	2.42205e-12	5.16449e-11	499.079	2.5528	0.11033	23.1377	1.93155e-118	3.06122e-117
ESM1	42.2687	4.56837	0.746178	6.12236	9.22021e-10	1.17699e-08	71.9363	4.06015	0.353184	11.4958	1.38412e-30	5.65769e-30
ESPL1	10.4088	2.71197	0.602827	4.49875	6.83531e-06	3.73132e-05	23.6556	2.72179	0.312737	8.70311	3.22903e-18	9.85932e-18
ESR2	24.6559	2.03345	0.514101	3.95535	7.64221e-05	0.00032397	48.0568	3.24276	0.193611	16.7488	5.7745e-63	4.16122e-62
EVC2	26.199	2.38132	0.36345	6.55199	5.67742e-11	9.19919e-10	62.7019	2.55427	0.206506	12.369	3.84694e-35	1.72261e-34
EXOSC3P1	17.8306	3.80093	0.496016	7.66291	1.8176e-14	5.59882e-13	25.4496	5.89844	0.202224	29.1679	4.95296e-187	1.77095e-185
EZH2	51.092	3.29521	0.531404	6.20095	5.61217e-10	7.43564e-09	149.408	2.05112	0.135804	15.1036	1.53333e-51	9.241e-51
F2R	91.7233	2.37522	0.490158	4.84582	1.26087e-06	8.1901e-06	205.523	2.77168	0.138752	19.9758	8.94294e-89	9.47313e-88
F2RL2	15.736	4.19932	0.843367	4.97923	6.38372e-07	4.4301e-06	32.9717	3.07258	0.323561	9.49614	2.17821e-21	7.26156e-21
F5	350.612	2.46215	0.760542	3.23736	0.00120641	0.00372899	503.034	5.22424	0.278192	18.7792	1.11678e-78	1.01924e-77
FAM103A2P	1.95856	2.5947	0.789604	3.28607	0.00101595	0.00321388	3.48689	3.8376	0.390915	9.81696	9.51667e-23	3.28548e-22
FAM106CP	1.30327	2.65243	1.16922	2.26855	0.0232956	0.049622	1.84692	5.86695	0.66951	8.76305	1.90045e-18	5.85016e-18
FAM111B	10.0947	2.83157	0.898263	3.15228	0.00162004	0.00484788	19.6086	3.18854	0.393	8.11333	4.925e-16	1.42135e-15
FAM219B	287.132	2.45496	0.287508	8.53874	1.35696e-17	7.31791e-16	739.124	2.33849	0.0565814	41.3296	0	0
FAM227A	143.614	2.78978	0.52491	5.31477	1.06791e-07	8.91798e-07	272.831	3.4071	0.190196	17.9137	9.22798e-72	7.57509e-71
FAM30A	4.62265	2.33538	0.881239	2.65012	0.00804643	0.0197553	8.30786	3.6074	0.437823	8.23939	1.73085e-16	5.05095e-16
FAM46C	83.0103	2.81198	0.460402	6.10766	1.01105e-09	1.28212e-08	177.421	2.94861	0.163977	17.9819	2.70168e-72	2.22844e-71
FAM71A	1.6696	3.10042	0.884582	3.50495	0.000456686	0.00158404	2.36769	5.91401	0.441399	13.3983	6.18409e-41	3.08076e-40
FAM71F1	15.1559	3.66029	0.595912	6.14234	8.13168e-10	1.04606e-08	30.3551	3.25434	0.201653	16.1383	1.3723e-58	9.21949e-58
FAM81B	25.6239	4.85494	1.11188	4.36642	1.26299e-05	6.46091e-05	106.929	2.9645	0.380115	7.79895	6.24242e-15	1.74382e-14
FAM95B1	5.47847	2.69663	0.733922	3.67427	0.000238534	0.000890941	14.2145	2.28667	0.228371	10.013	1.3367e-23	4.71822e-23
FAP	18.1242	2.71727	0.666745	4.07543	4.59296e-05	0.000205744	39.1143	2.87428	0.189833	15.1411	8.67779e-52	5.24835e-51
FAR1-IT1	18.4903	2.27502	0.459301	4.95322	7.29942e-07	5.003e-06	24.0175	8.00043	0.301787	26.5102	7.39163e-155	1.85133e-153
FAS	133.013	3.74596	0.479233	7.81656	5.42869e-15	1.83422e-13	339.587	2.38965	0.173	13.813	2.12868e-43	1.11179e-42
FBLN5	376.996	2.97947	0.627717	4.74652	2.0695e-06	1.28266e-05	1040.13	2.15775	0.192836	11.1896	4.58745e-29	1.82135e-28
FBN2	55.9187	3.18609	0.615523	5.17623	2.26409e-07	1.75948e-06	93.3426	4.16481	0.27041	15.4018	1.59172e-53	9.88841e-53
FBN3	123.699	3.05733	0.746296	4.09668	4.19123e-05	0.000189448	230.301	3.55647	0.237662	14.9644	1.25467e-50	7.43242e-50
FBXO39	2.42879	2.33422	0.919076	2.53974	0.0110934	0.0260918	6.17385	2.42218	0.314255	7.70768	1.28123e-14	3.54765e-14
FCAR	14.6733	3.14384	0.58767	5.34966	8.81175e-08	7.47099e-07	40.4582	2.19695	0.282186	7.78547	6.94572e-15	1.93783e-14
FCGBP	759.825	3.63007	0.545618	6.65313	2.86921e-11	4.93737e-10	1849.95	2.55328	0.328499	7.77257	7.69083e-15	2.14339e-14
FCRL5	4.63779	3.01848	1.08617	2.77902	0.00545237	0.0141063	8.83649	3.40967	0.432691	7.88016	3.26951e-15	9.21514e-15
FDPSP3	7.49231	4.15739	0.741597	5.606	2.07059e-08	2.00468e-07	9.92073	8.55913	0.45626	18.7593	1.62418e-78	1.48057e-77
FIGN	180.644	2.41801	0.468779	5.15811	2.49459e-07	1.92126e-06	363.875	3.12124	0.16005	19.5017	1.06255e-84	1.06107e-83
FILIP1L	215.884	2.35881	0.411633	5.73038	1.00203e-08	1.03344e-07	441.48	3.03033	0.165521	18.3079	7.16241e-75	6.17866e-74
FMNL3	1620.17	2.31884	0.276244	8.39417	4.69191e-17	2.32907e-15	3817.56	2.5669	0.114095	22.4979	4.35391e-112	6.33421e-111
FNDC1	100.451	3.20648	0.866336	3.7012	0.000214585	0.000810464	144.181	5.45317	0.380504	14.3315	1.39158e-46	7.69671e-46
FNDC7	3.83219	2.09289	0.897537	2.33181	0.0197107	0.0430132	22.7203	2.6507	0.319101	8.30678	9.83381e-17	2.8858e-16
FOSB	2302.07	4.10594	0.431847	9.50786	1.94616e-21	2.2088e-19	3366.29	5.4494	0.278144	19.592	1.80935e-85	1.82574e-84
FOXA1	22.0632	4.16695	1.76669	2.35862	0.0183431	0.0404387	30.9643	5.9089	0.568076	10.4016	2.43803e-25	8.93683e-25
FOXJ1	132.11	4.3318	0.730876	5.92686	3.08776e-09	3.55128e-08	379.242	2.12663	0.327273	6.49804	8.13728e-11	1.98006e-10
FREM1	157.745	2.60155	0.611802	4.25227	2.11613e-05	0.000102797	455.063	2.00811	0.180534	11.1232	9.67211e-29	3.80825e-28
FSIP2	60.6709	2.24351	0.819072	2.73909	0.00616101	0.0156942	134.166	2.73254	0.219475	12.4504	1.39208e-35	6.29844e-35
FSIP2-AS1	7.51094	2.83765	0.582673	4.87005	1.11568e-06	7.32963e-06	17.9753	2.60337	0.162015	16.0687	4.2272e-58	2.81664e-57
FST	13.948	4.22935	0.66668	6.34389	2.24029e-10	3.18553e-09	33.107	2.68472	0.254401	10.5531	4.91366e-26	1.82852e-25
GALNT10	496.728	2.32051	0.279344	8.30701	9.81455e-17	4.49651e-15	1351.36	2.15551	0.087974	24.5017	1.41775e-132	2.67896e-131
GALNT3	59.9285	3.7433	0.67546	5.54185	2.993e-08	2.80737e-07	172.2	2.05874	0.21114	9.75063	1.83336e-22	6.28228e-22
GALNT5	65.9958	4.90284	0.749194	6.54415	5.9836e-11	9.62038e-10	97.575	5.40608	0.293079	18.4458	5.63161e-76	4.93118e-75
GALR1	145.2	2.67467	0.61585	4.34306	1.40515e-05	7.108e-05	284.421	3.23968	0.221497	14.6263	1.90931e-48	1.08901e-47
GAPDHP35	4.47747	2.50458	0.938788	2.66789	0.0076329	0.018883	9.1451	3.25805	0.317834	10.2508	1.1738e-24	4.2422e-24
GAS6-AS1	166.814	2.10466	0.420367	5.00672	5.53647e-07	3.9073e-06	351.041	2.91973	0.194499	15.0116	6.16851e-51	3.67455e-50
GCNT1P1	9.24226	2.58692	0.691454	3.74127	0.000183089	0.000704617	12.5958	6.3499	0.377602	16.8164	1.85098e-63	1.34516e-62
GCNT1P3	17.1865	4.13105	0.595573	6.93626	4.02624e-12	8.18542e-11	23.0975	7.81415	0.412951	18.9227	7.41709e-80	6.89781e-79
GCNT2	72.4387	2.20772	0.424601	5.19952	1.99808e-07	1.56788e-06	200.332	2.0987	0.154674	13.5685	6.1566e-42	3.14007e-41
GDF5	2.59716	2.85565	0.823684	3.46692	0.000526451	0.00179453	10.3334	2.67363	0.288491	9.26762	1.90342e-20	6.19619e-20
GDNF	33.1766	5.45267	0.820238	6.64767	2.97778e-11	5.09261e-10	72.4319	2.97636	0.243638	12.2163	2.5433e-34	1.11889e-33
GDNF-AS1	56.8053	2.56048	0.677141	3.78131	0.000156002	0.000612937	118.807	3.0029	0.173864	17.2716	7.702e-67	5.8856e-66
GEM	157.512	2.69624	0.471025	5.72421	1.03917e-08	1.06647e-07	437.63	2.11439	0.201752	10.4802	1.06547e-25	3.93598e-25
GHR	80.9904	2.42236	0.507129	4.7766	1.7828e-06	1.12383e-05	181.103	2.73012	0.143035	19.0871	3.23071e-81	3.07022e-80
GHRHR	5.98142	2.13123	0.651175	3.27289	0.00106452	0.00334131	12.7161	2.99265	0.205787	14.5425	6.51645e-48	3.68951e-47
GHRLOS	25.3717	2.61596	0.403561	6.48219	9.04005e-11	1.40112e-09	42.7046	4.05633	0.163751	24.7714	1.82491e-135	3.56175e-134
GK-IT1	3.545	2.02479	0.594951	3.4033	0.000665779	0.00221415	5.46757	4.56943	0.365666	12.4962	7.83279e-36	3.56327e-35
GMNC	25.2434	4.98769	1.06425	4.68658	2.77805e-06	1.67105e-05	42.673	4.16441	0.350977	11.8652	1.795e-32	7.61771e-32
GNAS-AS1	14.8919	3.16552	0.520735	6.07896	1.20968e-09	1.50571e-08	26.0592	3.92594	0.157229	24.9696	1.30811e-137	2.61935e-136
GOLGA2P5	138.25	2.12156	0.658655	3.22106	0.0012772	0.00392254	264.8	3.24662	0.209998	15.4603	6.434e-54	4.01809e-53
GPC5-IT1	5.31384	2.12751	0.867595	2.45219	0.0141988	0.0323122	7.06045	6.52659	0.510361	12.7882	1.90916e-37	8.93537e-37
GPR157	24.9376	2.01871	0.391357	5.15822	2.49304e-07	1.92066e-06	63.522	2.28157	0.158955	14.3535	1.0127e-46	5.61324e-46
GPR39	17.2606	4.51388	0.605429	7.45567	8.94146e-14	2.48618e-12	29.1801	4.20905	0.20829	20.2077	8.38238e-91	9.14945e-90
GRAP	17.6532	4.05151	0.547449	7.40071	1.35461e-13	3.62911e-12	41.6409	2.66613	0.159604	16.7047	1.21073e-62	8.67213e-62
GRK5-IT1	7.52736	2.46274	0.674283	3.65239	0.000259814	0.000959802	10.0457	6.59242	0.334375	19.7157	1.58268e-86	1.61926e-85
GSC	2.3624	2.7515	1.16513	2.36154	0.0181992	0.0401657	4.13245	3.96443	0.387618	10.2277	1.4904e-24	5.37256e-24
HAND2	4.28084	3.56119	1.33363	2.6703	0.00757835	0.0187778	8.87085	3.12351	0.387883	8.0527	8.09865e-16	2.32249e-15
HAS2	99.0143	5.29018	0.499381	10.5935	3.19508e-26	7.05999e-24	165.339	4.30335	0.18599	23.1376	1.93941e-118	3.07209e-117
HAS2-AS1	8.61173	4.24355	0.654597	6.48269	9.01003e-11	1.39734e-09	21.947	2.51896	0.164367	15.3252	5.18783e-53	3.20098e-52
HCAR3	2.27955	3.22652	0.984215	3.27827	0.00104445	0.00329072	6.05725	2.37266	0.39818	5.95877	2.54144e-09	5.82019e-09
HCG15	2.79033	3.18265	0.66142	4.81185	1.49537e-06	9.57629e-06	7.81172	2.22218	0.208427	10.6617	1.53812e-26	5.79085e-26
HDAC1P1	4.727	2.27701	0.571567	3.98381	6.78197e-05	0.000291617	6.83253	5.52084	0.37341	14.785	1.83192e-49	1.06235e-48
HEMGN	7.01515	2.98631	0.778349	3.83673	0.000124685	0.000501978	11.85	4.02673	0.304813	13.2105	7.6308e-40	3.73396e-39
HGF	71.933	2.1249	0.427666	4.9686	6.74395e-07	4.65165e-06	195.255	2.11902	0.178362	11.8805	1.49514e-32	6.3495e-32
HHIPL2	2.70418	2.29413	0.814256	2.81745	0.00484067	0.0127033	8.12535	2.00986	0.250133	8.03515	9.34608e-16	2.6755e-15
HIF1A-AS1	2.95157	2.81236	0.630342	4.46164	8.13352e-06	4.35713e-05	6.24748	3.04755	0.262139	11.6257	3.05154e-31	1.26188e-30
HIF1AP1	1.75841	2.66461	0.844216	3.15631	0.00159778	0.00478874	2.50499	5.62866	0.39681	14.1848	1.13811e-45	6.19485e-45
HIGD1AP14	2.89006	2.92981	0.698245	4.19597	2.71711e-05	0.000128687	4.64346	4.45302	0.315636	14.1081	3.3867e-45	1.83179e-44
HIGD1AP16	3.12985	2.23834	0.627739	3.56572	0.000362858	0.00129413	4.66319	4.9517	0.27875	17.7639	1.34507e-70	1.08794e-69
HIRAP1	3.56809	4.14767	0.989313	4.19247	2.75931e-05	0.000130413	5.32738	5.39554	0.489123	11.0311	2.7066e-28	1.05571e-27
HIST1H1B	15.4877	3.54361	0.645285	5.49153	3.9846e-08	3.62711e-07	22.8311	5.47421	0.351907	15.5559	1.45209e-54	9.15176e-54
HIST1H2AJ	1.47085	2.35175	1.00516	2.33968	0.0193004	0.0422655	2.49442	4.08884	0.666922	6.13091	8.73756e-10	2.04099e-09
HIST1H2BO	2.68866	2.49758	0.803965	3.10658	0.00189268	0.00555195	7.09829	2.36136	0.441298	5.35093	8.75023e-08	1.88381e-07
HIST1H3B	5.78823	2.05497	0.672811	3.05431	0.00225581	0.0064764	7.74381	7.53385	0.522541	14.4177	4.00314e-47	2.23493e-46
HIST1H3C	2.56175	2.1301	0.814711	2.61455	0.00893446	0.0216125	4.06332	4.75094	0.525228	9.0455	1.48988e-19	4.73072e-19
HIST1H3G	1.91073	2.49287	0.927742	2.68703	0.00720906	0.0179967	3.524	3.38589	0.465493	7.27378	3.49558e-13	9.2507e-13
HIST1H3I	5.74269	3.12704	0.703416	4.4455	8.76859e-06	4.67329e-05	8.886	4.86248	0.467417	10.4029	2.40582e-25	8.81981e-25
HJURP	7.00065	3.22654	0.792477	4.07147	4.67181e-05	0.000208789	17.1799	2.47298	0.349451	7.07676	1.47564e-12	3.81994e-12
HKDC1	33.3916	2.17192	0.750641	2.89342	0.00381066	0.0102863	82.708	3.82004	0.320213	11.9297	8.28619e-33	3.53892e-32
HLA-J	15.6007	3.13953	0.57121	5.49628	3.87897e-08	3.53353e-07	41.2375	2.32448	0.153319	15.1611	6.39715e-52	3.87965e-51
HLCS-IT1	7.39908	2.56943	0.61378	4.18624	2.8361e-05	0.000133587	9.95084	6.76142	0.293717	23.0202	2.92823e-117	4.54967e-116
HMBOX1-IT1	10.3373	2.52285	0.499629	5.04945	4.43086e-07	3.19475e-06	13.3472	8.95196	0.290628	30.8022	2.45053e-208	1.08957e-206
HMCN2	61.801	2.14919	0.61833	3.4758	0.000509331	0.00174308	153.835	2.38468	0.28914	8.24749	1.61755e-16	4.72346e-16
HMGA1P4	3.67683	2.71436	0.660676	4.10846	3.98313e-05	0.000180926	6.53038	3.75145	0.292009	12.8471	8.93466e-38	4.20783e-37
HMGA2	47.5173	4.48548	0.879192	5.10182	3.36406e-07	2.5014e-06	67.9792	5.7402	0.361616	15.8738	9.63056e-57	6.30266e-56
HMGB1P21	14.8333	2.88962	0.508775	5.67957	1.35034e-08	1.35191e-07	19.854	6.88956	0.284941	24.1789	3.70677e-129	6.70456e-128
HMGB3P4	14.7347	2.70711	0.48994	5.52539	3.28749e-08	3.04697e-07	20.1828	6.48379	0.240809	26.9251	1.1175e-159	2.9933e-158
HMGN1P8	11.604	2.97308	0.558331	5.32495	1.00982e-07	8.4611e-07	15.4761	7.27984	0.293427	24.8098	7.03338e-136	1.38147e-134
HNF4G	17.3822	2.59628	0.488615	5.31354	1.07515e-07	8.97538e-07	34.7119	3.15943	0.17565	17.987	2.46312e-72	2.03329e-71
HNRNPA1P53	4.35139	3.08442	0.660975	4.66647	3.06423e-06	1.8256e-05	6.4202	5.36948	0.350512	15.319	5.71227e-53	3.52316e-52
HNRNPA1P7	1.47464	2.92425	0.830962	3.51912	0.000432988	0.00151291	3.65928	2.69676	0.293489	9.18863	3.9787e-20	1.28408e-19
HNRNPA3P2	2.8207	2.24851	0.617054	3.64395	0.000268489	0.000988483	3.94775	5.27091	0.354447	14.8708	5.09786e-50	2.98945e-49
HNRNPH1P1	27.1889	3.56683	0.405309	8.80027	1.36488e-18	9.06374e-17	39.7124	5.45484	0.204156	26.719	2.8353e-157	7.40177e-156
HOTAIR	2.62813	3.37601	1.33195	2.53464	0.0112564	0.0264154	14.4959	6.3269	0.572045	11.0601	1.95797e-28	7.65743e-28
HOXA10	12.4965	5.95088	0.957616	6.21426	5.15665e-10	6.87067e-09	23.4964	3.60854	0.246144	14.6603	1.15768e-48	6.62385e-48
HOXA10-AS	6.30095	4.64471	1.22949	3.77777	0.00015824	0.000620947	8.39388	8.12619	0.676997	12.0033	3.41449e-33	1.46885e-32
HOXA6	16.1629	6.08652	0.729759	8.34045	7.40059e-17	3.51972e-15	39.8993	2.56925	0.194537	13.207	7.99388e-40	3.91039e-39
HOXA7	61.5582	8.33341	0.761732	10.9401	7.41356e-28	1.99042e-25	147.568	2.68022	0.130276	20.5734	4.75174e-94	5.42852e-93
HOXA9	17.9616	6.42681	1.12295	5.72315	1.04566e-08	1.0718e-07	35.5814	3.35935	0.260783	12.8818	5.69968e-38	2.6954e-37
HOXC-AS1	3.24965	4.0199	0.938776	4.28207	1.85165e-05	9.12809e-05	5.23577	4.71826	0.458117	10.2993	7.10043e-25	2.57459e-24
HOXC-AS2	6.70782	5.00308	1.13374	4.4129	1.01995e-05	5.33433e-05	9.07621	8.51836	0.769682	11.0674	1.80597e-28	7.06835e-28
HOXC-AS3	2.29954	3.49539	1.05107	3.32555	0.000882445	0.00283867	3.26071	5.9989	0.489367	12.2585	1.51295e-34	6.68651e-34
HOXC10	86.7486	8.35055	0.955531	8.73917	2.34823e-18	1.50341e-16	123.613	6.28861	0.309026	20.3497	4.66707e-92	5.18214e-91
HOXC6	106.091	9.10249	0.791258	11.5038	1.26216e-30	4.92419e-28	208.34	3.44004	0.208169	16.5252	2.41579e-61	1.69495e-60
HOXC8	189.032	9.64397	0.825659	11.6803	1.6069e-31	6.80045e-29	258.368	7.99418	0.328098	24.3652	4.00249e-131	7.41325e-130
HOXC9	31.2359	7.2532	1.01108	7.1737	7.29967e-13	1.70981e-11	43.9787	6.4784	0.388087	16.6932	1.46993e-62	1.05165e-61
HOXD9	12.1232	5.91172	0.949391	6.22686	4.7589e-10	6.36108e-09	26.5055	2.97398	0.226727	13.117	2.63132e-39	1.27584e-38
HSBP1P1	1.14503	2.25931	0.8135	2.77728	0.00548165	0.0141747	1.5457	6.07027	0.761116	7.97549	1.5178e-15	4.31936e-15
HSPA8P8	1.22646	2.18186	0.8999	2.42455	0.0153272	0.0345433	1.72251	5.69682	0.51104	11.1475	7.36384e-29	2.90682e-28
HSPB6	470.5	3.35794	0.437421	7.67667	1.63279e-14	5.0708e-13	1294.41	2.21285	0.154397	14.3322	1.37703e-46	7.6176e-46
HSPD1P11	77.6746	4.38524	0.510207	8.59502	8.32472e-18	4.75652e-16	102.888	8.78354	0.281547	31.1974	1.1544e-213	5.41358e-212
HSPD1P4	12.017	2.77285	0.530357	5.22827	1.71102e-07	1.36276e-06	26.5263	2.85511	0.156035	18.2979	8.60551e-75	7.40698e-74
HSPE1P11	34.1398	4.04452	0.466048	8.67833	4.01618e-18	2.47048e-16	46.418	7.26915	0.236912	30.6829	9.61432e-207	4.22605e-205
HSPE1P13	8.39817	2.41733	0.514309	4.70014	2.59979e-06	1.5734e-05	10.7957	8.80825	0.450509	19.5518	3.98441e-85	4.00479e-84
HSPE1P18	1.40317	2.78511	0.917507	3.03552	0.00240119	0.00683172	2.23762	4.70595	0.492709	9.55116	1.28249e-21	4.30385e-21
HSPE1P26	13.4951	3.20055	0.540043	5.92647	3.09514e-09	3.55812e-08	17.9743	7.15764	0.254957	28.074	2.03739e-173	6.29939e-172
HSPE1P28	6.17939	4.22074	0.709084	5.95239	2.64252e-09	3.07891e-08	8.1052	8.50422	0.496711	17.1211	1.03389e-65	7.74899e-65
HSPE1P3	3.35079	2.21846	0.659238	3.36518	0.000764935	0.00250192	7.55431	2.73477	0.206547	13.2404	5.12434e-40	2.51266e-39
HYDIN	218.159	3.36369	0.714915	4.70502	2.5384e-06	1.53913e-05	372.389	4.01659	0.253759	15.8283	1.9842e-56	1.29142e-55
IBSP	5.41441	3.51285	1.10467	3.18	0.00147277	0.00445526	9.99102	3.64809	0.498217	7.32229	2.43776e-13	6.48633e-13
ICAM1	276.588	2.16951	0.579095	3.74637	0.000179409	0.000692911	698.897	2.3123	0.251239	9.20359	3.462e-20	1.11837e-19
ICAM3	9.53936	4.71649	0.617109	7.64289	2.12407e-14	6.46386e-13	21.9395	2.78196	0.184545	15.0747	2.37544e-51	1.42688e-50
IER2	620.417	2.2596	0.490469	4.60702	4.08478e-06	2.36259e-05	1543.55	2.404	0.123441	19.4749	1.79142e-84	1.78546e-83
IFITM4P	1.68449	2.61081	0.831767	3.13887	0.00169602	0.00503961	4.82803	2.14434	0.314314	6.82227	8.96143e-12	2.26065e-11
IFNLR1	54.7075	2.4642	0.392897	6.27187	3.56732e-10	4.89318e-09	148.745	2.17427	0.188996	11.5043	1.25458e-30	5.13225e-30
IGF1	98.1957	4.44262	0.658979	6.74167	1.56572e-11	2.81457e-10	429.195	7.27177	0.254297	28.5956	7.6281e-180	2.52554e-178
IGF2	1872.34	2.16811	0.692323	3.13164	0.00173832	0.00515256	3250.09	3.77307	0.269024	14.025	1.09581e-44	5.87444e-44
IGF2BP2	158.005	3.89406	0.544759	7.14823	8.79046e-13	2.02108e-11	314.603	3.31128	0.173438	19.092	2.94476e-81	2.80107e-80
IGF2BP3	31.6371	3.89107	0.824342	4.72021	2.35596e-06	1.44076e-05	45.9375	5.66603	0.297044	19.0747	4.09533e-81	3.8859e-80
IGFBP5	5384.19	2.03575	0.404952	5.02714	4.97845e-07	3.55061e-06	9421.16	3.69515	0.176272	20.9627	1.43645e-97	1.72738e-96
IGHA1	81.7539	3.24592	0.773893	4.19428	2.73737e-05	0.000129523	205.933	2.39791	0.366322	6.54592	5.91314e-11	1.44536e-10
IGHG3	44.5132	3.12519	1.12764	2.77145	0.00558074	0.0144011	126.619	2.03804	0.524146	3.8883	0.000100949	0.000184209
IGHG4	10.4718	4.13509	1.25868	3.28527	0.00101886	0.00322269	22.2075	3.03191	0.383616	7.90351	2.71155e-15	7.65582e-15
IGHM	35.5572	4.4272	0.862144	5.1351	2.8199e-07	2.14143e-06	99.5278	2.1319	0.356048	5.98767	2.12865e-09	4.89446e-09
IGHV1-18	2.40313	3.06266	1.09003	2.80969	0.00495891	0.0129708	4.45554	3.58624	0.605752	5.92031	3.21344e-09	7.3352e-09
IGHV3-15	2.64452	3.64478	1.19489	3.05031	0.00228602	0.00654659	6.33298	2.61313	0.593918	4.39982	1.0834e-05	2.10241e-05
IGHV3-23	5.24194	4.20094	1.0704	3.92463	8.68636e-05	0.000363299	12.2087	2.69673	0.508737	5.30084	1.1527e-07	2.46955e-07
IGKC	274.305	2.34357	0.759512	3.08562	0.00203127	0.00591198	683.037	2.35715	0.411144	5.73314	9.8587e-09	2.20666e-08
IKZF1	236.567	3.31283	0.377678	8.77158	1.76174e-18	1.14853e-16	683.024	2.05357	0.162045	12.6729	8.36143e-37	3.86414e-36
IKZF2	256.394	3.04675	0.353649	8.61519	6.98283e-18	4.03598e-16	652.792	2.38715	0.123904	19.2661	1.03472e-82	1.00246e-81
IKZF3	38.1226	2.21646	0.559356	3.96252	7.41639e-05	0.000315661	101.642	2.16363	0.218007	9.92457	3.25512e-23	1.13585e-22
IL13RA2	12.0121	3.04137	0.906592	3.35473	0.000794428	0.00258484	48.639	4.01505	0.366103	10.967	5.50768e-28	2.13238e-27
IL1A	61.7943	6.82726	0.894832	7.62966	2.35382e-14	7.08957e-13	113	3.76637	0.266643	14.1251	2.65833e-45	1.4401e-44
IL1B	650.017	6.29102	0.621504	10.1223	4.40152e-24	7.37594e-22	1085.34	4.32261	0.320317	13.4948	1.67824e-41	8.46722e-41
IL1RN	37.0666	3.13392	0.574409	5.4559	4.87256e-08	4.35755e-07	86.2563	2.54826	0.301015	8.46555	2.54957e-17	7.5909e-17
IL2RA	12.4642	3.29906	0.824836	3.99965	6.34349e-05	0.000274602	27.8912	2.7588	0.40435	6.82281	8.92774e-12	2.25252e-11
IMMP2L	67.4626	2.04544	0.328602	6.22466	4.82589e-10	6.44717e-09	192.03	2.01744	0.0817684	24.6727	2.10252e-134	4.05484e-133
INE1	54.3625	3.01154	0.31824	9.4631	2.98934e-21	3.31737e-19	110.603	3.16638	0.139859	22.6398	1.75847e-113	2.60997e-112
INHBA	277.713	3.03286	0.45749	6.62936	3.37151e-11	5.71122e-10	484.625	3.83039	0.152076	25.1873	5.51816e-140	1.14431e-138
INMT	52.5073	2.41773	0.654392	3.69462	0.000220215	0.000829462	132.085	2.33746	0.230763	10.1292	4.09853e-24	1.46392e-23
IQCH	32.6143	2.47031	0.564399	4.37688	1.20389e-05	6.18646e-05	94.9047	2.98739	0.177544	16.8262	1.56885e-63	1.14094e-62
IQGAP2	144.084	4.51958	0.530485	8.51971	1.59949e-17	8.57032e-16	336.096	2.70476	0.215512	12.5504	3.95569e-36	1.80884e-35
IQGAP3	19.748	2.09064	0.578259	3.6154	0.000299888	0.00109233	53.5215	2.10523	0.337967	6.22909	4.69144e-10	1.10854e-09
IQUB	31.6466	2.08314	0.574006	3.62913	0.000284378	0.0010413	75.3125	4.81643	0.24141	19.9513	1.46144e-88	1.54543e-87
IRF1	213.117	2.40637	0.438572	5.48683	4.09199e-08	3.71538e-07	609.514	2.00215	0.197031	10.1616	2.94142e-24	1.05478e-23
IRS3P	5.85603	2.52395	0.621157	4.06331	4.83816e-05	0.000215452	16.9487	2.05677	0.196153	10.4855	1.00686e-25	3.72302e-25
IRX2	59.0069	6.64674	0.60477	10.9905	4.24499e-28	1.16476e-25	245.21	2.43278	0.170371	14.2793	2.94398e-46	1.61929e-45
ITCH-IT1	4.35824	2.45884	0.621383	3.95705	7.58825e-05	0.00032201	5.70399	7.48543	0.320958	23.3221	2.64301e-120	4.29465e-119
ITGA4	61.2998	2.42978	0.440516	5.51576	3.47269e-08	3.19962e-07	133.408	2.79622	0.160404	17.4323	4.68856e-68	3.66265e-67
ITGB3	74.9467	2.13938	0.526664	4.06214	4.86248e-05	0.000216419	148.086	3.12135	0.257814	12.107	9.70227e-34	4.21844e-33
ITGBL1	61.2925	4.01235	0.639233	6.27683	3.45555e-10	4.76168e-09	151.464	2.52907	0.179036	14.126	2.62617e-45	1.42318e-44
ITPKB-IT1	14.7776	3.25524	0.520381	6.25549	3.96264e-10	5.3686e-09	20.1678	6.50774	0.233593	27.8593	8.30627e-171	2.474e-169
ITPR2	1873.22	2.56759	0.227431	11.2895	1.478e-29	5.05535e-27	3659.11	3.25156	0.0934691	34.7875	3.75342e-265	2.99275e-263
ITPRIP	262.91	2.90722	0.406482	7.15214	8.54348e-13	1.97338e-11	696.117	2.27334	0.167268	13.591	4.52795e-42	2.31514e-41
JPX	313.059	2.71652	0.39657	6.85003	7.38326e-12	1.42688e-10	514.312	4.17546	0.1009	41.3822	0	0
JSRP1	4.10759	2.18491	0.553791	3.94537	7.96771e-05	0.000336171	11.294	2.22569	0.276683	8.04421	8.68063e-16	2.48754e-15
KATNBL1P2	3.17977	2.78129	0.773406	3.59616	0.000322952	0.00116579	4.10907	7.34876	0.580096	12.6682	8.87517e-37	4.10033e-36
KCND3-IT1	6.56566	2.68848	0.74937	3.58766	0.000333661	0.00120063	8.53677	8.4643	0.587205	14.4146	4.19132e-47	2.33915e-46
KCNE1	30.208	2.86836	0.561048	5.1125	3.17916e-07	2.37737e-06	50.9195	4.05187	0.301422	13.4425	3.40584e-41	1.70746e-40
KCNG4	52.0786	4.3314	0.80614	5.37301	7.74333e-08	6.63498e-07	100.021	3.54255	0.255004	13.8921	7.0684e-44	3.72646e-43
KCNJ16	593.78	3.84675	0.506362	7.59684	3.03449e-14	9.0093e-13	1303.88	2.9295	0.181091	16.1769	7.34025e-59	4.94862e-58
KCNK5	12.2084	3.78225	0.753885	5.01701	5.24821e-07	3.72492e-06	30.9661	2.37438	0.314458	7.55071	4.3289e-14	1.17866e-13
KDM5C-IT1	9.14547	2.02182	0.464112	4.35632	1.32266e-05	6.73529e-05	12.5008	6.12136	0.319626	19.1516	9.38173e-82	8.96538e-81
KIAA1614-AS1	19.085	4.55179	0.55132	8.25616	1.50439e-16	6.64833e-15	25.9116	7.34627	0.242217	30.3293	4.70915e-202	1.98241e-200
KIF14	10.0432	3.65253	0.714365	5.11297	3.17129e-07	2.37433e-06	22.1045	2.85899	0.2491	11.4773	1.71603e-30	7.00323e-30
KIF18B	22.1455	3.80852	0.575608	6.61652	3.67752e-11	6.18761e-10	63.5962	2.1284	0.188311	11.3026	1.27443e-29	5.1118e-29
KIF24	50.5579	2.37003	0.631705	3.7518	0.000175569	0.000679761	103.228	3.06601	0.193001	15.886	7.92023e-57	5.18554e-56
KIF4A	20.2941	3.15989	0.746575	4.23252	2.31087e-05	0.000111412	49.9371	2.50174	0.24423	10.2434	1.26762e-24	4.57539e-24
KLF7-IT1	48.5288	4.34086	0.481574	9.01391	1.98838e-19	1.47761e-17	66.5101	6.86262	0.24875	27.5884	1.53123e-167	4.4158e-166
KLHDC8A	187.921	2.78107	0.496362	5.6029	2.10791e-08	2.03371e-07	522.944	2.13271	0.261261	8.16317	3.26358e-16	9.45845e-16
KLHL6	197.051	3.51627	0.462614	7.60086	2.94177e-14	8.75482e-13	576.6	2.02164	0.193258	10.4609	1.30656e-25	4.82081e-25
KNL1	21.7766	4.33113	0.643354	6.73211	1.67218e-11	2.98874e-10	40.4772	3.52458	0.246298	14.3102	1.88917e-46	1.04283e-45
KRT18P14	4.81039	3.5583	0.954845	3.72657	0.000194102	0.000741513	6.46668	7.09362	0.510277	13.9015	6.20246e-44	3.27441e-43
KRT8P4	6.12885	2.07523	0.557362	3.7233	0.000196635	0.00074947	7.86295	8.29902	0.36386	22.8083	3.79592e-115	5.74733e-114
LAMA4	637.016	2.8988	0.398963	7.26585	3.70708e-13	9.1555e-12	1472.82	2.67959	0.12534	21.3785	2.11859e-101	2.67924e-100
LAMB4	6.45289	2.99213	0.667762	4.48083	7.43526e-06	4.0219e-05	11.9023	3.61828	0.354633	10.2029	1.92486e-24	6.92659e-24
LAP3P1	1.2304	2.38431	0.966815	2.46615	0.0136575	0.0312561	1.65642	6.15727	0.923125	6.67003	2.55757e-11	6.34091e-11
LAX1	4.07506	2.10517	0.739693	2.846	0.00442715	0.011731	10.8312	2.03385	0.268305	7.58035	3.44627e-14	9.4116e-14
LCA5L	27.143	2.72122	0.730302	3.72615	0.000194423	0.000742513	71.6487	2.27988	0.195255	11.6764	1.68303e-31	6.9991e-31
LCP2	402.511	3.34699	0.386354	8.66301	4.59487e-18	2.79146e-16	1045.99	2.33043	0.140431	16.5948	7.59735e-62	5.3818e-61
LDHBP3	3.99598	4.25786	1.04372	4.07952	4.51287e-05	0.000202374	5.31763	7.65935	0.782912	9.78316	1.32995e-22	4.572e-22
LEF1-AS1	7.69759	2.97282	0.697012	4.2651	1.99812e-05	9.78065e-05	16.2407	3.04875	0.220064	13.8539	1.20458e-43	6.31493e-43
LIF	143.553	7.80468	0.75931	10.2786	8.79546e-25	1.65123e-22	286.37	3.31615	0.369486	8.97505	2.83215e-19	8.92571e-19
LINC00222	13.3269	2.78524	0.45382	6.13734	8.39161e-10	1.07838e-08	23.6475	3.80204	0.180005	21.1219	5.00333e-99	6.15827e-98
LINC00310	15.4944	2.48099	0.400776	6.19046	5.99887e-10	7.91262e-09	31.2218	3.17586	0.178035	17.8384	3.5575e-71	2.89947e-70
LINC00311	4.69026	2.02602	0.727662	2.78428	0.00536462	0.013898	15.607	5.08345	0.324707	15.6555	3.04851e-55	1.94195e-54
LINC00365	2.14724	2.15134	0.750348	2.86712	0.00414229	0.0110684	3.69206	3.91982	0.332834	11.7771	5.12411e-32	2.15503e-31
LINC00412	3.3703	2.45008	0.744476	3.29101	0.000998281	0.00316602	5.65564	4.09863	0.292941	13.9913	1.76128e-44	9.40601e-44
LINC00472	119.461	2.67219	0.29513	9.05428	1.37473e-19	1.07572e-17	183.166	4.69139	0.128116	36.6182	1.46599e-293	1.63899e-291
LINC00475	14.8437	4.31561	0.934969	4.61578	3.91623e-06	2.27564e-05	31.351	3.12532	0.274797	11.3732	5.68444e-30	2.29497e-29
LINC00511	216.806	2.53403	0.355459	7.12891	1.0117e-12	2.29439e-11	571.791	2.27505	0.109667	20.7452	1.35542e-95	1.58065e-94
LINC00565	13.5834	3.0661	0.6505	4.71345	2.43552e-06	1.48323e-05	29.3654	2.9356	0.224124	13.0981	3.3755e-39	1.63436e-38
LINC00575	3.75986	2.93886	0.75086	3.91399	9.07823e-05	0.000378043	5.49309	5.58362	0.347105	16.0862	3.18561e-58	2.12905e-57
LINC00607	8.90358	2.52992	0.698903	3.61984	0.000294785	0.00107578	25.1999	2.09778	0.217726	9.63493	5.69335e-22	1.92547e-21
LINC00689	9.35813	2.29397	0.707019	3.24456	0.00117631	0.00364633	25.1947	2.12157	0.212311	9.99274	1.6398e-23	5.77157e-23
LINC00704	2.1459	3.38216	1.02199	3.3094	0.000934956	0.00298528	3.03544	5.94273	0.629769	9.43637	3.85923e-21	1.27787e-20
LINC00843	14.1018	2.63433	0.410153	6.4228	1.33789e-10	2.00034e-09	21.6476	4.73476	0.152779	30.9909	7.1415e-211	3.27437e-209
LINC00852	42.4265	2.35897	0.319918	7.37367	1.65993e-13	4.37201e-12	65.9161	4.49719	0.13057	34.4428	5.77307e-260	4.32378e-258
LINC00880	6.57611	4.96498	1.23487	4.02064	5.80403e-05	0.000253491	19.3508	3.71805	0.31925	11.6462	2.39954e-31	9.94396e-31
LINC00886	47.4455	3.24342	0.598689	5.41753	6.04279e-08	5.29226e-07	127.362	2.26259	0.161802	13.9837	1.96073e-44	1.04621e-43
LINC00887	5.65621	2.79702	0.878814	3.18273	0.00145895	0.00441987	9.10397	4.48445	0.391854	11.4442	2.51449e-30	1.0228e-29
LINC00977	1.80251	2.9228	0.868034	3.36715	0.000759491	0.00248803	3.77471	3.18132	0.499986	6.36282	1.98079e-10	4.74287e-10
LINC00989	1.33454	2.27199	0.76126	2.98451	0.00284031	0.00793464	3.86426	2.09472	0.427513	4.89978	9.5944e-07	1.97146e-06
LINC00994	3.216	2.30661	0.678148	3.40134	0.000670554	0.00222706	5.06235	4.51593	0.324542	13.9148	5.14974e-44	2.72425e-43
LINC01021	5.41594	4.151	0.85915	4.83152	1.35496e-06	8.73987e-06	15.6994	7.86184	0.583116	13.4825	1.98381e-41	1.00023e-40
LINC01091	9.70334	3.09714	0.578079	5.35765	8.43107e-08	7.18237e-07	16.9811	3.90409	0.229786	16.9901	9.71928e-65	7.18514e-64
LINC01116	17.4272	2.1985	0.67331	3.26521	0.00109383	0.0034251	45.9795	2.22192	0.205523	10.811	3.05237e-27	1.1664e-26
LINC01136	6.97509	2.10002	0.526445	3.98906	6.63351e-05	0.00028577	11.2422	4.28174	0.22437	19.0834	3.47082e-81	3.29536e-80
LINC01206	5.3511	3.91445	0.77779	5.03278	4.83418e-07	3.45958e-06	11.5172	2.99415	0.258502	11.5827	5.04212e-31	2.0764e-30
LINC01266	17.163	3.51918	0.859555	4.09419	4.23653e-05	0.000191218	43.5327	2.38246	0.218266	10.9154	9.73029e-28	3.75169e-27
LINC01270	6.90772	2.32109	0.514826	4.5085	6.52863e-06	3.58113e-05	14.815	2.92895	0.197006	14.8673	5.37013e-50	3.14492e-49
LINC01422	77.7502	3.21567	0.345595	9.30473	1.34337e-20	1.28516e-18	138.673	3.75682	0.140872	26.6684	1.09544e-156	2.81919e-155
LINC01426	6.78558	3.95822	0.706433	5.60311	2.10536e-08	2.03282e-07	14.441	3.07621	0.27157	11.3275	9.5872e-30	3.85399e-29
LINC01433	4.62378	3.52609	0.682213	5.16861	2.3584e-07	1.82708e-06	7.30091	4.7999	0.238166	20.1536	2.50239e-90	2.70649e-89
LINC01449	1.23488	2.13117	0.91308	2.33405	0.0195931	0.0428051	1.917	4.63511	0.504573	9.1862	4.06955e-20	1.31299e-19
LINC01460	2.24462	2.80063	0.687337	4.07461	4.60919e-05	0.000206323	6.48486	2.10409	0.257835	8.16062	3.3332e-16	9.6566e-16
LINC01515	29.5494	3.52487	0.622768	5.66	1.51369e-08	1.5016e-07	71.749	2.53995	0.191281	13.2786	3.08077e-40	1.51568e-39
LINC01550	39.0862	3.34688	0.335868	9.96487	2.17161e-23	3.32656e-21	88.5527	2.811	0.1299	21.6398	7.58827e-104	9.92167e-103
LINC01572	16.9418	3.23583	0.50925	6.3541	2.09644e-10	3.0015e-09	36.8063	2.97097	0.128872	23.0537	1.35108e-117	2.10983e-116
LINC01619	8.61526	2.77866	0.598356	4.64382	3.42023e-06	2.01557e-05	20.5891	2.57811	0.251653	10.2447	1.2501e-24	4.51374e-24
LINC01684	7.66079	3.79997	0.634973	5.98445	2.17125e-09	2.56088e-08	17.3781	2.79678	0.282594	9.8968	4.29793e-23	1.495e-22
LINC01711	7.82592	4.01084	0.812201	4.93824	7.88323e-07	5.35318e-06	16.6282	3.08499	0.241777	12.7596	2.75545e-37	1.28417e-36
LINC01748	126.971	3.01374	0.523264	5.7595	8.43632e-09	8.84326e-08	192.872	4.76797	0.209391	22.7707	8.95731e-115	1.34893e-113
LINC01752	1.85552	2.50631	0.86673	2.89169	0.00383179	0.0103333	3.09523	4.23708	0.423968	9.99386	1.62145e-23	5.70761e-23
LINC01759	14.11	3.49088	0.57171	6.10604	1.02136e-09	1.29256e-08	25.0376	3.86643	0.204266	18.9284	6.65533e-80	6.19498e-79
LINC01776	11.6864	4.04842	0.965195	4.19441	2.73587e-05	0.000129477	16.4436	6.32092	0.470001	13.4487	3.13177e-41	1.57133e-40
LINC01798	1.83004	2.94742	0.922364	3.1955	0.00139587	0.00424785	4.34106	2.7053	0.300194	9.01183	2.02653e-19	6.4123e-19
LINC01876	13.6204	4.45293	0.984204	4.5244	6.05676e-06	3.34805e-05	20.4946	5.31924	0.386301	13.7697	3.87885e-43	2.01701e-42
LINC01918	15.0807	2.45621	0.659855	3.72235	0.000197376	0.000751952	29.7305	3.28846	0.189777	17.328	2.88977e-67	2.22424e-66
LINC01921	5.31045	4.72761	0.921182	5.13211	2.86509e-07	2.17112e-06	7.14868	8.3989	0.79394	10.5788	3.73864e-26	1.39496e-25
LINC01970	5.63719	2.30968	0.49661	4.6509	3.30489e-06	1.95452e-05	13.5316	2.60245	0.195267	13.3276	1.59866e-40	7.90289e-40
LINC02028	14.8373	3.13165	0.595502	5.25884	1.44971e-07	1.17435e-06	40.6158	2.23187	0.170084	13.1221	2.45872e-39	1.19347e-38
LINC02051	1.32378	2.74295	0.940246	2.91727	0.00353108	0.00962319	2.02363	5.10179	0.49394	10.3288	5.22217e-25	1.8989e-24
LINC02058	7.1841	4.58005	0.825031	5.55137	2.83441e-08	2.66764e-07	11.8619	4.36169	0.253877	17.1803	3.72869e-66	2.8207e-65
LINC02102	6.4401	3.00708	0.641394	4.68835	2.75412e-06	1.65865e-05	13.0588	3.1955	0.20485	15.5993	7.36305e-55	4.6615e-54
LINC02198	3.65474	3.07939	0.795149	3.87272	0.000107628	0.000440189	5.78078	4.65795	0.308954	15.0765	2.31188e-51	1.38897e-50
LINC02207	5.93837	3.30367	0.680801	4.85263	1.21838e-06	7.93469e-06	12.2984	3.15176	0.393615	8.00721	1.17336e-15	3.34933e-15
LMNTD1	14.8853	4.35143	1.06365	4.09104	4.2945e-05	0.00019366	27.6539	3.65481	0.294249	12.4208	2.01499e-35	9.08351e-35
LNCSRLR	5.63522	2.9535	0.697863	4.2322	2.31415e-05	0.000111527	8.66809	4.72906	0.358289	13.199	8.88876e-40	4.34607e-39
LOXL2	212.28	2.87021	0.544891	5.26751	1.3829e-07	1.12475e-06	425.273	3.19453	0.164468	19.4235	4.88745e-84	4.83217e-83
LOXL3	176.046	3.36341	0.265188	12.6831	7.33603e-37	6.31633e-34	480.735	2.23166	0.147318	15.1486	7.7368e-52	4.68383e-51
LPCAT3	87.2793	2.72804	0.209317	13.0331	7.93569e-39	9.00665e-36	213.355	2.51614	0.0936477	26.8682	5.17519e-159	1.37427e-157
LPP-AS2	46.4795	2.5448	0.292583	8.69771	3.38647e-18	2.11392e-16	106.788	2.71289	0.107825	25.1601	1.09692e-139	2.26255e-138
LRGUK	31.4471	2.15174	0.654231	3.28897	0.00100555	0.00318544	51.1402	4.11189	0.24805	16.5768	1.02476e-61	7.23923e-61
LRIG3	102.418	2.09702	0.529921	3.95723	7.58254e-05	0.000321823	241.65	2.51095	0.168833	14.8724	4.97932e-50	2.92104e-49
LRRC15	6.06644	4.25781	0.897592	4.74359	2.09964e-06	1.29896e-05	10.9245	3.83254	0.416396	9.20406	3.44689e-20	1.11361e-19
LRRC37A7P	5.94082	3.08812	0.752912	4.10156	4.10366e-05	0.000185792	12.7023	3.05159	0.244921	12.4595	1.24123e-35	5.62418e-35
LRRC69	21.2176	2.56608	0.351133	7.308	2.71146e-13	6.90138e-12	42.2227	3.21926	0.123021	26.1684	6.09309e-151	1.45409e-149
LRRC74B	8.90766	2.82622	1.1608	2.43471	0.0149037	0.0337136	19.1542	2.96257	0.508432	5.82687	5.64762e-09	1.27725e-08
LRRC9	20.6294	2.55138	0.828484	3.07958	0.00207295	0.00601575	83.6191	5.18821	0.343739	15.0935	1.78829e-51	1.07608e-50
LRRD1	3.83775	2.33753	0.625206	3.73882	0.000184886	0.000710657	10.1233	2.28536	0.229915	9.94001	2.78802e-23	9.74623e-23
LTB4R2	26.2311	2.47585	0.413157	5.99251	2.06626e-09	2.44746e-08	61.3818	2.62375	0.156601	16.7544	5.25958e-63	3.79193e-62
LTBP2	236.841	2.39749	0.484697	4.94637	7.56116e-07	5.16397e-06	611.614	2.29068	0.172755	13.2597	3.96584e-40	1.94832e-39
LTF	269.477	4.99133	0.77409	6.448	1.13338e-10	1.71823e-09	537.205	3.33399	0.31907	10.4491	1.47942e-25	5.45144e-25
LUCAT1	31.646	5.78315	0.714891	8.08955	5.98834e-16	2.40004e-14	51.1121	4.45619	0.214742	20.7513	1.19244e-95	1.39269e-94
LYPD1	231.849	2.89325	0.455777	6.34795	2.18205e-10	3.11157e-09	497.208	2.95234	0.176064	16.7686	4.1422e-63	2.99125e-62
LYPLA1P3	2.92759	3.78781	1.29906	2.91581	0.00354765	0.00965474	5.43293	3.73868	0.405159	9.22768	2.76552e-20	8.96573e-20
MAATS1	150.885	2.2576	0.576845	3.91369	9.08947e-05	0.000378447	363.251	2.47163	0.197193	12.5341	4.86095e-36	2.21951e-35
MACC1	23.3897	3.25165	0.553963	5.8698	4.36324e-09	4.84203e-08	36.8765	4.47722	0.294319	15.2121	2.93894e-52	1.79259e-51
MALAT1	176729	2.13443	0.243721	8.75769	1.99296e-18	1.29253e-16	238450	5.89021	0.124615	47.2672	0	0
MALRD1	26.5312	3.18966	0.634718	5.02532	5.02605e-07	3.57843e-06	48.3993	3.66324	0.213704	17.1417	7.25269e-66	5.45845e-65
MAML2	604.688	2.4136	0.194208	12.4279	1.84331e-35	1.24394e-32	1312.32	2.84961	0.0639992	44.5257	0	0
MAP3K19	44.5736	4.35662	1.16217	3.74869	0.000177761	0.000687447	149.824	4.34511	0.447941	9.70018	3.00957e-22	1.02479e-21
MAP3K7CL	153.978	4.2555	0.629809	6.75681	1.41066e-11	2.55794e-10	348.366	2.87234	0.173439	16.5611	1.33169e-61	9.39677e-61
MCM10	3.97112	2.49366	0.757875	3.29033	0.0010007	0.00317208	11.4122	2.08201	0.30155	6.90436	5.04288e-12	1.28347e-11
MCOLN3	11.5952	3.32267	0.69744	4.76409	1.89704e-06	1.18757e-05	65.3213	3.10954	0.339947	9.14712	5.84706e-20	1.87842e-19
MDC1-AS1	1.4287	2.26615	0.756954	2.99377	0.00275552	0.00772195	1.87306	6.41159	0.798889	8.02563	1.0101e-15	2.88866e-15
MESTP4	5.77508	3.01773	0.715358	4.21849	2.45946e-05	0.000117757	7.64236	8.37698	0.722025	11.6021	4.02223e-31	1.65994e-30
METTL7B	82.2575	3.89113	0.598068	6.50616	7.70961e-11	1.21146e-09	159.966	3.36124	0.23552	14.2716	3.29021e-46	1.80812e-45
MEX3A	88.7846	3.12124	0.572797	5.44913	5.06176e-08	4.50919e-07	189.834	3.02385	0.14385	21.0208	4.22918e-98	5.12971e-97
MGAM	40.3169	3.69266	0.505043	7.31158	2.64023e-13	6.74067e-12	86.5504	2.96385	0.219573	13.4983	1.60115e-41	8.08223e-41
MGAM2	12.5126	3.16047	0.766121	4.1253	3.70258e-05	0.000169454	22.678	3.60166	0.48167	7.47746	7.57745e-14	2.04959e-13
MGAT2	53.9687	4.67072	0.352317	13.2572	4.10173e-40	5.68979e-37	80.5292	5.3648	0.113853	47.1205	0	0
MICE	5.56479	2.01206	0.558112	3.60512	0.000312005	0.00113102	9.72505	3.68044	0.239717	15.3532	3.37026e-53	2.08451e-52
MIR1183	2.04655	2.82379	0.803314	3.51518	0.00043945	0.00153208	2.69492	6.9597	0.763701	9.11313	8.00392e-20	2.56386e-19
MIR1200	4.36772	3.44272	0.726293	4.74012	2.13591e-06	1.31976e-05	5.78817	8.09443	0.69739	11.6067	3.80858e-31	1.57303e-30
MIR125B1	2.79674	2.84574	0.772149	3.68548	0.00022827	0.000856451	3.65954	7.42205	0.777052	9.55156	1.27762e-21	4.28796e-21
MIR1262	3.79651	2.91344	0.880933	3.30722	0.000942255	0.00300551	4.95163	7.87455	0.911452	8.63956	5.64304e-18	1.71217e-17
MIR1295A	4.55485	4.4505	1.05046	4.23674	2.26791e-05	0.00010951	6.12542	8.17272	0.945375	8.64495	5.38299e-18	1.63423e-17
MIR1296	2.70219	2.60648	0.695654	3.7468	0.000179104	0.00069184	3.54418	7.37018	0.686533	10.7354	6.94481e-27	2.63295e-26
MIR17HG	11.1817	3.43796	0.571183	6.01901	1.75482e-09	2.1157e-08	20.5543	3.64758	0.164063	22.2328	1.6548e-109	2.3189e-108
MIR186	1.45722	2.58032	1.0112	2.55173	0.0107189	0.0253304	2.03589	5.90566	0.524896	11.2511	2.28722e-29	9.13024e-29
MIR221	2.35948	2.31801	0.951389	2.43645	0.0148324	0.0335789	3.27122	6.09523	0.526531	11.5762	5.44009e-31	2.2385e-30
MIR222HG	88.7423	3.68131	0.546026	6.74201	1.56212e-11	2.81146e-10	172.469	3.35219	0.189417	17.6974	4.39045e-70	3.5216e-69
MIR2276	1.23961	2.33464	0.959083	2.43424	0.0149232	0.0337454	1.64627	6.20186	1.03345	6.00111	1.95968e-09	4.51133e-09
MIR22HG	133.874	2.27194	0.422554	5.37668	7.58739e-08	6.51925e-07	350.499	2.24006	0.173239	12.9305	3.02983e-38	1.43988e-37
MIR23A	9.17775	3.09917	0.554454	5.58958	2.2762e-08	2.1784e-07	11.9771	9.13012	0.423679	21.5496	5.33677e-103	6.90179e-102
MIR24-2	3.00494	2.92036	0.775719	3.76472	0.000166737	0.000649836	4.00232	7.56257	0.745892	10.139	3.71036e-24	1.32651e-23
MIR27A	8.43489	2.35076	0.611218	3.84603	0.000120047	0.000486048	10.7336	8.9319	0.451546	19.7807	4.36398e-87	4.50517e-86
MIR30C2	2.05463	2.09024	0.722719	2.89219	0.00382562	0.0103189	2.66131	6.97922	0.768639	9.07997	1.08607e-19	3.46314e-19
MIR3137	1.61089	2.35005	0.744227	3.15771	0.00159014	0.00476869	2.16076	6.63663	0.829301	8.00267	1.21746e-15	3.47362e-15
MIR3138	2.43595	2.77327	0.794827	3.48915	0.000484556	0.00166743	3.27135	7.19236	0.764887	9.40317	5.29411e-21	1.74867e-20
MIR3142HG	11.6725	3.96751	0.733972	5.40553	6.46166e-08	5.63343e-07	22.6089	3.42769	0.299516	11.4441	2.51677e-30	1.02359e-29
MIR3151	5.41743	2.65762	0.683758	3.88678	0.000101582	0.000417515	7.00537	8.10235	0.446017	18.166	9.59434e-74	8.12662e-73
MIR3155A	1.01619	2.04674	0.882088	2.32034	0.0203227	0.0441326	1.35654	5.96623	1.07539	5.54796	2.89024e-08	6.34942e-08
MIR3157	1.15782	2.36404	0.838869	2.81813	0.00483043	0.0126799	1.52593	6.15484	0.926524	6.64293	3.07505e-11	7.5946e-11
MIR3173	1.25777	2.02966	0.809069	2.50863	0.01212	0.0281668	1.65509	6.26637	0.92975	6.73984	1.58559e-11	3.96199e-11
MIR3174	2.6974	2.11949	0.638602	3.31895	0.000903566	0.00289914	3.49858	7.12903	0.435046	16.3869	2.37416e-60	1.64001e-59
MIR3194	2.86351	3.802	1.07594	3.53364	0.00040988	0.00144206	3.80949	7.49425	1.03558	7.23679	4.59425e-13	1.20939e-12
MIR320E	1.43831	2.17692	0.822099	2.648	0.00809696	0.0198592	1.90256	6.47609	0.917298	7.05997	1.66542e-12	4.30366e-12
MIR325	1.22787	2.191	0.898218	2.43927	0.0147168	0.0333572	1.62915	6.24569	0.979582	6.37588	1.81918e-10	4.36164e-10
MIR3605	4.63843	3.61162	0.68447	5.27652	1.31662e-07	1.07434e-06	6.47415	6.51278	0.274105	23.7602	8.61867e-125	1.48077e-123
MIR3612	3.06766	2.08438	0.774824	2.69014	0.00714225	0.0178656	3.93304	7.53639	0.782209	9.63476	5.70273e-22	1.92843e-21
MIR3613	1.51493	2.4299	0.885494	2.74412	0.00606734	0.0154872	2.11974	5.90142	0.45162	13.0672	5.06785e-39	2.44839e-38
MIR3619	7.53668	2.16776	0.591886	3.66246	0.000249805	0.000926666	9.68198	8.76406	0.536142	16.3465	4.60376e-60	3.16317e-59
MIR3661	0.980857	2.21135	0.954521	2.31672	0.0205192	0.0445012	1.32602	5.92569	1.13496	5.22106	1.77898e-07	3.77746e-07
MIR3679	4.1853	2.53209	0.608027	4.16444	3.12122e-05	0.000145671	5.38918	7.98676	0.576453	13.855	1.18619e-43	6.22066e-43
MIR3681HG	7.89877	2.72485	0.892998	3.05135	0.00227815	0.00652928	12.2281	4.91991	0.310836	15.828	1.99457e-56	1.29735e-55
MIR3690	6.75281	3.24926	0.663184	4.89948	9.60903e-07	6.40662e-06	8.8896	8.04036	0.423667	18.978	2.59238e-80	2.42993e-79
MIR374B	2.63539	3.77146	0.837729	4.502	6.73158e-06	3.68175e-05	3.51855	7.37859	0.779747	9.46279	2.99823e-21	9.9555e-21
MIR3936	16.4201	2.76577	0.407047	6.79473	1.08514e-11	2.019e-10	23.3182	5.86084	0.154113	38.0294	0	0
MIR3973	1.48649	2.78362	1.09847	2.53409	0.0112738	0.0264514	1.95152	6.51167	1.15205	5.65223	1.58379e-08	3.51692e-08
MIR3975	3.68088	3.1748	0.721128	4.40254	1.0699e-05	5.56551e-05	4.78545	7.81879	0.684555	11.4217	3.25784e-30	1.32099e-29
MIR4307HG	4.50736	3.24256	0.850867	3.81088	0.000138471	0.000550466	5.96092	7.98125	0.755144	10.5692	4.14149e-26	1.54378e-25
MIR4435-2HG	90.3473	2.47244	0.448414	5.51374	3.51285e-08	3.23304e-07	199.092	2.78391	0.187211	14.8704	5.12719e-50	3.00493e-49
MIR4441	5.05835	2.24588	0.723869	3.10261	0.00191823	0.005619	6.50448	8.12928	0.632992	12.8426	9.46078e-38	4.45356e-37
MIR4451	3.4302	3.57472	0.829865	4.30759	1.65042e-05	8.22377e-05	4.54063	7.73188	0.749878	10.3108	6.29455e-25	2.28561e-24
MIR4521	1.35782	2.0254	0.876694	2.31027	0.0208734	0.0451831	1.75287	6.38549	1.01917	6.26537	3.71935e-10	8.81948e-10
MIR4648	1.27972	2.47315	0.835843	2.95886	0.00308776	0.00853423	1.70278	6.28321	0.850503	7.38765	1.49449e-13	4.00412e-13
MIR4654	2.30117	2.38312	0.680182	3.50365	0.00045892	0.00159039	2.98594	7.14634	0.717568	9.95911	2.30114e-23	8.06433e-23
MIR4668	3.2239	3.32126	0.925587	3.58828	0.000332871	0.00119829	4.63664	5.59939	0.378411	14.7971	1.52844e-49	8.87692e-49
MIR4701	1.69931	2.07584	0.791219	2.6236	0.00870071	0.021131	2.20482	6.66314	0.804231	8.2851	1.18005e-16	3.45801e-16
MIR4755	5.44402	4.00019	0.756804	5.28563	1.2527e-07	1.02486e-06	7.13398	8.38984	0.604086	13.8885	7.43725e-44	3.91891e-43
MIR4802	1.20677	2.57399	0.987119	2.60758	0.00911844	0.0220085	1.60057	6.25143	1.13045	5.53004	3.20155e-08	7.01934e-08
MIR5190	12.5128	2.79413	0.477392	5.85291	4.83051e-09	5.32273e-08	16.1554	9.55683	0.445314	21.4609	3.61236e-102	4.6175e-101
MIR5191	4.47627	2.81477	0.627509	4.48562	7.27007e-06	3.94451e-05	5.86825	8.05696	0.526767	15.2951	8.24192e-53	5.06616e-52
MIR548K	3.08148	3.26078	0.6944	4.69582	2.65537e-06	1.60498e-05	4.11701	7.5697	0.629773	12.0197	2.7987e-33	1.20546e-32
MIR5579	8.94269	3.17425	0.592552	5.35691	8.46582e-08	7.20951e-07	11.7803	9.11224	0.502003	18.1518	1.24299e-73	1.05082e-72
MIR558	3.12235	2.68262	0.700227	3.83107	0.00012759	0.000511773	4.06496	7.53071	0.616535	12.2146	2.59866e-34	1.14291e-33
MIR569	5.1045	3.67597	0.65618	5.60207	2.11804e-08	2.0427e-07	6.7418	8.22143	0.407102	20.195	1.08324e-90	1.18028e-89
MIR5690	32.8738	3.32469	0.661952	5.02255	5.0989e-07	3.62513e-06	42.488	10.9699	0.60912	18.0094	1.64538e-72	1.36409e-71
MIR570	24.8401	2.58563	0.500349	5.16765	2.37054e-07	1.83478e-06	33.2197	7.11822	0.212602	33.4814	8.98275e-246	5.91004e-244
MIR575	4.71889	2.23729	0.575295	3.88895	0.000100679	0.000414009	6.12612	8.12229	0.561438	14.467	1.9597e-47	1.09867e-46
MIR583HG	4.42347	3.04352	0.597351	5.09503	3.48688e-07	2.57891e-06	6.33977	5.69832	0.264754	21.5231	9.46579e-103	1.21855e-101
MIR590	1.92388	2.65291	0.741634	3.57712	0.000347397	0.00124521	2.90971	5.1647	0.304534	16.9594	1.64102e-64	1.20852e-63
MIR604	0.904306	2.17145	0.950685	2.28409	0.0223661	0.0478995	1.22029	5.73978	0.886253	6.47645	9.3903e-11	2.27921e-10
MIR606	4.31131	2.00213	0.705402	2.83828	0.00453571	0.0119856	5.59531	7.97601	0.749049	10.6482	1.77807e-26	6.68609e-26
MIR616	5.33436	2.32091	0.662138	3.50518	0.000456297	0.0015835	7.27162	6.21226	0.277161	22.4139	2.87804e-111	4.13444e-110
MIR624	3.2631	2.51671	0.609471	4.12934	3.63813e-05	0.000166894	4.28991	7.63223	0.621533	12.2797	1.16456e-34	5.15934e-34
MIR646HG	22.7604	2.12188	0.462088	4.59194	4.39139e-06	2.5143e-05	44.002	3.23511	0.163599	19.7746	4.92745e-87	5.08176e-86
MIR6512	1.56484	2.08791	0.724852	2.88047	0.00397083	0.0106725	2.06127	6.58339	0.747972	8.80165	1.34822e-18	4.16938e-18
MIR6809	3.41432	2.70001	0.711888	3.79275	0.00014899	0.000588071	4.55149	7.45936	0.454008	16.43	1.16604e-60	8.09462e-60
MIR6819	1.07355	2.41153	0.967727	2.49196	0.0127042	0.0293361	1.43614	6.05585	1.03731	5.83802	5.28233e-09	1.19569e-08
MIR6880	1.18654	2.55632	0.969664	2.63629	0.00838182	0.020466	1.5941	6.22503	1.07878	5.77044	7.90649e-09	1.77763e-08
MIR7848	1.84482	2.68537	0.859333	3.12495	0.00177834	0.00525536	2.62511	5.77196	0.42614	13.5448	8.50764e-42	4.32345e-41
MIR7854	1.36834	2.29002	0.859244	2.66515	0.00769535	0.0190111	1.79573	6.39632	0.970754	6.58902	4.42741e-11	1.08693e-10
MIR921	2.69897	2.46852	0.83362	2.96121	0.00306435	0.00847893	3.50946	7.37116	0.86613	8.51045	1.73253e-17	5.18784e-17
MIR99A	2.18868	3.20155	0.851028	3.76198	0.000168573	0.000655928	2.92504	7.08754	0.771294	9.18916	3.95921e-20	1.27819e-19
MIR99AHG	410.205	2.30363	0.323371	7.12381	1.04985e-12	2.37659e-11	713.721	3.73254	0.0974211	38.3135	0	0
MIRLET7A2	2.07534	2.91606	0.95194	3.06329	0.00218921	0.0063084	2.7323	7.02033	1.06349	6.60121	4.07804e-11	1.0018e-10
MIRLET7D	7.93315	4.30572	0.724014	5.94702	2.73073e-09	3.17429e-08	10.4569	8.73658	0.440616	19.8281	1.70419e-87	1.76642e-86
MKRN7P	20.3886	3.59705	0.460392	7.81302	5.58359e-15	1.88146e-13	40.8587	3.27471	0.192441	17.0167	6.17463e-65	4.57786e-64
MMP1	2.99998	3.81503	1.1646	3.27583	0.00105351	0.00331632	24.7602	7.27728	0.65267	11.15	7.15958e-29	2.82727e-28
MMP19	105.619	4.17663	0.647073	6.45465	1.08472e-10	1.65148e-09	155.559	5.22935	0.284689	18.3686	2.34168e-75	2.03484e-74
MMP25	30.0223	2.19282	0.46513	4.71444	2.4238e-06	1.47717e-05	76.2306	2.37826	0.238364	9.97746	1.91303e-23	6.7225e-23
MNS1	60.5118	2.70803	0.570397	4.74762	2.05828e-06	1.27653e-05	233.403	2.43994	0.187514	13.012	1.04558e-38	5.01841e-38
MRPL35P1	3.73342	3.01598	0.72119	4.18195	2.89014e-05	0.000135902	4.85128	7.78959	0.623776	12.4878	8.70197e-36	3.95576e-35
MRPS36P4	2.25819	2.16172	0.839089	2.57627	0.00998734	0.0238248	4.23287	3.57613	0.326892	10.9398	7.4358e-28	2.87383e-27
MS4A2	3.06376	3.61512	1.24159	2.91169	0.00359477	0.00977009	4.83255	4.72065	0.615993	7.66347	1.80976e-14	4.98294e-14
MS4A4E	19.7914	6.38637	0.824561	7.74517	9.54544e-15	3.07933e-13	36.1226	3.71253	0.299203	12.4081	2.3626e-35	1.06319e-34
MSNP1	2.36646	2.57491	0.705503	3.64975	0.000262493	0.000968838	5.45898	2.78219	0.27678	10.052	9.00363e-24	3.19009e-23
MTAPP2	3.2704	2.79889	0.81946	3.41552	0.000636592	0.00212887	4.61928	5.95272	0.464879	12.8049	1.54001e-37	7.21969e-37
MTATP6P11	7.86026	3.82469	0.581239	6.58024	4.69674e-11	7.74078e-10	24.7371	9.08605	0.459424	19.7771	4.69258e-87	4.84116e-86
MTATP6P19	4.17298	2.8154	0.640145	4.39806	1.09222e-05	5.66507e-05	5.48802	7.57776	0.382909	19.79	3.63016e-87	3.75262e-86
MTCO1P11	29.0759	3.02026	0.413183	7.30973	2.67672e-13	6.8199e-12	51.5672	9.01497	0.349365	25.8039	8.02682e-147	1.81188e-145
MTCO2P11	9.78222	2.85916	0.495192	5.77384	7.74834e-09	8.2187e-08	12.7341	8.14045	0.363341	22.4044	3.56362e-111	5.10978e-110
MTCO2P19	3.48468	2.08469	0.56535	3.68744	0.000226524	0.000850793	4.52908	7.09837	0.32079	22.1278	1.70876e-108	2.3687e-107
MTCO3P11	8.22036	2.84615	0.585408	4.86183	1.16306e-06	7.60821e-06	10.9788	7.06815	0.350506	20.1656	1.96504e-90	2.13129e-89
MTCO3P35	7.3164	2.0065	0.589068	3.40624	0.000658648	0.00219453	9.36556	8.24784	0.459131	17.964	3.72825e-72	3.07108e-71
MTCYBP23	3.41929	2.88091	0.893332	3.22491	0.00126013	0.00387517	4.55279	7.64001	0.803909	9.50357	2.02806e-21	6.76905e-21
MTCYBP3	11.1235	3.44367	0.505984	6.80588	1.00435e-11	1.8827e-10	14.624	8.38099	0.337979	24.7973	9.57603e-136	1.8785e-134
MTCYBP32	8.79798	2.28163	0.578918	3.9412	8.10744e-05	0.000341489	11.2309	8.12915	0.291849	27.854	9.64557e-171	2.86737e-169
MTCYBP33	1.48136	2.61702	0.974075	2.68667	0.00721681	0.0180124	1.96627	6.44093	0.914603	7.04232	1.89067e-12	4.88042e-12
MTCYBP44	2.80712	3.48657	1.21767	2.86331	0.00419244	0.0111827	3.73524	7.42691	1.15991	6.40302	1.52334e-10	3.66374e-10
MTHFD2P1	2.63692	2.72662	1.05915	2.57435	0.0100428	0.0239297	8.87274	3.64796	0.461025	7.91271	2.51849e-15	7.11594e-15
MTMR3	547.238	3.41685	0.202374	16.8839	5.91516e-64	3.69239e-60	1027.22	3.57136	0.0672004	53.1448	0	0
MTND1P11	20.7976	2.92917	0.512408	5.71648	1.08753e-08	1.11062e-07	27.0069	8.87726	0.329762	26.9203	1.27243e-159	3.39944e-158
MTND1P19	14.5892	4.14866	0.708193	5.85809	4.68227e-09	5.16851e-08	19.176	9.62231	0.482932	19.9248	2.48209e-88	2.61131e-87
MTND1P32	10.0985	2.93715	0.535802	5.48178	4.21068e-08	3.80378e-07	13.0913	9.01537	0.346249	26.0372	1.87799e-149	4.37351e-148
MTND1P6	3.2434	3.55217	0.795526	4.46519	7.99981e-06	4.28884e-05	4.31397	7.48042	0.72101	10.3749	3.22492e-25	1.17807e-24
MTND2P16	6.23963	4.45401	0.975295	4.56683	4.95155e-06	2.80162e-05	8.3363	8.37338	0.64742	12.9335	2.914e-38	1.38526e-37
MTND2P32	4.80813	4.21744	0.884926	4.76587	1.88044e-06	1.17777e-05	6.42693	7.71865	0.523865	14.7341	3.89614e-49	2.24716e-48
MTND4P16	13.155	2.01534	0.579922	3.4752	0.000510472	0.00174626	16.595	8.87144	0.444027	19.9795	8.30246e-89	8.7977e-88
MTND4P32	9.56894	2.76786	0.536015	5.16377	2.4202e-07	1.86916e-06	12.4969	8.06271	0.266439	30.261	3.74328e-201	1.56725e-199
MTND5P14	11.5098	2.9385	0.543678	5.40485	6.48613e-08	5.65081e-07	15.1322	7.39105	0.36833	20.0664	1.4527e-89	1.55484e-88
MTND5P15	3.39033	2.25797	0.757624	2.98033	0.00287939	0.00803033	4.40201	7.48158	0.561071	13.3345	1.4591e-40	7.21647e-40
MTND5P2	9.59005	3.19152	0.542723	5.88057	4.08848e-09	4.57166e-08	12.5381	8.50407	0.314948	27.0015	1.41907e-160	3.83434e-159
MTND5P26	8.13846	2.20212	0.547086	4.02518	5.69319e-05	0.000249304	10.6594	7.53536	0.270521	27.855	9.37277e-171	2.78896e-169
MTND6P2	6.81716	5.07528	0.92536	5.48465	4.1429e-08	3.75477e-07	9.18957	8.62752	0.730459	11.8111	3.42075e-32	1.44318e-31
MTND6P25	9.07243	2.77191	0.583081	4.75391	1.99519e-06	1.24265e-05	11.5915	8.35964	0.343266	24.3532	5.3559e-131	9.90216e-130
MTND6P5	13.9472	2.98228	0.476622	6.25712	3.92162e-10	5.3208e-09	18.5548	7.92548	0.387053	20.4765	3.49017e-93	3.93914e-92
MTND6P6	5.47549	2.74045	0.65842	4.16216	3.15249e-05	0.00014691	7.1182	8.00233	0.485107	16.496	3.92029e-61	2.7418e-60
MUC3A	108.217	2.39554	0.554502	4.32017	1.55908e-05	7.81071e-05	141.355	6.82295	0.285047	23.9363	1.28486e-126	2.25651e-125
MXRA5	256.957	4.10981	0.534564	7.68814	1.49288e-14	4.66528e-13	381.612	5.18632	0.202549	25.6052	1.33379e-144	2.91892e-143
MYBL2	5.26959	3.12552	0.745783	4.19093	2.77816e-05	0.00013113	15.1104	2.10295	0.3161	6.6528	2.87566e-11	7.1141e-11
MYL6P4	9.40252	3.80414	0.607403	6.26296	3.77731e-10	5.14823e-09	12.3964	9.11469	0.371349	24.5448	4.91202e-133	9.3274e-132
MYO7B	69.4087	2.51324	0.838141	2.99859	0.00271236	0.00761981	169.625	2.46081	0.239628	10.2693	9.69077e-25	3.50725e-24
MYOF	505.117	2.11241	0.364396	5.79701	6.7509e-09	7.2438e-08	1399.4	2.05729	0.162405	12.6677	8.93178e-37	4.12587e-36
MYRFL	18.5006	2.63573	0.660051	3.99322	6.51808e-05	0.000281137	32.3797	3.79013	0.278015	13.6328	2.55472e-42	1.31058e-41
NAALADL2	80.9707	2.97258	0.295927	10.045	9.66807e-24	1.53759e-21	220.239	2.21202	0.0977524	22.6289	2.25397e-113	3.33737e-112
NABP1	294.094	3.79545	0.412356	9.20431	3.43888e-20	2.98144e-18	643.067	2.87063	0.150981	19.0132	1.32718e-80	1.25123e-79
NANOGP4	5.28178	2.07612	0.584244	3.55351	0.00038013	0.00134956	8.78012	4.09979	0.261572	15.6736	2.2907e-55	1.46223e-54
NAP1L4P1	13.1598	3.34016	0.582437	5.73481	9.76236e-09	1.00976e-07	20.8457	4.55992	0.219947	20.7319	1.78499e-95	2.07846e-94
NAT2	1.93673	2.82106	1.08521	2.59955	0.00933472	0.0224481	4.70381	2.61202	0.346117	7.54663	4.46674e-14	1.21575e-13
NCAPG	15.3352	4.18369	0.853699	4.90066	9.55147e-07	6.37505e-06	51.7935	3.00264	0.311136	9.65056	4.88899e-22	1.65652e-21
NCAPGP1	1.80582	2.51048	0.942134	2.66468	0.00770618	0.0190341	2.68983	5.17827	0.531131	9.74952	1.85347e-22	6.34977e-22
NCKAP5-IT1	2.75403	2.65529	0.735075	3.61228	0.000303522	0.00110299	3.73809	6.49728	0.364287	17.8356	3.73955e-71	3.04623e-70
NDC80	5.47137	3.26386	0.781882	4.17437	2.98811e-05	0.00014006	15.4592	2.11285	0.300214	7.03783	1.9526e-12	5.03689e-12
NDUFB1P2	4.28992	3.76662	0.704455	5.34686	8.9494e-08	7.57226e-07	5.96318	6.69996	0.325657	20.5736	4.72873e-94	5.40423e-93
NEAT1	42252.9	2.77445	0.353717	7.8437	4.37475e-15	1.50459e-13	74093.5	3.75021	0.137429	27.2884	5.83045e-164	1.62374e-162
NEIL3	2.42438	2.99714	0.891198	3.36305	0.000770867	0.0025177	4.60854	3.49221	0.422049	8.27442	1.29083e-16	3.77689e-16
NEURL2	9.97526	2.97619	0.499227	5.96161	2.49762e-09	2.92044e-08	22.2353	2.89419	0.124566	23.2342	2.05563e-119	3.29852e-118
NFATC2	595.449	3.57798	0.416612	8.58828	8.82829e-18	4.98718e-16	1069.3	3.77346	0.152314	24.7741	1.70331e-135	3.32653e-134
NFKBID	227.053	2.54691	0.450001	5.6598	1.51551e-08	1.50281e-07	491.723	2.83167	0.190231	14.8855	4.09634e-50	2.40764e-49
NFKBIZ	359.209	3.42553	0.437657	7.82698	4.99738e-15	1.70464e-13	780.151	2.90688	0.161102	18.0437	8.83994e-73	7.36232e-72
NFU1P2	2.71079	3.43996	1.19362	2.88197	0.00395203	0.0106266	3.56876	7.39948	1.30767	5.6585	1.52701e-08	3.39327e-08
NID2	125.978	2.16524	0.407372	5.31515	1.06571e-07	8.90497e-07	247.504	3.16237	0.170962	18.4975	2.1617e-76	1.90636e-75
NKX6-1	36.1725	3.98676	0.928288	4.29475	1.74893e-05	8.66794e-05	102.987	2.13487	0.321028	6.65009	2.9291e-11	7.24399e-11
NLRP3	213.928	3.47093	0.496657	6.98858	2.77677e-12	5.84104e-11	492.79	2.74639	0.161213	17.0358	4.45414e-65	3.31184e-64
NMRAL2P	2.05139	2.84315	1.01303	2.80657	0.00500717	0.0130847	5.08042	2.473	0.415666	5.94949	2.68983e-09	6.15728e-09
NNMT	185.704	2.06988	0.592454	3.49375	0.000476295	0.00164263	436.398	2.50085	0.262956	9.51053	1.89688e-21	6.33805e-21
NOVA1-AS1	12.9976	3.73937	0.689601	5.42252	5.8765e-08	5.15929e-07	21.5627	4.36867	0.230572	18.9471	4.66806e-80	4.357e-79
NPHP1	121.261	2.42604	0.474346	5.11449	3.14591e-07	2.35886e-06	320.857	2.23631	0.118183	18.9224	7.4589e-80	6.9346e-79
NPM1P37	9.10518	2.05105	0.45275	4.53019	5.89298e-06	3.26982e-05	15.7692	3.60556	0.220123	16.3797	2.67002e-60	1.84274e-59
NR2F2-AS1	23.5813	2.08894	0.639646	3.26578	0.00109163	0.00341952	45.0758	3.21375	0.244953	13.1198	2.53487e-39	1.22985e-38
NR4A1	1475.69	3.12485	0.379217	8.24028	1.71808e-16	7.55259e-15	3585.75	2.52989	0.246311	10.2711	9.50721e-25	3.44122e-24
NR4A3	703.508	4.35763	0.527203	8.26556	1.39039e-16	6.22163e-15	1211.17	4.01021	0.26634	15.0568	3.11715e-51	1.86769e-50
NR5A2	22.7261	3.9317	0.610867	6.43626	1.22454e-10	1.84472e-09	48.3838	3.00063	0.264792	11.332	9.10766e-30	3.66265e-29
NRP2	602.087	2.31243	0.370821	6.23598	4.48947e-10	6.02351e-09	1469.35	2.44522	0.136634	17.8961	1.2644e-71	1.0349e-70
NSUN7	36.6114	3.5802	0.717502	4.98981	6.04393e-07	4.22247e-06	81.1456	2.86191	0.206614	13.8515	1.24621e-43	6.53207e-43
NTN1	808.365	3.478	0.424591	8.1914	2.58199e-16	1.10583e-14	1513.34	3.57545	0.151005	23.6776	6.13302e-124	1.04441e-122
NUDT6	45.0178	2.1575	0.253378	8.51492	1.66707e-17	8.89426e-16	118.794	2.24582	0.0698668	32.1442	1.06301e-226	5.62632e-225
NUP62CL	5.93792	2.63883	0.996028	2.64936	0.00806452	0.0197861	25.7638	2.48512	0.275349	9.02534	1.79131e-19	5.67442e-19
NXF3	2.33599	3.08907	0.858851	3.59675	0.000322224	0.00116407	17.1402	2.16995	0.293029	7.40524	1.30911e-13	3.51385e-13
NXPE2	5.15377	3.55608	0.755052	4.70971	2.48066e-06	1.50962e-05	9.25711	3.69775	0.267232	13.8372	1.51938e-43	7.95176e-43
OLFM5P	3.8765	2.87948	0.648194	4.4423	8.90007e-06	4.73627e-05	6.56586	4.1359	0.32565	12.7004	5.87914e-37	2.72392e-36
ONECUT1	14.4526	2.88389	0.782804	3.68405	0.000229555	0.000860493	21.8113	4.96989	0.290026	17.136	7.99614e-66	6.00918e-65
OR2B8P	1.39411	2.11939	0.842431	2.5158	0.0118762	0.0276619	2.61033	3.57603	0.452032	7.91101	2.55312e-15	7.21311e-15
OR51B4	1.63359	2.40161	0.899426	2.67016	0.0075815	0.0187837	2.33056	5.47134	0.447827	12.2175	2.50567e-34	1.10264e-33
OR51I1	1.95688	2.82812	0.814857	3.4707	0.000519107	0.00177289	2.69079	6.35068	0.497748	12.7588	2.78361e-37	1.2971e-36
OR51K1P	1.9726	2.71276	0.788425	3.44073	0.000580149	0.00195886	2.65607	6.67375	0.665913	10.022	1.22062e-23	4.31193e-23
OR51R1P	1.41901	2.10957	0.929587	2.26936	0.0232466	0.0495428	1.92809	5.9342	0.633069	9.3737	7.00359e-21	2.30615e-20
OR52H1	3.95978	2.6076	0.63421	4.11157	3.92969e-05	0.000178954	5.28632	7.26598	0.434633	16.7175	9.77429e-63	7.01407e-62
OR52H2P	5.20222	4.76056	0.798402	5.96261	2.48244e-09	2.90459e-08	6.89403	8.12784	0.438221	18.5473	8.57017e-77	7.61445e-76
OR52K2	1.19079	2.21367	0.893021	2.47886	0.0131804	0.0302984	1.82957	4.84567	0.545287	8.88645	6.30923e-19	1.9675e-18
OR52T1P	3.90326	3.4362	0.675073	5.09011	3.57857e-07	2.64047e-06	5.24005	7.55069	0.399979	18.8777	1.73962e-79	1.61054e-78
OR52U1P	1.68268	2.32941	0.789802	2.94936	0.00318428	0.008768	2.3497	5.90009	0.510431	11.559	6.64634e-31	2.73193e-30
OR7A19P	4.16661	2.39443	0.678552	3.52873	0.000417566	0.00146497	5.26675	7.92417	0.641159	12.3591	4.34769e-35	1.9443e-34
OR9A1P	2.84005	2.9078	0.754854	3.85213	0.000117093	0.000475259	3.88275	6.61496	0.514656	12.8532	8.2563e-38	3.89191e-37
OR9A3P	2.74066	2.32734	0.893359	2.60516	0.0091831	0.0221455	4.3641	4.4288	0.365164	12.1283	7.483e-34	3.25996e-33
OR9N1P	2.24911	2.54266	0.79798	3.18637	0.0014407	0.00436933	4.08172	3.75774	0.387798	9.68993	3.32761e-22	1.13171e-21
OSMR-AS1	23.9017	4.34794	0.569653	7.63261	2.30052e-14	6.94579e-13	40.3991	4.15707	0.190865	21.7802	3.5776e-105	4.77069e-104
OXTR	248.875	4.13671	0.674055	6.13705	8.40661e-10	1.07969e-08	644.277	2.40395	0.251853	9.54505	1.36044e-21	4.56145e-21
PA2G4P4	5.11715	2.456	0.713867	3.44042	0.000580812	0.00196083	11.6431	2.67528	0.186351	14.3561	9.75384e-47	5.40834e-46
PABPC1L	153.018	3.27209	0.352673	9.27796	1.72751e-20	1.58171e-18	450.86	2.01112	0.130417	15.4208	1.18705e-53	7.38486e-53
PAPPA-AS2	17.4499	4.22628	0.657267	6.43009	1.27532e-10	1.91482e-09	24.6486	5.93623	0.287712	20.6326	1.4006e-94	1.61383e-93
PATE2	11.1578	2.05511	0.668167	3.07575	0.00209977	0.00608791	16.9028	4.66933	0.267352	17.4651	2.64193e-68	2.07224e-67
PAX3	57.2691	7.68496	0.874291	8.78993	1.49651e-18	9.9115e-17	154.474	2.32113	0.191739	12.1057	9.85708e-34	4.28515e-33
PCAT1	3.8214	2.92251	0.964998	3.02851	0.00245761	0.00696685	6.43584	4.23987	0.319214	13.2822	2.93547e-40	1.44465e-39
PCAT14	4.12243	3.249	1.21639	2.67101	0.0075623	0.0187473	11.3488	2.22119	0.304937	7.28411	3.23791e-13	8.57983e-13
PCDHB1	8.85097	2.46873	0.58602	4.21269	2.52343e-05	0.000120381	17.3075	3.3243	0.242242	13.7231	7.385e-43	3.82091e-42
PCDHB5	85.7876	2.2472	0.340572	6.59832	4.15837e-11	6.91281e-10	217.597	2.34878	0.0962626	24.3998	1.7201e-131	3.19742e-130
PCDHB7	70.734	2.59468	0.413008	6.2824	3.33388e-10	4.62209e-09	154.638	2.85209	0.123785	23.0407	1.82231e-117	2.84283e-116
PCDHGA1	46.6427	2.48063	0.445053	5.57378	2.49274e-08	2.3711e-07	85.3636	3.53	0.149261	23.6499	1.18368e-123	2.01128e-122
PCDHGA6	87.6215	2.07845	0.373101	5.57073	2.53676e-08	2.4093e-07	162.555	3.42735	0.119848	28.5976	7.20532e-180	2.38813e-178
PCDHGA8	53.8866	2.76101	0.39847	6.92903	4.23741e-12	8.58798e-11	73.9555	6.25084	0.173081	36.1152	1.31171e-285	1.30989e-283
PCDHGB3	46.7146	2.12573	0.368077	5.77524	7.68421e-09	8.15762e-08	77.6404	4.01712	0.155297	25.8674	1.55026e-147	3.53296e-146
PCDHGB8P	46.8429	2.79038	0.404638	6.89599	5.34907e-12	1.06423e-10	63.032	6.7968	0.194465	34.9512	1.23975e-267	1.01472e-265
PCOLCE-AS1	6.13124	2.11034	0.616669	3.42216	0.000621247	0.00208429	11.3353	3.478	0.211381	16.4537	7.89337e-61	5.49066e-60
PDLIM1P4	10.3181	2.36524	0.46844	5.04918	4.43715e-07	3.19651e-06	19.2585	3.47672	0.182196	19.0823	3.54472e-81	3.36449e-80
PDLIM3	361.825	3.406	0.451647	7.5413	4.65326e-14	1.34632e-12	1035.76	2.07495	0.135138	15.3543	3.31312e-53	2.04958e-52
PF4	2.64601	3.29313	0.758541	4.3414	1.41576e-05	7.15591e-05	6.02012	2.89464	0.4452	6.50189	7.93193e-11	1.93071e-10
PIN4P1	5.1379	3.14274	0.629239	4.9945	5.89882e-07	4.13381e-06	12.8209	2.48871	0.178823	13.9172	4.98263e-44	2.63721e-43
PLA2G2A	72.8786	4.37109	0.963016	4.53896	5.6532e-06	3.14937e-05	120.402	4.2648	0.340517	12.5245	5.48535e-36	2.50165e-35
PLA2G2C	7.03316	2.74372	0.891077	3.0791	0.00207625	0.00602321	14.1686	3.16061	0.250569	12.6137	1.7738e-36	8.1559e-36
PLA2G2D	1.96593	3.00737	0.907052	3.31555	0.00091463	0.00292862	4.09045	3.13318	0.434825	7.20561	5.77833e-13	1.51566e-12
PLA2R1	157.18	2.36701	0.53034	4.46318	8.07504e-06	4.32766e-05	347.71	2.76073	0.217023	12.721	4.52288e-37	2.10058e-36
PLAU	172.008	5.67793	0.575577	9.86477	5.91691e-23	8.25359e-21	384.178	2.86739	0.209736	13.6714	1.50478e-42	7.75176e-42
PLBD1-AS1	3.01486	3.1855	0.720016	4.4242	9.67999e-06	5.09485e-05	5.60903	3.6224	0.215468	16.8118	2.00056e-63	1.45318e-62
PLCE1	551.547	3.03202	0.387828	7.81794	5.36946e-15	1.81913e-13	1163.42	3.00464	0.110159	27.2756	8.25929e-164	2.29601e-162
PLEKHG2	647.706	2.76757	0.409289	6.76189	1.36199e-11	2.48231e-10	1239.08	3.3799	0.165461	20.4272	9.58834e-93	1.07549e-91
PLEKHG4B	82.3032	3.95439	1.10747	3.57064	0.000356109	0.00127333	123.598	5.05057	0.362029	13.9507	3.11393e-44	1.65524e-43
PLEKHH2	426.801	3.68748	0.515786	7.14924	8.72626e-13	2.00868e-11	1008.78	2.65531	0.154292	17.2097	2.24761e-66	1.70655e-65
PLEKHS1	110.551	7.57966	1.04028	7.28621	3.18807e-13	8.02448e-12	146.513	9.19757	0.42708	21.5359	7.17264e-103	9.24889e-102
PODNL1	111.911	3.73427	0.634262	5.88759	3.91869e-09	4.40747e-08	223.97	3.29547	0.185023	17.8111	5.79238e-71	4.70852e-70
POLR2KP1	4.03731	3.05349	0.676739	4.51206	6.42008e-06	3.5261e-05	5.72021	6.06376	0.304011	19.9459	1.6278e-88	1.719e-87
PON3	24.6714	3.80635	0.649336	5.86191	4.57586e-09	5.05775e-08	61.8256	2.53117	0.206965	12.2299	2.1512e-34	9.48282e-34
POSTN	680.873	5.76989	0.824225	7.00038	2.55265e-12	5.41063e-11	968.009	6.73961	0.396133	17.0135	6.51999e-65	4.83275e-64
POU5F1B	7.93035	4.0682	0.789583	5.15234	2.57259e-07	1.97282e-06	15.1354	3.52593	0.24308	14.5052	1.12306e-47	6.31914e-47
PPBP	8.00949	3.39414	0.7102	4.77914	1.76048e-06	1.11116e-05	14.8386	3.61066	0.435947	8.28233	1.20785e-16	3.53846e-16
PPIAP10	3.41845	2.84629	0.87285	3.26091	0.00111053	0.00347132	4.44421	7.60357	0.757092	10.0431	9.84974e-24	3.48827e-23
PPP1R11P2	3.68348	2.05625	0.535101	3.84274	0.000121669	0.000491618	4.83272	6.85742	0.340302	20.151	2.63789e-90	2.85104e-89
PPP1R8P1	17.6354	2.04779	0.385529	5.31165	1.08638e-07	9.06005e-07	30.5266	3.76116	0.160186	23.4799	6.55256e-122	1.08823e-120
PPP2R2B-IT1	12.2585	2.20115	0.528111	4.16797	3.07321e-05	0.000143645	15.9441	7.83471	0.303375	25.8251	4.6296e-147	1.04887e-145
PRAL	3.88257	2.0322	0.640983	3.17045	0.00152204	0.00458983	10.5827	2.17607	0.255699	8.5103	1.73477e-17	5.19406e-17
PRDM1	182.886	2.83315	0.43984	6.44131	1.18446e-10	1.787e-09	506.237	2.12429	0.180873	11.7446	7.52355e-32	3.15299e-31
PRKAR1AP1	7.91272	2.80333	0.57724	4.85643	1.1952e-06	7.798e-06	11.6492	5.32498	0.273664	19.4581	2.48719e-84	2.46855e-83
PRNCR1	35.6612	5.66628	0.680243	8.32978	8.09917e-17	3.80128e-15	49.0249	6.93662	0.230292	30.121	2.57037e-199	1.04774e-197
PSMD6-AS2	73.7475	2.53025	0.368276	6.87052	6.39661e-12	1.25662e-10	110.414	4.72029	0.119338	39.554	0	0
PSORS1C1	59.3535	5.11011	0.563014	9.07635	1.12277e-19	8.84364e-18	113.996	3.49266	0.192841	18.1116	2.57991e-73	2.16976e-72
PSORS1C3	2.46484	2.26697	0.91399	2.4803	0.0131272	0.0301817	6.72224	2.26489	0.454309	4.98536	6.18477e-07	1.28169e-06
PTCHD4	167.572	2.59689	0.529654	4.90299	9.4388e-07	6.30491e-06	233.44	5.8953	0.203035	29.0359	2.32101e-185	8.14784e-184
PTMAP4	15.0588	2.20305	0.381344	5.77707	7.60135e-09	8.07652e-08	19.2221	9.81165	0.249008	39.4029	0	0
PTP4A1P3	6.48873	3.4017	0.662985	5.13089	2.88379e-07	2.18331e-06	8.51263	8.40712	0.510244	16.4767	5.39662e-61	3.76409e-60
PTPRZ1	6626.31	2.60606	0.364762	7.14454	9.02982e-13	2.0666e-11	12406.9	3.48316	0.152134	22.8953	5.17938e-116	7.91973e-115
PTX3	11.9562	2.13619	0.622374	3.43233	0.00059842	0.00201556	33.0262	2.11375	0.222921	9.4821	2.49225e-21	8.29595e-21
PVT1	71.7865	2.50894	0.398723	6.29244	3.12523e-10	4.3473e-09	119.183	4.07216	0.167314	24.3385	7.68136e-131	1.41761e-129
PXDN	535.323	2.89972	0.444125	6.52905	6.6189e-11	1.0567e-09	902.576	4.03987	0.164517	24.5559	3.74134e-133	7.12634e-132
PYCARD-AS1	3.09114	3.47276	0.710445	4.88814	1.01791e-06	6.75427e-06	4.24782	6.96407	0.331579	21.0028	6.18735e-98	7.48424e-97
PYURF	67.2128	7.77019	0.583371	13.3195	1.78391e-40	2.78391e-37	92.5726	7.62367	0.147203	51.7903	0	0
RAB30-AS1	91.8963	2.32585	0.228365	10.1848	2.31836e-24	4.10547e-22	266.032	2.00066	0.0783535	25.5338	8.30942e-144	1.80312e-142
RAB40AL	2.04074	2.16749	0.748209	2.89691	0.0037686	0.0101871	3.84899	3.56615	0.28902	12.3388	5.60046e-35	2.49875e-34
RAB44	3.37394	2.33354	0.866516	2.69301	0.00708099	0.0177373	5.57303	3.81528	0.357755	10.6645	1.49185e-26	5.61732e-26
RANP3	1.48059	2.15223	0.751498	2.86391	0.00418443	0.0111649	2.01548	5.99765	0.538417	11.1394	8.06388e-29	3.18153e-28
RAPH1	618.768	2.40232	0.28877	8.31915	8.85978e-17	4.11189e-15	840.869	6.0209	0.14698	40.9641	0	0
RASA3-IT1	7.26348	3.03887	0.755976	4.0198	5.82485e-05	0.000254178	11.5531	4.53985	0.23248	19.5279	6.36186e-85	6.37156e-84
RASEF	8.55237	2.81005	0.708657	3.96531	7.32997e-05	0.000312377	34.6169	3.22786	0.264852	12.1874	3.62877e-34	1.59075e-33
RASGEF1B	332.294	2.35756	0.421978	5.58691	2.3114e-08	2.2087e-07	813.631	2.40256	0.14012	17.1465	6.68042e-66	5.03389e-65
RASSF9	41.527	3.40849	0.839907	4.05818	4.94569e-05	0.000219734	179.504	2.75056	0.350437	7.84894	4.19554e-15	1.17875e-14
RBBP4P1	9.78077	2.01509	0.678286	2.97085	0.00296977	0.00825564	16.2608	3.90962	0.23704	16.4935	4.0851e-61	2.85513e-60
RBM17P4	6.95038	2.31792	0.531914	4.35769	1.31442e-05	6.70231e-05	9.50062	6.23457	0.275378	22.6401	1.74778e-113	2.59659e-112
RBM20	108.09	2.22759	0.541904	4.11068	3.94498e-05	0.000179552	173.964	4.08414	0.195909	20.8471	1.62012e-96	1.91908e-95
RBM43P1	2.67424	2.78271	0.853475	3.26045	0.00111235	0.00347526	4.31678	4.41666	0.442859	9.97306	1.99977e-23	7.02331e-23
RBM47	145.717	2.66338	0.382988	6.95422	3.54513e-12	7.30952e-11	348.16	2.5288	0.18075	13.9905	1.78058e-44	9.50744e-44
RBMS2P1	2.4082	2.58066	0.703388	3.66891	0.000243588	0.000906567	5.3467	2.81533	0.252787	11.1372	8.27131e-29	3.26128e-28
RC3H1-IT1	14.8764	2.40113	0.385428	6.22979	4.67052e-10	6.25969e-09	18.9441	9.65191	0.237889	40.5731	0	0
REL	327.583	2.81883	0.404425	6.96997	3.16998e-12	6.59232e-11	586.035	3.65478	0.172763	21.1548	2.49087e-99	3.07443e-98
REP15	3.49382	2.15926	0.579265	3.72759	0.000193319	0.000738862	8.205	2.66235	0.253205	10.5146	7.40015e-26	2.74521e-25
REV3L-IT1	10.2548	2.19365	0.469462	4.67268	2.97297e-06	1.77844e-05	13.0762	8.39184	0.250463	33.5053	4.03947e-246	2.66908e-244
RGS13	2.81674	3.56428	0.907521	3.9275	8.58346e-05	0.000359236	6.17138	2.94042	0.399731	7.35598	1.8953e-13	5.06305e-13
RGS22	114.71	2.58433	0.684205	3.77712	0.000158652	0.000622467	199.823	3.77452	0.212632	17.7514	1.67975e-70	1.3558e-69
RIBC1	24.3729	3.2155	0.697823	4.60791	4.06746e-06	2.35475e-05	113.237	2.06604	0.217318	9.50698	1.96282e-21	6.55556e-21
RIBC2	11.5911	3.08137	1.07785	2.8588	0.00425252	0.011326	24.5603	3.02799	0.382395	7.91849	2.40418e-15	6.79917e-15
RN7SKP115	3.08069	3.20115	0.694401	4.60994	4.02788e-06	2.33292e-05	4.04443	7.47837	0.555292	13.4674	2.43158e-41	1.223e-40
RN7SKP154	2.91558	2.35686	0.665757	3.54011	0.000399953	0.00141051	3.83102	7.29756	0.480998	15.1717	5.44329e-52	3.30442e-51
RN7SKP228	1.62786	2.52134	0.80723	3.12345	0.00178747	0.00527868	2.15616	6.63899	0.804684	8.25044	1.57813e-16	4.60965e-16
RN7SKP234	14.0871	2.07551	0.44375	4.6772	2.90824e-06	1.74348e-05	18.004	9.72958	0.392672	24.7779	1.55311e-135	3.03511e-134
RN7SKP237	1.16972	2.26353	0.840167	2.69414	0.00705698	0.0176825	1.62698	5.81256	0.685947	8.47378	2.37563e-17	7.08533e-17
RN7SKP245	3.97802	4.32496	0.834261	5.18418	2.16963e-07	1.69127e-06	5.27609	7.90041	0.645676	12.2359	1.9996e-34	8.81958e-34
RN7SKP273	4.20882	2.13649	0.68753	3.10749	0.00188681	0.00553828	5.92895	5.88585	0.39893	14.7541	2.89498e-49	1.67316e-48
RN7SKP296	5.19613	2.75223	0.630591	4.36452	1.27402e-05	6.51331e-05	7.42478	5.71626	0.336748	16.9749	1.26039e-64	9.29984e-64
RN7SKP50	6.11825	2.69074	0.571332	4.70959	2.48213e-06	1.51015e-05	7.98196	7.96513	0.294061	27.0867	1.4127e-161	3.8611e-160
RN7SKP55	3.01776	3.09923	0.703846	4.40328	1.06626e-05	5.55001e-05	4.19921	6.0671	0.387589	15.6534	3.14715e-55	2.00437e-54
RN7SKP78	14.8036	3.25394	0.528756	6.15395	7.5577e-10	9.77763e-09	19.6818	7.75249	0.406445	19.0739	4.16195e-81	3.94669e-80
RN7SKP95	3.94969	2.03539	0.544692	3.73678	0.000186394	0.000715902	5.00131	7.39296	0.332334	22.2456	1.24468e-109	1.74896e-108
RN7SKP96	11.4681	2.16138	0.49724	4.34675	1.38171e-05	6.99937e-05	14.917	8.4008	0.317262	26.4791	1.68848e-154	4.20852e-153
RN7SL138P	11.7609	2.05161	0.46035	4.45663	8.3258e-06	4.45059e-05	19.5544	4.0077	0.227063	17.6502	1.01475e-69	8.10147e-69
RN7SL204P	1.84163	2.0969	0.726173	2.8876	0.00388196	0.010455	2.46464	6.6589	0.641744	10.3763	3.17959e-25	1.16165e-24
RN7SL246P	2.9854	2.18767	0.584638	3.74192	0.000182618	0.000703022	3.96522	7.03664	0.389604	18.061	6.46403e-73	5.39228e-72
RN7SL328P	13.1503	2.80286	0.481444	5.82177	5.82267e-09	6.33216e-08	17.3277	7.76118	0.342295	22.6739	8.10283e-114	1.20962e-112
RN7SL399P	8.22946	3.03311	0.729806	4.15605	3.23798e-05	0.000150501	11.8015	5.36702	0.40304	13.3164	1.85959e-40	9.18248e-40
RN7SL449P	10.2812	2.53495	0.455329	5.56729	2.58731e-08	2.45544e-07	13.9547	6.85015	0.242787	28.2146	3.86733e-175	1.22018e-173
RN7SL473P	25.531	4.05498	0.488775	8.29621	1.07484e-16	4.88846e-15	33.4877	9.60644	0.285485	33.6495	3.16959e-248	2.13081e-246
RN7SL517P	9.29442	2.75762	0.503665	5.4751	4.37271e-08	3.94017e-07	12.0878	8.86337	0.344944	25.6951	1.32735e-145	2.9445e-144
RN7SL530P	2.84384	2.41715	0.677839	3.56597	0.000362517	0.00129328	3.72421	7.29243	0.482894	15.1015	1.58277e-51	9.5334e-51
RN7SL558P	7.32573	2.42274	0.471903	5.13398	2.83678e-07	2.15293e-06	9.92278	6.74576	0.25355	26.6053	5.89898e-156	1.50062e-154
RN7SL569P	2.24771	2.08562	0.792672	2.63112	0.00851038	0.0207333	3.02689	6.10543	0.424051	14.3979	5.3372e-47	2.97274e-46
RN7SL573P	8.13494	5.36596	0.801411	6.69564	2.14725e-11	3.77037e-10	20.0878	2.6206	0.176227	14.8706	5.11279e-50	2.99706e-49
RN7SL582P	6.43317	2.32969	0.538853	4.32343	1.53622e-05	7.70236e-05	8.24878	8.49375	0.422716	20.0933	8.45151e-90	9.07405e-89
RN7SL600P	35.345	4.71201	0.498851	9.44573	3.52921e-21	3.86494e-19	46.7573	9.89282	0.252708	39.1473	0	0
RN7SL653P	2.37828	2.73922	0.75294	3.63803	0.000274727	0.00100877	3.13772	7.16924	0.739075	9.70028	3.00667e-22	1.02391e-21
RN7SL683P	9.09828	2.0263	0.531864	3.80981	0.000139071	0.000552588	10.1566	8.5493	0.298344	28.6558	1.35547e-180	4.52658e-179
RN7SL68P	11.3122	2.42322	0.43114	5.62049	1.9042e-08	1.85654e-07	14.7576	8.46712	0.324801	26.0686	8.28102e-150	1.93728e-148
RN7SL698P	7.9049	2.22567	0.460692	4.83114	1.35753e-06	8.75416e-06	10.0385	8.06641	0.343164	23.506	3.54047e-122	5.89894e-121
RN7SL743P	4.7361	2.16571	0.635054	3.41027	0.000648977	0.00216577	5.92412	7.69103	0.405932	18.9466	4.7124e-80	4.39705e-79
RN7SL751P	4.25664	2.55156	0.649339	3.92946	8.51355e-05	0.000356558	5.7578	7.07065	0.437938	16.1453	1.2246e-58	8.23435e-58
RN7SL754P	4.19518	2.72469	0.754186	3.61275	0.000302965	0.00110177	5.57579	7.49464	0.504004	14.8702	5.14608e-50	3.01543e-49
RN7SL757P	2.00386	2.15602	0.835079	2.58182	0.00982822	0.0235013	2.52671	6.78581	0.741977	9.14558	5.93092e-20	1.90477e-19
RN7SL809P	6.08111	2.46312	0.530797	4.64041	3.47711e-06	2.04571e-05	10.8745	3.76581	0.287946	13.0782	4.38869e-39	2.12226e-38
RN7SL834P	7.50876	4.49445	0.644216	6.97663	3.02354e-12	6.31228e-11	11.638	4.88285	0.260494	18.7445	2.14484e-78	1.95001e-77
RN7SL842P	2.90368	2.73395	0.862672	3.16916	0.00152878	0.00460626	3.88745	6.48803	0.544851	11.9079	1.0764e-32	4.5889e-32
RNA5S9	5.71796	2.39103	0.678428	3.52437	0.000424488	0.00148592	6.94605	7.75519	0.53486	14.4995	1.22078e-47	6.86777e-47
RNA5SP104	1.76895	2.62732	0.936939	2.80415	0.00504496	0.0131696	2.32474	6.63021	0.816508	8.1202	4.65411e-16	1.34392e-15
RNA5SP156	1.30463	2.69327	0.898862	2.99631	0.00273269	0.00766571	1.77832	6.31446	0.864488	7.30428	2.78754e-13	7.40551e-13
RNA5SP161	2.23277	2.83438	0.839147	3.37769	0.000730985	0.0024041	3.01006	6.95419	0.63423	10.9648	5.64458e-28	2.18483e-27
RNA5SP195	16.6853	3.24155	0.530677	6.10832	1.00688e-09	1.27813e-08	21.9429	9.60341	0.30278	31.7175	8.91035e-221	4.50732e-219
RNA5SP217	4.2147	2.45089	0.639374	3.83326	0.000126457	0.000507963	5.35887	7.71705	0.369957	20.8593	1.25487e-96	1.48758e-95
RNA5SP237	5.72299	2.95307	0.599925	4.9224	8.54881e-07	5.7665e-06	7.55962	7.65369	0.287533	26.6185	4.14538e-156	1.05801e-154
RNA5SP296	0.935505	2.02719	0.820469	2.47077	0.0134823	0.0309099	1.25506	5.74455	0.709047	8.10179	5.41581e-16	1.56154e-15
RNA5SP307	2.24141	3.13874	0.848849	3.69765	0.000217608	0.000821261	2.95552	6.9668	0.617201	11.2877	1.50883e-29	6.04022e-29
RNA5SP33	4.67951	2.07993	0.551059	3.77443	0.000160375	0.000628436	6.00349	8.09474	0.499234	16.2143	3.99404e-59	2.70331e-58
RNA5SP354	0.977939	2.3641	0.848718	2.78549	0.00534469	0.0138507	1.43572	5.39149	0.53529	10.0721	7.33996e-24	2.60572e-23
RNA5SP383	1.79957	2.14071	0.771475	2.77483	0.00552303	0.014267	3.94567	2.73288	0.23846	11.4605	2.08204e-30	8.4846e-30
RNA5SP466	1.26605	2.6669	0.921917	2.89277	0.00381857	0.0103032	1.89153	5.39186	0.511982	10.5313	6.19441e-26	2.30124e-25
RNA5SP474	2.3812	2.89058	0.738911	3.91195	9.15543e-05	0.00038094	3.98036	4.29918	0.249628	17.2223	1.80516e-66	1.37231e-65
RNA5SP82	1.58491	2.23813	0.854092	2.62048	0.00878068	0.0212942	2.24948	5.50991	0.399023	13.8085	2.26462e-43	1.18199e-42
RNASE13	1.50588	2.41642	0.873809	2.76539	0.00568546	0.0146336	2.74916	3.65241	0.362483	10.0761	7.04763e-24	2.50338e-23
RNF216-IT1	6.56211	2.29928	0.4643	4.95214	7.34002e-07	5.02669e-06	8.64129	7.51165	0.253663	29.6127	1.02429e-192	3.89244e-191
RNGTTP1	11.0028	2.25925	0.426778	5.29374	1.19838e-07	9.87866e-07	15.3786	5.56776	0.300266	18.5427	9.33346e-77	8.28308e-76
RNU1-106P	2.76633	2.89712	0.616391	4.70013	2.59997e-06	1.5734e-05	3.8559	6.12704	0.278626	21.9902	3.57263e-107	4.87574e-106
RNU1-109P	1.58318	2.78128	0.757369	3.6723	0.000240381	0.000896768	2.12201	6.60965	0.751735	8.79253	1.46223e-18	4.51653e-18
RNU1-134P	7.8309	2.05404	0.443204	4.63452	3.57761e-06	2.09792e-05	10.0245	7.90266	0.232035	34.0581	3.07786e-254	2.1833e-252
RNU1-87P	4.82366	2.51025	0.575565	4.36136	1.29254e-05	6.60123e-05	6.26724	8.10127	0.415368	19.5039	1.01781e-84	1.01705e-83
RNU1-91P	6.56609	2.98671	0.60498	4.93688	7.93839e-07	5.38478e-06	8.69885	8.1318	0.349915	23.2394	1.82254e-119	2.92754e-118
RNU1-94P	5.84985	2.44421	0.789852	3.09452	0.00197133	0.00575562	7.81042	6.42442	0.369355	17.3936	9.21777e-68	7.15374e-67
RNU12-2P	1.39873	2.30601	0.995954	2.31538	0.0205922	0.0446403	2.35504	3.9284	0.34989	11.2275	2.98763e-29	1.18923e-28
RNU2-58P	3.59152	3.38038	0.688755	4.90795	9.20327e-07	6.16406e-06	4.9803	6.81124	0.296988	22.9344	2.10992e-116	3.24071e-115
RNU2-5P	2.52405	2.69264	0.759945	3.54321	0.00039529	0.00139604	3.45307	6.69852	0.444431	15.0721	2.47021e-51	1.48266e-50
RNU2-6P	4.45951	2.97175	0.713292	4.16625	3.09651e-05	0.000144625	6.12282	6.80776	0.334441	20.3556	4.14129e-92	4.60165e-91
RNU4-24P	3.41317	2.24078	0.801668	2.79514	0.00518769	0.0135013	4.48893	7.06469	0.391282	18.0553	7.17322e-73	5.98065e-72
RNU4-40P	1.81796	2.37196	0.733334	3.23448	0.00121863	0.00376117	2.41336	6.56512	0.560991	11.7027	1.23436e-31	5.14641e-31
RNU4-51P	2.43342	2.94537	0.899515	3.2744	0.00105888	0.00332945	3.1849	7.06945	0.647918	10.911	1.02108e-27	3.93498e-27
RNU4-62P	2.96061	3.9266	0.876586	4.47943	7.48443e-06	4.04675e-05	4.62998	4.87896	0.344081	14.1797	1.22397e-45	6.65868e-45
RNU4-78P	3.1665	2.26733	0.635628	3.56707	0.000360999	0.0012886	4.74978	4.99477	0.257738	19.3792	1.15572e-83	1.13609e-82
RNU4-82P	1.73435	2.104	0.697909	3.01472	0.00257213	0.0072651	2.59773	4.78975	0.297087	16.1224	1.77561e-58	1.19135e-57
RNU4ATAC16P	2.79838	2.50428	0.688536	3.6371	0.000275724	0.00101199	3.70898	7.25837	0.494107	14.6899	7.4872e-49	4.29428e-48
RNU4ATAC17P	2.36039	3.25342	0.896796	3.62783	0.000285818	0.00104573	3.16667	7.01888	0.719959	9.74899	1.8631e-22	6.38064e-22
RNU4ATAC18P	4.89895	2.92247	0.661673	4.41678	1.00182e-05	5.25183e-05	7.57876	4.78849	0.215348	22.2361	1.5392e-109	2.15985e-108
RNU6-1003P	3.81904	2.58704	0.677443	3.81883	0.000134086	0.00053491	4.91726	7.86611	0.63527	12.3823	3.25865e-35	1.46152e-34
RNU6-1010P	14.1926	3.23063	0.495862	6.51517	7.26093e-11	1.15037e-09	18.8484	8.49251	0.235109	36.1216	1.03786e-285	1.04658e-283
RNU6-1014P	1.98288	3.30362	0.911937	3.62264	0.000291615	0.00106499	2.63492	6.95913	0.959248	7.25477	4.02337e-13	1.06228e-12
RNU6-1016P	26.1292	2.39078	0.409631	5.83641	5.33362e-09	5.83334e-08	33.5254	7.94385	0.238333	33.3309	1.37579e-243	8.78942e-242
RNU6-1053P	2.85605	2.44956	0.752787	3.25399	0.00113797	0.00354334	3.73676	5.23733	0.307719	17.0198	5.85368e-65	4.34199e-64
RNU6-1111P	1.02493	2.36144	0.901175	2.6204	0.0087827	0.021297	1.37671	5.94752	0.946276	6.28519	3.27462e-10	7.77867e-10
RNU6-116P	8.2994	2.70138	0.697171	3.87477	0.000106724	0.000437067	10.7736	8.76201	0.480897	18.2201	3.57274e-74	3.04289e-73
RNU6-1176P	3.81334	2.22231	0.644657	3.44728	0.000566264	0.00191612	4.91554	7.67949	0.453786	16.9232	3.03616e-64	2.22534e-63
RNU6-118P	1.90281	2.19019	0.697503	3.14005	0.00168918	0.00502288	2.64463	5.94303	0.305925	19.4264	4.61318e-84	4.56247e-83
RNU6-1216P	1.5146	2.59731	1.08254	2.39927	0.0164279	0.0367419	1.97903	6.44772	1.2124	5.31814	1.04831e-07	2.24886e-07
RNU6-1225P	2.39397	2.36901	0.689607	3.4353	0.000591905	0.00199531	3.16562	7.21252	0.696102	10.3613	3.71891e-25	1.35579e-24
RNU6-1226P	2.22384	3.22479	0.788953	4.08744	4.36167e-05	0.000196405	2.92186	7.08807	0.712135	9.95327	2.44019e-23	8.54383e-23
RNU6-1255P	1.65368	2.04359	0.832482	2.45481	0.0140959	0.0321043	2.15679	6.6031	0.856352	7.71073	1.251e-14	3.46549e-14
RNU6-1266P	1.05617	2.17145	0.82474	2.63289	0.00846628	0.020638	1.39754	5.9787	0.822755	7.26668	3.68436e-13	9.74194e-13
RNU6-1283P	3.52838	2.62931	0.733448	3.58486	0.000337257	0.00121252	4.53081	7.72463	0.644235	11.9904	3.98987e-33	1.71374e-32
RNU6-1284P	1.49086	2.14236	0.921483	2.3249	0.0200771	0.0436638	1.9462	6.4655	0.952927	6.78489	1.16176e-11	2.91855e-11
RNU6-1327P	7.71066	4.44437	0.721548	6.15949	7.29773e-10	9.47566e-09	10.2095	8.82156	0.508322	17.3543	1.83074e-67	1.4144e-66
RNU6-171P	7.57147	3.07993	0.561104	5.48906	4.04087e-08	3.6743e-07	9.8147	8.78835	0.414471	21.2038	8.81662e-100	1.09435e-98
RNU6-195P	1.13042	2.35582	0.837227	2.81383	0.00489544	0.0128249	1.57824	5.72314	0.478091	11.9708	5.05264e-33	2.16751e-32
RNU6-212P	4.31282	4.48023	0.795762	5.63011	1.80095e-08	1.76345e-07	5.72726	8.00496	0.571453	14.0081	1.39109e-44	7.44578e-44
RNU6-268P	1.51804	2.02149	0.8455	2.39089	0.0168077	0.0374807	1.98932	6.51008	0.860766	7.56312	3.93504e-14	1.07265e-13
RNU6-313P	2.8177	3.32054	0.834274	3.98016	6.88697e-05	0.00029577	3.73368	7.29729	0.646521	11.287	1.52127e-29	6.08924e-29
RNU6-31P	1.10643	2.14559	0.885788	2.42223	0.0154255	0.0347428	1.46805	5.99377	0.9103	6.58439	4.56744e-11	1.12087e-10
RNU6-321P	5.78803	2.86173	0.703551	4.06755	4.75094e-05	0.000211946	7.46556	8.38116	0.55213	15.1797	4.82032e-52	2.93027e-51
RNU6-322P	2.11709	2.42773	0.79691	3.04643	0.00231578	0.00661586	3.48843	4.17117	0.299718	13.917	4.99562e-44	2.64363e-43
RNU6-343P	1.87275	2.05543	0.880578	2.33419	0.019586	0.0427933	3.0118	4.38827	0.321982	13.629	2.69392e-42	1.38084e-41
RNU6-365P	2.33292	2.55488	0.889411	2.87255	0.00407175	0.0109062	3.06176	7.13644	0.972499	7.33825	2.16411e-13	5.76617e-13
RNU6-37P	11.0401	3.18671	0.616613	5.16808	2.36508e-07	1.83169e-06	15.2355	6.77981	0.309067	21.9364	1.16749e-106	1.58422e-105
RNU6-433P	8.47305	2.90251	0.537593	5.39909	6.69806e-08	5.82123e-07	11.0469	8.77264	0.283783	30.9132	7.93718e-210	3.58067e-208
RNU6-466P	1.88976	2.22891	0.679735	3.27909	0.00104142	0.00328283	2.57799	6.23209	0.350099	17.801	6.94641e-71	5.6377e-70
RNU6-469P	1.29826	2.02485	0.80772	2.50688	0.0121803	0.0282912	1.71282	6.28738	0.819979	7.66773	1.75069e-14	4.82375e-14
RNU6-479P	1.08903	2.46829	0.881581	2.79984	0.00511274	0.0133215	1.4491	6.11279	0.977981	6.25041	4.09365e-10	9.69289e-10
RNU6-481P	1.81159	2.13972	0.781354	2.73848	0.00617244	0.0157124	2.65978	5.18315	0.317941	16.3022	9.51988e-60	6.50764e-59
RNU6-482P	3.76067	3.00883	0.681684	4.41382	1.01563e-05	5.31863e-05	4.97857	7.66611	0.470585	16.2906	1.15107e-59	7.84764e-59
RNU6-490P	1.76378	2.25605	0.914489	2.467	0.013625	0.031194	2.3067	6.62268	0.957358	6.91766	4.59163e-12	1.17007e-11
RNU6-501P	3.50236	2.27099	0.625095	3.63303	0.000280111	0.00102688	4.6296	7.2472	0.324091	22.3616	9.30201e-111	1.32456e-109
RNU6-522P	2.37012	2.78217	0.818196	3.40037	0.000672951	0.00223354	3.08316	7.1485	0.800778	8.92694	4.37942e-19	1.37249e-18
RNU6-530P	2.70513	2.10815	0.868726	2.42672	0.0152361	0.0343813	3.43021	7.29023	0.776571	9.38772	6.13151e-21	2.0231e-20
RNU6-549P	3.08213	3.52369	0.69267	5.08712	3.6355e-07	2.67772e-06	4.38472	6.35152	0.356279	17.8274	4.33389e-71	3.52666e-70
RNU6-564P	5.49554	3.77666	0.732865	5.15329	2.55962e-07	1.96589e-06	7.5253	7.13453	0.300034	23.779	5.50319e-125	9.4814e-124
RNU6-593P	1.46445	2.68533	0.811523	3.30901	0.000936279	0.00298874	2.02983	6.14062	0.505199	12.1548	5.40641e-34	2.36196e-33
RNU6-603P	1.09062	2.40362	0.962881	2.49628	0.0125505	0.0290564	1.44327	6.10104	1.13088	5.39493	6.85501e-08	1.48303e-07
RNU6-60P	2.49673	2.80728	0.781157	3.59375	0.000325956	0.00117596	3.24761	7.22762	0.683446	10.5753	3.8809e-26	1.44717e-25
RNU6-611P	16.3201	2.16928	0.447478	4.84778	1.2485e-06	8.11393e-06	21.2242	7.47111	0.235702	31.6972	1.69659e-220	8.55419e-219
RNU6-638P	3.59582	3.72903	0.763986	4.88102	1.05537e-06	6.96763e-06	5.01793	6.3453	0.309758	20.4847	2.94681e-93	3.33198e-92
RNU6-640P	1.39689	2.32044	0.808749	2.86917	0.00411548	0.0110068	1.86975	6.40357	0.813703	7.86967	3.55568e-15	1.00062e-14
RNU6-674P	1.19949	2.58367	0.981079	2.6335	0.00845093	0.0206066	1.58436	6.19958	1.03993	5.96156	2.49842e-09	5.72422e-09
RNU6-703P	0.975259	2.3573	0.895918	2.63116	0.00850946	0.0207333	1.41243	5.40276	0.421894	12.806	1.51808e-37	7.11798e-37
RNU6-708P	1.95221	3.04098	0.899806	3.37959	0.000725929	0.00238959	2.57943	6.87277	0.852631	8.06066	7.58823e-16	2.17834e-15
RNU6-738P	1.77456	2.48903	0.885481	2.81093	0.00493978	0.0129316	1.94836	6.51477	0.877705	7.4225	1.14928e-13	3.09103e-13
RNU6-759P	6.46339	2.02545	0.442306	4.5793	4.66539e-06	2.65474e-05	8.33154	8.36442	0.259495	32.2334	6.01167e-228	3.24304e-226
RNU6-760P	3.88709	3.13306	0.958209	3.26971	0.00107658	0.00337577	5.16544	7.8499	0.838802	9.35847	8.08963e-21	2.65951e-20
RNU6-761P	2.42496	3.12679	0.80681	3.8755	0.000106408	0.000435915	3.23721	7.17244	0.674043	10.6409	1.92203e-26	7.2186e-26
RNU6-789P	2.4882	2.61431	0.764483	3.41971	0.000626891	0.00210105	3.24688	7.2226	0.704775	10.2481	1.20701e-24	4.36018e-24
RNU6-883P	3.84959	2.56313	0.73906	3.46809	0.000524176	0.00178873	5.82174	4.96621	0.274486	18.0928	3.63439e-73	3.04994e-72
RNU6-90P	1.30048	2.42946	0.870438	2.79108	0.00525326	0.0136425	1.7833	5.76185	0.480104	12.0012	3.50026e-33	1.50554e-32
RNU6-920P	2.18064	2.79591	0.727981	3.84064	0.000122715	0.000494844	2.83543	7.03256	0.585346	12.0143	2.98712e-33	1.28626e-32
RNU6-942P	8.09462	3.04188	0.616187	4.93662	7.94867e-07	5.38882e-06	10.5934	8.89044	0.485506	18.3117	6.67478e-75	5.76284e-74
RNU6-946P	1.37939	2.6034	0.769066	3.38515	0.000711399	0.00234618	1.82893	6.44367	0.862733	7.46891	8.0864e-14	2.18496e-13
RNU6-979P	6.24299	2.92545	0.552561	5.29435	1.19441e-07	9.85242e-07	8.18355	8.53002	0.356022	23.9593	7.39685e-127	1.30202e-125
RNU6-98P	1.26295	2.6943	0.888439	3.03263	0.00242436	0.00688746	1.6762	6.21727	0.829721	7.4932	6.72119e-14	1.82006e-13
RNU6ATAC18P	3.27038	3.35473	0.685324	4.8951	9.82566e-07	6.53883e-06	4.4636	6.84529	0.292512	23.4018	4.09961e-121	6.73598e-120
RNU6ATAC24P	3.77651	2.27684	0.621019	3.66629	0.000246094	0.000914392	5.10395	6.31782	0.302863	20.8603	1.22816e-96	1.45647e-95
RNU6ATAC27P	2.4089	2.30084	0.629858	3.65295	0.000259244	0.000957979	3.26699	6.48174	0.314934	20.5813	4.03961e-94	4.62353e-93
RNU6ATAC39P	8.42025	3.16784	0.64351	4.92276	8.53335e-07	5.75863e-06	11.0162	8.13557	0.371517	21.8982	2.70009e-106	3.64624e-105
RNU7-119P	1.144	2.51327	0.985448	2.55038	0.0107605	0.0254093	1.52374	6.18471	1.13112	5.46776	4.55747e-08	9.93149e-08
RNU7-127P	1.97246	3.00606	0.895791	3.35576	0.000791472	0.0025769	2.62991	6.95279	0.927314	7.49778	6.49093e-14	1.75848e-13
RNU7-194P	2.21149	2.08154	0.758609	2.74389	0.00607151	0.0154946	2.87326	7.08933	0.822833	8.61576	6.94782e-18	2.10371e-17
RNU7-38P	1.65424	2.03684	0.864803	2.35527	0.0185095	0.0407623	2.12826	6.65416	0.969491	6.86356	6.71642e-12	1.70225e-11
RNU7-40P	4.856	2.17091	0.667194	3.25379	0.00113876	0.00354534	6.15529	8.01556	0.506413	15.8281	1.99128e-56	1.29549e-55
RNU7-45P	4.23432	4.06283	0.825015	4.92455	8.45533e-07	5.70752e-06	5.44119	8.00755	0.728975	10.9847	4.52919e-28	1.75641e-27
RNU7-77P	2.32943	2.71211	0.705803	3.84259	0.000121742	0.000491794	3.055	7.17664	0.720623	9.95893	2.30531e-23	8.0771e-23
RNU7-80P	2.25858	2.68097	0.671217	3.9942	6.49143e-05	0.000280326	2.95687	7.13131	0.705513	10.108	5.09231e-24	1.81406e-23
RNVU1-2	2.07722	2.67233	0.979564	2.72809	0.00637028	0.0161531	2.8626	6.22568	0.533003	11.6804	1.60567e-31	6.68097e-31
RNVU1-4	6.35192	4.28876	0.697248	6.15098	7.70057e-10	9.94185e-09	9.19976	5.82066	0.362026	16.078	3.63734e-58	2.4278e-57
RNY1P12	1.66764	2.18558	0.716335	3.05105	0.00228041	0.00653352	2.19645	6.62588	0.687251	9.64114	5.35887e-22	1.81394e-21
RNY1P16	3.69406	2.80725	0.721223	3.89234	9.92801e-05	0.000408726	5.16985	5.75372	0.309954	18.5631	6.38532e-77	5.69127e-76
RNY1P2	4.43409	2.69278	0.739882	3.63948	0.000273193	0.00100373	5.76086	8.04792	0.702964	11.4485	2.3913e-30	9.73462e-30
RNY4P36	2.95821	2.35671	0.64672	3.64409	0.000268341	0.000988085	3.88831	7.14212	0.348074	20.519	1.45783e-93	1.65383e-92
RPEP3	4.51083	2.08817	0.636239	3.28206	0.00103053	0.00325423	5.8823	7.17756	0.434305	16.5265	2.3635e-61	1.6594e-60
RPEP4	5.74516	2.85259	0.586256	4.86578	1.14008e-06	7.47746e-06	7.6171	7.86052	0.33511	23.4566	1.13312e-121	1.8768e-120
RPGR	374.472	3.25968	0.405378	8.04108	8.90508e-16	3.43134e-14	1030.11	2.17849	0.117356	18.5631	6.39194e-77	5.69389e-76
RPL10P7	0.927982	2.25482	0.983668	2.29225	0.021891	0.0470392	2.68002	2.23587	0.454539	4.919	8.69884e-07	1.79186e-06
RPL11P3	20.528	2.53262	0.399092	6.34597	2.21032e-10	3.14649e-09	28.1813	6.1766	0.275236	22.4411	1.56281e-111	2.25344e-110
RPL12P7	1.64677	2.25498	0.78538	2.87119	0.00408925	0.0109437	3.25456	3.29749	0.304495	10.8294	2.49904e-27	9.5638e-27
RPL17P10	4.65807	3.71764	0.672042	5.53185	3.16862e-08	2.94774e-07	6.22433	7.93244	0.340741	23.28	7.0724e-120	1.14258e-118
RPL21P10	7.20525	2.19502	0.457297	4.79998	1.5868e-06	1.01125e-05	10.0523	5.78689	0.255315	22.6657	9.76807e-114	1.4554e-112
RPL21P32	7.67755	2.9089	0.591441	4.91833	8.72856e-07	5.87607e-06	10.4572	6.49025	0.302706	21.4408	5.56664e-102	7.08621e-101
RPL23AP35	2.26166	2.12532	0.774873	2.7428	0.00609181	0.0155417	2.96758	6.64054	0.503323	13.1934	9.57527e-40	4.68025e-39
RPL23AP74	2.05115	3.46653	0.734698	4.71831	2.37807e-06	1.45178e-05	3.33651	4.66574	0.297779	15.6685	2.48393e-55	1.58459e-54
RPL29P14	16.3673	3.22205	0.458167	7.03248	2.02888e-12	4.38227e-11	25.1488	4.8372	0.274393	17.6287	1.48218e-69	1.17997e-68
RPL34P20	2.35019	2.48888	0.686257	3.62675	0.000287013	0.00104972	3.09234	6.92694	0.445188	15.5596	1.36966e-54	8.63934e-54
RPL34P6	2.84978	3.16746	0.787458	4.02238	5.76122e-05	0.000251886	4.37567	4.88938	0.322798	15.1469	7.94522e-52	4.80811e-51
RPL35P6	2.33172	2.5655	0.672559	3.81453	0.000136441	0.000543261	6.16651	2.25585	0.277062	8.14204	3.88678e-16	1.12477e-15
RPL36AP33	8.05116	2.71476	0.521853	5.20216	1.96984e-07	1.55011e-06	10.6255	7.82593	0.25514	30.673	1.3036e-206	5.72194e-205
RPL37P18	8.94471	3.3511	0.502053	6.67479	2.47586e-11	4.29901e-10	11.2328	9.00316	0.245906	36.6122	1.826e-293	2.03411e-291
RPL39P36	1.63	2.35906	0.780439	3.02273	0.00250504	0.00709246	2.72994	4.12588	0.27703	14.8933	3.64498e-50	2.14357e-49
RPL4P6	16.1871	2.52483	0.427958	5.89971	3.64143e-09	4.11416e-08	26.6264	4.21758	0.192485	21.9112	2.02943e-106	2.74779e-105
RPL5P13	2.80626	2.18562	0.656044	3.33152	0.00086372	0.00278597	3.73145	6.80706	0.504257	13.4992	1.58116e-41	7.98395e-41
RPL5P8	1.6069	2.18356	0.810485	2.69414	0.007057	0.0176825	2.1595	6.13043	0.587602	10.433	1.75308e-25	6.45213e-25
RPL7L1P3	5.3119	2.46999	0.553985	4.45859	8.24987e-06	4.41472e-05	7.09986	6.94094	0.314563	22.0653	6.80611e-108	9.35484e-107
RPL7P14	3.10357	2.32706	0.593061	3.92381	8.71586e-05	0.000364411	4.31083	6.03588	0.375412	16.078	3.63869e-58	2.42818e-57
RPL7P19	3.51805	4.07125	1.07797	3.77677	0.000158873	0.0006232	5.28807	5.16558	0.415921	12.4196	2.04572e-35	9.21935e-35
RPS12P16	23.8883	3.73785	0.501417	7.45457	9.01603e-14	2.50413e-12	31.4894	9.767	0.332025	29.4164	3.38465e-190	1.24038e-188
RPS12P5	4.03995	2.82621	0.688704	4.10366	4.06657e-05	0.00018418	5.34941	7.55877	0.408663	18.4963	2.21015e-76	1.94853e-75
RPS15AP29	12.3239	2.16542	0.43588	4.96794	6.7667e-07	4.66477e-06	15.7464	8.53751	0.251521	33.9436	1.51822e-252	1.0623e-250
RPS15AP30	8.85641	2.34783	0.492995	4.76238	1.91326e-06	1.197e-05	13.2135	4.93469	0.283695	17.3944	9.10342e-68	7.06678e-67
RPS15AP6	6.98601	2.26709	0.552522	4.10318	4.07519e-05	0.000184536	10.4543	4.93911	0.32388	15.2498	1.65072e-52	1.01064e-51
RPS16P5	10.9335	2.74193	0.524205	5.23064	1.68926e-07	1.34887e-06	14.7525	6.81182	0.263631	25.8384	3.28132e-147	7.45595e-146
RPS20P22	49.0711	3.34271	0.461987	7.23552	4.6376e-13	1.12972e-11	77.8842	4.54719	0.194357	23.3961	4.67829e-121	7.67453e-120
RPS26P21	15.5966	2.96887	0.480305	6.18122	6.3607e-10	8.35018e-09	20.9541	7.2977	0.315282	23.1466	1.57394e-118	2.49831e-117
RPS3AP12	6.02345	3.17197	0.640569	4.95181	7.3528e-07	5.03268e-06	7.98254	7.40697	0.318798	23.2341	2.06108e-119	3.30555e-118
RPS3AP37	5.25112	2.8579	0.638378	4.47682	7.57646e-06	4.09119e-05	7.46312	5.72274	0.343943	16.6386	3.65996e-62	2.604e-61
RPS3AP38	23.2271	2.18174	0.417161	5.22997	1.69538e-07	1.35289e-06	48.8948	2.95564	0.189178	15.6236	5.03015e-55	3.19242e-54
RPS3AP44	2.62851	2.63625	0.72946	3.61397	0.000301546	0.00109709	4.17158	4.68803	0.334406	14.019	1.19317e-44	6.39195e-44
RPS3AP54	3.07689	3.08852	0.894285	3.45362	0.000553117	0.00187672	4.16648	6.61335	0.505477	13.0834	4.09771e-39	1.98249e-38
RPS3P2	9.75998	2.12045	0.404422	5.24317	1.57844e-07	1.26524e-06	13.3762	6.11328	0.302	20.2427	4.12226e-91	4.51868e-90
RPS3P7	10.0845	2.20905	0.476957	4.63155	3.62946e-06	2.12682e-05	13.0968	8.21998	0.375177	21.9096	2.10277e-106	2.84584e-105
RPSAP52	4.11199	4.31783	1.09027	3.96033	7.48455e-05	0.000318313	6.68219	4.47932	0.478655	9.35813	8.11582e-21	2.66784e-20
RREB1	405.883	2.25044	0.270337	8.32456	8.46446e-17	3.95785e-15	792.094	3.21514	0.114166	28.1621	1.70563e-174	5.34865e-173
RRM2P3	4.54799	3.5217	0.924344	3.80994	0.000138999	0.000552391	7.24395	4.55207	0.424267	10.7293	7.41776e-27	2.8095e-26
RSPH4A	45.4396	3.40061	0.767623	4.43006	9.42083e-06	4.97523e-05	155	3.26509	0.276062	11.8274	2.81711e-32	1.19095e-31
RUNX1	488.205	3.677	0.442373	8.31198	9.41164e-17	4.3438e-15	999.632	3.15202	0.192607	16.365	3.39796e-60	2.3399e-59
RUNX2	196.334	2.43883	0.450579	5.41265	6.20987e-08	5.43287e-07	486.631	2.40874	0.141713	16.9973	8.60603e-65	6.36826e-64
SCAND2P	205.218	3.16548	0.292969	10.8048	3.26564e-27	8.07325e-25	460.274	2.80042	0.0779232	35.9382	7.7284e-283	7.38314e-281
SCAND3P1	5.315	2.08337	0.71142	2.92846	0.00340644	0.00932013	7.51494	5.55659	0.339854	16.3499	4.35433e-60	2.99246e-59
SCARNA15	18.8449	3.5939	0.449619	7.99321	1.31472e-15	4.9513e-14	24.7732	9.86217	0.224179	43.9925	0	0
SCARNA9	331.213	2.51176	0.386168	6.5043	7.80535e-11	1.22419e-09	427.917	8.51945	0.122428	69.5873	0	0
SCN4A	6.66328	2.86317	0.794701	3.60283	0.000314776	0.00114024	39.0828	3.58335	0.300205	11.9363	7.65153e-33	3.2733e-32
SCN9A	172.376	3.43753	0.501706	6.85168	7.29902e-12	1.41608e-10	390.707	2.77161	0.18596	14.9043	3.08822e-50	1.81788e-49
SDHCP3	3.02281	2.76907	0.664549	4.16685	3.08841e-05	0.000144274	4.17245	6.42021	0.382987	16.7635	4.51107e-63	3.25457e-62
SDR42E2	20.1616	3.51547	0.839824	4.18597	2.83955e-05	0.000133725	44.327	2.91404	0.339465	8.58422	9.14525e-18	2.76093e-17
SEMA3D	80.676	3.13797	0.823681	3.80969	0.00013914	0.000552776	229.046	2.13196	0.215091	9.9119	3.69541e-23	1.2873e-22
SEMA3E	479.303	3.90229	0.570873	6.83564	8.16376e-12	1.5608e-10	745.562	4.76472	0.188082	25.3332	1.3774e-141	2.92113e-140
SEMA5A	1793.91	2.39455	0.509138	4.70314	2.56186e-06	1.55185e-05	3922.51	2.83703	0.130623	21.7191	1.35274e-104	1.79071e-103
SEPT4-AS1	2.36925	2.87143	0.700164	4.10108	4.11221e-05	0.000186145	6.91932	2.08622	0.204749	10.1892	2.2166e-24	7.9671e-24
SERPINA5	52.2003	2.24392	0.885233	2.53484	0.01125	0.026403	137.292	2.29206	0.322776	7.10107	1.23794e-12	3.21379e-12
SERPINE1	589.218	3.82213	0.579748	6.59274	4.31781e-11	7.16334e-10	1423.16	2.57824	0.295161	8.73505	2.43546e-18	7.46359e-18
SERPINI2	25.5344	4.91662	0.775047	6.34364	2.24404e-10	3.18904e-09	64.43	2.47736	0.239669	10.3366	4.81521e-25	1.75215e-24
SETP12	4.69535	2.82018	0.586317	4.81	1.50931e-06	9.65319e-06	6.8885	5.3711	0.23837	22.5327	1.98684e-112	2.90696e-111
SETP6	1.74914	2.41979	0.865944	2.7944	0.00519961	0.0135295	2.46355	5.76564	0.543047	10.6172	2.47915e-26	9.28839e-26
SGO1	3.52979	2.77862	0.864199	3.21526	0.00130327	0.00399573	9.08437	2.35739	0.283976	8.30135	1.02933e-16	3.01891e-16
SHOX2	4.24158	3.64196	1.15755	3.14626	0.0016537	0.00493266	16.2236	2.2676	0.368059	6.16097	7.23013e-10	1.69439e-09
SIGLEC22P	3.22446	2.79049	0.673351	4.14419	3.41021e-05	0.000157567	7.07096	2.92751	0.314684	9.30301	1.3653e-20	4.46094e-20
SIX1	15.7906	2.34643	0.797845	2.94096	0.00327194	0.00899055	36.0184	2.65285	0.358692	7.3959	1.4045e-13	3.76499e-13
SIX5	38.0534	2.41234	0.449768	5.36351	8.16197e-08	6.97455e-07	94.1435	2.46417	0.174471	14.1237	2.71432e-45	1.46992e-44
SKINT1L	6.44118	3.76175	0.77942	4.82635	1.39059e-06	8.95811e-06	14.2814	2.87572	0.279415	10.2919	7.66444e-25	2.77714e-24
SLC28A1	5.14391	3.12081	0.774662	4.0286	5.61096e-05	0.000246006	23.7933	3.01065	0.305111	9.8674	5.76383e-23	1.99949e-22
SLC28A3	5.48233	3.91671	1.48754	2.63302	0.008463	0.020634	13.1921	2.65781	0.49465	5.37312	7.73861e-08	1.67009e-07
SLC2A3P2	31.1124	2.03783	0.333282	6.11442	9.69087e-10	1.23266e-08	41.8	6.41651	0.218599	29.3529	2.19516e-189	8.00663e-188
SLC44A3-AS1	79.8551	2.40215	0.424306	5.66135	1.50186e-08	1.49106e-07	180.85	2.69259	0.155389	17.3281	2.88759e-67	2.22311e-66
SLC47A2	43.3405	2.74725	0.744141	3.69184	0.000222634	0.000837946	298.853	2.18696	0.343649	6.36393	1.96656e-10	4.70916e-10
SLC7A6OS	118.552	2.10125	0.245734	8.55093	1.22105e-17	6.67145e-16	313.068	2.22325	0.0643926	34.5266	3.20537e-261	2.42422e-259
SLC9C2	31.4196	4.2195	0.815519	5.17401	2.29128e-07	1.78005e-06	49.6835	4.57966	0.290918	15.7421	7.78423e-56	5.01039e-55
SLFN12L	16.7138	2.59108	0.623947	4.15272	3.28548e-05	0.000152453	41.1165	2.43002	0.231319	10.505	8.18849e-26	3.03437e-25
SMAD9-IT1	10.7231	2.25352	0.547173	4.11848	3.8138e-05	0.000174153	18.7869	3.7646	0.200233	18.8011	7.39708e-79	6.77707e-78
SMC2-AS1	5.29529	3.08201	1.12477	2.74012	0.00614159	0.0156527	24.1923	2.24517	0.241008	9.31576	1.21086e-20	3.96095e-20
SMC4	125.911	2.47328	0.453026	5.45945	4.77601e-08	4.2758e-07	326.348	2.26238	0.108603	20.8317	2.23333e-96	2.64038e-95
SMC5-AS1	18.558	2.69127	0.403942	6.66252	2.69176e-11	4.65397e-10	40.001	2.96747	0.110291	26.9057	1.88117e-159	5.01705e-158
SMG1P1	21.9017	3.54319	0.409281	8.6571	4.83924e-18	2.91159e-16	38.3651	3.91589	0.186712	20.9729	1.16022e-97	1.39847e-96
SMG1P4	2.59886	2.25852	0.94547	2.38878	0.0169045	0.0376528	5.48939	3.03035	0.439578	6.89376	5.43364e-12	1.38156e-11
SMG6-IT1	7.68946	3.93394	0.616388	6.38226	1.74497e-10	2.54499e-09	10.2007	8.47516	0.326926	25.9238	3.5928e-148	8.26103e-147
SNHG16	167.189	2.86346	0.2594	11.0388	2.48354e-28	7.12776e-26	442	2.25652	0.0841458	26.8168	2.05841e-158	5.4334e-157
SNHG4	20.8359	2.18073	0.424537	5.13671	2.79583e-07	2.12508e-06	44.8619	2.88221	0.144595	19.9331	2.10317e-88	2.21796e-87
SNORA11B	2.40333	2.47284	0.692979	3.56841	0.00035915	0.00128274	3.15665	7.19026	0.723454	9.93879	2.82247e-23	9.86106e-23
SNORA19	1.52601	2.27478	0.783475	2.90345	0.00369074	0.00999501	1.98568	6.5401	0.796629	8.20972	2.21714e-16	6.44991e-16
SNORA28	10.1281	2.77356	0.681493	4.06983	4.70469e-05	0.000210146	13.334	6.68097	0.30046	22.2358	1.54836e-109	2.17171e-108
SNORA33	11.339	2.8886	0.68657	4.20729	2.58454e-05	0.000123061	14.9904	9.25992	0.449374	20.6063	2.412e-94	2.77195e-93
SNORA55	15.3255	3.53503	0.462396	7.64502	2.0891e-14	6.36907e-13	21.2294	6.67826	0.237818	28.0814	1.6514e-173	5.11105e-172
SNORA72	4.1376	4.35221	0.919047	4.73557	2.18442e-06	1.34607e-05	5.80135	6.71462	0.357366	18.7892	9.25566e-79	8.45727e-78
SNORA80A	11.795	2.15173	0.618061	3.48142	0.000498756	0.00171017	21.7003	9.71878	0.4717	20.6037	2.5407e-94	2.91877e-93
SNORD100	1.89844	2.72545	0.772346	3.52879	0.000417468	0.00146483	2.60859	6.3335	0.415137	15.2564	1.4926e-52	9.14194e-52
SNORD111	1.94356	2.08175	0.723086	2.87898	0.00398959	0.0107125	2.55106	6.88305	0.786973	8.74623	2.20598e-18	6.77314e-18
SNORD114-13	2.83729	2.577	1.10302	2.33631	0.0194749	0.0426038	3.70238	7.45036	1.10182	6.76188	1.36216e-11	3.41224e-11
SNORD114-2	5.73109	2.05801	0.717605	2.86789	0.00413215	0.0110469	13.7401	9.26748	0.704966	13.146	1.79462e-39	8.72624e-39
SNORD117	2.17041	2.29768	0.731005	3.14318	0.00167121	0.00497776	2.83222	6.92489	0.588959	11.7579	6.43475e-32	2.70035e-31
SNORD14A	3.62602	3.69453	0.730218	5.05948	4.20399e-07	3.05144e-06	6.19197	4.16069	0.212025	19.6235	9.73382e-86	9.86717e-85
SNORD14E	2.93372	2.54564	0.64152	3.96814	7.24357e-05	0.000308959	6.77433	2.73103	0.319244	8.55468	1.18198e-17	3.5569e-17
SNORD41	12.4811	2.38695	0.582876	4.09513	4.2194e-05	0.000190523	16.0883	9.57038	0.584931	16.3615	3.59874e-60	2.47706e-59
SNORD53	2.00968	2.33311	0.690706	3.37787	0.000730497	0.00240282	2.65006	6.96596	0.76772	9.07358	1.15174e-19	3.67028e-19
SNORD62A	1.19712	2.34946	0.831608	2.8252	0.00472508	0.0124282	1.59816	6.14793	0.759346	8.09634	5.66355e-16	1.6322e-15
SNORD62B	2.56273	2.0812	0.639557	3.25413	0.00113741	0.00354205	3.52662	6.13243	0.281338	21.7974	2.45658e-105	3.28293e-104
SNORD92	1.11291	2.43908	0.913496	2.67005	0.00758389	0.0187878	1.48791	6.0408	0.942506	6.4093	1.46194e-10	3.51825e-10
SNRK-AS1	10.6596	3.29842	0.568945	5.79743	6.73386e-09	7.23173e-08	15.4927	5.44378	0.246175	22.1135	2.34513e-108	3.24938e-107
SNRPGP9	7.71103	3.18089	0.609128	5.22204	1.76961e-07	1.40494e-06	10.1102	8.61671	0.408243	21.1068	6.88405e-99	8.45289e-98
SOCS2-AS1	29.3195	2.56062	0.562713	4.55048	5.35227e-06	3.00451e-05	80.4801	2.16057	0.140164	15.4145	1.30681e-53	8.12662e-53
SOD3	356.981	2.52173	0.627626	4.01788	5.87235e-05	0.000255938	729.603	3.14228	0.19436	16.1673	8.57779e-59	5.78041e-58
SOX6	952.789	2.14134	0.275093	7.78408	7.02223e-15	2.32544e-13	1497.88	4.3627	0.123235	35.4016	1.61402e-274	1.42705e-272
SPA17P1	2.65724	2.58591	0.786481	3.28795	0.00100918	0.00319527	4.11137	4.79424	0.388212	12.3495	4.8987e-35	2.18786e-34
SPAG17	272.514	4.46834	0.989585	4.51536	6.32083e-06	3.48168e-05	409.028	5.08921	0.380447	13.3769	8.24843e-41	4.10188e-40
SPATA17	29.5246	2.78163	0.770978	3.60792	0.000308656	0.00112018	82.8894	3.70573	0.304987	12.1505	5.70375e-34	2.49081e-33
SPATA18	132.337	2.72831	0.707978	3.85366	0.000116366	0.000472599	252.894	3.35826	0.300956	11.1586	6.49739e-29	2.57006e-28
SPATA32	2.63013	2.85811	0.749609	3.81279	0.000137404	0.000546749	4.93253	3.49798	0.263276	13.2864	2.7777e-40	1.36744e-39
SPDYA	83.5231	2.46617	0.46646	5.28699	1.24348e-07	1.01832e-06	120.747	5.07324	0.127696	39.7291	0	0
SPEF2	165.547	2.21972	0.529571	4.19154	2.7707e-05	0.000130877	568.053	2.47687	0.174025	14.2328	5.73398e-46	3.13601e-45
SPICE1	144.527	2.66815	0.372508	7.16267	7.91211e-13	1.84117e-11	367.085	2.36572	0.0898669	26.3247	1.00153e-152	2.43725e-151
SPOCD1	123.733	5.79868	0.770717	7.52375	5.32285e-14	1.52241e-12	292.248	2.65392	0.266728	9.94992	2.52391e-23	8.83396e-23
SPRY1	247.08	2.55729	0.428064	5.97409	2.31383e-09	2.72134e-08	608.887	2.46015	0.151125	16.2789	1.3932e-59	9.4838e-59
SPRY4	705.338	2.60419	0.530558	4.9084	9.18243e-07	6.15341e-06	1273.34	3.62804	0.15095	24.0346	1.20865e-127	2.13972e-126
SPRYD4	299.896	2.86482	0.263311	10.88	1.43549e-27	3.69512e-25	679.175	2.74648	0.0593304	46.2912	0	0
SPSB4	52.8806	2.69164	0.516512	5.21118	1.87642e-07	1.48314e-06	124.08	2.63657	0.200463	13.1524	1.64858e-39	8.02874e-39
SPTA1	1.44247	2.19896	0.906414	2.42599	0.0152665	0.0344313	4.3763	2.01396	0.372738	5.40315	6.54802e-08	1.41751e-07
SRD5A2	2.97539	3.01481	1.20511	2.5017	0.0123599	0.0286709	6.29163	3.08508	0.394268	7.82483	5.08332e-15	1.42415e-14
SRPX2	356.287	3.13054	0.493705	6.34091	2.28419e-10	3.24056e-09	526.497	5.12333	0.214497	23.8853	4.35076e-126	7.58055e-125
SSC5D	237.079	2.08936	0.476058	4.38888	1.13938e-05	5.88646e-05	380.336	4.17038	0.160532	25.9784	8.68207e-149	2.01128e-147
ST7-OT4	32.9327	3.82078	0.408064	9.36318	7.73713e-21	7.88524e-19	43.6987	8.36118	0.212174	39.4071	0	0
STARD13-IT1	8.11245	2.54622	0.49754	5.11762	3.09412e-07	2.32282e-06	10.8135	7.21396	0.323775	22.2808	5.67339e-110	8.00475e-109
STK17B	173.538	2.43664	0.33845	7.19941	6.04738e-13	1.44357e-11	428.696	2.44027	0.117237	20.8148	3.17901e-96	3.74694e-95
STK32A	377.936	3.53712	0.391869	9.02626	1.77638e-19	1.34001e-17	1111.56	2.0258	0.12544	16.1496	1.14298e-58	7.68892e-58
STK32B	163.282	2.44251	0.607774	4.01879	5.84985e-05	0.000255091	386.805	2.57696	0.16928	15.223	2.48691e-52	1.51807e-51
STK33	224.151	2.89971	0.404898	7.16159	7.97488e-13	1.85405e-11	546.281	2.50804	0.108137	23.1933	5.32531e-119	8.50533e-118
STON1-GTF2A1L	4.91498	2.7807	0.692957	4.0128	6.00037e-05	0.000261062	11.053	2.81203	0.397415	7.07579	1.48602e-12	3.84616e-12
STX18-IT1	6.57383	2.1767	0.505159	4.30893	1.64048e-05	8.1759e-05	8.26442	8.34809	0.344096	24.2609	5.07275e-130	9.26212e-129
SULF1	388.723	2.51494	0.476984	5.2726	1.34508e-07	1.09615e-06	1093.11	4.3883	0.220735	19.8804	6.01348e-88	6.28371e-87
SYNC	114.246	2.09407	0.480323	4.3597	1.3024e-05	6.64615e-05	207.368	3.50394	0.151789	23.0843	6.66402e-118	1.04594e-116
SYNE2	1092.33	2.14853	0.298902	7.18806	6.57183e-13	1.5539e-11	2190.93	3.06931	0.123914	24.7696	1.907e-135	3.71961e-134
SZT2-AS1	1.46106	2.60995	0.875721	2.98034	0.00287929	0.00803033	1.97946	6.38507	0.740868	8.61837	6.7913e-18	2.05692e-17
TANC1	1084.58	2.6121	0.30127	8.67031	4.30957e-18	2.63095e-16	3027.93	2.10837	0.0850107	24.8013	8.69074e-136	1.70592e-134
TAS2R30	25.2306	2.46591	0.429497	5.74141	9.38938e-09	9.73602e-08	33.378	7.1342	0.257045	27.7547	1.52815e-169	4.49516e-168
TAS2R43	5.8494	2.54808	0.695849	3.66183	0.000250419	0.00092853	8.17264	5.07768	0.342667	14.8181	1.11876e-49	6.51594e-49
TBCAP3	1.9546	2.52168	0.798873	3.15655	0.00159648	0.00478571	2.71012	5.87364	0.38862	15.1141	1.30777e-51	7.88932e-51
TC2N	96.8846	2.12465	0.606785	3.50148	0.000462681	0.00160054	232.154	2.47427	0.195748	12.6401	1.26962e-36	5.85337e-36
TCEA1P4	8.53965	2.02985	0.479053	4.23721	2.26309e-05	0.000109298	18.0867	2.91613	0.156984	18.576	5.02986e-77	4.49483e-76
TCEAL3-AS1	2.10735	2.71617	0.73625	3.6892	0.000224958	0.000845804	3.3399	4.64432	0.307645	15.0964	1.71067e-51	1.02978e-50
TCF7L1-IT1	5.54511	3.33476	0.751532	4.43728	9.11011e-06	4.83157e-05	7.33279	7.8266	0.422236	18.5361	1.05649e-76	9.3625e-76
TEKT4	6.33252	4.28235	1.35306	3.16494	0.00155113	0.00466292	15.0336	2.71285	0.51303	5.2879	1.2373e-07	2.64657e-07
TET2	530.373	2.19298	0.267491	8.1983	2.43805e-16	1.04777e-14	1359.34	2.3049	0.0676536	34.0691	2.11529e-254	1.50742e-252
TEX9	118.47	3.76497	0.554959	6.78423	1.1671e-11	2.14907e-10	256.42	2.96518	0.14841	19.9796	8.28296e-89	8.78307e-88
TFCP2L1	224.647	3.20974	0.742308	4.324	1.53224e-05	7.68396e-05	344.565	4.80724	0.254426	18.8944	1.2673e-79	1.17539e-78
THBS4	729.331	2.0116	0.449595	4.47424	7.6684e-06	4.13636e-05	1763.27	2.44259	0.121959	20.0279	3.14397e-89	3.34992e-88
TIGD7	65.0213	2.24506	0.244581	9.17918	4.34394e-20	3.71414e-18	148.924	2.65143	0.0756715	35.0386	5.80711e-269	4.82992e-267
TIMP4	200.134	3.66443	0.490288	7.47403	7.7774e-14	2.18441e-12	564.247	2.15036	0.17331	12.4076	2.3773e-35	1.06933e-34
TKTL1	12.0793	4.29495	1.07957	3.9784	6.93795e-05	0.000297499	34.3033	2.10117	0.279588	7.51521	5.68181e-14	1.54212e-13
TLCD2	85.5623	2.65373	0.358964	7.39274	1.43829e-13	3.82455e-12	186.874	2.87665	0.135274	21.2654	2.37555e-100	2.97373e-99
TMEM253	5.50308	4.06089	0.714344	5.68478	1.30982e-08	1.31451e-07	8.52216	4.85359	0.225546	21.5193	1.02682e-102	1.32129e-101
TMEM67	133.101	2.49152	0.538013	4.63096	3.63969e-06	2.13132e-05	285.015	2.88908	0.191707	15.0703	2.54088e-51	1.52463e-50
TMOD1	635.012	2.1384	0.422203	5.06487	4.08688e-07	2.97942e-06	1428.23	2.66509	0.125302	21.2693	2.18577e-100	2.74061e-99
TNC	1392.34	2.77656	0.566324	4.90278	9.44897e-07	6.31001e-06	2023.25	5.15339	0.24348	21.1655	1.98599e-99	2.45421e-98
TNF	105.23	6.09422	0.678596	8.98064	2.69207e-19	1.95972e-17	154.442	5.66246	0.362087	15.6384	3.98547e-55	2.53305e-54
TNFAIP3	449.316	4.04558	0.551417	7.3367	2.18921e-13	5.69399e-12	1056.5	2.68251	0.222772	12.0415	2.14959e-33	9.2834e-33
TNFRSF10C	28.0744	3.19131	0.510814	6.24751	4.17056e-10	5.61979e-09	72.3013	2.40298	0.198721	12.0922	1.16072e-33	5.03887e-33
TNFRSF12A	83.5359	4.09128	0.507747	8.05771	7.77393e-16	3.05681e-14	247.046	2.04348	0.224877	9.0871	1.01715e-19	3.24572e-19
TNFRSF19	151.203	2.34364	0.465296	5.03687	4.73203e-07	3.39133e-06	347.249	2.64415	0.16197	16.3249	6.56498e-60	4.49968e-59
TNFRSF9	5.03716	2.68533	0.653574	4.10868	3.97923e-05	0.000180781	9.22598	3.66498	0.319382	11.4752	1.75715e-30	7.16916e-30
TNFSF14	39.988	5.49525	0.71983	7.63409	2.27429e-14	6.87492e-13	90.0693	2.85015	0.246759	11.5503	7.35372e-31	3.02068e-30
TNFSF18	29.5033	3.44227	0.638226	5.3935	6.91002e-08	5.98876e-07	49.5704	4.11107	0.25927	15.8563	1.2714e-56	8.30826e-56
TNFSF8	25.5375	3.5029	0.480062	7.29677	2.94764e-13	7.44182e-12	67.6215	2.28996	0.1876	12.2066	2.86618e-34	1.25932e-33
TNPO1P1	5.43988	2.12428	0.654679	3.24477	0.00117547	0.0036442	7.6821	5.50488	0.332077	16.5771	1.02033e-61	7.20958e-61
TNR-IT1	22.1154	3.9644	0.856513	4.62854	3.68255e-06	2.15339e-05	29.4992	9.74662	0.540724	18.0251	1.23712e-72	1.02756e-71
TOP2A	47.099	5.72038	0.758285	7.54384	4.56329e-14	1.32335e-12	95.0971	3.20246	0.347159	9.22478	2.84148e-20	9.20616e-20
TOP3B	48.5302	4.3371	0.332732	13.0348	7.75438e-39	9.00665e-36	73.0302	5.24249	0.131724	39.7992	0	0
TPRG1	37.7386	2.89171	0.476614	6.06721	1.30152e-09	1.60088e-08	71.6998	3.34795	0.17556	19.0701	4.47098e-81	4.23843e-80
TPT1P5	35.0958	3.00933	0.706787	4.25776	2.06483e-05	0.000100677	48.8995	6.16772	0.224722	27.446	7.75754e-166	2.19207e-164
TRAF3IP2-AS1	161.81	2.05465	0.243999	8.42073	3.74146e-17	1.8911e-15	404.326	2.38576	0.0484733	49.2181	0	0
TRAJ12	1.05105	2.38943	0.996855	2.39697	0.0165312	0.0369433	1.42475	5.92772	0.892771	6.63968	3.14368e-11	7.76223e-11
TRAJ19	1.46393	2.82903	1.07808	2.62414	0.00868671	0.0211032	1.92292	6.50997	1.19113	5.46536	4.61962e-08	1.00634e-07
TRDMT1	133.323	2.78813	0.364381	7.65171	1.98325e-14	6.07605e-13	350.308	2.29406	0.0820213	27.9691	3.86569e-172	1.1706e-170
TREM1	58.843	4.93355	0.554235	8.90155	5.50721e-19	3.80913e-17	123.322	3.10933	0.244953	12.6936	6.41631e-37	2.97101e-36
TRPM8	125.817	5.51749	1.01237	5.45005	5.03546e-08	4.49037e-07	171.184	7.30611	0.336498	21.7122	1.5726e-104	2.08087e-103
TSIX	20.7863	2.14374	0.69792	3.07161	0.00212905	0.00615565	35.8456	3.67855	0.52449	7.01357	2.32305e-12	5.97501e-12
TSPAN11	215.642	2.56816	0.434993	5.90392	3.54962e-09	4.02169e-08	477.954	2.82233	0.162328	17.3866	1.04314e-67	8.08339e-67
TSSK1B	1.05305	2.34103	1.01943	2.29641	0.0216525	0.046611	1.40892	5.91919	0.973886	6.07791	1.21762e-09	2.82667e-09
TTC26	78.2478	2.20702	0.519641	4.2472	2.1646e-05	0.000104866	197.557	2.33915	0.138282	16.9157	3.44486e-64	2.52249e-63
TTN-AS1	181.589	2.06666	0.505548	4.08796	4.35187e-05	0.000195999	303.076	3.86042	0.108184	35.6837	7.08334e-279	6.4097e-277
TUB-AS1	29.6882	2.64094	0.421941	6.25903	3.8737e-10	5.2681e-09	38.3972	9.94512	0.360626	27.5774	2.07797e-167	5.98134e-166
TVP23C	109.807	2.35844	0.345296	6.83018	8.48094e-12	1.61649e-10	311.5	2.03919	0.0895174	22.7798	7.26608e-115	1.09638e-113
TVP23CP1	19.5563	4.48498	0.535677	8.37254	5.63895e-17	2.75536e-15	25.7697	10.1183	0.271509	37.2669	5.63541e-304	6.79265e-302
TXNDC2	11.0949	2.62109	0.559242	4.68685	2.77437e-06	1.66964e-05	17.412	4.60133	0.226794	20.2886	1.6207e-91	1.78862e-90
U2AF1	14.8352	2.32217	0.551363	4.21168	2.53477e-05	0.000120853	25.6389	3.79328	0.214668	17.6705	7.08266e-70	5.66338e-69
U2AF1L5	13.1092	2.17455	0.690245	3.15041	0.00163043	0.00487315	22.2021	3.96533	0.316283	12.5373	4.66671e-36	2.13113e-35
UBA52P6	1.81877	2.67314	1.00852	2.65054	0.00803628	0.0197343	2.83977	4.83915	0.417107	11.6017	4.04002e-31	1.66706e-30
UBE2FP1	3.98489	2.23867	0.65936	3.39522	0.000685733	0.00227234	11.7461	2.01051	0.190241	10.5682	4.18524e-26	1.5599e-25
UBE2V1P1	13.9431	2.84087	0.474343	5.98905	2.11069e-09	2.49299e-08	19.37	6.12838	0.223755	27.3888	3.73305e-165	1.05101e-163
UBQLN3	8.77683	4.26242	0.62858	6.78103	1.19322e-11	2.19231e-10	11.925	7.36488	0.334656	22.0073	2.45294e-107	3.35358e-106
UBQLNL	5.48445	3.66025	0.67273	5.44089	5.30143e-08	4.7057e-07	16.4517	2.04494	0.236897	8.6322	6.01816e-18	1.82508e-17
UCN2	4.00627	3.20138	0.97309	3.28991	0.0010022	0.00317603	9.45047	2.64562	0.343487	7.70224	1.33704e-14	3.6992e-14
UFL1-AS1	2.15321	2.4363	0.767856	3.17286	0.00150944	0.0045557	4.34736	3.27052	0.251014	13.0293	8.34165e-39	4.01119e-38
ULK4	155.187	2.42395	0.587582	4.12529	3.70275e-05	0.000169454	271.099	3.73229	0.147821	25.2487	1.1715e-140	2.45244e-139
USF1P1	1.63508	3.00998	0.878975	3.42442	0.000616111	0.00206825	2.3781	5.61157	0.488575	11.4856	1.55879e-30	6.36574e-30
VCAN	4797.44	2.90368	0.372721	7.7905	6.67466e-15	2.21622e-13	7901.77	4.24247	0.151929	27.924	1.3633e-171	4.08419e-170
VEGFA	1206.02	2.27601	0.463927	4.90597	9.29679e-07	6.2167e-06	2770.57	2.59739	0.227191	11.4326	2.87283e-30	1.16641e-29
VEPH1	9.28081	2.91535	1.22285	2.38407	0.0171225	0.0380367	24.4877	2.36564	0.304501	7.76892	7.91601e-15	2.20475e-14
VIM	6339.24	3.37337	0.522134	6.46074	1.04192e-10	1.58826e-09	16488.6	2.35163	0.181876	12.9299	3.05206e-38	1.45022e-37
VIM-AS1	108.765	6.62165	0.56809	11.656	2.13893e-31	8.90115e-29	163.451	5.45717	0.155475	35.1	6.74375e-270	5.65467e-268
VMP1	1740.41	3.23577	0.387419	8.35213	6.70421e-17	3.20685e-15	3785.11	2.86127	0.104478	27.3864	3.98719e-165	1.12154e-163
VNN3	2.88116	3.60032	0.93453	3.85254	0.000116898	0.000474604	8.43956	2.12371	0.313315	6.7782	1.21683e-11	3.05441e-11
VPS26BP1	18.1381	3.70349	0.488186	7.58624	3.29332e-14	9.70849e-13	23.7826	9.31029	0.275004	33.8552	3.0453e-251	2.10221e-249
VTRNA1-1	6.11009	2.15132	0.611153	3.5201	0.000431388	0.00150817	7.75237	8.18805	0.385037	21.2656	2.36239e-100	2.95845e-99
WARS2-IT1	6.36886	2.50066	0.690788	3.62001	0.000294596	0.00107525	11.5172	3.72308	0.258748	14.3888	6.08117e-47	3.38529e-46
WDR49	171.123	2.78369	0.545861	5.09963	3.40326e-07	2.52379e-06	360.725	2.97059	0.189099	15.7091	1.30978e-55	8.399e-55
WDR63	41.5737	5.61193	0.854083	6.57071	5.00771e-11	8.23156e-10	127.733	4.66063	0.391747	11.897	1.22634e-32	5.21659e-32
WDR73	151.831	2.99457	0.329509	9.08798	1.009e-19	8.1009e-18	243.395	4.40229	0.0822295	53.5367	0	0
WEE1	208.128	5.2128	0.544764	9.56891	1.08037e-21	1.27245e-19	392.833	3.52807	0.151007	23.3636	1.00344e-120	1.63912e-119
WISP1	18.3942	3.21561	0.624311	5.15065	2.59581e-07	1.98879e-06	99.2923	5.63963	0.27984	20.1531	2.52978e-90	2.73515e-89
WNK4	41.418	2.70906	0.767758	3.52854	0.000417864	0.00146581	77.3078	3.56962	0.203536	17.538	7.34048e-69	5.79149e-68
WNT5A	150.313	2.49237	0.382885	6.50944	7.54315e-11	1.1898e-09	416.079	2.09866	0.161157	13.0225	9.11663e-39	4.38044e-38
WT1	10.6839	4.20154	1.22237	3.43721	0.00058775	0.00198184	14.8887	6.02876	0.465329	12.9559	2.17574e-38	1.03782e-37
WTAPP1	5.74207	4.48396	1.38635	3.23436	0.00121916	0.00376236	8.22994	6.55168	0.581942	11.2583	2.10761e-29	8.41435e-29
WWTR1-AS1	5.96925	2.16189	0.580807	3.72222	0.000197476	0.000752217	12.7582	2.89651	0.179717	16.117	1.93747e-58	1.29882e-57
WWTR1-IT1	19.7799	3.3759	0.534355	6.31772	2.65453e-10	3.73204e-09	26.075	8.09132	0.298847	27.0751	1.93534e-161	5.28484e-160
XAF1	333.617	3.88243	0.464483	8.3586	6.34664e-17	3.05336e-15	791.512	2.65063	0.179379	14.7767	2.07138e-49	1.20009e-48
XCR1	1.97146	2.76044	0.966299	2.85671	0.00428051	0.0113908	3.62512	3.61471	0.359224	10.0626	8.0874e-24	2.86941e-23
XIRP1	26.0996	3.19826	0.706594	4.52631	6.00228e-06	3.32161e-05	54.9168	3.06545	0.315373	9.72009	2.47554e-22	8.45277e-22
YBX1P8	6.43579	3.48567	0.669152	5.20908	1.89781e-07	1.49815e-06	8.62922	7.80694	0.395174	19.7557	7.16432e-87	7.37636e-86
YTHDF1P1	2.34254	2.82393	0.844358	3.34446	0.000824415	0.0026737	3.48112	5.12364	0.437179	11.7198	1.00943e-31	4.21431e-31
YY2	8.61879	2.64	0.535201	4.93273	8.10892e-07	5.4915e-06	25.1447	2.00011	0.153006	13.0721	4.75268e-39	2.29756e-38
ZBTB11-AS1	25.843	2.81941	0.320905	8.78581	1.55241e-18	1.02025e-16	74.5254	2.03013	0.0878924	23.0979	4.85973e-118	7.64694e-117
ZBTB8B	214.946	3.2556	0.628379	5.18094	2.20765e-07	1.71883e-06	376.663	3.90906	0.181753	21.5075	1.32357e-102	1.6989e-101
ZC3HAV1	476.052	2.44081	0.194278	12.5635	3.35291e-36	2.61621e-33	1337.72	2.07219	0.0997034	20.7836	6.09699e-96	7.15887e-95
ZNF155	47.9221	3.11699	0.319705	9.74957	1.85248e-22	2.46035e-20	108.271	2.81162	0.114086	24.6448	4.18816e-134	8.05698e-133
ZNF214	26.558	2.57129	0.562579	4.57054	4.86469e-06	2.75559e-05	58.206	2.87224	0.139565	20.5799	4.15797e-94	4.75546e-93
ZNF217	203.257	2.92147	0.284584	10.2657	1.00544e-24	1.87349e-22	526.767	2.32414	0.123969	18.7478	2.01773e-78	1.83607e-77
ZNF337	224.724	3.81841	0.21576	17.6975	4.38181e-70	3.64698e-66	383.505	4.09375	0.102507	39.9361	0	0
ZNF337-AS1	46.5394	2.25347	0.391256	5.75958	8.43257e-09	8.84304e-08	102.199	2.78733	0.126452	22.0426	1.12502e-107	1.54151e-106
ZNF33BP1	17.793	2.92072	0.585935	4.98472	6.20527e-07	4.32309e-06	25.7571	5.3036	0.209615	25.3016	3.06884e-141	6.48153e-140
ZNF415P1	21.3795	4.42498	0.637396	6.94227	3.85848e-12	7.87756e-11	28.9401	7.38602	0.394551	18.7201	3.3967e-78	3.08089e-77
ZNF474	10.2391	3.86522	0.967031	3.997	6.41514e-05	0.000277463	29.1341	3.78137	0.29082	13.0025	1.18446e-38	5.67707e-38
ZNF487	89.2912	2.04769	0.483052	4.23906	2.24456e-05	0.000108424	251.152	2.03568	0.116773	17.4327	4.65918e-68	3.64062e-67
ZNF560	2.89005	3.53761	1.20385	2.93857	0.00329731	0.00905429	7.51661	2.45394	0.311115	7.88758	3.08111e-15	8.69128e-15
ZNF587B	187.592	2.40457	0.330199	7.28219	3.28445e-13	8.25044e-12	300.386	4.28567	0.0864899	49.5511	0	0
ZNF812P	29.9901	6.40394	0.763633	8.38614	5.02352e-17	2.47401e-15	77.9793	2.44064	0.250426	9.74594	1.91996e-22	6.57465e-22
ZNRF3-IT1	44.5386	3.53603	0.435046	8.12793	4.36687e-16	1.79928e-14	58.5681	10.3682	0.283669	36.5504	1.75532e-292	1.9207e-290
ZSCAN32	45.6793	3.99612	0.242987	16.4458	8.9876e-61	4.48823e-57	88.0116	3.51232	0.0831367	42.2475	0	0

## Sheet: NEG_DEGs
Gene.Names	baseMean.SIA_vs_ANTE	log2FoldChange.SIA_vs_ANTE	lfcSE.SIA_vs_ANTE	stat.SIA_vs_ANTE	pvalue.SIA_vs_ANTE	padj.SIA_vs_ANTE	baseMean.SIA_vs_GTEx	log2FoldChange.SIA_vs_GTEx	lfcSE.SIA_vs_GTEx	stat.SIA_vs_GTEx	pvalue.SIA_vs_GTEx	padj.SIA_vs_GTEx
AANAT	1.70424	-2.00712	0.599566	-3.34762	0.000815089	0.00264689	30.0072	-2.27543	0.325624	-6.98792	2.79001e-12	7.15459e-12
AATK	462.171	-3.34028	0.452918	-7.37504	1.64302e-13	4.34121e-12	15239	-4.19515	0.142908	-29.3556	2.02879e-189	7.40855e-188
ABCA2	1399.93	-2.16385	0.311837	-6.93903	3.94801e-12	8.04717e-11	69202.8	-4.00438	0.117032	-34.2161	1.39256e-256	1.01584e-254
ABHD17AP1	0.657345	-2.77134	1.11171	-2.49285	0.0126723	0.0292765	9.25428	-2.49589	0.401416	-6.21772	5.0443e-10	1.19018e-09
ACOT7	87.0909	-2.45776	0.397532	-6.18255	6.30729e-10	8.29314e-09	1590.48	-2.72562	0.130042	-20.9595	1.53758e-97	1.84827e-96
ACP7	1.09215	-2.80234	0.930329	-3.0122	0.00259361	0.00732162	122.448	-5.49642	0.374848	-14.6631	1.11154e-48	6.3634e-48
ACTA1	2.76553	-2.6179	0.846133	-3.09396	0.00197503	0.00576442	194.689	-4.37029	0.3822	-11.4346	2.80972e-30	1.14138e-29
ADAMTS4	160.221	-2.09041	0.424413	-4.92541	8.41831e-07	5.68407e-06	5369.7	-3.43812	0.132383	-25.9711	1.05126e-148	2.42986e-147
ADAP1	292.592	-4.45431	0.528205	-8.43291	3.37165e-17	1.7146e-15	2641.65	-3.37258	0.145773	-23.1359	2.01704e-118	3.19179e-117
ADARB2-AS1	3.28954	-2.44254	0.875477	-2.78995	0.00527162	0.0136826	235.469	-4.85282	0.338644	-14.3301	1.41825e-46	7.84283e-46
ADCY5	282.091	-3.31708	0.38043	-8.71928	2.79984e-18	1.77434e-16	3132.98	-2.59079	0.106814	-24.2552	5.8314e-130	1.0641e-128
ADCYAP1	26.7023	-3.68149	0.623413	-5.90538	3.51839e-09	3.99322e-08	215.082	-2.39267	0.346564	-6.90398	5.05665e-12	1.28687e-11
ADH1B	27.8297	-4.30106	0.848126	-5.07125	3.9522e-07	2.88714e-06	303.077	-3.38581	0.280647	-12.0643	1.63107e-33	7.05789e-33
AIFM3	85.5464	-3.26752	0.526738	-6.20331	5.52884e-10	7.33146e-09	1051.07	-2.72077	0.161658	-16.8304	1.4611e-63	1.06358e-62
AK5	294.524	-3.914	0.555758	-7.04263	1.88638e-12	4.08509e-11	3077.54	-2.96723	0.149221	-19.8849	5.50317e-88	5.75631e-87
ALDOB	67.8268	-7.16872	1.16188	-6.16995	6.83095e-10	8.89734e-09	82.643	-3.47791	0.243953	-14.2565	4.08671e-46	2.24104e-45
ALKAL2	1.97296	-2.45135	0.738811	-3.31796	0.000906766	0.00290829	194.544	-4.30524	0.270396	-15.922	4.46151e-57	2.93412e-56
ALKBH3-AS1	0.68347	-3.47744	1.0718	-3.2445	0.00117659	0.00364675	8.15993	-2.47119	0.380542	-6.49386	8.36624e-11	2.03482e-10
ALOXE3	3.73875	-4.71333	0.970667	-4.85576	1.19924e-06	7.81821e-06	12.7169	-2.03668	0.467885	-4.35296	1.34313e-05	2.59209e-05
AMER3	50.4094	-5.10969	1.11365	-4.58824	4.47006e-06	2.5544e-05	86.9455	-2.24239	0.339303	-6.60881	3.87434e-11	9.5267e-11
ANKRD18EP	9.44613	-7.81248	1.525	-5.12293	3.00822e-07	2.26446e-06	40.341	-5.34787	0.399906	-13.3728	8.71789e-41	4.33464e-40
ANKRD34B	1.46351	-4.54156	1.1062	-4.10555	4.03348e-05	0.000182747	31.1127	-4.41334	0.522957	-8.43919	3.19537e-17	9.49443e-17
ANKRD34C	6.18337	-4.44046	0.983585	-4.51457	6.34448e-06	3.49163e-05	34.135	-2.33861	0.348371	-6.713	1.90669e-11	4.74894e-11
ANXA9	5.64058	-2.85918	0.413617	-6.91261	4.75805e-12	9.56553e-11	281.497	-4.46313	0.177448	-25.1517	1.35469e-139	2.78492e-138
AP4B1-AS1	1.53055	-3.72973	1.02002	-3.65652	0.000255663	0.000945588	21.3662	-3.29586	0.376375	-8.75684	2.00793e-18	6.17364e-18
APLP1	1027.43	-3.53214	0.430111	-8.21217	2.17232e-16	9.44957e-15	56272.2	-5.06504	0.138427	-36.5901	4.11553e-293	4.55172e-291
ARHGDIG	105.108	-4.9487	0.702519	-7.04422	1.86504e-12	4.0459e-11	1014.3	-3.81982	0.19178	-19.9177	2.85872e-88	3.0055e-87
ARL2	79.6975	-2.00379	0.377339	-5.31031	1.09437e-07	9.12063e-07	3859.16	-3.92528	0.0826277	-47.5056	0	0
ASPDH	47.2694	-3.54573	0.391724	-9.0516	1.40882e-19	1.09585e-17	321.826	-2.15011	0.126234	-17.0328	4.69322e-65	3.48709e-64
ASPHD1	139.477	-3.62605	0.618246	-5.86506	4.48972e-09	4.96914e-08	3806.03	-4.08841	0.183125	-22.3258	2.07529e-110	2.9456e-109
ASS1	46.0899	-2.59514	0.403662	-6.42899	1.28456e-10	1.92407e-09	783.767	-2.71246	0.161711	-16.7735	3.81219e-63	2.75486e-62
ASS1P12	0.848452	-4.29006	1.30374	-3.29058	0.000999809	0.00317006	7.80136	-2.88003	0.410506	-7.01579	2.28646e-12	5.88238e-12
ATP1B1	763.145	-2.11265	0.433221	-4.87661	1.07925e-06	7.11587e-06	15662.8	-2.69922	0.131939	-20.458	5.09523e-93	5.73389e-92
ATP4A	1.47812	-3.88619	1.12898	-3.4422	0.00057701	0.00194905	11.6416	-2.93067	0.493623	-5.93706	2.90176e-09	6.63552e-09
ATP6V0B	212.273	-2.53522	0.395357	-6.41247	1.43183e-10	2.12806e-09	3321.86	-2.56892	0.0684132	-37.55	0	0
ATP6V1G1P2	1.61954	-4.64269	1.39631	-3.32496	0.000884309	0.00284394	5.93367	-2.07229	0.383331	-5.406	6.44467e-08	1.39573e-07
ATP6V1G2	260.874	-2.20979	0.367484	-6.01328	1.81808e-09	2.18354e-08	3278.38	-2.02026	0.106941	-18.8914	1.34227e-79	1.2438e-78
ATP8A1	338.132	-2.03366	0.322475	-6.30641	2.85591e-10	4.00388e-09	8254.68	-2.90228	0.110495	-26.266	4.69046e-152	1.13427e-150
BARX2	4.23429	-2.78914	0.789837	-3.53129	0.000413537	0.00145288	83.5878	-3.15716	0.257233	-12.2735	1.25672e-34	5.56207e-34
BEND3P3	3.59985	-6.27322	0.940873	-6.66744	2.603e-11	4.51035e-10	47.0099	-5.37239	0.387265	-13.8726	9.27912e-44	4.87862e-43
BICDL1	35.8302	-3.09588	0.471711	-6.56307	5.27095e-11	8.59636e-10	354.68	-2.24579	0.187749	-11.9616	5.64303e-33	2.4191e-32
C15orf62	34.3748	-6.24262	0.637395	-9.79396	1.19522e-22	1.62192e-20	57.8333	-2.52964	0.210176	-12.0358	2.30409e-33	9.94369e-33
C1orf122	94.7042	-2.00824	0.35983	-5.58109	2.39013e-08	2.28044e-07	3910.44	-3.67555	0.111633	-32.9253	9.5429e-238	5.68466e-236
C1QTNF4	66.1165	-4.40934	0.479218	-9.20112	3.54251e-20	3.0501e-18	292.288	-2.11518	0.209577	-10.0926	5.95473e-24	2.11737e-23
C2CD4D	2.54739	-3.73012	0.705147	-5.28985	1.22416e-07	1.00513e-06	71.4703	-4.23668	0.307497	-13.778	3.45891e-43	1.79986e-42
C4orf48	17.2382	-2.15581	0.52624	-4.09662	4.19226e-05	0.00018946	796.286	-3.92074	0.16535	-23.7117	2.72895e-124	4.66005e-123
C5orf30	43.26	-2.1261	0.390317	-5.44712	5.1191e-08	4.55519e-07	1182.05	-3.11745	0.105423	-29.5709	3.53531e-192	1.33524e-190
CA14	12.5227	-2.95764	0.660114	-4.4805	7.44671e-06	4.02722e-05	1439.88	-5.75164	0.195285	-29.4526	1.16527e-190	4.2959e-189
CACNA1B	293.366	-3.03081	0.867944	-3.49194	0.00047952	0.00165192	1239.65	-2.55109	0.202073	-12.6246	1.54525e-36	7.11349e-36
CALB1	88.3312	-4.28027	0.776222	-5.51424	3.5029e-08	3.22507e-07	605.522	-2.66285	0.426577	-6.24237	4.31001e-10	1.01966e-09
CALHM1	1.85362	-4.8977	1.23339	-3.97092	7.15944e-05	0.000305684	8.17978	-2.45424	0.511327	-4.79975	1.58866e-06	3.22955e-06
CALY	98.3892	-4.03735	0.957454	-4.21676	2.47838e-05	0.000118526	972.352	-2.98821	0.379677	-7.87041	3.53489e-15	9.94856e-15
CAPN13	3.78682	-2.47218	0.976875	-2.5307	0.0113835	0.0266734	107.225	-3.92132	0.238439	-16.4458	8.9862e-61	6.24521e-60
CARMIL2	61.4925	-4.65152	0.512224	-9.08103	1.07557e-19	8.58016e-18	255.178	-2.29569	0.232265	-9.88394	4.88741e-23	1.69813e-22
CARNS1	223.401	-3.21587	0.6738	-4.77273	1.81747e-06	1.14351e-05	26775	-4.74004	0.24373	-19.4479	3.03692e-84	3.01222e-83
CARTPT	4.98382	-3.82242	1.11698	-3.4221	0.000621389	0.00208429	196.322	-4.75736	0.42792	-11.1174	1.03239e-28	4.06227e-28
CBLN1	8.83365	-2.47646	0.74758	-3.31263	0.000924215	0.00295401	495.093	-4.34235	0.358394	-12.1161	8.67548e-34	3.7752e-33
CCDC144NL	1.46567	-2.43066	1.06916	-2.27343	0.0230005	0.0490939	78.9279	-4.39682	0.362967	-12.1135	8.95544e-34	3.89483e-33
CCDC85B	168.721	-3.45536	0.376804	-9.17016	4.72303e-20	3.9841e-18	1429.24	-2.29055	0.146074	-15.6808	2.04767e-55	1.30818e-54
CCK	70.5281	-5.64977	1.25053	-4.51791	6.2452e-06	3.44383e-05	82.7119	-3.1066	0.374087	-8.30447	1.00265e-16	2.94206e-16
CDC42EP2	72.7004	-2.54232	0.437489	-5.81116	6.20398e-09	6.70304e-08	1050.99	-2.506	0.108411	-23.1157	3.21789e-118	5.079e-117
CDCA4P1	0.566095	-4.00322	1.6844	-2.37664	0.0174711	0.0387146	5.38519	-2.54661	0.431098	-5.90727	3.47824e-09	7.93026e-09
CDH8	59.2892	-2.43141	0.638791	-3.80627	0.000141078	0.000559849	714.343	-2.07965	0.164347	-12.654	1.06306e-36	4.90327e-36
CDK18	302.174	-2.33958	0.414159	-5.64899	1.61395e-08	1.59095e-07	32073.3	-5.23445	0.136833	-38.2542	0	0
CDK5	48.4073	-3.06054	0.370132	-8.26878	1.35336e-16	6.06681e-15	519.641	-2.35603	0.114464	-20.5832	3.88514e-94	4.45002e-93
CDKN1C	52.2482	-3.10562	0.51222	-6.06305	1.33563e-09	1.64041e-08	5754.6	-5.80117	0.146156	-39.6917	0	0
CDKN2D	83.7331	-4.18073	0.272864	-15.3217	5.48079e-53	1.71062e-49	592.293	-2.63524	0.135329	-19.4729	1.86375e-84	1.85695e-83
CDR2L	95.5681	-2.48288	0.369057	-6.72763	1.72447e-11	3.07339e-10	3104.55	-3.65952	0.100052	-36.5762	6.83148e-293	7.52854e-291
CELF4	183.956	-4.80152	0.67808	-7.08106	1.43059e-12	3.16951e-11	699.346	-2.19709	0.312723	-7.02567	2.13045e-12	5.48742e-12
CERCAM	337.433	-2.00337	0.509241	-3.93404	8.35313e-05	0.00035089	29650.1	-4.73174	0.154832	-30.5605	4.10058e-205	1.78717e-203
CHGA	424.422	-6.56777	0.956268	-6.86813	6.505e-12	1.27391e-10	592.275	-2.39232	0.409469	-5.84251	5.1421e-09	1.16455e-08
CHRNA2	32.0862	-7.41691	0.942135	-7.87245	3.47765e-15	1.22301e-13	38.3737	-3.00951	0.477055	-6.30851	2.81733e-10	6.7136e-10
CICP14	13.8686	-4.48862	0.533451	-8.4143	3.95236e-17	1.98166e-15	194.619	-3.92084	0.214013	-18.3205	5.67379e-75	4.90272e-74
CIDEA	1.60936	-4.51118	1.30312	-3.46184	0.000536503	0.00182581	7.40687	-2.17864	0.477064	-4.56678	4.95279e-06	9.79793e-06
CKB	1055.06	-2.20037	0.313779	-7.0125	2.34093e-12	5.00434e-11	14984.2	-2.18622	0.105614	-20.7002	3.45186e-95	4.00881e-94
CKMT1B	12.8032	-3.41293	0.566999	-6.01929	1.75184e-09	2.11312e-08	394.739	-4.11991	0.333258	-12.3625	4.16937e-35	1.86591e-34
CKMT2	33.6996	-2.13861	0.614651	-3.47939	0.000502566	0.00172252	598.159	-2.8285	0.150349	-18.8128	5.92673e-79	5.44289e-78
CLDN9	4.88147	-3.72782	0.752226	-4.95572	7.20643e-07	4.9447e-06	177.1	-4.54408	0.24417	-18.6103	2.65313e-77	2.37642e-76
CLEC2L	30.2467	-3.57261	1.12146	-3.18567	0.00144422	0.00437895	196.542	-3.46212	0.3466	-9.98881	1.70625e-23	6.00273e-23
CLEC4G	1.8656	-3.68524	1.29406	-2.84782	0.00440203	0.0116731	25.761	-3.1675	0.437393	-7.24176	4.42899e-13	1.16658e-12
CLEC4GP1	1.29774	-4.97617	1.78307	-2.79078	0.00525809	0.0136532	20.4808	-4.36342	0.488749	-8.92772	4.34861e-19	1.36298e-18
CLIC3	0.735664	-2.22655	0.864665	-2.57504	0.0100228	0.023891	31.1394	-3.49722	0.369496	-9.46484	2.9401e-21	9.76561e-21
CLK3P2	6.16591	-6.08183	1.26023	-4.82596	1.39328e-06	8.97312e-06	22.3306	-3.44713	0.405591	-8.49904	1.91161e-17	5.71575e-17
CNDP1	82.396	-3.11458	0.709576	-4.38935	1.13689e-05	5.87479e-05	10209.9	-5.96117	0.192481	-30.9701	1.36129e-210	6.21378e-209
CNTN2	506.075	-3.07788	0.56532	-5.44449	5.19547e-08	4.61925e-07	29061.9	-4.79201	0.16237	-29.513	1.96348e-191	7.31728e-190
CNTNAP2	423.769	-3.74708	0.572527	-6.54481	5.95707e-11	9.58389e-10	5149.64	-3.03657	0.169142	-17.9528	4.56287e-72	3.75557e-71
CNTNAP4	91.9657	-2.68664	0.53395	-5.03163	4.86339e-07	3.47824e-06	12272.8	-5.76353	0.16121	-35.7518	6.20941e-280	5.68557e-278
COPS9	93.0309	-2.26993	0.237958	-9.53921	1.43928e-21	1.67151e-19	1997.98	-2.86299	0.0941555	-30.4071	4.42921e-203	1.89297e-201
CORT	1.17488	-2.11928	0.83211	-2.54688	0.0108691	0.025634	36.5831	-2.9932	0.276697	-10.8176	2.84068e-27	1.08632e-26
COX5B	144.026	-2.00519	0.187844	-10.6748	1.33609e-26	3.06063e-24	4014.13	-3.09317	0.0823705	-37.5519	0	0
COX6A1	157.489	-2.40314	0.211909	-11.3404	8.27223e-30	2.9164e-27	3926.2	-3.16365	0.0857803	-36.8808	9.38648e-298	1.07274e-295
COX7A1	37.66	-4.36973	0.524684	-8.3283	8.20113e-17	3.84191e-15	225.565	-2.59932	0.176695	-14.7107	5.49961e-49	3.16312e-48
COX7B	193.306	-2.66486	0.319917	-8.32984	8.0949e-17	3.80128e-15	2026.21	-2.05335	0.0733515	-27.9933	1.96092e-172	5.97907e-171
COX8A	203.743	-2.53723	0.301707	-8.40958	4.11465e-17	2.05889e-15	2309.58	-2.07024	0.0707295	-29.2698	2.51161e-188	9.07505e-187
CPB2	0.551385	-3.20695	1.08307	-2.96098	0.00306662	0.00848425	7.08116	-2.42471	0.385619	-6.28782	3.21956e-10	7.64965e-10
CPLX1	495.093	-5.6875	0.528714	-10.7572	5.47985e-27	1.34143e-24	1650.95	-2.86222	0.277174	-10.3265	5.34997e-25	1.94491e-24
CPLX2	1906.97	-6.75379	0.8258	-8.17848	2.8745e-16	1.22064e-14	2830.6	-2.7298	0.337732	-8.08275	6.332e-16	1.82179e-15
CPNE9	16.6579	-4.73096	0.564813	-8.37614	5.46901e-17	2.68776e-15	140.972	-3.35244	0.374063	-8.96221	3.18226e-19	1.00097e-18
CRABP1	13.7775	-3.70633	1.26981	-2.9188	0.00351379	0.00958653	278.118	-3.77477	0.376065	-10.0376	1.04227e-23	3.6878e-23
CREB3L3	1.00978	-4.15596	1.06394	-3.90622	9.37516e-05	0.000388657	10.2163	-2.97513	0.521086	-5.70948	1.13324e-08	2.53009e-08
CRHBP	6.79502	-2.95893	0.552581	-5.35473	8.56823e-08	7.29175e-07	210.339	-3.81786	0.206847	-18.4574	4.5497e-76	3.99063e-75
CRHR1	1.99425	-4.34163	1.1613	-3.7386	0.000185046	0.000711032	82.1159	-5.3603	0.408564	-13.1199	2.53385e-39	1.22955e-38
CRHR2	2.40853	-4.17508	1.11833	-3.73331	0.00018898	0.000724161	22.293	-2.90909	0.422524	-6.88503	5.77753e-12	1.46755e-11
CRNN	8.27895	-7.39639	1.63646	-4.51975	6.19122e-06	3.41632e-05	9.50273	-3.06006	0.619941	-4.93605	7.97198e-07	1.64532e-06
CRP	0.720027	-3.06957	1.24978	-2.45608	0.0140461	0.032023	9.81263	-2.60212	0.607361	-4.2843	1.83318e-05	3.51127e-05
CSF3	11.7049	-2.53168	0.865586	-2.92482	0.00344656	0.00941955	171.086	-2.45203	0.488741	-5.01703	5.24758e-07	1.09092e-06
CTAGE7P	1.17522	-3.91271	0.882112	-4.43562	9.18084e-06	4.86392e-05	24.4624	-3.87209	0.387588	-9.99022	1.68202e-23	5.91816e-23
CYP17A1	1.64486	-3.69737	0.738091	-5.00937	5.46077e-07	3.86042e-06	27.6379	-3.36039	0.349764	-9.60761	7.42511e-22	2.50401e-21
CYP1A1	1.0951	-3.1007	0.885235	-3.50269	0.000460589	0.00159485	10.3391	-2.03443	0.478665	-4.25022	2.13562e-05	4.07639e-05
CYP4X1	24.8274	-5.16295	0.609696	-8.46808	2.49465e-17	1.30585e-15	116.72	-2.91131	0.284127	-10.2465	1.22692e-24	4.43106e-24
CYP4Z1	0.76916	-3.3899	1.12663	-3.00889	0.00262206	0.00739276	7.88672	-2.27956	0.511236	-4.45891	8.23756e-06	1.60888e-05
CYSRT1	2.28008	-2.42212	0.693227	-3.49397	0.000475888	0.00164145	41.2499	-2.43556	0.233766	-10.4188	2.03508e-25	7.47667e-25
DACT2	20.6862	-5.00243	0.694274	-7.20526	5.7932e-13	1.38953e-11	98.667	-2.85815	0.213544	-13.3844	7.4634e-41	3.71329e-40
DBH	1.80853	-4.6944	0.767816	-6.11397	9.71823e-10	1.23551e-08	19.2335	-3.52058	0.517679	-6.80071	1.04105e-11	2.61914e-11
DBNDD2	33.6614	-2.59833	0.433515	-5.99364	2.05199e-09	2.43322e-08	32831.8	-8.67706	0.122367	-70.9103	0	0
DCTN1-AS1	8.89473	-4.21753	0.711822	-5.92498	3.12331e-09	3.58556e-08	46.8837	-2.19348	0.280424	-7.82202	5.19817e-15	1.4558e-14
DDN	483.143	-5.36678	1.13427	-4.73148	2.22885e-06	1.3709e-05	85.8365	-2.22381	0.323364	-6.87712	6.10735e-12	1.54979e-11
DEGS2	17.4404	-2.8507	0.474551	-6.00715	1.88816e-09	2.25577e-08	183.483	-2.14109	0.150162	-14.2586	3.96432e-46	2.17431e-45
DHDH	0.790294	-2.05133	0.84871	-2.41699	0.0156493	0.0351961	15.8144	-2.35068	0.370036	-6.35256	2.11767e-10	5.06706e-10
DHRS4L2	20.393	-2.28532	0.455087	-5.02173	5.12081e-07	3.63967e-06	338.949	-2.57814	0.119426	-21.5878	2.34012e-103	3.04167e-102
DIRAS2	244.651	-3.92587	0.553652	-7.09087	1.3327e-12	2.9764e-11	1488.28	-2.42642	0.16266	-14.9171	2.55052e-50	1.50222e-49
DNAH17	31.7728	-3.52355	0.595191	-5.92002	3.21899e-09	3.68862e-08	3230.65	-6.05269	0.167103	-36.2213	2.81019e-287	2.94946e-285
DNAJC6	535.086	-2.38907	0.223477	-10.6905	1.12808e-26	2.63243e-24	7288.16	-2.24956	0.09531	-23.6026	3.62349e-123	6.1065e-122
DOHH	56.5461	-2.29845	0.449291	-5.11573	3.12529e-07	2.34481e-06	1918.38	-3.63139	0.119518	-30.3836	9.03986e-203	3.8528e-201
DPY19L2P3	12.8749	-3.7643	0.556024	-6.77003	1.28754e-11	2.35521e-10	120.344	-2.67297	0.165124	-16.1876	6.16487e-59	4.16257e-58
DRD5	2.38782	-5.32932	0.826868	-6.44519	1.15455e-10	1.74609e-09	13.8048	-3.25391	0.59194	-5.49702	3.86262e-08	8.43994e-08
DUX4L50	25.3906	-5.37802	0.682017	-7.88546	3.13371e-15	1.11144e-13	99.9466	-2.90179	0.191441	-15.1576	6.74543e-52	4.08846e-51
ECEL1	3.25228	-3.61231	0.93125	-3.87899	0.000104889	0.000430045	136.438	-4.78604	0.459517	-10.4154	2.10977e-25	7.74186e-25
EFHD1	279.76	-2.43793	0.388505	-6.27517	3.49247e-10	4.8099e-09	10885.3	-3.83419	0.115503	-33.1956	1.24726e-241	7.79081e-240
EGFL6	0.998793	-2.55395	0.987685	-2.58579	0.00971556	0.0232542	34.2183	-3.58233	0.562317	-6.37066	1.8822e-10	4.51065e-10
EIF4E1B	3.54834	-4.91752	1.1223	-4.38165	1.17786e-05	6.06601e-05	14.8244	-2.35431	0.460028	-5.11775	3.09194e-07	6.49388e-07
ENOX1-AS1	2.31686	-5.65238	0.977766	-5.78091	7.42969e-09	7.91095e-08	5.44617	-2.23108	0.424384	-5.25722	1.46253e-07	3.11925e-07
EPCAM	7.18846	-3.19126	0.626943	-5.09018	3.57715e-07	2.64019e-06	216.518	-3.95497	0.204764	-19.3148	4.03614e-83	3.9375e-82
EPHA10	37.9075	-4.72783	0.818043	-5.77943	7.49524e-09	7.97395e-08	247.898	-3.16042	0.176917	-17.8638	2.25757e-71	1.84535e-70
EPHA8	1.86641	-3.33598	0.85374	-3.90749	9.32613e-05	0.000386925	51.6204	-3.88866	0.483349	-8.04524	8.60766e-16	2.46709e-15
EPN3	4.79919	-4.2771	0.574719	-7.44209	9.91079e-14	2.72836e-12	35.2635	-2.75872	0.367114	-7.51462	5.70761e-14	1.54885e-13
EPX	0.745766	-3.81812	1.53379	-2.48933	0.0127983	0.0295234	11.6224	-3.35106	0.385228	-8.69891	3.351e-18	1.02277e-17
ERMN	199.491	-3.33616	0.579342	-5.75854	8.48462e-09	8.88271e-08	44102.8	-4.87786	0.242887	-20.0828	1.04308e-89	1.11797e-88
ESPN	4.42958	-3.28664	0.725594	-4.52959	5.90987e-06	3.277e-05	35.2228	-2.08766	0.362891	-5.75285	8.77511e-09	1.9684e-08
FA2H	116.201	-2.6966	0.578496	-4.66139	3.14074e-06	1.86672e-05	9685.16	-5.10768	0.165614	-30.8409	7.41013e-209	3.30425e-207
FABP3	32.443	-2.76224	0.504441	-5.47585	4.35408e-08	3.9248e-07	783.943	-3.32583	0.182295	-18.2443	2.29856e-74	1.96527e-73
FABP6	7.56919	-3.78435	0.979612	-3.86311	0.000111953	0.000456311	120.995	-3.45745	0.273928	-12.6218	1.60192e-36	7.36998e-36
FADS6	12.8626	-5.56147	0.940124	-5.91568	3.3051e-09	3.76999e-08	37.0703	-2.54618	0.456653	-5.57573	2.46497e-08	5.43102e-08
FAM131B	398.313	-2.08479	0.447534	-4.6584	3.1867e-06	1.89134e-05	5473.23	-2.07255	0.143604	-14.4324	3.23523e-47	1.80916e-46
FAM131C	8.28469	-3.40533	0.868697	-3.92005	8.85309e-05	0.000369406	1114.27	-6.1899	0.268067	-23.0908	5.72335e-118	8.99213e-117
FAM153A	7.82501	-3.55738	1.10652	-3.21492	0.0013048	0.00399896	74.5866	-2.50474	0.366725	-6.83004	8.48903e-12	2.14341e-11
FAM153B	18.9032	-4.5217	1.01115	-4.47183	7.75548e-06	4.17422e-05	117.03	-2.72751	0.388754	-7.01604	2.28246e-12	5.87259e-12
FAM153C	4.13901	-4.86668	1.06992	-4.54863	5.39955e-06	3.02765e-05	39.4812	-3.56547	0.472259	-7.54981	4.35896e-14	1.18663e-13
FAM163B	51.9213	-5.67396	1.09122	-5.19966	1.9965e-07	1.56714e-06	82.0488	-3.04586	0.440119	-6.92054	4.49911e-12	1.14669e-11
FAM186A	1.78128	-4.05182	0.70693	-5.73158	9.95007e-09	1.02705e-07	14.5121	-2.64272	0.372172	-7.1008	1.2404e-12	3.2199e-12
FAM19A4	3.68463	-4.55783	0.790451	-5.76611	8.11227e-09	8.54664e-08	311.719	-6.50714	0.31172	-20.875	9.04099e-97	1.07299e-95
FAM201A	4.13643	-2.14119	0.872822	-2.45318	0.01416	0.0322339	423.73	-5.10043	0.190914	-26.7159	3.07976e-157	8.03315e-156
FAM53B-AS1	4.40162	-5.22816	0.661514	-7.90332	2.71567e-15	9.77055e-14	20.7772	-3.0087	0.369902	-8.13376	4.16179e-16	1.20277e-15
FAM71E1	17.4092	-4.87811	0.57726	-8.45046	2.90167e-17	1.50315e-15	109.987	-3.02952	0.216363	-14.0021	1.51433e-44	8.09836e-44
FAM86B2	0.550281	-2.65749	1.07724	-2.46694	0.0136274	0.0311968	7.49438	-2.11523	0.38579	-5.48284	4.18553e-08	9.13645e-08
FAM90A1	13.1423	-4.33414	0.630948	-6.86924	6.45432e-12	1.26498e-10	75.8427	-2.42819	0.172	-14.1174	2.96779e-45	1.60633e-44
FAM90A20P	5.15622	-6.84941	1.02723	-6.66785	2.59578e-11	4.50097e-10	9.1252	-3.09914	0.47426	-6.53468	6.37469e-11	1.55645e-10
FAT2	28.9756	-4.48417	0.607147	-7.38564	1.51726e-13	4.01744e-12	372.512	-3.83298	0.398871	-9.60959	7.28398e-22	2.45695e-21
FBLL1	26.5417	-3.38105	0.464397	-7.28053	3.32508e-13	8.34412e-12	216.301	-2.18966	0.224314	-9.76158	1.64572e-22	5.64809e-22
FBXL15	40.3728	-2.73491	0.38603	-7.08471	1.39331e-12	3.09516e-11	419.323	-2.05233	0.112231	-18.2866	1.05793e-74	9.08057e-74
FBXL21	0.727461	-3.58839	1.3336	-2.69076	0.007129	0.0178396	11.704	-3.08412	0.651236	-4.73579	2.18199e-06	4.40496e-06
FGA	34.4757	-9.57852	1.75229	-5.4663	4.59525e-08	4.12137e-07	7.41842	-2.78333	0.851327	-3.26941	0.00107773	0.00181397
FGB	11.8778	-7.84867	2.06885	-3.79373	0.000148402	0.000585934	5.47415	-2.1502	0.7857	-2.73667	0.0062064	0.00970364
FGG	2.46652	-5.37752	1.15569	-4.65308	3.27018e-06	1.93445e-05	16.7595	-3.78954	0.451275	-8.39741	4.5642e-17	1.35057e-16
FLG2	5.92215	-6.36363	0.877371	-7.25307	4.07422e-13	9.97346e-12	19.6968	-3.62175	0.473093	-7.65547	1.92605e-14	5.29603e-14
FLNB-AS1	5.51073	-4.29681	0.734668	-5.84865	4.95591e-09	5.45128e-08	36.7139	-2.70487	0.294403	-9.18763	4.01604e-20	1.29599e-19
FNDC10	24.2095	-3.18989	0.538287	-5.926	3.10403e-09	3.5667e-08	461.009	-3.30863	0.171522	-19.2899	6.53489e-83	6.34709e-82
FNDC9	13.0558	-3.89896	0.424868	-9.17687	4.43802e-20	3.75637e-18	80.7876	-2.1634	0.314073	-6.88819	5.65064e-12	1.43602e-11
FSD2	2.33996	-2.04911	0.855072	-2.39642	0.016556	0.036992	79.4428	-3.35161	0.220475	-15.2018	3.44244e-52	2.09679e-51
FSTL5	63.774	-4.05603	0.90207	-4.49636	6.91252e-06	3.76853e-05	420.834	-2.39661	0.234936	-10.2011	1.96037e-24	7.05354e-24
FUT2	5.83722	-4.75603	0.580991	-8.18606	2.69923e-16	1.15208e-14	35.8149	-2.87959	0.271442	-10.6085	2.72146e-26	1.01863e-25
FXYD4	1.06205	-3.40979	0.998794	-3.4139	0.00064039	0.0021394	33.0554	-4.76604	0.398299	-11.966	5.35497e-33	2.29625e-32
FXYD7	92.218	-4.51323	0.598829	-7.53677	4.81771e-14	1.38747e-12	553.252	-2.67659	0.240179	-11.1442	7.64632e-29	3.01755e-28
GABRA1	143.118	-5.86139	1.23237	-4.75619	1.97276e-06	1.23114e-05	213.174	-3.42571	0.393205	-8.71226	2.97871e-18	9.10491e-18
GABRA6	0.654939	-3.80123	1.34724	-2.82149	0.00478006	0.0125609	151.968	-7.16258	0.637288	-11.2392	2.61883e-29	1.04418e-28
GABRD	114.549	-3.43522	0.905654	-3.79309	0.000148786	0.000587359	248.455	-2.34908	0.369483	-6.35773	2.04751e-10	4.9011e-10
GACAT2	0.698589	-2.58412	1.04737	-2.46725	0.0136157	0.0311757	20.79	-3.20838	0.404086	-7.93984	2.0244e-15	5.7388e-15
GAD2	129.796	-6.32637	1.3708	-4.61509	3.92921e-06	2.28255e-05	271.36	-2.77743	0.425005	-6.53505	6.35892e-11	1.55272e-10
GAL	0.638991	-2.8366	1.12598	-2.51922	0.0117614	0.0274432	13.0304	-2.83703	0.472333	-6.00641	1.89673e-09	4.36934e-09
GALNT9	61.5718	-4.68625	0.874437	-5.35916	8.36098e-08	7.12996e-07	242.246	-2.0701	0.320006	-6.46895	9.86848e-11	2.39227e-10
GAMT	74.6063	-2.39454	0.327418	-7.31342	2.60435e-13	6.65589e-12	1570.11	-2.91365	0.0898504	-32.4278	1.1123e-230	6.24044e-229
GAS2	7.77967	-2.23493	0.496212	-4.50397	6.66951e-06	3.65039e-05	483.025	-4.24578	0.157282	-26.9946	1.7093e-160	4.61048e-159
GJB1	26.4987	-2.49348	0.775199	-3.21657	0.00129735	0.00397857	6069.62	-6.52	0.200653	-32.4938	1.30405e-231	7.35633e-230
GJB6	33.4397	-5.1524	1.20189	-4.2869	1.81183e-05	8.95025e-05	195.748	-3.14943	0.370544	-8.49948	1.90445e-17	5.69546e-17
GJC2	22.0963	-2.49837	0.451381	-5.53496	3.11308e-08	2.90255e-07	2964.93	-5.69061	0.158525	-35.8972	3.37898e-282	3.17881e-280
GJD2	3.18099	-4.50765	0.862619	-5.22554	1.73644e-07	1.38036e-06	13.3649	-2.02915	0.466024	-4.35417	1.33574e-05	2.57831e-05
GLIPR1L1	1.17139	-4.30113	0.982723	-4.37674	1.20466e-05	6.18912e-05	6.27081	-2.17698	0.37829	-5.7548	8.67439e-09	1.94652e-08
GLTPD2	1.97851	-4.79429	0.972113	-4.93183	8.14638e-07	5.51537e-06	20.2851	-3.5978	0.379078	-9.49094	2.28953e-21	7.62772e-21
GNG13	5.78877	-4.71461	0.953703	-4.94347	7.67433e-07	5.22838e-06	41.3707	-3.13195	0.486032	-6.44391	1.16431e-10	2.81604e-10
GOLT1A	2.06053	-2.66753	0.74009	-3.60433	0.000312961	0.00113399	36.4005	-2.80423	0.340714	-8.23045	1.86508e-16	5.437e-16
GOT1	154.139	-2.76279	0.244838	-11.2841	1.57204e-29	5.30436e-27	1577.6	-2.0538	0.124267	-16.5273	2.33535e-61	1.64001e-60
GPR143	3.83883	-2.23315	0.5065	-4.40898	1.03859e-05	5.42295e-05	176.905	-3.85133	0.183079	-21.0365	3.04287e-98	3.7039e-97
GPR37	108.307	-2.55362	0.516972	-4.93958	7.82929e-07	5.32234e-06	7013	-4.62946	0.166459	-27.8114	3.16184e-170	9.37224e-169
GPR61	14.2809	-3.78063	0.62222	-6.07603	1.23194e-09	1.5243e-08	81.2002	-2.29931	0.181388	-12.6762	8.00737e-37	3.70162e-36
GPR62	8.01434	-3.10457	0.906634	-3.42428	0.000616425	0.00206903	951.846	-6.1784	0.203617	-30.3432	3.09076e-202	1.30646e-200
GREM1	56.8209	-3.20768	0.645405	-4.97002	6.69458e-07	4.6227e-06	1146.43	-3.07202	0.186158	-16.5022	3.54008e-61	2.47813e-60
GREM2	11.2174	-3.40599	0.712477	-4.78049	1.74866e-06	1.10453e-05	81.8093	-2.00926	0.366608	-5.48067	4.23726e-08	9.2474e-08
GRID1-AS1	0.772073	-4.19545	1.33239	-3.14881	0.00163937	0.00489457	12.8442	-3.60336	0.41709	-8.63929	5.65632e-18	1.71603e-17
GRIN1	815.795	-5.71262	1.02225	-5.58825	2.29364e-08	2.19257e-07	1748.6	-2.17179	0.398077	-5.4557	4.87798e-08	1.06127e-07
GRM3	128.065	-4.10595	0.562514	-7.2993	2.89278e-13	7.3107e-12	2153.42	-3.64828	0.170493	-21.3985	1.38053e-101	1.74945e-100
GRM4	77.8594	-6.45708	0.751543	-8.59176	8.5649e-18	4.88258e-16	484.254	-4.51117	0.413013	-10.9226	8.98899e-28	3.4689e-27
GRM6	1.86272	-3.44831	0.706151	-4.88325	1.04353e-06	6.9004e-06	18.1377	-2.33343	0.322279	-7.24041	4.47327e-13	1.17805e-12
GSTM5	65.7595	-2.95081	0.691816	-4.26531	1.99624e-05	9.77335e-05	922.243	-2.68116	0.216978	-12.3568	4.47346e-35	1.99935e-34
HACD1	10.7611	-2.59551	0.552845	-4.69482	2.66843e-06	1.61249e-05	246.096	-3.14426	0.153115	-20.5352	1.04316e-93	1.18515e-92
HAGH	185.319	-2.4978	0.249706	-10.0029	1.4795e-23	2.30885e-21	2032.12	-2.01791	0.0651796	-30.9593	1.90325e-210	8.67481e-209
HAGHL	69.8332	-2.25002	0.523046	-4.30177	1.69442e-05	8.4195e-05	1368	-2.87997	0.137181	-20.994	7.43913e-98	8.9808e-97
HAPLN2	105.756	-3.6251	0.534242	-6.78549	1.15692e-11	2.13347e-10	25692.5	-7.32145	0.16229	-45.1134	0	0
HAR1A	7.76624	-4.51573	0.866818	-5.20955	1.89301e-07	1.49483e-06	64.6639	-3.19346	0.356813	-8.94995	3.55639e-19	1.11728e-18
HAS1	2.3085	-2.705	0.973335	-2.7791	0.00545093	0.0141055	38.5803	-2.69917	0.302245	-8.93043	4.24358e-19	1.33073e-18
HBQ1	1.24564	-4.29565	1.41087	-3.04469	0.00232923	0.00665049	8.57365	-2.52501	0.399469	-6.32093	2.59993e-10	6.20176e-10
HCCAT5	1.54745	-4.48651	1.05064	-4.27026	1.95247e-05	9.5722e-05	22.0161	-3.99572	0.404041	-9.88941	4.6275e-23	1.60891e-22
HCFC1R1	112.513	-2.22421	0.335073	-6.63801	3.17957e-11	5.41177e-10	1537.69	-2.19253	0.0990424	-22.1373	1.38274e-108	1.92195e-107
HCN2	232.524	-3.80072	0.667003	-5.69821	1.21072e-08	1.22489e-07	6764.08	-4.09543	0.202939	-20.1806	1.44851e-90	1.57382e-89
HCRTR2	0.529836	-3.80619	1.52583	-2.49451	0.0126132	0.0291754	4.818	-2.26738	0.622823	-3.64049	0.000272119	0.000481549
HHIP	62.9964	-2.9891	0.806957	-3.70416	0.000212092	0.000801412	1363.13	-3.33186	0.211491	-15.7542	6.43049e-56	4.14683e-55
HIPK4	30.167	-7.45167	0.796944	-9.3503	8.73964e-21	8.83482e-19	16.8644	-2.01247	0.429741	-4.68298	2.82735e-06	5.67289e-06
HMGB1P6	2.40689	-2.38126	0.598742	-3.9771	6.97611e-05	0.000299084	328.01	-5.7005	0.232693	-24.4979	1.55388e-132	2.93261e-131
HMGB3P24	0.540075	-3.62391	1.3899	-2.60731	0.00912572	0.022024	12.4713	-3.55194	0.392624	-9.04668	1.47381e-19	4.68066e-19
HNRNPA1P49	0.693361	-3.7825	1.09966	-3.4397	0.000582354	0.00196524	4.99307	-2.01261	0.424396	-4.74228	2.11322e-06	4.26892e-06
HNRNPA3P9	1.3248	-4.1111	0.930092	-4.42011	9.86524e-06	5.17816e-05	11.1666	-2.71571	0.410376	-6.61762	3.65018e-11	8.98911e-11
HRH3	61.7426	-7.26056	0.847316	-8.56889	1.04483e-17	5.81032e-16	147.653	-3.9306	0.354556	-11.086	1.46737e-28	5.75844e-28
HS3ST5	17.3965	-3.91814	0.607531	-6.44928	1.1238e-10	1.70682e-09	472.285	-4.35041	0.171324	-25.3929	3.02194e-142	6.45314e-141
HTR2C	27.0809	-4.96988	0.866841	-5.73332	9.84827e-09	1.01738e-07	140.146	-2.87381	0.379688	-7.56887	3.76498e-14	1.02711e-13
HTR5A	8.5003	-5.53005	1.08422	-5.10051	3.38736e-07	2.51424e-06	66.934	-3.88113	0.479431	-8.09529	5.71275e-16	1.64608e-15
HTR5A-AS1	10.5281	-5.70228	1.63663	-3.48415	0.000493706	0.00169425	27.7995	-4.41768	0.544769	-8.10928	5.09213e-16	1.46917e-15
IGFL2-AS1	0.914514	-3.44028	1.1533	-2.98299	0.00285444	0.00796965	8.23718	-2.18711	0.394956	-5.5376	3.0665e-08	6.72755e-08
IGSF8	268.811	-2.7525	0.311789	-8.82808	1.06485e-18	7.18604e-17	7544.98	-3.55861	0.102854	-34.5986	2.65376e-262	2.04718e-260
IL1RL1	16.8338	-2.40329	0.704656	-3.41059	0.000648235	0.00216387	678.649	-3.87898	0.467769	-8.29251	1.1088e-16	3.25045e-16
INA	212.59	-5.14747	0.69098	-7.44952	9.36769e-14	2.59028e-12	1424.01	-3.36254	0.363075	-9.26128	2.01995e-20	6.56999e-20
INSM2	4.73539	-6.43071	1.10033	-5.84436	5.08506e-09	5.58596e-08	11.4897	-3.14088	0.526648	-5.96391	2.46268e-09	5.64527e-09
IQCJ-SCHIP1-AS1	0.879473	-2.96612	0.842183	-3.52195	0.000428388	0.00149852	11.4954	-2.39434	0.384166	-6.23258	4.58821e-10	1.08464e-09
IQSEC3	207.624	-4.2757	0.541474	-7.8964	2.87067e-15	1.0269e-13	968.73	-2.03503	0.314736	-6.46582	1.0075e-10	2.44196e-10
JAKMIP1	124.207	-4.49039	0.47511	-9.45126	3.34769e-21	3.68231e-19	587.133	-2.30184	0.154004	-14.9466	1.63932e-50	9.68728e-50
KCNC2	66.4169	-4.60294	1.40593	-3.27394	0.00106059	0.00333231	105.258	-2.04371	0.440022	-4.64456	3.40806e-06	6.80506e-06
KCNH6	0.692105	-2.41522	1.01639	-2.37627	0.0174884	0.0387461	31.2025	-3.75077	0.48824	-7.68223	1.56341e-14	4.31812e-14
KCNJ12	19.2852	-3.45239	0.730028	-4.72912	2.255e-06	1.38478e-05	137.415	-2.02298	0.288119	-7.02134	2.19753e-12	5.65736e-12
KCNK12	65.0601	-4.31531	0.675832	-6.38519	1.71184e-10	2.50398e-09	1237.84	-4.20773	0.189647	-22.1872	4.56892e-109	6.37933e-108
KCNK3	33.6938	-3.4633	0.521159	-6.64538	3.02429e-11	5.16508e-10	260.027	-2.13341	0.293522	-7.2683	3.64035e-13	9.6287e-13
KCNK4	1.11784	-2.56774	0.948036	-2.70848	0.00675917	0.0170251	22.713	-2.75937	0.406434	-6.78922	1.12738e-11	2.83403e-11
KIAA0087	0.702514	-3.3885	1.16457	-2.90965	0.00361829	0.00982654	20.5777	-3.8912	0.429154	-9.06713	1.22192e-19	3.88948e-19
KIF28P	0.9063	-3.37256	0.914695	-3.68709	0.000226834	0.000851446	10.2364	-2.41638	0.390824	-6.18278	6.29814e-10	1.4798e-09
KIF5C	1714.78	-2.36947	0.251795	-9.41031	4.94653e-21	5.19457e-19	20075.8	-2.00787	0.0927766	-21.642	7.22998e-104	9.45721e-103
KIRREL3	94.6784	-2.71043	0.626398	-4.32701	1.51144e-05	7.58729e-05	1030.39	-2.12544	0.184883	-11.4962	1.3793e-30	5.63872e-30
KLB	4.20618	-6.02799	0.871374	-6.9178	4.58711e-12	9.25165e-11	12.0066	-3.00036	0.407375	-7.36509	1.77022e-13	4.73343e-13
KLHL35	7.46378	-3.21982	0.616256	-5.22481	1.7433e-07	1.38537e-06	176.034	-3.65338	0.195739	-18.6645	9.61822e-78	8.66792e-77
KLK10	1.14318	-2.63578	0.941248	-2.80031	0.00510541	0.0133085	26.7374	-3.42553	0.379016	-9.03794	1.59657e-19	5.0648e-19
KLK5	1.32302	-4.35792	1.21327	-3.59189	0.000328293	0.00118353	6.62005	-2.11636	0.443124	-4.776	1.78816e-06	3.62578e-06
KLK6	36.5903	-3.16948	0.714368	-4.43676	9.13247e-06	4.8424e-05	9434.97	-7.08045	0.179101	-39.5334	0	0
KLK7	9.41355	-6.63221	1.42296	-4.66087	3.1487e-06	1.87101e-05	46.4351	-4.3276	0.468429	-9.23855	2.49866e-20	8.11506e-20
KRR1P1	4.38702	-6.90248	1.85875	-3.71351	0.000204404	0.000775175	14.7457	-4.0843	0.413132	-9.88619	4.77883e-23	1.66096e-22
KRT13	29.526	-7.27628	1.46824	-4.95577	7.20439e-07	4.94465e-06	46.056	-3.39042	0.602715	-5.62524	1.85252e-08	4.10125e-08
KRT15	2.80321	-4.23024	1.04929	-4.03153	5.5415e-05	0.000243131	15.7782	-2.60776	0.413822	-6.30165	2.94494e-10	7.01119e-10
KRT222	4.44197	-4.10986	1.09426	-3.75585	0.000172753	0.000670314	118.488	-4.39677	0.37117	-11.8457	2.26529e-32	9.59505e-32
KRT31	0.60018	-4.04502	1.77694	-2.2764	0.0228221	0.048763	21.919	-4.55741	0.557378	-8.17653	2.92134e-16	8.47774e-16
KRT4	7.54227	-7.2833	2.81562	-2.58675	0.00968865	0.0232009	34.0555	-4.90744	0.73566	-6.67079	2.54431e-11	6.30905e-11
KRT83	0.794909	-3.56063	1.15769	-3.07563	0.0021006	0.00608961	75.5759	-5.61466	0.423248	-13.2657	3.66204e-40	1.79964e-39
KRT86	1.93773	-2.22951	0.852725	-2.61457	0.00893389	0.0216125	62.681	-3.45281	0.261836	-13.1869	1.0437e-39	5.09901e-39
KRT8P1	0.599841	-3.59905	1.23275	-2.91953	0.00350556	0.00956512	6.73095	-2.55609	0.401357	-6.36862	1.90733e-10	4.57015e-10
KRT8P26	1.36433	-4.75819	1.13145	-4.20539	2.60633e-05	0.000124004	7.20582	-2.56769	0.425798	-6.0303	1.63654e-09	3.77815e-09
KRTAP5-1	12.5173	-7.61956	0.850159	-8.96251	3.17369e-19	2.29029e-17	16.4273	-3.45958	0.411738	-8.40237	4.37571e-17	1.29554e-16
LAMP5	55.2754	-3.72893	0.450084	-8.28497	1.18135e-16	5.35336e-15	512.376	-2.64482	0.275159	-9.612	7.11562e-22	2.40121e-21
LANCL1-AS1	3.74886	-5.36485	0.933627	-5.74625	9.1245e-09	9.48988e-08	28.2213	-3.80348	0.386756	-9.83431	8.01121e-23	2.76977e-22
LARP6	129.364	-2.00054	0.231218	-8.65221	5.05104e-18	3.02445e-16	4104.29	-3.28219	0.0949404	-34.571	6.89208e-262	5.27715e-260
LCN15	3.01911	-3.31245	1.23702	-2.67777	0.00741146	0.0184383	28.1074	-3.3405	0.364417	-9.16671	4.87683e-20	1.57016e-19
LDB3	39.7605	-2.27493	0.514683	-4.42005	9.8676e-06	5.17831e-05	4579.35	-5.31836	0.162501	-32.7282	6.20332e-235	3.59804e-233
LDHD	69.7816	-3.24744	0.563474	-5.76325	8.25113e-09	8.67098e-08	555.69	-2.0805	0.0930734	-22.3533	1.12038e-110	1.59243e-109
LGI3	172.024	-4.11807	0.474525	-8.67831	4.01704e-18	2.47048e-16	6709.96	-5.06986	0.141438	-35.8451	2.18887e-281	2.0344e-279
LHX4	2.87851	-3.19576	0.640733	-4.98767	6.11131e-07	4.26601e-06	37.7051	-2.62831	0.270493	-9.71673	2.55854e-22	8.72944e-22
LINC00320	24.645	-2.91886	0.683074	-4.27313	1.92751e-05	9.46841e-05	1273.43	-4.55809	0.177724	-25.647	4.56458e-145	1.00535e-143
LINC00323	4.41792	-3.52865	0.891957	-3.95608	7.61888e-05	0.000323145	2533.1	-8.57173	0.293417	-29.2135	1.30691e-187	4.70016e-186
LINC00624	1.21998	-3.04343	0.916884	-3.31932	0.00090236	0.00289565	21.663	-2.93838	0.375388	-7.82758	4.97356e-15	1.39378e-14
LINC00940	8.65148	-2.88861	0.745449	-3.87499	0.000106628	0.000436744	215.654	-3.29682	0.21649	-15.2285	2.28688e-52	1.39708e-51
LINC01018	8.79629	-3.8815	0.744287	-5.21507	1.83751e-07	1.45376e-06	54.1083	-2.11525	0.271731	-7.78435	7.00726e-15	1.95482e-14
LINC01106	1.28803	-2.28465	0.843675	-2.70798	0.0067695	0.0170494	17.8128	-2.02951	0.395109	-5.13659	2.79775e-07	5.88801e-07
LINC01123	4.46812	-5.26854	1.03963	-5.06773	4.02596e-07	2.93758e-06	16.1621	-2.63166	0.476543	-5.5224	3.34402e-08	7.32494e-08
LINC01166	1.65104	-3.1642	1.04318	-3.03322	0.00241963	0.00687636	20.5667	-2.66847	0.381933	-6.98676	2.81297e-12	7.21289e-12
LINC01287	0.890871	-4.57286	1.87745	-2.43567	0.0148641	0.0336362	5.93975	-2.65761	0.390522	-6.80528	1.00855e-11	2.53862e-11
LINC01315	4.9128	-2.47678	0.635828	-3.89536	9.80519e-05	0.000404336	697.03	-5.87461	0.214183	-27.428	1.27147e-165	3.58625e-164
LINC01649	0.603995	-4.21564	1.65507	-2.5471	0.0108621	0.0256203	14.5819	-4.0635	0.392029	-10.3653	3.56549e-25	1.30078e-24
LINC02044	1.69598	-2.55385	0.795765	-3.2093	0.00133057	0.00406546	55.9958	-3.45976	0.270559	-12.7874	1.92739e-37	9.01522e-37
LINC02192	2.63903	-5.30105	1.38269	-3.83385	0.000126151	0.000507062	10.8878	-2.76983	0.502589	-5.51112	3.5655e-08	7.79956e-08
LIPE	62.1041	-2.89879	0.492887	-5.88125	4.07174e-09	4.55499e-08	3971.29	-4.92945	0.138304	-35.6423	3.10529e-278	2.78546e-276
LIPF	2.93889	-4.03549	1.3477	-2.99435	0.00275026	0.00770807	26.6912	-2.88838	0.756849	-3.81632	0.000135455	0.000245059
LKAAEAR1	1.30349	-2.71671	0.906559	-2.99672	0.002729	0.00765708	19.6651	-2.42321	0.360474	-6.72228	1.78901e-11	4.46161e-11
LMF1-AS1	1.84001	-2.74208	0.701572	-3.90848	9.2878e-05	0.000385676	53.1575	-3.57594	0.286642	-12.4753	1.01858e-35	4.62416e-35
LRP2	74.7393	-2.74394	0.620482	-4.42226	9.7672e-06	5.13342e-05	3762.89	-4.41716	0.175368	-25.188	5.42716e-140	1.1262e-138
LRRC19	0.59502	-3.27503	1.07925	-3.03453	0.00240909	0.00685187	6.31276	-2.15861	0.403504	-5.34966	8.8119e-08	1.89669e-07
LRRC37A16P	10.476	-2.8783	0.437035	-6.58597	4.51924e-11	7.47291e-10	148.265	-2.61658	0.147151	-17.7816	9.80786e-71	7.94751e-70
LRRC37A17P	2.73988	-3.25672	0.682598	-4.77106	1.83261e-06	1.15232e-05	421.681	-6.19819	0.248817	-24.9106	5.70819e-137	1.13711e-135
LYPD3	2.44181	-3.14963	0.792988	-3.97185	7.13154e-05	0.000304597	25.4732	-2.89581	0.328095	-8.82612	1.08366e-18	3.35828e-18
MAG	205.22	-3.65071	0.779387	-4.68408	2.81222e-06	1.69078e-05	33300.9	-4.91802	0.265534	-18.5212	1.39267e-76	1.23204e-75
MAL	92.7339	-3.64702	0.568687	-6.41305	1.42641e-10	2.12253e-09	6867.89	-5.61416	0.155161	-36.1828	1.1349e-286	1.18309e-284
MAL2	0.696141	-3.42181	1.24125	-2.75676	0.00583777	0.0149777	108.536	-6.161	0.497134	-12.3931	2.84983e-35	1.28039e-34
MAP1LC3A	141.785	-2.86934	0.35895	-7.99372	1.30922e-15	4.94011e-14	2622.64	-3.02973	0.105808	-28.6343	2.51761e-180	8.3894e-179
MAPK8IP1	424.066	-2.2039	0.36685	-6.00763	1.8826e-09	2.25019e-08	12823.2	-3.31148	0.10767	-30.7559	1.01818e-207	4.50761e-206
2022-03-11	2.4723	-4.17283	1.10854	-3.76428	0.000167032	0.000650542	17.3643	-2.57901	0.500438	-5.1535	2.5567e-07	5.39064e-07
MASP2	7.67579	-5.00858	0.626567	-7.99367	1.30977e-15	4.94011e-14	71.9941	-3.75743	0.288264	-13.0347	7.76813e-39	3.73715e-38
MATK	72.1016	-4.99186	0.611519	-8.16306	3.2664e-16	1.38001e-14	229.623	-2.18722	0.255378	-8.56462	1.08437e-17	3.26699e-17
MBP	4214.51	-2.7337	0.472441	-5.78632	7.1946e-09	7.67373e-08	2.60494e+06	-7.98653	0.165535	-48.2466	0	0
MC4R	0.933184	-3.32917	1.06888	-3.11463	0.00184177	0.00541854	8.24848	-2.05053	0.555161	-3.69357	0.000221128	0.000393845
MDH1	321.13	-2.08036	0.199932	-10.4053	2.34395e-25	4.60836e-23	4192.11	-2.01089	0.102534	-19.612	1.22236e-85	1.23707e-84
MFSD1P1	1.83462	-3.66366	0.776805	-4.71632	2.40147e-06	1.46499e-05	22.0534	-3.02373	0.362973	-8.33046	8.05267e-17	2.3692e-16
MFSD3	24.0525	-2.28022	0.421986	-5.40355	6.5333e-08	5.68794e-07	329.424	-2.1751	0.111004	-19.5948	1.7122e-85	1.72884e-84
MFSD4A	72.5973	-4.26569	0.536631	-7.94901	1.88004e-15	6.90332e-14	478.45	-2.58409	0.17007	-15.1942	3.86323e-52	2.35077e-51
MIR219A2	36.1907	-2.89838	0.797586	-3.63394	0.000279124	0.00102371	2604.67	-5.01364	0.223091	-22.4735	7.54315e-112	1.09225e-110
MKRN2OS	1.25365	-3.35649	0.83398	-4.02467	5.70554e-05	0.000249714	13.2179	-2.35346	0.385632	-6.10287	1.04182e-09	2.42568e-09
MOBP	441.547	-3.45928	0.677479	-5.10611	3.28855e-07	2.45329e-06	228329	-5.15434	0.292974	-17.5932	2.7773e-69	2.20306e-68
MOG	183.168	-2.06124	0.6094	-3.38241	0.000718517	0.00236778	29767.8	-5.68447	0.166873	-34.0646	2.46906e-254	1.75548e-252
MPP2	195.748	-2.11125	0.303762	-6.95033	3.64434e-12	7.48934e-11	3053.54	-2.2832	0.11229	-20.3331	6.55407e-92	7.26694e-91
MPPED1	96.3148	-5.13136	1.23409	-4.158	3.21053e-05	0.000149336	370.747	-3.32103	0.245937	-13.5036	1.48891e-41	7.52554e-41
MRPL41	134.002	-2.03587	0.364848	-5.58006	2.40436e-08	2.29052e-07	1925.09	-2.11952	0.103638	-20.4512	5.86275e-93	6.59041e-92
MRPS12	28.7016	-2.64526	0.397673	-6.65185	2.89424e-11	4.97702e-10	341.846	-2.23837	0.0894109	-25.0347	2.56349e-138	5.16666e-137
MT-CO3	28475.1	-2.27144	0.278317	-8.16136	3.31276e-16	1.39724e-14	699961	-3.04728	0.200015	-15.2352	2.06349e-52	1.26135e-51
MT-ND6	7082.5	-3.01644	0.331319	-9.10434	8.67902e-20	7.05884e-18	91544.8	-2.57784	0.231428	-11.1389	8.1147e-29	3.20035e-28
MT-TG	1.61514	-3.70087	0.781007	-4.73859	2.15209e-06	1.32821e-05	15.7289	-2.84315	0.438035	-6.4907	8.54406e-11	2.07741e-10
MT-TL2	6.31372	-6.40484	0.981559	-6.52517	6.79224e-11	1.08091e-09	10.6087	-2.72337	0.497439	-5.47477	4.3807e-08	9.55303e-08
MT-TR	1.38049	-4.96852	1.38742	-3.58113	0.000342114	0.00122839	6.39334	-2.53022	0.455598	-5.55362	2.79815e-08	6.14932e-08
MTND4LP30	0.40406	-2.61153	1.14897	-2.27292	0.0230309	0.049146	18.3058	-3.70415	0.463292	-7.99529	1.2927e-15	3.68455e-15
MTRNR2L8	1.14968	-3.63482	0.837658	-4.33927	1.4296e-05	7.21708e-05	208.648	-6.96576	0.438045	-15.902	6.14223e-57	4.02914e-56
MTX1P1	1.2	-5.10125	1.4397	-3.54327	0.000395193	0.0013959	7.65946	-3.154	0.383151	-8.23173	1.84534e-16	5.37997e-16
MYADML2	1.89011	-5.00984	0.885921	-5.65496	1.55883e-08	1.54149e-07	25.4459	-4.19584	0.462016	-9.0816	1.06987e-19	3.41218e-19
MYLPF	1.40865	-3.95611	1.18066	-3.35077	0.000805864	0.00261932	11.9075	-2.66168	0.448326	-5.93693	2.90408e-09	6.64033e-09
MYRF	354.909	-2.71811	0.597251	-4.55103	5.33848e-06	2.99812e-05	20495.6	-4.57022	0.173406	-26.3556	4.43065e-153	1.08764e-151
MZT1	30.2762	-2.86496	0.405429	-7.06648	1.58908e-12	3.48661e-11	437.529	-2.62903	0.131819	-19.9442	1.68467e-88	1.77844e-87
NBL1	80.4879	-2.45386	0.446523	-5.4955	3.89607e-08	3.54781e-07	1427.1	-2.72199	0.134827	-20.1888	1.22795e-90	1.3356e-89
NDUFA4	140.919	-2.04191	0.298334	-6.84436	7.68177e-12	1.47885e-10	5855.62	-3.67872	0.0871206	-42.2257	0	0
NDUFB7	73.1222	-2.1484	0.323811	-6.63475	3.25061e-11	5.52139e-10	1693.49	-2.9059	0.0822635	-35.3243	2.48682e-273	2.16157e-271
NECAB1	109.261	-3.47682	0.733689	-4.73881	2.14973e-06	1.32764e-05	3496.73	-3.93343	0.211354	-18.6106	2.63515e-77	2.361e-76
NECTIN1	264.549	-2.60944	0.424598	-6.14567	7.96286e-10	1.02593e-08	3687.32	-2.40278	0.132612	-18.1188	2.26298e-73	1.90633e-72
NEFH	233.745	-3.35575	0.663661	-5.05642	4.27197e-07	3.09628e-06	4474.39	-3.44214	0.36737	-9.36967	7.27586e-21	2.39479e-20
NEFL	884.357	-5.20162	0.871446	-5.96895	2.38788e-09	2.80183e-08	4590.5	-3.05464	0.398638	-7.66269	1.82076e-14	5.01234e-14
NEFM	528.725	-3.74713	0.73282	-5.11331	3.16566e-07	2.37154e-06	6553.11	-3.08173	0.361004	-8.53656	1.3828e-17	4.15513e-17
NEUROD1	6.47175	-2.23338	0.851601	-2.62257	0.008727	0.0211866	159.106	-3.00599	0.436795	-6.88192	5.90502e-12	1.49919e-11
NEUROD6	16.3242	-4.46687	1.90798	-2.34114	0.0192248	0.0421332	21.9009	-2.42618	0.511218	-4.74588	2.07598e-06	4.1956e-06
NGB	8.60578	-4.91578	0.795421	-6.18009	6.4065e-10	8.40147e-09	129.474	-4.31619	0.402347	-10.7275	7.55898e-27	2.86193e-26
NKAIN2	65.1788	-3.71939	0.69821	-5.32704	9.98251e-08	8.37545e-07	5805.61	-5.93716	0.166412	-35.6775	8.84526e-279	7.98065e-277
NKX6-2	21.1712	-2.99343	0.9377	-3.19231	0.00141138	0.00429188	5676.74	-7.07513	0.183812	-38.4912	0	0
NME3	46.0186	-2.6126	0.439917	-5.93884	2.87043e-09	3.31968e-08	1381.86	-3.56199	0.0862767	-41.2857	0	0
NOTUM	1.80258	-3.12638	0.770689	-4.0566	4.97921e-05	0.000221024	18.5224	-2.17484	0.360564	-6.03178	1.62164e-09	3.74486e-09
NPDC1	274.65	-2.07137	0.279661	-7.40675	1.29435e-13	3.49391e-12	4682.36	-2.39791	0.0831502	-28.8382	7.11565e-183	2.42348e-181
NPPA	3.30959	-2.64057	0.748801	-3.52639	0.000421265	0.00147567	38.0391	-2.05667	0.302846	-6.79114	1.11247e-11	2.797e-11
NPPC	2.14352	-2.04457	0.888168	-2.30201	0.0213346	0.0460537	158.305	-4.52415	0.394255	-11.4752	1.75814e-30	7.17223e-30
NPY	10.8302	-5.71132	1.55864	-3.66431	0.000248009	0.000920688	62.7439	-3.66989	0.484325	-7.57734	3.52723e-14	9.63013e-14
NPY1R	21.3939	-3.54784	0.665017	-5.33496	9.55644e-08	8.05315e-07	161.403	-2.17978	0.253832	-8.58748	8.88983e-18	2.6854e-17
NPY2R	1.83704	-2.8673	1.20703	-2.37551	0.0175249	0.0388098	39.7652	-3.34117	0.661424	-5.05148	4.38397e-07	9.14461e-07
NPY6R	2.23521	-2.91879	0.816672	-3.57401	0.000351557	0.00125868	34.1837	-2.67941	0.267634	-10.0114	1.35754e-23	4.79014e-23
NRBF2P5	1.00132	-4.84369	1.51782	-3.19122	0.00141672	0.00430655	6.63144	-2.93297	0.418785	-7.00353	2.49595e-12	6.41226e-12
NRIP2	43.4383	-2.79547	0.440859	-6.34097	2.28328e-10	3.24056e-09	452.332	-2.13814	0.158989	-13.4483	3.14887e-41	1.57965e-40
NSG1	95.4113	-3.12732	0.564943	-5.53563	3.10104e-08	2.89349e-07	933.337	-2.25444	0.229565	-9.82047	9.19136e-23	3.17459e-22
NUTM2A	1.48449	-2.73513	0.699307	-3.9112	9.18389e-05	0.00038206	41.5457	-3.48574	0.374623	-9.30465	1.34437e-20	4.39393e-20
NUTM2B	0.766515	-2.82401	1.22775	-2.30016	0.0214391	0.0462387	14.605	-2.84555	0.392542	-7.24903	4.19752e-13	1.10722e-12
NUTM2G	0.882708	-3.59079	1.00959	-3.55669	0.00037556	0.00133524	7.53211	-2.22259	0.393642	-5.64622	1.64011e-08	3.63989e-08
NWD2	24.673	-5.52862	1.60892	-3.43624	0.000589857	0.00198868	21.1166	-2.28695	0.475864	-4.8059	1.54058e-06	3.13305e-06
OPALIN	100.646	-4.53696	1.23723	-3.66702	0.000245395	0.00091234	4683.31	-4.78269	0.298317	-16.0323	7.60616e-58	5.05608e-57
OPN1SW	0.964918	-3.36527	1.09947	-3.0608	0.00220746	0.00635659	12.0416	-2.4936	0.364512	-6.84092	7.86838e-12	1.98963e-11
OPN4	4.92861	-6.539	0.764096	-8.55784	1.15007e-17	6.29885e-16	6.83784	-2.46843	0.407862	-6.05211	1.42962e-09	3.30738e-09
OR13J1	1.7126	-5.10605	0.996615	-5.12339	3.00091e-07	2.26062e-06	8.58601	-2.81766	0.400376	-7.03752	1.95698e-12	5.04693e-12
OR2H2	0.709979	-3.80418	1.08636	-3.50175	0.000462209	0.00159912	7.72654	-2.65367	0.458111	-5.79263	6.92909e-09	1.56146e-08
OR2L13	5.81759	-2.83129	1.02824	-2.75352	0.00589576	0.0151156	207.887	-3.85048	0.248963	-15.4661	5.8777e-54	3.67142e-53
OR5BK1P	0.962462	-3.51164	0.797829	-4.40149	1.0751e-05	5.58903e-05	9.06137	-2.30546	0.414745	-5.55873	2.7174e-08	5.97696e-08
OSBPL1A	448.673	-2.60525	0.322275	-8.08393	6.27114e-16	2.50134e-14	7258.38	-2.65816	0.0752668	-35.3165	3.27829e-273	2.83357e-271
OTOF	26.0741	-4.67339	0.660803	-7.07229	1.52393e-12	3.36141e-11	106.469	-2.26742	0.351679	-6.44741	1.13777e-10	2.75314e-10
OXGR1	3.49735	-3.73203	1.34205	-2.78084	0.00542185	0.0140361	39.5516	-2.89255	0.292663	-9.88356	4.90601e-23	1.70402e-22
PABPC1L2A	3.56043	-2.03965	0.691118	-2.95123	0.00316513	0.008722	84.8602	-2.81904	0.211737	-13.3139	1.92159e-40	9.48559e-40
PABPC1L2B	4.91723	-2.20223	0.616821	-3.5703	0.000356578	0.00127483	69.9601	-2.1829	0.223992	-9.74543	1.92959e-22	6.60688e-22
PACRG-AS1	1.50419	-3.04816	0.910912	-3.34628	0.00081905	0.00265872	65.3595	-4.35694	0.326504	-13.3442	1.28016e-40	6.33958e-40
PACSIN1	776.165	-5.67849	0.834328	-6.80606	1.00308e-11	1.88174e-10	1491.22	-2.90643	0.336341	-8.64131	5.55699e-18	1.68656e-17
PANX2	76.7487	-3.64179	0.532592	-6.83786	8.03838e-12	1.54037e-10	617.42	-2.34158	0.268626	-8.71689	2.85941e-18	8.74458e-18
PCK1	5.86893	-3.46978	0.665208	-5.21609	1.82742e-07	1.4467e-06	63.7645	-2.77144	0.359668	-7.70556	1.30272e-14	3.60586e-14
PCP2	0.720791	-3.13349	0.997284	-3.14203	0.00167784	0.00499391	27.8412	-4.03482	0.521078	-7.74322	9.6933e-15	2.69416e-14
PCP4	211.409	-5.45676	0.537397	-10.154	3.17903e-24	5.47429e-22	459.815	-2.05123	0.223826	-9.1644	4.9824e-20	1.60332e-19
PCSK9	0.782933	-2.92356	0.981256	-2.97941	0.00288804	0.00804926	28.0546	-4.06184	0.541437	-7.50197	6.2867e-14	1.7042e-13
PDE1A	63.5798	-3.45924	0.661863	-5.22652	1.72726e-07	1.37438e-06	1046.59	-3.27901	0.22893	-14.3232	1.56787e-46	8.66244e-46
PDE6C	0.750369	-3.97536	1.36905	-2.90373	0.00368741	0.00998708	16.2964	-3.84354	0.382726	-10.0425	9.90957e-24	3.50906e-23
PDIA2	21.1077	-3.84156	0.618443	-6.21166	5.24264e-10	6.98151e-09	2229.85	-6.26765	0.216552	-28.9429	3.45126e-184	1.19122e-182
PDXP	13.2216	-5.70898	0.780077	-7.31848	2.50802e-13	6.42944e-12	42.1281	-2.77538	0.262987	-10.5533	4.90515e-26	1.82579e-25
PDYN	13.6422	-4.84218	1.03523	-4.67737	2.90573e-06	1.74239e-05	192.721	-4.1907	0.596403	-7.02661	2.1161e-12	5.45092e-12
PDZD7	27.7817	-3.09254	0.382913	-8.07635	6.67361e-16	2.64918e-14	614.174	-3.51039	0.131881	-26.6179	4.21561e-156	1.07505e-154
PDZD9	0.489181	-3.57714	1.4669	-2.43857	0.0147456	0.0334043	6.45601	-2.58976	0.401015	-6.45801	1.0609e-10	2.56897e-10
PEX5L	274.77	-3.14125	0.555233	-5.65754	1.5356e-08	1.52153e-07	6735.84	-3.59648	0.155953	-23.0613	1.13269e-117	1.76969e-116
PGA3	1.23963	-4.85115	1.332	-3.64202	0.000270509	0.000994748	5.56473	-2.56961	0.915814	-2.80582	0.00501888	0.00792161
PGC	15.8854	-8.26912	1.25117	-6.6091	3.86657e-11	6.49257e-10	42.986	-5.14637	0.682776	-7.53742	4.79354e-14	1.30378e-13
PHBP9	1.38786	-5.09369	1.13503	-4.48773	7.19875e-06	3.91006e-05	14.3556	-3.86012	0.408129	-9.45807	3.13665e-21	1.04084e-20
PIGCP1	10.7156	-3.80932	0.438998	-8.67731	4.05253e-18	2.48618e-16	82.0808	-2.38201	0.17862	-13.3356	1.43665e-40	7.10657e-40
PKP4-AS1	3.33036	-2.18988	0.569433	-3.84571	0.000120202	0.000486596	123.898	-3.59107	0.215952	-16.629	4.29551e-62	3.05407e-61
PLCH2	99.5971	-3.88261	0.620934	-6.25285	4.03026e-10	5.44249e-09	3584.03	-4.16858	0.200868	-20.7529	1.15526e-95	1.35081e-94
PLP1	2418.04	-2.42081	0.514121	-4.70863	2.49384e-06	1.51653e-05	659871	-4.78647	0.227555	-21.0343	3.18132e-98	3.8709e-97
PLPP2	30.0335	-2.87325	0.577273	-4.97729	6.44811e-07	4.46674e-06	1905.06	-4.87248	0.135476	-35.9657	2.879e-283	2.78487e-281
PNOC	4.47014	-3.07261	0.861008	-3.56862	0.000358863	0.00128226	61.9803	-2.77194	0.446132	-6.21328	5.18887e-10	1.22354e-09
PNPLA5	3.76139	-4.04982	1.25566	-3.22527	0.00125856	0.00387101	9.24044	-2.80168	0.576856	-4.85681	1.1929e-06	2.44029e-06
PPP1R14A	58.4608	-2.71249	0.612398	-4.42929	9.45448e-06	4.9904e-05	7221.02	-5.71848	0.163481	-34.9795	4.61083e-268	3.79404e-266
PPP1R16B	495.76	-3.47976	0.405343	-8.58473	9.10499e-18	5.13188e-16	4813.48	-2.51255	0.130595	-19.2392	1.73757e-82	1.67708e-81
PPP1R1B	1038.48	-3.9534	0.767765	-5.14923	2.61552e-07	2.00144e-06	3351.95	-2.05362	0.212258	-9.67514	3.84575e-22	1.30634e-21
PPP2R2C	446.219	-4.49058	0.744746	-6.02967	1.6429e-09	1.99037e-08	10082.5	-4.57273	0.205097	-22.2954	4.09588e-110	5.79224e-109
PRPS1P2	0.720985	-4.28241	1.64181	-2.60834	0.00909814	0.021968	36.5077	-5.29436	0.394227	-13.4297	4.04847e-41	2.02502e-40
PRR18	60.6742	-3.38123	0.532428	-6.35059	2.14489e-10	3.06208e-09	3187.53	-4.92489	0.176149	-27.9587	5.17141e-172	1.56139e-170
PRSS3	5.70062	-4.17334	0.709561	-5.88157	4.06387e-09	4.54822e-08	70.6058	-3.37571	0.32152	-10.4992	8.70933e-26	3.22467e-25
PRSS56	1.02436	-4.31831	1.19761	-3.60578	0.000311212	0.00112831	31.5937	-4.70588	0.494208	-9.52208	1.69747e-21	5.67609e-21
PSG8-AS1	1.49574	-3.02576	0.838451	-3.60875	0.000307677	0.00111711	107.193	-4.98202	0.352688	-14.1258	2.63241e-45	1.42631e-44
PTGDS	661.844	-2.50557	0.545181	-4.59584	4.31e-06	2.47337e-05	50018.7	-4.8297	0.154702	-31.2193	5.82603e-214	2.74045e-212
PTK6	2.30298	-3.05813	0.618766	-4.94231	7.7204e-07	5.25547e-06	131.154	-4.63323	0.269435	-17.1961	2.84125e-66	2.15411e-65
PTPRR	30.1457	-6.13161	0.974067	-6.29486	3.07679e-10	4.29426e-09	74.6727	-2.83837	0.398713	-7.11883	1.08846e-12	2.83216e-12
PVALB	29.0984	-6.72715	1.16584	-5.77024	7.91592e-09	8.37156e-08	582.644	-6.46946	0.352912	-18.3317	4.62613e-75	3.99968e-74
PVRIG	0.839515	-3.81523	1.18897	-3.20885	0.00133267	0.00407139	51.8464	-5.33249	0.38935	-13.6959	1.07469e-42	5.54914e-42
PYDC1	0.876779	-4.57442	1.62025	-2.82329	0.00475338	0.0124947	11.5506	-3.63183	0.511116	-7.10568	1.19734e-12	3.11101e-12
QDPR	283.802	-3.0133	0.316455	-9.52204	1.69819e-21	1.94505e-19	23067	-5.28312	0.12376	-42.6883	0	0
RAB11FIP1P1	4.69518	-5.38238	0.837036	-6.43028	1.27366e-10	1.91463e-09	18.6486	-3.01726	0.375578	-8.03364	9.46236e-16	2.70828e-15
RAB11FIP4	559.723	-3.71858	0.386621	-9.61815	6.70255e-22	8.13672e-20	8416.88	-3.34626	0.1306	-25.6223	8.61616e-145	1.89365e-143
RAB26	26.2458	-3.24361	0.523379	-6.19745	5.73856e-10	7.58127e-09	282.006	-2.48386	0.262208	-9.47287	2.72267e-21	9.05317e-21
RAB37	20.6413	-2.20023	0.329141	-6.68476	2.31303e-11	4.05008e-10	300.6	-2.18386	0.179062	-12.1961	3.25969e-34	1.43017e-33
RAB40B	111.035	-2.24858	0.253729	-8.86212	7.85093e-19	5.35601e-17	4190.15	-3.6668	0.0998081	-36.7385	1.77359e-295	1.99736e-293
RAB41	0.744582	-3.39957	0.975168	-3.48614	0.000490047	0.00168331	37.948	-4.59301	0.37216	-12.3415	5.41429e-35	2.41708e-34
RANGAP1	390.089	-2.34737	0.274526	-8.55065	1.22393e-17	6.67255e-16	4992.5	-2.14217	0.0802229	-26.7027	4.38128e-157	1.13512e-155
RAPGEF5	285.183	-2.48435	0.338041	-7.34925	1.99315e-13	5.20031e-12	20512.9	-4.74792	0.131608	-36.0763	5.33757e-285	5.27889e-283
RASA4CP	11.5561	-2.01914	0.426718	-4.73179	2.22553e-06	1.36937e-05	150.57	-2.03043	0.11794	-17.2158	2.02132e-66	1.5355e-65
RASAL1	47.9673	-5.63342	1.04472	-5.39228	6.95679e-08	6.02303e-07	285.568	-3.84932	0.247367	-15.5612	1.33656e-54	8.43572e-54
RASGRF1	267.131	-3.13028	0.794744	-3.93873	8.1914e-05	0.000344735	5025.81	-3.68709	0.202173	-18.2373	2.60855e-74	2.22784e-73
RASGRF2-AS1	1.51371	-2.61364	0.960143	-2.72214	0.00648608	0.0164151	72.4148	-3.9975	0.287343	-13.9119	5.36108e-44	2.83459e-43
RASSF7	27.908	-3.51047	0.69908	-5.02157	5.12521e-07	3.64176e-06	185.062	-2.50065	0.191694	-13.045	6.78481e-39	3.26562e-38
RBFOX3	227.22	-5.68235	1.06151	-5.35308	8.64716e-08	7.34641e-07	585.047	-2.43822	0.379252	-6.42904	1.28412e-10	3.10023e-10
RBP3	0.760406	-4.38664	1.65171	-2.65582	0.0079116	0.0194683	40.2049	-5.43438	0.397878	-13.6584	1.79919e-42	9.256e-42
RBP4	28.5247	-5.51131	0.932866	-5.90794	3.46409e-09	3.93613e-08	72.2567	-2.21512	0.315788	-7.01458	2.30645e-12	5.93331e-12
RCAN2	310.758	-3.33516	0.364978	-9.13798	6.36299e-20	5.26084e-18	2869.85	-2.34013	0.110357	-21.2052	8.55495e-100	1.06272e-98
RFPL2	7.19801	-5.32336	0.934245	-5.69804	1.21195e-08	1.22564e-07	35.7274	-3.13902	0.427024	-7.35093	1.96838e-13	5.25554e-13
RGS8	93.5046	-6.23432	0.647668	-9.6258	6.22189e-22	7.61541e-20	432.783	-3.88644	0.195418	-19.8878	5.18994e-88	5.43236e-87
RHBDL1	21.172	-2.77163	0.428619	-6.46644	1.00341e-10	1.53424e-09	205.481	-2.04208	0.185344	-11.0177	3.13807e-28	1.22231e-27
RHD	2.85285	-5.3721	1.09185	-4.92019	8.64603e-07	5.82365e-06	11.385	-2.84295	0.435501	-6.52799	6.66583e-11	1.62637e-10
RN7SL268P	0.50855	-3.50053	1.2541	-2.79127	0.00525018	0.0136383	4.68312	-2.04888	0.420272	-4.87514	1.08731e-06	2.22828e-06
RNF224	1.52134	-3.21921	0.886699	-3.63055	0.000282814	0.00103618	16.981	-2.40851	0.359333	-6.70272	2.0457e-11	5.08985e-11
RNF39	5.79041	-4.61801	0.689223	-6.70031	2.07975e-11	3.65698e-10	55.1342	-3.43226	0.268382	-12.7887	1.89525e-37	8.87161e-37
ROGDI	158.693	-2.19363	0.292967	-7.48765	7.01156e-14	1.97598e-12	6682.62	-3.80687	0.114386	-33.2809	7.29175e-243	4.61069e-241
RPL23AP64	1.90904	-5.2381	0.993588	-5.2719	1.35019e-07	1.09993e-06	7.73906	-2.6604	0.41189	-6.459	1.05394e-10	2.5525e-10
RPL34P18	1.37099	-4.84012	1.84813	-2.61894	0.00882043	0.0213766	7.8984	-2.85812	0.422401	-6.76636	1.32059e-11	3.30973e-11
RPL5P23	0.578118	-3.72997	1.27753	-2.91967	0.00350407	0.0095621	5.87818	-2.43998	0.395899	-6.16314	7.13142e-10	1.67189e-09
RPP25	15.2934	-2.17732	0.500692	-4.34862	1.36998e-05	6.94844e-05	962.687	-4.3975	0.132419	-33.209	7.98993e-242	5.01108e-240
RTN4R	31.7133	-4.65354	0.869977	-5.34904	8.84216e-08	7.49168e-07	308.172	-3.63434	0.205078	-17.7217	2.84922e-70	2.29372e-69
RUNDC3A	329.684	-3.6281	0.458232	-7.91762	2.42101e-15	8.81199e-14	2531.38	-2.27028	0.138667	-16.3722	3.01998e-60	2.08054e-59
RXRG	43.0539	-3.16699	0.725072	-4.36783	1.25486e-05	6.42235e-05	670.624	-2.97184	0.176984	-16.7915	2.8141e-63	2.03837e-62
S100A8	36.3986	-2.45706	0.660457	-3.72024	0.000199036	0.000757697	453.455	-2.19441	0.324397	-6.7646	1.33676e-11	3.34972e-11
S1PR5	15.7944	-3.66542	0.6549	-5.59691	2.18203e-08	2.09631e-07	2335.54	-6.73704	0.177334	-37.9906	0	0
SACS-AS1	1.69399	-5.36108	1.38444	-3.87238	0.000107778	0.000440659	6.64573	-2.83208	0.413461	-6.84968	7.40133e-12	1.8723e-11
SBSN	1.65494	-3.21679	0.785296	-4.09628	4.19842e-05	0.000189704	21.6102	-3.17268	0.417559	-7.59816	3.00375e-14	8.21764e-14
SCEL	2.21686	-4.55979	1.13134	-4.03042	5.56778e-05	0.000244198	13.9107	-3.10908	0.388811	-7.99637	1.28137e-15	3.65292e-15
SCGB3A1	1.26077	-3.91201	1.36408	-2.86789	0.00413223	0.0110469	6.33569	-2.56044	0.462789	-5.53264	3.1545e-08	6.91668e-08
SCRT1	244.617	-5.49701	0.817935	-6.7206	1.80981e-11	3.20946e-10	608.131	-2.20496	0.32359	-6.81404	9.48932e-12	2.39089e-11
SDR16C5	2.20851	-4.82386	1.46033	-3.30326	0.000955675	0.00304404	20.4041	-3.4507	0.500592	-6.89324	5.45342e-12	1.38624e-11
SEC14L5	105.165	-3.92291	0.558674	-7.02181	2.19009e-12	4.702e-11	5025.18	-5.20824	0.168343	-30.9382	3.65629e-210	1.65915e-208
2022-09-12	0.729707	-2.24298	0.90277	-2.48455	0.0129716	0.0298789	40.3176	-3.96047	0.390712	-10.1365	3.80337e-24	1.35944e-23
2022-09-04	436.637	-2.09345	0.399686	-5.23772	1.62574e-07	1.29981e-06	32405.8	-4.57422	0.130641	-35.0136	1.39633e-268	1.15824e-266
SERP2	41.4552	-2.33457	0.384723	-6.06817	1.29375e-09	1.5921e-08	542.533	-2.1659	0.0883648	-24.5109	1.13069e-132	2.13785e-131
SERPIND1	9.50431	-5.88836	0.733218	-8.03083	9.68116e-16	3.71319e-14	16.762	-2.13221	0.426287	-5.00183	5.67897e-07	1.17837e-06
SERPINI1	140.536	-3.08104	0.484033	-6.36535	1.94839e-10	2.81211e-09	6193.18	-4.44147	0.149292	-29.7502	1.72554e-194	6.73136e-193
SFTPA1	2.02713	-4.83875	1.12877	-4.28674	1.81313e-05	8.95413e-05	11.4149	-3.01592	0.762351	-3.95608	7.61909e-05	0.000140167
SFTPB	2.80052	-3.13725	0.820352	-3.82427	0.000131161	0.000524626	23.5838	-2.49305	0.535639	-4.65434	3.25015e-06	6.49587e-06
SFTPC	3.49893	-3.45276	0.810287	-4.26116	2.03372e-05	9.94319e-05	373.116	-6.00473	0.253974	-23.6431	1.39077e-123	2.36056e-122
SH2D7	0.917404	-3.73602	1.26293	-2.95821	0.00309429	0.00854944	10.3099	-2.68763	0.402232	-6.68179	2.36037e-11	5.86331e-11
SH3GL3	71.5069	-4.67266	0.707311	-6.60623	3.94237e-11	6.60208e-10	3793.08	-4.66565	0.221714	-21.0435	2.62174e-98	3.1938e-97
SHISA8	5.51747	-5.02059	1.03036	-4.87267	1.101e-06	7.24971e-06	58.1804	-3.95856	0.403986	-9.79875	1.1399e-22	3.92742e-22
SLC13A3	66.792	-2.00892	0.364651	-5.50917	3.60534e-08	3.30719e-07	1659.3	-2.94889	0.115945	-25.4335	1.07471e-142	2.30454e-141
SLC16A8	6.2237	-4.82963	0.63217	-7.63977	2.17617e-14	6.59428e-13	163.282	-5.19711	0.286957	-18.1111	2.60523e-73	2.19045e-72
SLC17A6	18.1527	-5.66821	1.03682	-5.46695	4.57854e-08	4.10785e-07	280.911	-5.08822	0.473965	-10.7354	6.93843e-27	2.63086e-26
SLC17A7	826.561	-5.30571	1.35959	-3.90242	9.52356e-05	0.000393829	295.533	-4.30239	0.395836	-10.8691	1.61744e-27	6.20917e-27
SLC1A6	25.3389	-3.99444	1.22548	-3.25949	0.00111613	0.00348357	136.083	-2.05593	0.368579	-5.578	2.43302e-08	5.36255e-08
SLC22A6	45.6588	-6.04068	0.763494	-7.91188	2.53522e-15	9.20087e-14	93.4218	-2.51297	0.28803	-8.7247	2.66879e-18	8.17053e-18
SLC22A8	12.6045	-7.36501	0.817023	-9.01445	1.97869e-19	1.4748e-17	8.63039	-2.18318	0.490775	-4.44844	8.64947e-06	1.68687e-05
SLC26A9	4.29891	-2.00716	0.727323	-2.75965	0.00578634	0.014858	229.284	-4.15539	0.19273	-21.5607	4.20239e-103	5.44388e-102
SLC32A1	48.2428	-6.35668	1.37008	-4.63966	3.48991e-06	2.05131e-05	106.306	-2.92308	0.454849	-6.42648	1.30594e-10	3.1507e-10
SLC35F3	79.8345	-4.87012	0.759467	-6.41255	1.43107e-10	2.12806e-09	313.563	-2.26174	0.163139	-13.8639	1.04876e-43	5.50462e-43
SLC51A	6.10184	-2.73051	0.768571	-3.55271	0.000381288	0.00135271	52.8896	-2.56432	0.204739	-12.5248	5.46281e-36	2.49174e-35
SLC5A11	58.0457	-5.55199	0.797795	-6.95917	3.42277e-12	7.06891e-11	3993.64	-4.89358	0.252576	-19.3747	1.26232e-83	1.2397e-82
SLC5A5	8.50515	-5.65528	0.813872	-6.94861	3.68915e-12	7.56897e-11	18.9604	-2.22884	0.409133	-5.4477	5.10253e-08	1.1095e-07
SLC6A15	43.1133	-3.96473	0.932136	-4.25338	2.10567e-05	0.000102389	278.949	-2.28644	0.262081	-8.72418	2.68106e-18	8.20728e-18
SLC6A4	1.56519	-2.49195	0.706399	-3.52768	0.000419221	0.00146954	15.1081	-2.04347	0.324239	-6.30234	2.93179e-10	6.98096e-10
SLC6A7	74.6998	-6.08452	0.902199	-6.7441	1.53983e-11	2.77804e-10	173.397	-2.69589	0.366464	-7.35649	1.88812e-13	5.0443e-13
SLC7A4	3.46147	-3.40942	0.94085	-3.62376	0.000290349	0.00106099	26.3657	-2.00172	0.411671	-4.86242	1.15957e-06	2.37337e-06
SMIM22	1.10458	-4.46176	1.05832	-4.2159	2.48789e-05	0.000118959	28.5364	-4.56324	0.400155	-11.4037	4.0075e-30	1.62304e-29
SMIM6	1.37854	-4.18121	0.985813	-4.24139	2.22143e-05	0.000107369	173.547	-6.71181	0.379519	-17.685	5.4695e-70	4.38029e-69
SMTNL1	3.09115	-5.03125	0.836772	-6.01269	1.82469e-09	2.19042e-08	11.3873	-2.36293	0.401654	-5.88299	4.02911e-09	9.16118e-09
SNAP25	1464.41	-4.28757	0.55994	-7.6572	1.90031e-14	5.83887e-13	8109.82	-2.32393	0.321819	-7.22122	5.15219e-13	1.35384e-12
SNCB	402.966	-5.18299	0.797827	-6.49638	8.22766e-11	1.28639e-09	1557.89	-2.56651	0.339981	-7.54899	4.38657e-14	1.19404e-13
SNCG	90.1753	-4.27674	0.566266	-7.55253	4.26879e-14	1.24083e-12	2023.95	-4.37384	0.28375	-15.4144	1.30909e-53	8.13915e-53
SNRNP25	65.4283	-2.03166	0.291561	-6.9682	3.21015e-12	6.66841e-11	901.511	-2.04084	0.0945886	-21.576	3.02137e-103	3.92384e-102
SNRPB	83.2189	-2.23385	0.443807	-5.03338	4.81915e-07	3.44981e-06	1087.27	-2.15837	0.0840755	-25.6718	2.41599e-145	5.3441e-144
SNRPGP15	0.576634	-3.40994	1.4496	-2.35233	0.0186562	0.0410601	13.4232	-3.46998	0.386631	-8.9749	2.83597e-19	8.93683e-19
SOSTDC1	5.45476	-6.0934	0.975751	-6.24483	4.24257e-10	5.71373e-09	14.7664	-3.04537	0.438922	-6.93829	3.96863e-12	1.01366e-11
SOWAHA	123.556	-4.24248	0.607761	-6.98049	2.94144e-12	6.15115e-11	902.509	-3.00619	0.151113	-19.8936	4.6225e-88	4.84335e-87
SPDYE12P	0.576566	-3.86032	1.52529	-2.53087	0.0113779	0.0266656	16.7864	-4.07963	0.389499	-10.474	1.13676e-25	4.19781e-25
SPDYE3	20.241	-6.68025	0.789862	-8.45749	2.73191e-17	1.4211e-15	36.6412	-3.15359	0.283533	-11.1225	9.75187e-29	3.83916e-28
SPDYE5	3.00814	-5.78637	0.908999	-6.36565	1.94464e-10	2.80831e-09	9.74259	-2.8846	0.38961	-7.40383	1.32311e-13	3.55111e-13
SPDYE6	0.856534	-4.53939	1.60756	-2.82377	0.00474619	0.0124784	6.20446	-2.72514	0.42668	-6.38685	1.69338e-10	4.06571e-10
SPINT2	60.0103	-2.48896	0.322904	-7.70804	1.27769e-14	4.02304e-13	804.113	-2.28842	0.146508	-15.6198	5.33613e-55	3.38452e-54
SPNS2	128.81	-2.44527	0.439728	-5.56087	2.68434e-08	2.53691e-07	2772.42	-2.98565	0.106503	-28.0336	6.33934e-173	1.94834e-171
SPOCK3	95.6304	-2.14288	0.722652	-2.9653	0.0030239	0.00838465	7842.87	-4.74123	0.180679	-26.2412	9.00016e-152	2.16798e-150
SRCIN1	510.777	-3.27684	0.500878	-6.5422	6.06212e-11	9.73409e-10	9995.05	-3.35246	0.149181	-22.4724	7.72338e-112	1.11783e-110
SRXN1	1.27571	-2.47765	0.860753	-2.87847	0.00399604	0.0107264	581.535	-7.5154	0.333421	-22.5403	1.6723e-112	2.44791e-111
SS18L2	28.23	-2.50725	0.400619	-6.25844	3.88851e-10	5.28537e-09	557.281	-2.84119	0.0936054	-30.3528	2.30434e-202	9.75379e-201
SST	27.799	-5.18996	0.885448	-5.8614	4.5899e-09	5.07102e-08	958.749	-5.75517	0.515853	-11.1566	6.64825e-29	2.62804e-28
ST18	77.5961	-2.03013	0.451005	-4.50135	6.75233e-06	3.69063e-05	6963.17	-4.8032	0.135001	-35.5789	2.96543e-277	2.64463e-275
STARD4-AS1	7.7499	-4.64391	0.509466	-9.11526	7.84857e-20	6.42528e-18	48.8328	-2.81338	0.296578	-9.48614	2.39739e-21	7.98364e-21
STEAP1B	7.11865	-3.05972	0.927888	-3.29751	0.000975445	0.00310029	81.3258	-2.40713	0.198261	-12.1412	6.3859e-34	2.78555e-33
STMN1	550.097	-2.0471	0.339398	-6.03158	1.62366e-09	1.96898e-08	27491.3	-3.97077	0.113721	-34.9168	4.1284e-267	3.3701e-265
STMN2	327.113	-4.98744	0.690439	-7.22358	5.06349e-13	1.22503e-11	2758.33	-3.56374	0.3251	-10.962	5.82231e-28	2.25249e-27
STMN3	350.105	-3.01565	0.346874	-8.6938	3.50514e-18	2.17957e-16	4030.66	-2.40843	0.143941	-16.7321	7.65568e-63	5.50399e-62
STMN4	197.084	-2.93781	0.51343	-5.72194	1.05315e-08	1.07793e-07	10952.4	-4.67084	0.196912	-23.7205	2.21825e-124	3.79426e-123
STRC	1.44105	-2.03376	0.699788	-2.90626	0.00365782	0.00991879	26.4792	-2.27128	0.336041	-6.75893	1.39012e-11	3.48202e-11
STRCP1	0.676775	-3.92807	1.52837	-2.5701	0.010167	0.0241933	12.2903	-3.52535	0.417473	-8.44449	3.05381e-17	9.07905e-17
SULT4A1	193.402	-4.38234	0.59328	-7.38662	1.50606e-13	3.99203e-12	847.73	-2.05478	0.299378	-6.86348	6.72022e-12	1.70307e-11
SV2B	445.15	-5.70845	0.862852	-6.6158	3.69557e-11	6.21378e-10	426.532	-2.33339	0.296872	-7.85992	3.84383e-15	1.08092e-14
SYNDIG1L	35.9119	-5.60452	0.650516	-8.6155	6.96346e-18	4.03412e-16	221.938	-3.74644	0.351931	-10.6454	1.83186e-26	6.88246e-26
SYNGR3	154.956	-5.3496	0.648164	-8.25347	1.53864e-16	6.7877e-15	652.985	-2.89841	0.291489	-9.94347	2.69286e-23	9.41785e-23
SYNJ2	472.1	-2.82998	0.405945	-6.97136	3.13898e-12	6.53687e-11	16480.6	-3.94052	0.125199	-31.4742	1.96096e-217	9.51402e-216
SYNPR	99.1228	-6.49294	1.37422	-4.72481	2.30333e-06	1.41203e-05	521.549	-4.29518	0.460807	-9.321	1.15248e-20	3.77197e-20
SYT15	3.50277	-4.68663	0.6651	-7.0465	1.83469e-12	3.98698e-11	30.9722	-3.31153	0.347522	-9.52895	1.58879e-21	5.31554e-21
SYT2	116.382	-5.43802	0.628252	-8.6558	4.89461e-18	2.93782e-16	254.785	-2.04188	0.350357	-5.828	5.60958e-09	1.26893e-08
SYT4	129.376	-4.92874	0.697292	-7.06841	1.5672e-12	3.45075e-11	667.606	-2.77524	0.360518	-7.69791	1.38309e-14	3.82419e-14
SYTL5	16.6018	-2.71191	0.658146	-4.12052	3.78016e-05	0.00017281	223.941	-2.42458	0.304212	-7.97003	1.58642e-15	4.51297e-15
TAC1	15.8262	-5.77298	0.624934	-9.23775	2.51727e-20	2.22885e-18	298.878	-5.50509	0.466032	-11.8127	3.35672e-32	1.41655e-31
TAC3	4.3342	-4.17517	0.999729	-4.1763	2.96292e-05	0.000139062	299.367	-5.83764	0.393177	-14.8474	7.23457e-50	4.23198e-49
TAGLN3	203.166	-3.51109	0.461954	-7.60051	2.94969e-14	8.76795e-13	1426.29	-2.05268	0.218781	-9.38236	6.45144e-21	2.12707e-20
TH	7.45584	-7.06624	1.09026	-6.48124	9.09711e-11	1.40822e-09	9.61128	-2.88625	0.574141	-5.02708	4.98008e-07	1.03614e-06
THEM5	6.66115	-7.14663	1.0399	-6.8724	6.31293e-12	1.24312e-10	40.3239	-5.24723	0.385033	-13.628	2.72953e-42	1.39886e-41
TJP3	2.7098	-3.79266	0.821483	-4.61685	3.8961e-06	2.2651e-05	19.9517	-2.60649	0.338467	-7.70087	1.35143e-14	3.73799e-14
TMCC2	191.757	-3.21857	0.397484	-8.09736	5.61652e-16	2.27661e-14	5933.07	-4.05447	0.106518	-38.0637	0	0
TMEFF1	3.5791	-3.44374	0.811586	-4.24323	2.20327e-05	0.000106574	2196.53	-8.45956	0.240246	-35.212	1.30958e-271	1.12249e-269
TMEM125	14.9635	-4.32801	0.912749	-4.74173	2.11897e-06	1.31059e-05	2299.48	-4.90243	0.258893	-18.9361	5.75046e-80	5.35755e-79
TMEM151A	97.4123	-3.6183	0.586601	-6.16825	6.90488e-10	8.98426e-09	7084.48	-5.58701	0.166767	-33.5018	4.53528e-246	2.99028e-244
TMEM160	57.711	-4.89063	0.444391	-11.0052	3.60603e-28	1.00043e-25	276.08	-2.69935	0.169886	-15.8892	7.52978e-57	4.93514e-56
TMEM191A	6.1034	-6.25719	0.818262	-7.64692	2.05848e-14	6.28339e-13	111.648	-5.97787	0.385431	-15.5096	2.9891e-54	1.87583e-53
TMEM191B	0.513504	-3.43923	1.33563	-2.57499	0.0100243	0.0238924	23.9835	-4.40432	0.410759	-10.7224	7.99124e-27	3.02411e-26
TMEM88B	8.37521	-3.28268	1.045	-3.14133	0.00168183	0.00500223	572.414	-5.46978	0.25227	-21.6822	3.01843e-104	3.96677e-103
TMPRSS6	0.52377	-3.39534	1.25919	-2.69644	0.00700843	0.0175749	4.87467	-2.07033	0.418865	-4.94272	7.70383e-07	1.59104e-06
TMX2P1	4.20659	-3.57399	0.56911	-6.27996	3.38659e-10	4.68994e-09	34.7197	-2.28087	0.234676	-9.71923	2.49672e-22	8.5232e-22
TP53TG5	9.58025	-3.65879	0.620331	-5.89813	3.67651e-09	4.15191e-08	307.733	-4.46779	0.196186	-22.7732	8.45286e-115	1.27358e-113
TPO	0.972286	-3.08297	1.29761	-2.37588	0.017507	0.0387803	23.0606	-3.35515	0.47288	-7.09515	1.29212e-12	3.35219e-12
TPPP	1390.29	-3.00881	0.388314	-7.7484	9.30579e-15	3.00979e-13	12771.1	-2.07213	0.120263	-17.23	1.58083e-66	1.20265e-65
TPRN	101.416	-2.46023	0.429785	-5.72433	1.03844e-08	1.06616e-07	1620.49	-2.5687	0.103267	-24.8743	1.41154e-136	2.79922e-135
TRAPPC12-AS1	1.88677	-3.22312	0.989873	-3.2561	0.00112954	0.00352017	22.6401	-2.47122	0.306443	-8.06423	7.36976e-16	2.11622e-15
TRPV6	10.9763	-3.66166	0.58541	-6.25487	3.97858e-10	5.38617e-09	418.885	-4.6226	0.216063	-21.3947	1.49637e-101	1.89468e-100
TSACC	0.744732	-2.50323	1.01297	-2.47117	0.013467	0.0308805	15.293	-2.6688	0.359221	-7.42939	1.09101e-13	2.93713e-13
TTR	6.64155	-4.92825	0.932135	-5.28706	1.243e-07	1.01826e-06	1238.14	-6.48658	0.451535	-14.3656	8.50411e-47	4.72302e-46
TUBA4A	133.919	-3.82789	0.386336	-9.90818	3.83564e-23	5.60071e-21	875.538	-2.19314	0.216217	-10.1433	3.55038e-24	1.27004e-23
TUBB2A	164.623	-2.05827	0.242604	-8.4841	2.17399e-17	1.15249e-15	2241.79	-2.05029	0.135165	-15.1688	5.69421e-52	3.4547e-51
TUBB4A	1019.1	-2.46864	0.595676	-4.14427	3.40902e-05	0.000157542	21423.6	-3.15838	0.167959	-18.8045	6.94146e-79	6.36531e-78
TXN	109.211	-3.00585	0.438783	-6.85042	7.36332e-12	1.42413e-10	2251.62	-3.27582	0.0991638	-33.0345	2.60018e-239	1.58565e-237
TYRP1	1.18243	-3.05624	1.08868	-2.80728	0.00499616	0.01306	64.6902	-4.63405	0.493988	-9.3809	6.5412e-21	2.15551e-20
UCHL1	734.325	-2.52159	0.461098	-5.46866	4.53452e-08	4.07129e-07	11463.9	-2.55017	0.140952	-18.0925	3.65407e-73	3.06562e-72
VAMP1	379.858	-2.46273	0.324417	-7.59125	3.16844e-14	9.38467e-13	4590.43	-2.13681	0.124522	-17.1601	5.2826e-66	3.98546e-65
VSNL1	348.814	-5.58481	0.855623	-6.52718	6.70178e-11	1.06925e-09	1822.77	-4.16713	0.352339	-11.827	2.82923e-32	1.19591e-31
VSTM2B	29.6139	-2.38408	0.715584	-3.33165	0.000863322	0.00278505	1024.47	-3.62972	0.189919	-19.1119	2.00848e-81	1.91638e-80
VSTM2L	192.289	-5.31543	0.704296	-7.54716	4.44855e-14	1.29158e-12	614.922	-2.43556	0.34131	-7.13591	9.6152e-13	2.50588e-12
VWA5B2	92.1653	-4.48191	0.816415	-5.48974	4.02517e-08	3.66136e-07	457.457	-2.32421	0.288591	-8.05367	8.03453e-16	2.30475e-15
WDR87	1.07472	-3.17963	0.98678	-3.22223	0.00127197	0.0039084	10.2079	-2.172	0.390283	-5.5652	2.61847e-08	5.76348e-08
WDR88	2.31339	-4.45541	0.736549	-6.04903	1.45716e-09	1.78265e-08	10.57	-2.11642	0.353785	-5.98222	2.20115e-09	5.05702e-09
WFDC21P	0.766479	-2.88584	1.07869	-2.67531	0.00746601	0.0185473	8.72916	-2.08025	0.52553	-3.95838	7.54594e-05	0.000138871
WNT6	1.78123	-2.93999	0.869811	-3.38004	0.000724762	0.00238647	26.9372	-2.62085	0.373703	-7.01319	2.32944e-12	5.99096e-12
YDJC	19.3361	-3.15563	0.442674	-7.12855	1.01434e-12	2.29827e-11	355.884	-3.21877	0.123017	-26.1652	6.625e-151	1.57859e-149
ZFP57	11.8312	-2.96433	1.11211	-2.66549	0.00768756	0.0189937	645.842	-4.75059	0.192069	-24.7338	4.63554e-135	8.97922e-134
ZG16B	0.892335	-3.85307	1.41227	-2.72828	0.00636663	0.0161471	9.69617	-2.78849	0.584663	-4.7694	1.84774e-06	3.74389e-06
